# Supplementary material for: How does binding of agonist ligands control intrinsic molecular dynamics in human NMDA receptors?
Source: PLoS One. 2018 Aug 3;13(8):e0201234. doi: 10.1371/journal.pone.0201234 (PMC6075769; doi:10.1371/journal.pone.0201234)
Supplement: S1 File — (PDB) [file pone.0201234.s006.pdb]

ATOM      1  N   ASP A   1       0.811 -14.224  53.963  1.00  0.00           N  
ATOM      2  CA  ASP A   1       0.953 -14.421  55.420  1.00  0.00           C  
ATOM      3  C   ASP A   1      -0.390 -14.813  55.951  1.00  0.00           C  
ATOM      4  O   ASP A   1      -1.348 -14.788  55.183  1.00  0.00           O  
ATOM      5  CB  ASP A   1       1.522 -13.112  55.979  1.00  0.00           C  
ATOM      6  CG  ASP A   1       2.925 -12.734  55.507  1.00  0.00           C  
ATOM      7  OD1 ASP A   1       3.312 -13.292  54.451  1.00  0.00           O  
ATOM      8  OD2 ASP A   1       3.641 -12.023  56.259  1.00  0.00           O1-
ATOM      9  HA  ASP A   1       1.618 -15.263  55.541  1.00  0.00           H  
ATOM     10  HB1 ASP A   1       1.596 -13.098  57.088  1.00  0.00           H  
ATOM     11  HB2 ASP A   1       0.826 -12.260  55.809  1.00  0.00           H  
ATOM     12  HT1 ASP A   1       0.040 -13.534  53.822  1.00  0.00           H  
ATOM     13  HT2 ASP A   1       0.478 -15.079  53.488  1.00  0.00           H  
ATOM     14  HT3 ASP A   1       1.681 -13.855  53.505  1.00  0.00           H  
ATOM     15  N   PRO A   2      -0.506 -15.238  57.175  1.00  0.00           N  
ATOM     16  CA  PRO A   2      -1.777 -15.439  57.826  1.00  0.00           C  
ATOM     17  C   PRO A   2      -2.625 -14.213  57.823  1.00  0.00           C  
ATOM     18  O   PRO A   2      -2.133 -13.095  57.992  1.00  0.00           O  
ATOM     19  CB  PRO A   2      -1.459 -16.081  59.168  1.00  0.00           C  
ATOM     20  CG  PRO A   2      -0.128 -16.803  58.886  1.00  0.00           C  
ATOM     21  CD  PRO A   2       0.585 -15.861  57.896  1.00  0.00           C  
ATOM     22  HA  PRO A   2      -2.316 -16.093  57.157  1.00  0.00           H  
ATOM     23  HB1 PRO A   2      -2.214 -16.806  59.549  1.00  0.00           H  
ATOM     24  HB2 PRO A   2      -1.300 -15.325  59.962  1.00  0.00           H  
ATOM     25  HG1 PRO A   2       0.430 -16.953  59.830  1.00  0.00           H  
ATOM     26  HG2 PRO A   2      -0.293 -17.804  58.424  1.00  0.00           H  
ATOM     27  HD1 PRO A   2       1.079 -15.008  58.417  1.00  0.00           H  
ATOM     28  HD2 PRO A   2       1.285 -16.371  57.200  1.00  0.00           H  
ATOM     29  N   LYS A   3      -3.943 -14.424  57.735  1.00  0.00           N  
ATOM     30  CA  LYS A   3      -4.888 -13.353  57.641  1.00  0.00           C  
ATOM     31  C   LYS A   3      -6.236 -13.787  58.105  1.00  0.00           C  
ATOM     32  O   LYS A   3      -6.840 -14.757  57.652  1.00  0.00           O  
ATOM     33  CB  LYS A   3      -4.868 -12.644  56.278  1.00  0.00           C  
ATOM     34  CG  LYS A   3      -5.956 -11.583  56.118  1.00  0.00           C  
ATOM     35  CD  LYS A   3      -5.849 -10.354  57.033  1.00  0.00           C  
ATOM     36  CE  LYS A   3      -6.668  -9.152  56.570  1.00  0.00           C  
ATOM     37  NZ  LYS A   3      -6.666  -8.089  57.594  1.00  0.00           N1+
ATOM     38  HN  LYS A   3      -4.159 -15.362  57.451  1.00  0.00           H  
ATOM     39  HA  LYS A   3      -4.578 -12.576  58.340  1.00  0.00           H  
ATOM     40  HB1 LYS A   3      -4.968 -13.415  55.483  1.00  0.00           H  
ATOM     41  HB2 LYS A   3      -3.952 -12.057  56.059  1.00  0.00           H  
ATOM     42  HG1 LYS A   3      -6.938 -12.100  56.185  1.00  0.00           H  
ATOM     43  HG2 LYS A   3      -5.843 -11.138  55.105  1.00  0.00           H  
ATOM     44  HD1 LYS A   3      -4.774 -10.194  57.269  1.00  0.00           H  
ATOM     45  HD2 LYS A   3      -6.144 -10.620  58.073  1.00  0.00           H  
ATOM     46  HE1 LYS A   3      -7.715  -9.445  56.358  1.00  0.00           H  
ATOM     47  HE2 LYS A   3      -6.186  -8.747  55.649  1.00  0.00           H  
ATOM     48  HZ1 LYS A   3      -5.780  -7.590  57.811  1.00  0.00           H  
ATOM     49  HZ2 LYS A   3      -7.057  -8.484  58.472  1.00  0.00           H  
ATOM     50  HZ3 LYS A   3      -7.311  -7.316  57.326  1.00  0.00           H  
ATOM     51  N   ILE A   4      -6.766 -13.038  59.096  1.00  0.00           N  
ATOM     52  CA  ILE A   4      -8.085 -13.180  59.626  1.00  0.00           C  
ATOM     53  C   ILE A   4      -8.890 -12.447  58.612  1.00  0.00           C  
ATOM     54  O   ILE A   4      -8.582 -11.270  58.383  1.00  0.00           O  
ATOM     55  CB  ILE A   4      -8.287 -12.526  60.954  1.00  0.00           C  
ATOM     56  CG1 ILE A   4      -7.235 -13.083  61.933  1.00  0.00           C  
ATOM     57  CG2 ILE A   4      -9.735 -12.749  61.420  1.00  0.00           C  
ATOM     58  CD  ILE A   4      -7.238 -14.607  62.030  1.00  0.00           C  
ATOM     59  HN  ILE A   4      -6.226 -12.306  59.491  1.00  0.00           H  
ATOM     60  HA  ILE A   4      -8.404 -14.213  59.669  1.00  0.00           H  
ATOM     61  HB  ILE A   4      -8.083 -11.433  60.871  1.00  0.00           H  
ATOM     62 1HG1 ILE A   4      -7.262 -12.533  62.901  1.00  0.00           H  
ATOM     63 2HG1 ILE A   4      -6.185 -12.957  61.581  1.00  0.00           H  
ATOM     64 1HG2 ILE A   4      -9.991 -13.799  61.683  1.00  0.00           H  
ATOM     65 2HG2 ILE A   4     -10.428 -12.368  60.640  1.00  0.00           H  
ATOM     66 3HG2 ILE A   4      -9.881 -12.277  62.414  1.00  0.00           H  
ATOM     67  HD1 ILE A   4      -6.519 -14.930  62.808  1.00  0.00           H  
ATOM     68  HD2 ILE A   4      -6.844 -15.010  61.077  1.00  0.00           H  
ATOM     69  HD3 ILE A   4      -8.212 -15.076  62.276  1.00  0.00           H  
ATOM     70  N   VAL A   5      -9.872 -12.991  57.870  1.00  0.00           N  
ATOM     71  CA  VAL A   5     -10.743 -12.245  57.017  1.00  0.00           C  
ATOM     72  C   VAL A   5     -12.092 -12.098  57.635  1.00  0.00           C  
ATOM     73  O   VAL A   5     -12.779 -13.052  58.005  1.00  0.00           O  
ATOM     74  CB  VAL A   5     -10.955 -12.919  55.701  1.00  0.00           C  
ATOM     75  CG1 VAL A   5     -11.823 -12.202  54.649  1.00  0.00           C  
ATOM     76  CG2 VAL A   5      -9.583 -13.141  55.025  1.00  0.00           C  
ATOM     77  HN  VAL A   5     -10.016 -13.973  57.866  1.00  0.00           H  
ATOM     78  HA  VAL A   5     -10.358 -11.242  56.884  1.00  0.00           H  
ATOM     79  HB  VAL A   5     -11.280 -13.953  55.935  1.00  0.00           H  
ATOM     80 1HG1 VAL A   5     -11.368 -11.256  54.286  1.00  0.00           H  
ATOM     81 2HG1 VAL A   5     -12.791 -11.918  55.102  1.00  0.00           H  
ATOM     82 3HG1 VAL A   5     -12.005 -12.868  53.782  1.00  0.00           H  
ATOM     83 1HG2 VAL A   5      -9.513 -13.547  54.000  1.00  0.00           H  
ATOM     84 2HG2 VAL A   5      -9.010 -13.892  55.605  1.00  0.00           H  
ATOM     85 3HG2 VAL A   5      -9.019 -12.186  55.090  1.00  0.00           H  
ATOM     86  N   ASN A   6     -12.448 -10.810  57.798  1.00  0.00           N  
ATOM     87  CA  ASN A   6     -13.762 -10.454  58.235  1.00  0.00           C  
ATOM     88  C   ASN A   6     -14.687 -10.219  57.097  1.00  0.00           C  
ATOM     89  O   ASN A   6     -14.415  -9.577  56.090  1.00  0.00           O  
ATOM     90  CB  ASN A   6     -13.831  -9.144  59.041  1.00  0.00           C  
ATOM     91  CG  ASN A   6     -13.088  -9.122  60.373  1.00  0.00           C  
ATOM     92  ND2 ASN A   6     -12.902  -7.952  61.038  1.00  0.00           N  
ATOM     93  OD1 ASN A   6     -12.676 -10.175  60.849  1.00  0.00           O  
ATOM     94  HN  ASN A   6     -11.779 -10.085  57.669  1.00  0.00           H  
ATOM     95  HA  ASN A   6     -14.149 -11.190  58.928  1.00  0.00           H  
ATOM     96  HB1 ASN A   6     -14.912  -8.933  59.208  1.00  0.00           H  
ATOM     97  HB2 ASN A   6     -13.449  -8.281  58.462  1.00  0.00           H  
ATOM     98 1HD2 ASN A   6     -12.974  -7.116  60.492  1.00  0.00           H  
ATOM     99 2HD2 ASN A   6     -12.552  -7.962  61.971  1.00  0.00           H  
ATOM    100  N   ILE A   7     -15.948 -10.700  57.149  1.00  0.00           N  
ATOM    101  CA  ILE A   7     -16.933 -10.584  56.117  1.00  0.00           C  
ATOM    102  C   ILE A   7     -18.147 -10.095  56.817  1.00  0.00           C  
ATOM    103  O   ILE A   7     -18.417 -10.235  58.011  1.00  0.00           O  
ATOM    104  CB  ILE A   7     -17.171 -11.863  55.378  1.00  0.00           C  
ATOM    105  CG1 ILE A   7     -15.925 -12.456  54.683  1.00  0.00           C  
ATOM    106  CG2 ILE A   7     -18.242 -11.792  54.281  1.00  0.00           C  
ATOM    107  CD  ILE A   7     -15.292 -11.674  53.531  1.00  0.00           C  
ATOM    108  HN  ILE A   7     -16.095 -11.346  57.892  1.00  0.00           H  
ATOM    109  HA  ILE A   7     -16.703  -9.815  55.397  1.00  0.00           H  
ATOM    110  HB  ILE A   7     -17.470 -12.634  56.131  1.00  0.00           H  
ATOM    111 1HG1 ILE A   7     -16.152 -13.478  54.293  1.00  0.00           H  
ATOM    112 2HG1 ILE A   7     -15.180 -12.711  55.456  1.00  0.00           H  
ATOM    113 1HG2 ILE A   7     -18.200 -10.816  53.736  1.00  0.00           H  
ATOM    114 2HG2 ILE A   7     -19.241 -11.846  54.768  1.00  0.00           H  
ATOM    115 3HG2 ILE A   7     -18.115 -12.622  53.553  1.00  0.00           H  
ATOM    116  HD1 ILE A   7     -15.885 -11.580  52.600  1.00  0.00           H  
ATOM    117  HD2 ILE A   7     -14.288 -12.043  53.252  1.00  0.00           H  
ATOM    118  HD3 ILE A   7     -15.173 -10.597  53.791  1.00  0.00           H  
ATOM    119  N   GLY A   8     -19.014  -9.341  56.124  1.00  0.00           N  
ATOM    120  CA  GLY A   8     -20.116  -8.570  56.629  1.00  0.00           C  
ATOM    121  C   GLY A   8     -21.447  -8.804  56.011  1.00  0.00           C  
ATOM    122  O   GLY A   8     -21.538  -9.300  54.884  1.00  0.00           O  
ATOM    123  HN  GLY A   8     -18.898  -9.488  55.147  1.00  0.00           H  
ATOM    124  HA1 GLY A   8     -19.875  -7.518  56.596  1.00  0.00           H  
ATOM    125  HA2 GLY A   8     -20.163  -8.869  57.664  1.00  0.00           H  
ATOM    126  N   ALA A   9     -22.502  -8.438  56.762  1.00  0.00           N  
ATOM    127  CA  ALA A   9     -23.840  -8.566  56.261  1.00  0.00           C  
ATOM    128  C   ALA A   9     -24.857  -7.658  56.857  1.00  0.00           C  
ATOM    129  O   ALA A   9     -24.761  -7.104  57.951  1.00  0.00           O  
ATOM    130  CB  ALA A   9     -24.387  -9.998  56.367  1.00  0.00           C  
ATOM    131  HN  ALA A   9     -22.445  -7.922  57.609  1.00  0.00           H  
ATOM    132  HA  ALA A   9     -23.849  -8.323  55.209  1.00  0.00           H  
ATOM    133  HB1 ALA A   9     -23.754 -10.708  55.792  1.00  0.00           H  
ATOM    134  HB2 ALA A   9     -25.371 -10.089  55.865  1.00  0.00           H  
ATOM    135  HB3 ALA A   9     -24.421 -10.368  57.416  1.00  0.00           H  
ATOM    136  N   VAL A  10     -25.990  -7.483  56.156  1.00  0.00           N  
ATOM    137  CA  VAL A  10     -27.128  -6.788  56.675  1.00  0.00           C  
ATOM    138  C   VAL A  10     -28.227  -7.735  56.994  1.00  0.00           C  
ATOM    139  O   VAL A  10     -28.754  -8.429  56.117  1.00  0.00           O  
ATOM    140  CB  VAL A  10     -27.492  -5.745  55.657  1.00  0.00           C  
ATOM    141  CG1 VAL A  10     -28.744  -4.945  56.043  1.00  0.00           C  
ATOM    142  CG2 VAL A  10     -26.318  -4.770  55.444  1.00  0.00           C  
ATOM    143  HN  VAL A  10     -26.192  -7.818  55.235  1.00  0.00           H  
ATOM    144  HA  VAL A  10     -26.925  -6.459  57.676  1.00  0.00           H  
ATOM    145  HB  VAL A  10     -27.750  -6.247  54.704  1.00  0.00           H  
ATOM    146 1HG1 VAL A  10     -28.754  -4.299  56.946  1.00  0.00           H  
ATOM    147 2HG1 VAL A  10     -29.631  -5.622  56.115  1.00  0.00           H  
ATOM    148 3HG1 VAL A  10     -28.988  -4.267  55.198  1.00  0.00           H  
ATOM    149 1HG2 VAL A  10     -25.353  -5.235  55.190  1.00  0.00           H  
ATOM    150 2HG2 VAL A  10     -26.081  -4.294  56.419  1.00  0.00           H  
ATOM    151 3HG2 VAL A  10     -26.495  -3.942  54.721  1.00  0.00           H  
ATOM    152  N   LEU A  11     -28.778  -7.777  58.221  1.00  0.00           N  
ATOM    153  CA  LEU A  11     -29.704  -8.809  58.560  1.00  0.00           C  
ATOM    154  C   LEU A  11     -30.900  -8.467  59.376  1.00  0.00           C  
ATOM    155  O   LEU A  11     -30.897  -7.564  60.217  1.00  0.00           O  
ATOM    156  CB  LEU A  11     -28.977  -9.972  59.254  1.00  0.00           C  
ATOM    157  CG  LEU A  11     -27.955 -10.771  58.433  1.00  0.00           C  
ATOM    158  CD1 LEU A  11     -27.135 -11.819  59.189  1.00  0.00           C  
ATOM    159  CD2 LEU A  11     -28.603 -11.518  57.260  1.00  0.00           C  
ATOM    160  HN  LEU A  11     -28.415  -7.175  58.927  1.00  0.00           H  
ATOM    161  HA  LEU A  11     -30.164  -9.111  57.633  1.00  0.00           H  
ATOM    162  HB1 LEU A  11     -29.667 -10.677  59.773  1.00  0.00           H  
ATOM    163  HB2 LEU A  11     -28.463  -9.518  60.132  1.00  0.00           H  
ATOM    164  HG  LEU A  11     -27.268 -10.011  58.002  1.00  0.00           H  
ATOM    165 1HD1 LEU A  11     -27.819 -12.634  59.522  1.00  0.00           H  
ATOM    166 2HD1 LEU A  11     -26.728 -11.333  60.099  1.00  0.00           H  
ATOM    167 3HD1 LEU A  11     -26.283 -12.238  58.606  1.00  0.00           H  
ATOM    168 1HD2 LEU A  11     -29.458 -10.997  56.768  1.00  0.00           H  
ATOM    169 2HD2 LEU A  11     -29.118 -12.449  57.594  1.00  0.00           H  
ATOM    170 3HD2 LEU A  11     -27.862 -11.904  56.528  1.00  0.00           H  
ATOM    171  N   SER A  12     -32.027  -9.149  59.083  1.00  0.00           N  
ATOM    172  CA  SER A  12     -33.307  -8.900  59.665  1.00  0.00           C  
ATOM    173  C   SER A  12     -33.931  -9.937  60.537  1.00  0.00           C  
ATOM    174  O   SER A  12     -35.008  -9.768  61.107  1.00  0.00           O  
ATOM    175  CB  SER A  12     -34.433  -8.781  58.626  1.00  0.00           C  
ATOM    176  OG  SER A  12     -34.314  -7.591  57.860  1.00  0.00           O  
ATOM    177  HN  SER A  12     -31.933  -9.796  58.328  1.00  0.00           H  
ATOM    178  HA  SER A  12     -33.304  -7.905  60.082  1.00  0.00           H  
ATOM    179  HB1 SER A  12     -35.458  -8.665  59.047  1.00  0.00           H  
ATOM    180  HB2 SER A  12     -34.500  -9.651  57.945  1.00  0.00           H  
ATOM    181  HG1 SER A  12     -34.887  -6.944  58.287  1.00  0.00           H  
ATOM    182  N   THR A  13     -33.266 -11.100  60.662  1.00  0.00           N  
ATOM    183  CA  THR A  13     -33.715 -12.111  61.569  1.00  0.00           C  
ATOM    184  C   THR A  13     -32.578 -12.769  62.280  1.00  0.00           C  
ATOM    185  O   THR A  13     -31.613 -13.143  61.622  1.00  0.00           O  
ATOM    186  CB  THR A  13     -34.779 -13.039  61.065  1.00  0.00           C  
ATOM    187  CG2 THR A  13     -34.637 -13.324  59.562  1.00  0.00           C  
ATOM    188  OG1 THR A  13     -34.771 -14.341  61.643  1.00  0.00           O  
ATOM    189  HN  THR A  13     -32.302 -11.163  60.410  1.00  0.00           H  
ATOM    190  HA  THR A  13     -34.163 -11.617  62.419  1.00  0.00           H  
ATOM    191  HB  THR A  13     -35.759 -12.640  61.392  1.00  0.00           H  
ATOM    192  HG1 THR A  13     -35.675 -14.623  61.518  1.00  0.00           H  
ATOM    193 1HG2 THR A  13     -33.664 -13.844  59.431  1.00  0.00           H  
ATOM    194 2HG2 THR A  13     -34.736 -12.440  58.905  1.00  0.00           H  
ATOM    195 3HG2 THR A  13     -35.323 -14.120  59.204  1.00  0.00           H  
ATOM    196  N   ARG A  14     -32.690 -12.969  63.603  1.00  0.00           N  
ATOM    197  CA  ARG A  14     -31.749 -13.611  64.459  1.00  0.00           C  
ATOM    198  C   ARG A  14     -31.480 -15.006  64.003  1.00  0.00           C  
ATOM    199  O   ARG A  14     -30.343 -15.438  64.164  1.00  0.00           O  
ATOM    200  CB  ARG A  14     -32.141 -13.616  65.951  1.00  0.00           C  
ATOM    201  CG  ARG A  14     -32.336 -12.205  66.495  1.00  0.00           C  
ATOM    202  CD  ARG A  14     -31.083 -11.347  66.306  1.00  0.00           C  
ATOM    203  NE  ARG A  14     -31.368 -10.070  67.018  1.00  0.00           N  
ATOM    204  CZ  ARG A  14     -30.571  -8.963  66.919  1.00  0.00           C  
ATOM    205  NH1 ARG A  14     -29.529  -8.912  66.040  1.00  0.00           N1+
ATOM    206  NH2 ARG A  14     -30.846  -7.933  67.772  1.00  0.00           N  
ATOM    207  HN  ARG A  14     -33.549 -12.806  64.068  1.00  0.00           H  
ATOM    208  HA  ARG A  14     -30.795 -13.148  64.265  1.00  0.00           H  
ATOM    209  HB1 ARG A  14     -31.365 -14.228  66.469  1.00  0.00           H  
ATOM    210  HB2 ARG A  14     -33.111 -14.130  66.108  1.00  0.00           H  
ATOM    211  HG1 ARG A  14     -32.559 -12.244  67.583  1.00  0.00           H  
ATOM    212  HG2 ARG A  14     -33.169 -11.666  66.001  1.00  0.00           H  
ATOM    213  HD1 ARG A  14     -30.864 -11.246  65.224  1.00  0.00           H  
ATOM    214  HD2 ARG A  14     -30.285 -11.942  66.813  1.00  0.00           H  
ATOM    215  HE  ARG A  14     -32.145 -10.037  67.656  1.00  0.00           H  
ATOM    216 1HH1 ARG A  14     -29.249  -9.631  65.404  1.00  0.00           H  
ATOM    217 2HH1 ARG A  14     -29.105  -8.014  65.889  1.00  0.00           H  
ATOM    218 1HH2 ARG A  14     -31.396  -8.084  68.593  1.00  0.00           H  
ATOM    219 2HH2 ARG A  14     -30.182  -7.190  67.792  1.00  0.00           H  
ATOM    220  N   LYS A  15     -32.444 -15.707  63.377  1.00  0.00           N  
ATOM    221  CA  LYS A  15     -32.214 -16.937  62.695  1.00  0.00           C  
ATOM    222  C   LYS A  15     -31.224 -16.851  61.585  1.00  0.00           C  
ATOM    223  O   LYS A  15     -30.300 -17.668  61.468  1.00  0.00           O  
ATOM    224  CB  LYS A  15     -33.567 -17.543  62.264  1.00  0.00           C  
ATOM    225  CG  LYS A  15     -33.446 -18.820  61.427  1.00  0.00           C  
ATOM    226  CD  LYS A  15     -34.748 -19.555  61.131  1.00  0.00           C  
ATOM    227  CE  LYS A  15     -35.593 -20.033  62.324  1.00  0.00           C  
ATOM    228  NZ  LYS A  15     -36.744 -20.840  61.868  1.00  0.00           N1+
ATOM    229  HN  LYS A  15     -33.389 -15.396  63.387  1.00  0.00           H  
ATOM    230  HA  LYS A  15     -31.752 -17.612  63.394  1.00  0.00           H  
ATOM    231  HB1 LYS A  15     -34.137 -16.845  61.617  1.00  0.00           H  
ATOM    232  HB2 LYS A  15     -34.201 -17.845  63.125  1.00  0.00           H  
ATOM    233  HG1 LYS A  15     -32.727 -19.585  61.803  1.00  0.00           H  
ATOM    234  HG2 LYS A  15     -32.981 -18.578  60.443  1.00  0.00           H  
ATOM    235  HD1 LYS A  15     -34.510 -20.544  60.688  1.00  0.00           H  
ATOM    236  HD2 LYS A  15     -35.361 -18.978  60.410  1.00  0.00           H  
ATOM    237  HE1 LYS A  15     -35.978 -19.137  62.865  1.00  0.00           H  
ATOM    238  HE2 LYS A  15     -34.993 -20.640  63.037  1.00  0.00           H  
ATOM    239  HZ1 LYS A  15     -37.429 -20.920  62.649  1.00  0.00           H  
ATOM    240  HZ2 LYS A  15     -36.440 -21.797  61.592  1.00  0.00           H  
ATOM    241  HZ3 LYS A  15     -37.245 -20.439  61.052  1.00  0.00           H  
ATOM    242  N   HSD A  16     -31.339 -15.781  60.790  1.00  0.00           N  
ATOM    243  CA  HSD A  16     -30.418 -15.678  59.701  1.00  0.00           C  
ATOM    244  C   HSD A  16     -29.060 -15.224  60.108  1.00  0.00           C  
ATOM    245  O   HSD A  16     -28.115 -15.479  59.365  1.00  0.00           O  
ATOM    246  CB  HSD A  16     -30.920 -14.705  58.609  1.00  0.00           C  
ATOM    247  CG  HSD A  16     -32.219 -15.133  58.010  1.00  0.00           C  
ATOM    248  CD2 HSD A  16     -33.145 -16.065  58.354  1.00  0.00           C  
ATOM    249  ND1 HSD A  16     -32.681 -14.560  56.834  1.00  0.00           N  
ATOM    250  CE1 HSD A  16     -33.754 -15.292  56.423  1.00  0.00           C  
ATOM    251  NE2 HSD A  16     -34.091 -16.173  57.351  1.00  0.00           N  
ATOM    252  HN  HSD A  16     -31.912 -14.992  61.020  1.00  0.00           H  
ATOM    253  HA  HSD A  16     -30.358 -16.631  59.201  1.00  0.00           H  
ATOM    254  HB1 HSD A  16     -30.178 -14.653  57.788  1.00  0.00           H  
ATOM    255  HB2 HSD A  16     -30.954 -13.686  59.056  1.00  0.00           H  
ATOM    256  HD1 HSD A  16     -32.267 -13.798  56.350  1.00  0.00           H  
ATOM    257  HD2 HSD A  16     -33.090 -16.808  59.136  1.00  0.00           H  
ATOM    258  HE1 HSD A  16     -34.318 -15.202  55.492  1.00  0.00           H  
ATOM    259  N   GLU A  17     -28.775 -14.712  61.320  1.00  0.00           N  
ATOM    260  CA  GLU A  17     -27.442 -14.544  61.810  1.00  0.00           C  
ATOM    261  C   GLU A  17     -26.779 -15.862  62.062  1.00  0.00           C  
ATOM    262  O   GLU A  17     -25.572 -16.031  61.969  1.00  0.00           O  
ATOM    263  CB  GLU A  17     -27.423 -13.790  63.148  1.00  0.00           C  
ATOM    264  CG  GLU A  17     -27.832 -12.335  62.894  1.00  0.00           C  
ATOM    265  CD  GLU A  17     -28.164 -11.571  64.170  1.00  0.00           C  
ATOM    266  OE1 GLU A  17     -27.479 -11.677  65.229  1.00  0.00           O  
ATOM    267  OE2 GLU A  17     -28.939 -10.601  63.987  1.00  0.00           O1-
ATOM    268  HN  GLU A  17     -29.526 -14.512  61.940  1.00  0.00           H  
ATOM    269  HA  GLU A  17     -26.895 -13.840  61.205  1.00  0.00           H  
ATOM    270  HB1 GLU A  17     -26.438 -13.799  63.665  1.00  0.00           H  
ATOM    271  HB2 GLU A  17     -28.067 -14.277  63.906  1.00  0.00           H  
ATOM    272  HG1 GLU A  17     -28.709 -12.122  62.245  1.00  0.00           H  
ATOM    273  HG2 GLU A  17     -27.045 -11.771  62.359  1.00  0.00           H  
ATOM    274  N   GLN A  18     -27.557 -16.920  62.378  1.00  0.00           N  
ATOM    275  CA  GLN A  18     -27.105 -18.247  62.665  1.00  0.00           C  
ATOM    276  C   GLN A  18     -26.739 -18.983  61.427  1.00  0.00           C  
ATOM    277  O   GLN A  18     -25.732 -19.692  61.403  1.00  0.00           O  
ATOM    278  CB  GLN A  18     -28.246 -18.980  63.397  1.00  0.00           C  
ATOM    279  CG  GLN A  18     -28.730 -18.449  64.747  1.00  0.00           C  
ATOM    280  CD  GLN A  18     -27.704 -17.674  65.569  1.00  0.00           C  
ATOM    281  NE2 GLN A  18     -28.183 -16.481  66.019  1.00  0.00           N  
ATOM    282  OE1 GLN A  18     -26.537 -18.008  65.734  1.00  0.00           O  
ATOM    283  HN  GLN A  18     -28.531 -16.707  62.393  1.00  0.00           H  
ATOM    284  HA  GLN A  18     -26.302 -18.199  63.384  1.00  0.00           H  
ATOM    285  HB1 GLN A  18     -27.888 -20.011  63.583  1.00  0.00           H  
ATOM    286  HB2 GLN A  18     -29.097 -19.113  62.693  1.00  0.00           H  
ATOM    287  HG1 GLN A  18     -29.111 -19.225  65.452  1.00  0.00           H  
ATOM    288  HG2 GLN A  18     -29.538 -17.786  64.388  1.00  0.00           H  
ATOM    289 1HE2 GLN A  18     -27.537 -15.725  66.080  1.00  0.00           H  
ATOM    290 2HE2 GLN A  18     -29.167 -16.436  65.861  1.00  0.00           H  
ATOM    291  N   MET A  19     -27.547 -18.794  60.367  1.00  0.00           N  
ATOM    292  CA  MET A  19     -27.313 -19.210  59.028  1.00  0.00           C  
ATOM    293  C   MET A  19     -26.048 -18.674  58.432  1.00  0.00           C  
ATOM    294  O   MET A  19     -25.269 -19.438  57.866  1.00  0.00           O  
ATOM    295  CB  MET A  19     -28.517 -18.794  58.169  1.00  0.00           C  
ATOM    296  CG  MET A  19     -29.801 -19.574  58.465  1.00  0.00           C  
ATOM    297  SD  MET A  19     -31.283 -19.105  57.520  1.00  0.00           S  
ATOM    298  CE  MET A  19     -32.232 -20.537  58.108  1.00  0.00           C  
ATOM    299  HN  MET A  19     -28.490 -18.489  60.478  1.00  0.00           H  
ATOM    300  HA  MET A  19     -27.248 -20.288  58.914  1.00  0.00           H  
ATOM    301  HB1 MET A  19     -28.308 -19.004  57.101  1.00  0.00           H  
ATOM    302  HB2 MET A  19     -28.643 -17.696  58.174  1.00  0.00           H  
ATOM    303  HG1 MET A  19     -29.992 -19.496  59.548  1.00  0.00           H  
ATOM    304  HG2 MET A  19     -29.718 -20.666  58.281  1.00  0.00           H  
ATOM    305  HE1 MET A  19     -31.815 -21.425  57.596  1.00  0.00           H  
ATOM    306  HE2 MET A  19     -33.291 -20.411  57.798  1.00  0.00           H  
ATOM    307  HE3 MET A  19     -32.137 -20.626  59.210  1.00  0.00           H  
ATOM    308  N   PHE A  20     -25.799 -17.363  58.579  1.00  0.00           N  
ATOM    309  CA  PHE A  20     -24.555 -16.698  58.338  1.00  0.00           C  
ATOM    310  C   PHE A  20     -23.366 -17.324  58.977  1.00  0.00           C  
ATOM    311  O   PHE A  20     -22.510 -17.772  58.214  1.00  0.00           O  
ATOM    312  CB  PHE A  20     -24.586 -15.218  58.745  1.00  0.00           C  
ATOM    313  CG  PHE A  20     -23.640 -14.239  58.157  1.00  0.00           C  
ATOM    314  CD1 PHE A  20     -23.369 -14.267  56.810  1.00  0.00           C  
ATOM    315  CD2 PHE A  20     -23.290 -13.160  58.942  1.00  0.00           C  
ATOM    316  CE1 PHE A  20     -22.554 -13.293  56.276  1.00  0.00           C  
ATOM    317  CE2 PHE A  20     -22.428 -12.231  58.399  1.00  0.00           C  
ATOM    318  CZ  PHE A  20     -22.088 -12.265  57.060  1.00  0.00           C  
ATOM    319  HN  PHE A  20     -26.489 -16.785  59.011  1.00  0.00           H  
ATOM    320  HA  PHE A  20     -24.421 -16.750  57.266  1.00  0.00           H  
ATOM    321  HB1 PHE A  20     -24.678 -15.158  59.856  1.00  0.00           H  
ATOM    322  HB2 PHE A  20     -25.601 -14.844  58.463  1.00  0.00           H  
ATOM    323  HD1 PHE A  20     -23.669 -15.044  56.121  1.00  0.00           H  
ATOM    324  HD2 PHE A  20     -23.710 -13.044  59.929  1.00  0.00           H  
ATOM    325  HE1 PHE A  20     -22.146 -13.437  55.291  1.00  0.00           H  
ATOM    326  HE2 PHE A  20     -22.107 -11.418  59.026  1.00  0.00           H  
ATOM    327  HZ  PHE A  20     -21.367 -11.578  56.642  1.00  0.00           H  
ATOM    328  N   ARG A  21     -23.353 -17.484  60.315  1.00  0.00           N  
ATOM    329  CA  ARG A  21     -22.229 -17.876  61.106  1.00  0.00           C  
ATOM    330  C   ARG A  21     -21.961 -19.304  60.771  1.00  0.00           C  
ATOM    331  O   ARG A  21     -20.820 -19.758  60.683  1.00  0.00           O  
ATOM    332  CB  ARG A  21     -22.389 -17.670  62.623  1.00  0.00           C  
ATOM    333  CG  ARG A  21     -22.443 -16.251  63.182  1.00  0.00           C  
ATOM    334  CD  ARG A  21     -22.905 -16.250  64.646  1.00  0.00           C  
ATOM    335  NE  ARG A  21     -22.920 -14.814  65.013  1.00  0.00           N  
ATOM    336  CZ  ARG A  21     -22.230 -14.219  66.031  1.00  0.00           C  
ATOM    337  NH1 ARG A  21     -21.162 -14.846  66.603  1.00  0.00           N1+
ATOM    338  NH2 ARG A  21     -22.317 -12.880  66.315  1.00  0.00           N  
ATOM    339  HN  ARG A  21     -24.192 -17.212  60.785  1.00  0.00           H  
ATOM    340  HA  ARG A  21     -21.389 -17.242  60.877  1.00  0.00           H  
ATOM    341  HB1 ARG A  21     -21.557 -18.219  63.107  1.00  0.00           H  
ATOM    342  HB2 ARG A  21     -23.356 -18.171  62.859  1.00  0.00           H  
ATOM    343  HG1 ARG A  21     -23.109 -15.624  62.560  1.00  0.00           H  
ATOM    344  HG2 ARG A  21     -21.428 -15.809  63.077  1.00  0.00           H  
ATOM    345  HD1 ARG A  21     -22.239 -16.793  65.354  1.00  0.00           H  
ATOM    346  HD2 ARG A  21     -23.905 -16.728  64.651  1.00  0.00           H  
ATOM    347  HE  ARG A  21     -23.624 -14.212  64.634  1.00  0.00           H  
ATOM    348 1HH1 ARG A  21     -20.765 -15.478  65.930  1.00  0.00           H  
ATOM    349 2HH1 ARG A  21     -20.489 -14.180  66.938  1.00  0.00           H  
ATOM    350 1HH2 ARG A  21     -21.815 -12.529  67.108  1.00  0.00           H  
ATOM    351 2HH2 ARG A  21     -23.168 -12.472  66.008  1.00  0.00           H  
ATOM    352  N   GLU A  22     -22.998 -20.163  60.745  1.00  0.00           N  
ATOM    353  CA  GLU A  22     -22.906 -21.577  60.564  1.00  0.00           C  
ATOM    354  C   GLU A  22     -22.224 -21.952  59.292  1.00  0.00           C  
ATOM    355  O   GLU A  22     -21.334 -22.798  59.147  1.00  0.00           O  
ATOM    356  CB  GLU A  22     -24.215 -22.373  60.682  1.00  0.00           C  
ATOM    357  CG  GLU A  22     -24.283 -23.826  60.217  1.00  0.00           C  
ATOM    358  CD  GLU A  22     -25.594 -24.487  60.639  1.00  0.00           C  
ATOM    359  OE1 GLU A  22     -26.606 -24.202  59.941  1.00  0.00           O  
ATOM    360  OE2 GLU A  22     -25.711 -25.380  61.523  1.00  0.00           O1-
ATOM    361  HN  GLU A  22     -23.892 -19.795  61.001  1.00  0.00           H  
ATOM    362  HA  GLU A  22     -22.190 -21.923  61.303  1.00  0.00           H  
ATOM    363  HB1 GLU A  22     -25.033 -21.870  60.110  1.00  0.00           H  
ATOM    364  HB2 GLU A  22     -24.513 -22.245  61.745  1.00  0.00           H  
ATOM    365  HG1 GLU A  22     -23.509 -24.450  60.706  1.00  0.00           H  
ATOM    366  HG2 GLU A  22     -24.070 -23.987  59.137  1.00  0.00           H  
ATOM    367  N   ALA A  23     -22.703 -21.262  58.243  1.00  0.00           N  
ATOM    368  CA  ALA A  23     -22.020 -21.314  56.986  1.00  0.00           C  
ATOM    369  C   ALA A  23     -20.642 -20.762  56.958  1.00  0.00           C  
ATOM    370  O   ALA A  23     -19.792 -21.414  56.354  1.00  0.00           O  
ATOM    371  CB  ALA A  23     -22.861 -20.817  55.794  1.00  0.00           C  
ATOM    372  HN  ALA A  23     -23.511 -20.698  58.348  1.00  0.00           H  
ATOM    373  HA  ALA A  23     -21.975 -22.390  56.862  1.00  0.00           H  
ATOM    374  HB1 ALA A  23     -22.241 -20.858  54.879  1.00  0.00           H  
ATOM    375  HB2 ALA A  23     -23.067 -19.728  55.881  1.00  0.00           H  
ATOM    376  HB3 ALA A  23     -23.715 -21.517  55.666  1.00  0.00           H  
ATOM    377  N   VAL A  24     -20.298 -19.610  57.569  1.00  0.00           N  
ATOM    378  CA  VAL A  24     -18.955 -19.131  57.625  1.00  0.00           C  
ATOM    379  C   VAL A  24     -18.017 -20.085  58.284  1.00  0.00           C  
ATOM    380  O   VAL A  24     -16.923 -20.293  57.756  1.00  0.00           O  
ATOM    381  CB  VAL A  24     -18.929 -17.705  58.082  1.00  0.00           C  
ATOM    382  CG1 VAL A  24     -17.483 -17.220  58.265  1.00  0.00           C  
ATOM    383  CG2 VAL A  24     -19.541 -16.823  56.977  1.00  0.00           C  
ATOM    384  HN  VAL A  24     -21.028 -19.013  57.902  1.00  0.00           H  
ATOM    385  HA  VAL A  24     -18.659 -19.067  56.583  1.00  0.00           H  
ATOM    386  HB  VAL A  24     -19.526 -17.525  59.000  1.00  0.00           H  
ATOM    387 1HG1 VAL A  24     -16.897 -17.299  57.313  1.00  0.00           H  
ATOM    388 2HG1 VAL A  24     -17.015 -17.768  59.109  1.00  0.00           H  
ATOM    389 3HG1 VAL A  24     -17.495 -16.159  58.579  1.00  0.00           H  
ATOM    390 1HG2 VAL A  24     -19.594 -15.775  57.353  1.00  0.00           H  
ATOM    391 2HG2 VAL A  24     -20.584 -17.051  56.663  1.00  0.00           H  
ATOM    392 3HG2 VAL A  24     -18.924 -16.894  56.064  1.00  0.00           H  
ATOM    393  N   ASN A  25     -18.472 -20.673  59.413  1.00  0.00           N  
ATOM    394  CA  ASN A  25     -17.821 -21.695  60.163  1.00  0.00           C  
ATOM    395  C   ASN A  25     -17.503 -22.937  59.398  1.00  0.00           C  
ATOM    396  O   ASN A  25     -16.375 -23.435  59.432  1.00  0.00           O  
ATOM    397  CB  ASN A  25     -18.576 -21.996  61.466  1.00  0.00           C  
ATOM    398  CG  ASN A  25     -17.586 -22.483  62.514  1.00  0.00           C  
ATOM    399  ND2 ASN A  25     -17.939 -22.249  63.805  1.00  0.00           N  
ATOM    400  OD1 ASN A  25     -16.660 -23.238  62.234  1.00  0.00           O  
ATOM    401  HN  ASN A  25     -19.350 -20.372  59.782  1.00  0.00           H  
ATOM    402  HA  ASN A  25     -16.818 -21.330  60.332  1.00  0.00           H  
ATOM    403  HB1 ASN A  25     -19.456 -22.669  61.408  1.00  0.00           H  
ATOM    404  HB2 ASN A  25     -18.938 -21.037  61.894  1.00  0.00           H  
ATOM    405 1HD2 ASN A  25     -18.711 -21.635  63.987  1.00  0.00           H  
ATOM    406 2HD2 ASN A  25     -17.194 -22.370  64.452  1.00  0.00           H  
ATOM    407  N   GLN A  26     -18.475 -23.356  58.570  1.00  0.00           N  
ATOM    408  CA  GLN A  26     -18.274 -24.415  57.620  1.00  0.00           C  
ATOM    409  C   GLN A  26     -17.502 -24.062  56.394  1.00  0.00           C  
ATOM    410  O   GLN A  26     -16.861 -24.877  55.733  1.00  0.00           O  
ATOM    411  CB  GLN A  26     -19.668 -24.942  57.278  1.00  0.00           C  
ATOM    412  CG  GLN A  26     -20.123 -26.191  58.045  1.00  0.00           C  
ATOM    413  CD  GLN A  26     -19.967 -26.146  59.551  1.00  0.00           C  
ATOM    414  NE2 GLN A  26     -20.801 -25.350  60.277  1.00  0.00           N  
ATOM    415  OE1 GLN A  26     -19.104 -26.804  60.129  1.00  0.00           O  
ATOM    416  HN  GLN A  26     -19.407 -23.050  58.730  1.00  0.00           H  
ATOM    417  HA  GLN A  26     -17.729 -25.219  58.093  1.00  0.00           H  
ATOM    418  HB1 GLN A  26     -19.619 -25.248  56.208  1.00  0.00           H  
ATOM    419  HB2 GLN A  26     -20.480 -24.181  57.284  1.00  0.00           H  
ATOM    420  HG1 GLN A  26     -19.445 -27.006  57.693  1.00  0.00           H  
ATOM    421  HG2 GLN A  26     -21.161 -26.469  57.732  1.00  0.00           H  
ATOM    422 1HE2 GLN A  26     -20.949 -25.532  61.250  1.00  0.00           H  
ATOM    423 2HE2 GLN A  26     -21.318 -24.661  59.769  1.00  0.00           H  
ATOM    424  N   ALA A  27     -17.418 -22.781  55.995  1.00  0.00           N  
ATOM    425  CA  ALA A  27     -16.549 -22.390  54.925  1.00  0.00           C  
ATOM    426  C   ALA A  27     -15.140 -22.471  55.404  1.00  0.00           C  
ATOM    427  O   ALA A  27     -14.257 -22.960  54.703  1.00  0.00           O  
ATOM    428  CB  ALA A  27     -16.910 -21.004  54.382  1.00  0.00           C  
ATOM    429  HN  ALA A  27     -18.091 -22.101  56.272  1.00  0.00           H  
ATOM    430  HA  ALA A  27     -16.625 -23.114  54.118  1.00  0.00           H  
ATOM    431  HB1 ALA A  27     -17.999 -20.900  54.185  1.00  0.00           H  
ATOM    432  HB2 ALA A  27     -16.275 -20.793  53.496  1.00  0.00           H  
ATOM    433  HB3 ALA A  27     -16.689 -20.225  55.144  1.00  0.00           H  
ATOM    434  N   ASN A  28     -14.825 -21.953  56.605  1.00  0.00           N  
ATOM    435  CA  ASN A  28     -13.550 -22.105  57.231  1.00  0.00           C  
ATOM    436  C   ASN A  28     -13.149 -23.521  57.433  1.00  0.00           C  
ATOM    437  O   ASN A  28     -12.076 -23.992  57.057  1.00  0.00           O  
ATOM    438  CB  ASN A  28     -13.619 -21.450  58.626  1.00  0.00           C  
ATOM    439  CG  ASN A  28     -12.239 -20.978  59.061  1.00  0.00           C  
ATOM    440  ND2 ASN A  28     -11.840 -21.177  60.341  1.00  0.00           N  
ATOM    441  OD1 ASN A  28     -11.543 -20.357  58.255  1.00  0.00           O  
ATOM    442  HN  ASN A  28     -15.507 -21.422  57.109  1.00  0.00           H  
ATOM    443  HA  ASN A  28     -12.787 -21.663  56.612  1.00  0.00           H  
ATOM    444  HB1 ASN A  28     -14.094 -22.072  59.426  1.00  0.00           H  
ATOM    445  HB2 ASN A  28     -14.313 -20.594  58.545  1.00  0.00           H  
ATOM    446 1HD2 ASN A  28     -10.995 -20.686  60.529  1.00  0.00           H  
ATOM    447 2HD2 ASN A  28     -12.394 -21.656  61.027  1.00  0.00           H  
ATOM    448  N   LYS A  29     -13.980 -24.368  58.082  1.00  0.00           N  
ATOM    449  CA  LYS A  29     -13.761 -25.781  58.199  1.00  0.00           C  
ATOM    450  C   LYS A  29     -13.534 -26.612  56.988  1.00  0.00           C  
ATOM    451  O   LYS A  29     -12.585 -27.389  56.929  1.00  0.00           O  
ATOM    452  CB  LYS A  29     -14.833 -26.547  59.000  1.00  0.00           C  
ATOM    453  CG  LYS A  29     -14.674 -28.065  59.123  1.00  0.00           C  
ATOM    454  CD  LYS A  29     -15.701 -28.708  60.058  1.00  0.00           C  
ATOM    455  CE  LYS A  29     -15.748 -30.236  59.986  1.00  0.00           C  
ATOM    456  NZ  LYS A  29     -14.411 -30.865  59.981  1.00  0.00           N1+
ATOM    457  HN  LYS A  29     -14.811 -24.008  58.497  1.00  0.00           H  
ATOM    458  HA  LYS A  29     -12.929 -25.949  58.866  1.00  0.00           H  
ATOM    459  HB1 LYS A  29     -15.739 -26.143  58.494  1.00  0.00           H  
ATOM    460  HB2 LYS A  29     -14.846 -26.067  60.001  1.00  0.00           H  
ATOM    461  HG1 LYS A  29     -13.652 -28.191  59.564  1.00  0.00           H  
ATOM    462  HG2 LYS A  29     -14.476 -28.629  58.192  1.00  0.00           H  
ATOM    463  HD1 LYS A  29     -16.648 -28.242  59.721  1.00  0.00           H  
ATOM    464  HD2 LYS A  29     -15.496 -28.477  61.124  1.00  0.00           H  
ATOM    465  HE1 LYS A  29     -16.297 -30.637  59.106  1.00  0.00           H  
ATOM    466  HE2 LYS A  29     -16.251 -30.649  60.888  1.00  0.00           H  
ATOM    467  HZ1 LYS A  29     -13.764 -30.173  60.395  1.00  0.00           H  
ATOM    468  HZ2 LYS A  29     -14.018 -30.957  59.024  1.00  0.00           H  
ATOM    469  HZ3 LYS A  29     -14.374 -31.749  60.519  1.00  0.00           H  
ATOM    470  N   ARG A  30     -14.346 -26.464  55.930  1.00  0.00           N  
ATOM    471  CA  ARG A  30     -14.272 -27.094  54.645  1.00  0.00           C  
ATOM    472  C   ARG A  30     -13.101 -26.751  53.789  1.00  0.00           C  
ATOM    473  O   ARG A  30     -12.478 -27.547  53.088  1.00  0.00           O  
ATOM    474  CB  ARG A  30     -15.560 -26.837  53.854  1.00  0.00           C  
ATOM    475  CG  ARG A  30     -15.800 -27.481  52.487  1.00  0.00           C  
ATOM    476  CD  ARG A  30     -17.134 -27.113  51.853  1.00  0.00           C  
ATOM    477  NE  ARG A  30     -17.200 -25.640  51.600  1.00  0.00           N  
ATOM    478  CZ  ARG A  30     -18.263 -24.842  51.891  1.00  0.00           C  
ATOM    479  NH1 ARG A  30     -19.294 -25.282  52.667  1.00  0.00           N1+
ATOM    480  NH2 ARG A  30     -18.499 -23.619  51.333  1.00  0.00           N  
ATOM    481  HN  ARG A  30     -15.028 -25.732  56.005  1.00  0.00           H  
ATOM    482  HA  ARG A  30     -14.150 -28.165  54.769  1.00  0.00           H  
ATOM    483  HB1 ARG A  30     -15.610 -25.746  53.657  1.00  0.00           H  
ATOM    484  HB2 ARG A  30     -16.437 -27.108  54.469  1.00  0.00           H  
ATOM    485  HG1 ARG A  30     -15.737 -28.595  52.444  1.00  0.00           H  
ATOM    486  HG2 ARG A  30     -14.997 -27.127  51.800  1.00  0.00           H  
ATOM    487  HD1 ARG A  30     -17.976 -27.529  52.433  1.00  0.00           H  
ATOM    488  HD2 ARG A  30     -17.168 -27.559  50.832  1.00  0.00           H  
ATOM    489  HE  ARG A  30     -16.543 -25.250  50.955  1.00  0.00           H  
ATOM    490 1HH1 ARG A  30     -19.933 -24.566  52.932  1.00  0.00           H  
ATOM    491 2HH1 ARG A  30     -19.118 -26.087  53.239  1.00  0.00           H  
ATOM    492 1HH2 ARG A  30     -17.824 -23.343  50.653  1.00  0.00           H  
ATOM    493 2HH2 ARG A  30     -19.401 -23.197  51.447  1.00  0.00           H  
ATOM    494  N   HSD A  31     -12.660 -25.489  53.713  1.00  0.00           N  
ATOM    495  CA  HSD A  31     -11.457 -25.153  53.007  1.00  0.00           C  
ATOM    496  C   HSD A  31     -10.230 -25.608  53.738  1.00  0.00           C  
ATOM    497  O   HSD A  31      -9.258 -26.030  53.121  1.00  0.00           O  
ATOM    498  CB  HSD A  31     -11.409 -23.643  52.709  1.00  0.00           C  
ATOM    499  CG  HSD A  31     -12.328 -23.236  51.603  1.00  0.00           C  
ATOM    500  CD2 HSD A  31     -13.521 -22.622  51.776  1.00  0.00           C  
ATOM    501  ND1 HSD A  31     -11.980 -22.988  50.282  1.00  0.00           N  
ATOM    502  CE1 HSD A  31     -13.009 -22.292  49.746  1.00  0.00           C  
ATOM    503  NE2 HSD A  31     -13.933 -21.952  50.635  1.00  0.00           N  
ATOM    504  HN  HSD A  31     -13.167 -24.813  54.246  1.00  0.00           H  
ATOM    505  HA  HSD A  31     -11.364 -25.658  52.066  1.00  0.00           H  
ATOM    506  HB1 HSD A  31     -10.342 -23.455  52.444  1.00  0.00           H  
ATOM    507  HB2 HSD A  31     -11.682 -23.004  53.579  1.00  0.00           H  
ATOM    508  HD1 HSD A  31     -11.170 -23.357  49.827  1.00  0.00           H  
ATOM    509  HD2 HSD A  31     -14.178 -22.420  52.614  1.00  0.00           H  
ATOM    510  HE1 HSD A  31     -12.911 -22.079  48.683  1.00  0.00           H  
ATOM    511  N   GLY A  32     -10.190 -25.479  55.073  1.00  0.00           N  
ATOM    512  CA  GLY A  32      -9.218 -26.022  55.974  1.00  0.00           C  
ATOM    513  C   GLY A  32      -7.835 -25.497  55.816  1.00  0.00           C  
ATOM    514  O   GLY A  32      -6.878 -26.243  55.985  1.00  0.00           O  
ATOM    515  HN  GLY A  32     -10.919 -25.015  55.571  1.00  0.00           H  
ATOM    516  HA1 GLY A  32      -9.184 -27.082  55.749  1.00  0.00           H  
ATOM    517  HA2 GLY A  32      -9.598 -25.900  56.969  1.00  0.00           H  
ATOM    518  N   SER A  33      -7.686 -24.247  55.317  1.00  0.00           N  
ATOM    519  CA  SER A  33      -6.496 -23.466  55.293  1.00  0.00           C  
ATOM    520  C   SER A  33      -6.176 -22.822  56.598  1.00  0.00           C  
ATOM    521  O   SER A  33      -7.066 -22.412  57.343  1.00  0.00           O  
ATOM    522  CB  SER A  33      -6.633 -22.356  54.236  1.00  0.00           C  
ATOM    523  OG  SER A  33      -5.499 -21.512  54.141  1.00  0.00           O  
ATOM    524  HN  SER A  33      -8.543 -23.746  55.256  1.00  0.00           H  
ATOM    525  HA  SER A  33      -5.658 -24.126  55.131  1.00  0.00           H  
ATOM    526  HB1 SER A  33      -7.510 -21.691  54.409  1.00  0.00           H  
ATOM    527  HB2 SER A  33      -6.802 -22.858  53.251  1.00  0.00           H  
ATOM    528  HG1 SER A  33      -4.966 -21.649  53.352  1.00  0.00           H  
ATOM    529  N   TRP A  34      -4.926 -22.668  57.051  1.00  0.00           N  
ATOM    530  CA  TRP A  34      -4.645 -21.984  58.285  1.00  0.00           C  
ATOM    531  C   TRP A  34      -4.253 -20.574  58.043  1.00  0.00           C  
ATOM    532  O   TRP A  34      -4.276 -19.746  58.949  1.00  0.00           O  
ATOM    533  CB  TRP A  34      -3.558 -22.672  59.120  1.00  0.00           C  
ATOM    534  CG  TRP A  34      -2.120 -22.685  58.734  1.00  0.00           C  
ATOM    535  CD1 TRP A  34      -1.630 -23.558  57.809  1.00  0.00           C  
ATOM    536  CD2 TRP A  34      -1.070 -21.755  59.027  1.00  0.00           C  
ATOM    537  CE2 TRP A  34      -0.021 -22.045  58.163  1.00  0.00           C  
ATOM    538  CE3 TRP A  34      -0.909 -20.791  59.972  1.00  0.00           C  
ATOM    539  NE1 TRP A  34      -0.364 -23.172  57.460  1.00  0.00           N  
ATOM    540  CZ2 TRP A  34       1.211 -21.474  58.257  1.00  0.00           C  
ATOM    541  CZ3 TRP A  34       0.275 -20.095  60.052  1.00  0.00           C  
ATOM    542  CH2 TRP A  34       1.294 -20.502  59.224  1.00  0.00           C  
ATOM    543  HN  TRP A  34      -4.195 -22.868  56.401  1.00  0.00           H  
ATOM    544  HA  TRP A  34      -5.530 -21.922  58.895  1.00  0.00           H  
ATOM    545  HB1 TRP A  34      -3.846 -23.732  59.294  1.00  0.00           H  
ATOM    546  HB2 TRP A  34      -3.579 -22.279  60.164  1.00  0.00           H  
ATOM    547  HD1 TRP A  34      -2.169 -24.355  57.307  1.00  0.00           H  
ATOM    548  HE1 TRP A  34       0.290 -23.679  56.955  1.00  0.00           H  
ATOM    549  HE3 TRP A  34      -1.693 -20.534  60.671  1.00  0.00           H  
ATOM    550  HZ2 TRP A  34       2.104 -21.803  57.759  1.00  0.00           H  
ATOM    551  HZ3 TRP A  34       0.506 -19.436  60.869  1.00  0.00           H  
ATOM    552  HH2 TRP A  34       2.197 -19.909  59.325  1.00  0.00           H  
ATOM    553  N   LYS A  35      -3.947 -20.250  56.770  1.00  0.00           N  
ATOM    554  CA  LYS A  35      -3.657 -18.910  56.343  1.00  0.00           C  
ATOM    555  C   LYS A  35      -4.859 -18.074  56.086  1.00  0.00           C  
ATOM    556  O   LYS A  35      -4.870 -16.909  56.466  1.00  0.00           O  
ATOM    557  CB  LYS A  35      -2.776 -18.880  55.088  1.00  0.00           C  
ATOM    558  CG  LYS A  35      -1.474 -19.623  55.389  1.00  0.00           C  
ATOM    559  CD  LYS A  35      -0.466 -19.550  54.239  1.00  0.00           C  
ATOM    560  CE  LYS A  35       0.915 -20.106  54.620  1.00  0.00           C  
ATOM    561  NZ  LYS A  35       1.853 -19.935  53.498  1.00  0.00           N1+
ATOM    562  HN  LYS A  35      -4.001 -20.845  55.976  1.00  0.00           H  
ATOM    563  HA  LYS A  35      -3.073 -18.544  57.174  1.00  0.00           H  
ATOM    564  HB1 LYS A  35      -2.596 -17.860  54.689  1.00  0.00           H  
ATOM    565  HB2 LYS A  35      -3.260 -19.456  54.265  1.00  0.00           H  
ATOM    566  HG1 LYS A  35      -1.741 -20.672  55.632  1.00  0.00           H  
ATOM    567  HG2 LYS A  35      -0.963 -19.306  56.324  1.00  0.00           H  
ATOM    568  HD1 LYS A  35      -0.397 -18.521  53.822  1.00  0.00           H  
ATOM    569  HD2 LYS A  35      -0.834 -20.168  53.395  1.00  0.00           H  
ATOM    570  HE1 LYS A  35       0.765 -21.189  54.811  1.00  0.00           H  
ATOM    571  HE2 LYS A  35       1.413 -19.610  55.487  1.00  0.00           H  
ATOM    572  HZ1 LYS A  35       1.794 -18.984  53.067  1.00  0.00           H  
ATOM    573  HZ2 LYS A  35       1.728 -20.661  52.762  1.00  0.00           H  
ATOM    574  HZ3 LYS A  35       2.798 -20.015  53.918  1.00  0.00           H  
ATOM    575  N   ILE A  36      -5.923 -18.683  55.529  1.00  0.00           N  
ATOM    576  CA  ILE A  36      -7.159 -18.003  55.309  1.00  0.00           C  
ATOM    577  C   ILE A  36      -8.129 -18.487  56.326  1.00  0.00           C  
ATOM    578  O   ILE A  36      -8.441 -19.670  56.416  1.00  0.00           O  
ATOM    579  CB  ILE A  36      -7.624 -18.145  53.885  1.00  0.00           C  
ATOM    580  CG1 ILE A  36      -6.675 -17.374  52.946  1.00  0.00           C  
ATOM    581  CG2 ILE A  36      -9.041 -17.587  53.716  1.00  0.00           C  
ATOM    582  CD  ILE A  36      -5.660 -18.132  52.103  1.00  0.00           C  
ATOM    583  HN  ILE A  36      -6.010 -19.641  55.283  1.00  0.00           H  
ATOM    584  HA  ILE A  36      -7.104 -16.928  55.401  1.00  0.00           H  
ATOM    585  HB  ILE A  36      -7.580 -19.174  53.469  1.00  0.00           H  
ATOM    586 1HG1 ILE A  36      -6.133 -16.680  53.623  1.00  0.00           H  
ATOM    587 2HG1 ILE A  36      -7.391 -16.834  52.280  1.00  0.00           H  
ATOM    588 1HG2 ILE A  36      -9.727 -18.260  54.263  1.00  0.00           H  
ATOM    589 2HG2 ILE A  36      -9.486 -17.501  52.702  1.00  0.00           H  
ATOM    590 3HG2 ILE A  36      -8.963 -16.531  54.078  1.00  0.00           H  
ATOM    591  HD1 ILE A  36      -6.124 -18.979  51.552  1.00  0.00           H  
ATOM    592  HD2 ILE A  36      -4.922 -18.551  52.824  1.00  0.00           H  
ATOM    593  HD3 ILE A  36      -5.165 -17.428  51.389  1.00  0.00           H  
ATOM    594  N   GLN A  37      -8.572 -17.522  57.155  1.00  0.00           N  
ATOM    595  CA  GLN A  37      -9.421 -17.720  58.297  1.00  0.00           C  
ATOM    596  C   GLN A  37     -10.563 -16.789  58.044  1.00  0.00           C  
ATOM    597  O   GLN A  37     -10.326 -15.677  57.569  1.00  0.00           O  
ATOM    598  CB  GLN A  37      -8.649 -17.382  59.584  1.00  0.00           C  
ATOM    599  CG  GLN A  37      -7.709 -18.483  60.080  1.00  0.00           C  
ATOM    600  CD  GLN A  37      -8.456 -19.805  60.207  1.00  0.00           C  
ATOM    601  NE2 GLN A  37      -8.349 -20.551  59.076  1.00  0.00           N  
ATOM    602  OE1 GLN A  37      -9.143 -20.066  61.197  1.00  0.00           O  
ATOM    603  HN  GLN A  37      -8.325 -16.580  56.938  1.00  0.00           H  
ATOM    604  HA  GLN A  37      -9.829 -18.719  58.271  1.00  0.00           H  
ATOM    605  HB1 GLN A  37      -9.456 -17.151  60.305  1.00  0.00           H  
ATOM    606  HB2 GLN A  37      -8.031 -16.462  59.438  1.00  0.00           H  
ATOM    607  HG1 GLN A  37      -7.382 -18.116  61.077  1.00  0.00           H  
ATOM    608  HG2 GLN A  37      -6.836 -18.457  59.396  1.00  0.00           H  
ATOM    609 1HE2 GLN A  37      -8.847 -21.406  58.915  1.00  0.00           H  
ATOM    610 2HE2 GLN A  37      -8.008 -20.252  58.193  1.00  0.00           H  
ATOM    611  N   LEU A  38     -11.785 -17.232  58.354  1.00  0.00           N  
ATOM    612  CA  LEU A  38     -12.979 -16.453  58.199  1.00  0.00           C  
ATOM    613  C   LEU A  38     -13.612 -16.101  59.501  1.00  0.00           C  
ATOM    614  O   LEU A  38     -13.695 -16.864  60.458  1.00  0.00           O  
ATOM    615  CB  LEU A  38     -13.921 -17.289  57.329  1.00  0.00           C  
ATOM    616  CG  LEU A  38     -13.336 -17.936  56.061  1.00  0.00           C  
ATOM    617  CD1 LEU A  38     -14.507 -18.555  55.276  1.00  0.00           C  
ATOM    618  CD2 LEU A  38     -12.704 -16.818  55.215  1.00  0.00           C  
ATOM    619  HN  LEU A  38     -11.938 -18.169  58.670  1.00  0.00           H  
ATOM    620  HA  LEU A  38     -12.810 -15.593  57.577  1.00  0.00           H  
ATOM    621  HB1 LEU A  38     -14.822 -16.748  56.957  1.00  0.00           H  
ATOM    622  HB2 LEU A  38     -14.285 -18.173  57.907  1.00  0.00           H  
ATOM    623  HG  LEU A  38     -12.528 -18.667  56.253  1.00  0.00           H  
ATOM    624 1HD1 LEU A  38     -15.098 -17.714  54.873  1.00  0.00           H  
ATOM    625 2HD1 LEU A  38     -15.188 -19.186  55.892  1.00  0.00           H  
ATOM    626 3HD1 LEU A  38     -14.196 -19.090  54.351  1.00  0.00           H  
ATOM    627 1HD2 LEU A  38     -13.458 -16.033  54.989  1.00  0.00           H  
ATOM    628 2HD2 LEU A  38     -12.397 -17.284  54.256  1.00  0.00           H  
ATOM    629 3HD2 LEU A  38     -11.861 -16.301  55.732  1.00  0.00           H  
ATOM    630  N   ASN A  39     -14.094 -14.839  59.498  1.00  0.00           N  
ATOM    631  CA  ASN A  39     -14.816 -14.326  60.625  1.00  0.00           C  
ATOM    632  C   ASN A  39     -15.987 -13.630  60.033  1.00  0.00           C  
ATOM    633  O   ASN A  39     -16.004 -13.240  58.864  1.00  0.00           O  
ATOM    634  CB  ASN A  39     -13.877 -13.403  61.422  1.00  0.00           C  
ATOM    635  CG  ASN A  39     -14.508 -12.921  62.718  1.00  0.00           C  
ATOM    636  ND2 ASN A  39     -14.221 -11.734  63.310  1.00  0.00           N  
ATOM    637  OD1 ASN A  39     -15.296 -13.708  63.233  1.00  0.00           O  
ATOM    638  HN  ASN A  39     -13.919 -14.207  58.745  1.00  0.00           H  
ATOM    639  HA  ASN A  39     -15.282 -15.121  61.182  1.00  0.00           H  
ATOM    640  HB1 ASN A  39     -13.676 -12.527  60.778  1.00  0.00           H  
ATOM    641  HB2 ASN A  39     -12.891 -13.857  61.658  1.00  0.00           H  
ATOM    642 1HD2 ASN A  39     -14.749 -11.328  64.066  1.00  0.00           H  
ATOM    643 2HD2 ASN A  39     -13.529 -11.135  62.905  1.00  0.00           H  
ATOM    644  N   ALA A  40     -17.077 -13.530  60.816  1.00  0.00           N  
ATOM    645  CA  ALA A  40     -18.307 -12.952  60.371  1.00  0.00           C  
ATOM    646  C   ALA A  40     -18.810 -11.896  61.298  1.00  0.00           C  
ATOM    647  O   ALA A  40     -18.891 -12.063  62.509  1.00  0.00           O  
ATOM    648  CB  ALA A  40     -19.460 -13.946  60.213  1.00  0.00           C  
ATOM    649  HN  ALA A  40     -16.979 -13.767  61.775  1.00  0.00           H  
ATOM    650  HA  ALA A  40     -18.178 -12.455  59.425  1.00  0.00           H  
ATOM    651  HB1 ALA A  40     -20.321 -13.392  59.780  1.00  0.00           H  
ATOM    652  HB2 ALA A  40     -19.904 -14.467  61.078  1.00  0.00           H  
ATOM    653  HB3 ALA A  40     -19.194 -14.796  59.553  1.00  0.00           H  
ATOM    654  N   THR A  41     -19.365 -10.770  60.802  1.00  0.00           N  
ATOM    655  CA  THR A  41     -20.068  -9.774  61.557  1.00  0.00           C  
ATOM    656  C   THR A  41     -21.228  -9.237  60.801  1.00  0.00           C  
ATOM    657  O   THR A  41     -21.200  -8.993  59.598  1.00  0.00           O  
ATOM    658  CB  THR A  41     -19.264  -8.611  62.046  1.00  0.00           C  
ATOM    659  CG2 THR A  41     -18.623  -7.944  60.819  1.00  0.00           C  
ATOM    660  OG1 THR A  41     -19.954  -7.711  62.905  1.00  0.00           O  
ATOM    661  HN  THR A  41     -19.221 -10.618  59.820  1.00  0.00           H  
ATOM    662  HA  THR A  41     -20.352 -10.216  62.504  1.00  0.00           H  
ATOM    663  HB  THR A  41     -18.440  -9.063  62.656  1.00  0.00           H  
ATOM    664  HG1 THR A  41     -20.029  -6.838  62.508  1.00  0.00           H  
ATOM    665 1HG2 THR A  41     -18.069  -7.072  61.228  1.00  0.00           H  
ATOM    666 2HG2 THR A  41     -19.312  -7.439  60.113  1.00  0.00           H  
ATOM    667 3HG2 THR A  41     -17.904  -8.619  60.300  1.00  0.00           H  
ATOM    668  N   SER A  42     -22.373  -9.175  61.518  1.00  0.00           N  
ATOM    669  CA  SER A  42     -23.588  -8.716  60.917  1.00  0.00           C  
ATOM    670  C   SER A  42     -24.183  -7.513  61.570  1.00  0.00           C  
ATOM    671  O   SER A  42     -24.180  -7.437  62.798  1.00  0.00           O  
ATOM    672  CB  SER A  42     -24.713  -9.766  60.921  1.00  0.00           C  
ATOM    673  OG  SER A  42     -24.814 -10.463  62.156  1.00  0.00           O  
ATOM    674  HN  SER A  42     -22.372  -9.474  62.462  1.00  0.00           H  
ATOM    675  HA  SER A  42     -23.465  -8.474  59.882  1.00  0.00           H  
ATOM    676  HB1 SER A  42     -24.262 -10.457  60.169  1.00  0.00           H  
ATOM    677  HB2 SER A  42     -25.672  -9.403  60.498  1.00  0.00           H  
ATOM    678  HG1 SER A  42     -25.459  -9.966  62.670  1.00  0.00           H  
ATOM    679  N   VAL A  43     -24.733  -6.583  60.771  1.00  0.00           N  
ATOM    680  CA  VAL A  43     -25.536  -5.528  61.286  1.00  0.00           C  
ATOM    681  C   VAL A  43     -26.986  -5.882  61.317  1.00  0.00           C  
ATOM    682  O   VAL A  43     -27.481  -6.560  60.428  1.00  0.00           O  
ATOM    683  CB  VAL A  43     -25.380  -4.252  60.505  1.00  0.00           C  
ATOM    684  CG1 VAL A  43     -26.076  -4.300  59.132  1.00  0.00           C  
ATOM    685  CG2 VAL A  43     -25.857  -2.996  61.252  1.00  0.00           C  
ATOM    686  HN  VAL A  43     -24.737  -6.839  59.801  1.00  0.00           H  
ATOM    687  HA  VAL A  43     -25.137  -5.240  62.254  1.00  0.00           H  
ATOM    688  HB  VAL A  43     -24.319  -4.125  60.202  1.00  0.00           H  
ATOM    689 1HG1 VAL A  43     -27.179  -4.395  59.174  1.00  0.00           H  
ATOM    690 2HG1 VAL A  43     -25.760  -5.173  58.512  1.00  0.00           H  
ATOM    691 3HG1 VAL A  43     -25.821  -3.396  58.536  1.00  0.00           H  
ATOM    692 1HG2 VAL A  43     -25.613  -2.988  62.337  1.00  0.00           H  
ATOM    693 2HG2 VAL A  43     -26.955  -2.888  61.115  1.00  0.00           H  
ATOM    694 3HG2 VAL A  43     -25.407  -2.083  60.820  1.00  0.00           H  
ATOM    695  N   THR A  44     -27.628  -5.488  62.437  1.00  0.00           N  
ATOM    696  CA  THR A  44     -29.010  -5.707  62.692  1.00  0.00           C  
ATOM    697  C   THR A  44     -29.758  -4.645  61.963  1.00  0.00           C  
ATOM    698  O   THR A  44     -29.490  -3.439  62.043  1.00  0.00           O  
ATOM    699  CB  THR A  44     -29.261  -5.605  64.175  1.00  0.00           C  
ATOM    700  CG2 THR A  44     -30.735  -5.937  64.417  1.00  0.00           C  
ATOM    701  OG1 THR A  44     -28.508  -6.515  64.958  1.00  0.00           O  
ATOM    702  HN  THR A  44     -27.136  -5.018  63.165  1.00  0.00           H  
ATOM    703  HA  THR A  44     -29.342  -6.686  62.373  1.00  0.00           H  
ATOM    704  HB  THR A  44     -29.016  -4.585  64.545  1.00  0.00           H  
ATOM    705  HG1 THR A  44     -27.574  -6.294  64.905  1.00  0.00           H  
ATOM    706 1HG2 THR A  44     -31.430  -5.220  63.932  1.00  0.00           H  
ATOM    707 2HG2 THR A  44     -30.981  -5.903  65.503  1.00  0.00           H  
ATOM    708 3HG2 THR A  44     -31.138  -6.945  64.191  1.00  0.00           H  
ATOM    709  N   HSD A  45     -30.731  -4.965  61.100  1.00  0.00           N  
ATOM    710  CA  HSD A  45     -31.350  -4.179  60.079  1.00  0.00           C  
ATOM    711  C   HSD A  45     -32.135  -3.061  60.681  1.00  0.00           C  
ATOM    712  O   HSD A  45     -32.994  -3.192  61.539  1.00  0.00           O  
ATOM    713  CB  HSD A  45     -32.113  -4.991  59.013  1.00  0.00           C  
ATOM    714  CG  HSD A  45     -32.980  -4.197  58.088  1.00  0.00           C  
ATOM    715  CD2 HSD A  45     -32.691  -3.740  56.839  1.00  0.00           C  
ATOM    716  ND1 HSD A  45     -34.300  -3.870  58.337  1.00  0.00           N  
ATOM    717  CE1 HSD A  45     -34.772  -3.295  57.192  1.00  0.00           C  
ATOM    718  NE2 HSD A  45     -33.825  -3.176  56.272  1.00  0.00           N  
ATOM    719  HN  HSD A  45     -31.004  -5.925  61.079  1.00  0.00           H  
ATOM    720  HA  HSD A  45     -30.613  -3.788  59.393  1.00  0.00           H  
ATOM    721  HB1 HSD A  45     -32.835  -5.537  59.645  1.00  0.00           H  
ATOM    722  HB2 HSD A  45     -31.454  -5.635  58.384  1.00  0.00           H  
ATOM    723  HD1 HSD A  45     -34.874  -4.338  59.003  1.00  0.00           H  
ATOM    724  HD2 HSD A  45     -31.786  -3.812  56.249  1.00  0.00           H  
ATOM    725  HE1 HSD A  45     -35.796  -2.951  57.102  1.00  0.00           H  
ATOM    726  N   LYS A  46     -31.668  -1.868  60.256  1.00  0.00           N  
ATOM    727  CA  LYS A  46     -32.290  -0.717  60.822  1.00  0.00           C  
ATOM    728  C   LYS A  46     -33.403  -0.384  59.883  1.00  0.00           C  
ATOM    729  O   LYS A  46     -33.053  -0.260  58.708  1.00  0.00           O  
ATOM    730  CB  LYS A  46     -31.396   0.520  60.925  1.00  0.00           C  
ATOM    731  CG  LYS A  46     -30.075   0.206  61.627  1.00  0.00           C  
ATOM    732  CD  LYS A  46     -30.384  -0.088  63.100  1.00  0.00           C  
ATOM    733  CE  LYS A  46     -29.144  -0.033  63.997  1.00  0.00           C  
ATOM    734  NZ  LYS A  46     -28.448  -1.333  63.837  1.00  0.00           N1+
ATOM    735  HN  LYS A  46     -30.995  -1.815  59.516  1.00  0.00           H  
ATOM    736  HA  LYS A  46     -32.596  -0.983  61.832  1.00  0.00           H  
ATOM    737  HB1 LYS A  46     -31.962   1.313  61.465  1.00  0.00           H  
ATOM    738  HB2 LYS A  46     -31.233   0.868  59.874  1.00  0.00           H  
ATOM    739  HG1 LYS A  46     -29.390   1.073  61.552  1.00  0.00           H  
ATOM    740  HG2 LYS A  46     -29.574  -0.649  61.121  1.00  0.00           H  
ATOM    741  HD1 LYS A  46     -30.751  -1.123  63.234  1.00  0.00           H  
ATOM    742  HD2 LYS A  46     -31.084   0.716  63.402  1.00  0.00           H  
ATOM    743  HE1 LYS A  46     -29.394   0.061  65.081  1.00  0.00           H  
ATOM    744  HE2 LYS A  46     -28.436   0.796  63.813  1.00  0.00           H  
ATOM    745  HZ1 LYS A  46     -28.373  -1.378  62.806  1.00  0.00           H  
ATOM    746  HZ2 LYS A  46     -29.013  -2.083  64.295  1.00  0.00           H  
ATOM    747  HZ3 LYS A  46     -27.522  -1.318  64.314  1.00  0.00           H  
ATOM    748  N   PRO A  47     -34.673  -0.264  60.100  1.00  0.00           N  
ATOM    749  CA  PRO A  47     -35.682   0.109  59.147  1.00  0.00           C  
ATOM    750  C   PRO A  47     -35.591   1.493  58.604  1.00  0.00           C  
ATOM    751  O   PRO A  47     -36.002   1.741  57.472  1.00  0.00           O  
ATOM    752  CB  PRO A  47     -37.013  -0.094  59.850  1.00  0.00           C  
ATOM    753  CG  PRO A  47     -36.680   0.124  61.334  1.00  0.00           C  
ATOM    754  CD  PRO A  47     -35.323  -0.607  61.353  1.00  0.00           C  
ATOM    755  HA  PRO A  47     -35.632  -0.558  58.305  1.00  0.00           H  
ATOM    756  HB1 PRO A  47     -37.318  -1.158  59.705  1.00  0.00           H  
ATOM    757  HB2 PRO A  47     -37.877   0.514  59.485  1.00  0.00           H  
ATOM    758  HG1 PRO A  47     -36.531   1.215  61.523  1.00  0.00           H  
ATOM    759  HG2 PRO A  47     -37.389  -0.308  62.062  1.00  0.00           H  
ATOM    760  HD1 PRO A  47     -34.699  -0.373  62.238  1.00  0.00           H  
ATOM    761  HD2 PRO A  47     -35.477  -1.705  61.415  1.00  0.00           H  
ATOM    762  N   ASN A  48     -35.062   2.427  59.421  1.00  0.00           N  
ATOM    763  CA  ASN A  48     -34.728   3.719  58.925  1.00  0.00           C  
ATOM    764  C   ASN A  48     -33.488   3.835  58.098  1.00  0.00           C  
ATOM    765  O   ASN A  48     -32.347   3.595  58.501  1.00  0.00           O  
ATOM    766  CB  ASN A  48     -34.584   4.773  60.036  1.00  0.00           C  
ATOM    767  CG  ASN A  48     -35.979   4.991  60.592  1.00  0.00           C  
ATOM    768  ND2 ASN A  48     -36.410   4.246  61.637  1.00  0.00           N  
ATOM    769  OD1 ASN A  48     -36.763   5.742  59.998  1.00  0.00           O  
ATOM    770  HN  ASN A  48     -34.642   2.216  60.301  1.00  0.00           H  
ATOM    771  HA  ASN A  48     -35.529   4.098  58.297  1.00  0.00           H  
ATOM    772  HB1 ASN A  48     -34.354   5.850  59.873  1.00  0.00           H  
ATOM    773  HB2 ASN A  48     -33.947   4.522  60.913  1.00  0.00           H  
ATOM    774 1HD2 ASN A  48     -37.245   4.557  62.095  1.00  0.00           H  
ATOM    775 2HD2 ASN A  48     -35.810   3.520  61.954  1.00  0.00           H  
ATOM    776  N   ALA A  49     -33.690   4.208  56.825  1.00  0.00           N  
ATOM    777  CA  ALA A  49     -32.724   4.028  55.788  1.00  0.00           C  
ATOM    778  C   ALA A  49     -31.385   4.636  56.028  1.00  0.00           C  
ATOM    779  O   ALA A  49     -30.306   4.067  55.936  1.00  0.00           O  
ATOM    780  CB  ALA A  49     -33.250   4.395  54.393  1.00  0.00           C  
ATOM    781  HN  ALA A  49     -34.578   4.549  56.532  1.00  0.00           H  
ATOM    782  HA  ALA A  49     -32.381   2.998  55.754  1.00  0.00           H  
ATOM    783  HB1 ALA A  49     -34.139   3.774  54.142  1.00  0.00           H  
ATOM    784  HB2 ALA A  49     -32.482   4.196  53.611  1.00  0.00           H  
ATOM    785  HB3 ALA A  49     -33.499   5.474  54.381  1.00  0.00           H  
ATOM    786  N   ILE A  50     -31.415   5.906  56.473  1.00  0.00           N  
ATOM    787  CA  ILE A  50     -30.285   6.728  56.759  1.00  0.00           C  
ATOM    788  C   ILE A  50     -29.579   6.184  57.957  1.00  0.00           C  
ATOM    789  O   ILE A  50     -28.354   6.161  58.028  1.00  0.00           O  
ATOM    790  CB  ILE A  50     -30.502   8.204  56.930  1.00  0.00           C  
ATOM    791  CG1 ILE A  50     -31.540   8.801  55.979  1.00  0.00           C  
ATOM    792  CG2 ILE A  50     -29.156   8.949  56.884  1.00  0.00           C  
ATOM    793  CD  ILE A  50     -31.836  10.237  56.403  1.00  0.00           C  
ATOM    794  HN  ILE A  50     -32.344   6.243  56.622  1.00  0.00           H  
ATOM    795  HA  ILE A  50     -29.607   6.535  55.940  1.00  0.00           H  
ATOM    796  HB  ILE A  50     -30.883   8.308  57.966  1.00  0.00           H  
ATOM    797 1HG1 ILE A  50     -32.517   8.310  56.185  1.00  0.00           H  
ATOM    798 2HG1 ILE A  50     -31.258   8.725  54.904  1.00  0.00           H  
ATOM    799 1HG2 ILE A  50     -29.495   9.986  57.077  1.00  0.00           H  
ATOM    800 2HG2 ILE A  50     -28.608   9.004  55.927  1.00  0.00           H  
ATOM    801 3HG2 ILE A  50     -28.400   8.508  57.575  1.00  0.00           H  
ATOM    802  HD1 ILE A  50     -32.708  10.687  55.885  1.00  0.00           H  
ATOM    803  HD2 ILE A  50     -30.989  10.942  56.221  1.00  0.00           H  
ATOM    804  HD3 ILE A  50     -32.008  10.414  57.481  1.00  0.00           H  
ATOM    805  N   GLN A  51     -30.311   5.665  58.950  1.00  0.00           N  
ATOM    806  CA  GLN A  51     -29.823   4.958  60.090  1.00  0.00           C  
ATOM    807  C   GLN A  51     -29.116   3.707  59.717  1.00  0.00           C  
ATOM    808  O   GLN A  51     -28.040   3.398  60.234  1.00  0.00           O  
ATOM    809  CB  GLN A  51     -30.971   4.619  61.055  1.00  0.00           C  
ATOM    810  CG  GLN A  51     -30.683   4.165  62.489  1.00  0.00           C  
ATOM    811  CD  GLN A  51     -29.696   5.099  63.165  1.00  0.00           C  
ATOM    812  NE2 GLN A  51     -30.163   6.000  64.078  1.00  0.00           N  
ATOM    813  OE1 GLN A  51     -28.479   5.045  62.966  1.00  0.00           O  
ATOM    814  HN  GLN A  51     -31.266   5.513  58.700  1.00  0.00           H  
ATOM    815  HA  GLN A  51     -29.124   5.656  60.523  1.00  0.00           H  
ATOM    816  HB1 GLN A  51     -31.611   3.787  60.687  1.00  0.00           H  
ATOM    817  HB2 GLN A  51     -31.683   5.462  61.085  1.00  0.00           H  
ATOM    818  HG1 GLN A  51     -30.249   3.139  62.494  1.00  0.00           H  
ATOM    819  HG2 GLN A  51     -31.652   4.010  63.011  1.00  0.00           H  
ATOM    820 1HE2 GLN A  51     -29.433   6.495  64.548  1.00  0.00           H  
ATOM    821 2HE2 GLN A  51     -31.139   6.168  64.205  1.00  0.00           H  
ATOM    822  N   MET A  52     -29.600   2.962  58.700  1.00  0.00           N  
ATOM    823  CA  MET A  52     -28.895   1.844  58.151  1.00  0.00           C  
ATOM    824  C   MET A  52     -27.572   2.246  57.600  1.00  0.00           C  
ATOM    825  O   MET A  52     -26.562   1.678  58.030  1.00  0.00           O  
ATOM    826  CB  MET A  52     -29.785   1.049  57.177  1.00  0.00           C  
ATOM    827  CG  MET A  52     -29.215  -0.211  56.537  1.00  0.00           C  
ATOM    828  SD  MET A  52     -29.651  -1.716  57.466  1.00  0.00           S  
ATOM    829  CE  MET A  52     -28.456  -1.696  58.827  1.00  0.00           C  
ATOM    830  HN  MET A  52     -30.539   3.180  58.444  1.00  0.00           H  
ATOM    831  HA  MET A  52     -28.655   1.227  58.993  1.00  0.00           H  
ATOM    832  HB1 MET A  52     -29.888   1.732  56.309  1.00  0.00           H  
ATOM    833  HB2 MET A  52     -30.809   0.872  57.561  1.00  0.00           H  
ATOM    834  HG1 MET A  52     -28.101  -0.209  56.490  1.00  0.00           H  
ATOM    835  HG2 MET A  52     -29.468  -0.207  55.462  1.00  0.00           H  
ATOM    836  HE1 MET A  52     -27.419  -1.802  58.435  1.00  0.00           H  
ATOM    837  HE2 MET A  52     -28.577  -2.504  59.586  1.00  0.00           H  
ATOM    838  HE3 MET A  52     -28.513  -0.730  59.366  1.00  0.00           H  
ATOM    839  N   ALA A  53     -27.532   3.268  56.733  1.00  0.00           N  
ATOM    840  CA  ALA A  53     -26.302   3.749  56.171  1.00  0.00           C  
ATOM    841  C   ALA A  53     -25.213   4.221  57.064  1.00  0.00           C  
ATOM    842  O   ALA A  53     -24.029   3.938  56.857  1.00  0.00           O  
ATOM    843  CB  ALA A  53     -26.716   4.795  55.114  1.00  0.00           C  
ATOM    844  HN  ALA A  53     -28.448   3.522  56.434  1.00  0.00           H  
ATOM    845  HA  ALA A  53     -25.951   2.924  55.577  1.00  0.00           H  
ATOM    846  HB1 ALA A  53     -27.637   4.525  54.568  1.00  0.00           H  
ATOM    847  HB2 ALA A  53     -25.908   4.996  54.374  1.00  0.00           H  
ATOM    848  HB3 ALA A  53     -26.963   5.803  55.516  1.00  0.00           H  
ATOM    849  N   LEU A  54     -25.550   4.995  58.110  1.00  0.00           N  
ATOM    850  CA  LEU A  54     -24.591   5.234  59.147  1.00  0.00           C  
ATOM    851  C   LEU A  54     -24.184   4.142  60.076  1.00  0.00           C  
ATOM    852  O   LEU A  54     -23.041   4.024  60.523  1.00  0.00           O  
ATOM    853  CB  LEU A  54     -25.134   6.428  59.949  1.00  0.00           C  
ATOM    854  CG  LEU A  54     -25.423   7.760  59.236  1.00  0.00           C  
ATOM    855  CD1 LEU A  54     -25.373   8.899  60.266  1.00  0.00           C  
ATOM    856  CD2 LEU A  54     -24.550   8.012  57.992  1.00  0.00           C  
ATOM    857  HN  LEU A  54     -26.466   5.370  58.256  1.00  0.00           H  
ATOM    858  HA  LEU A  54     -23.612   5.465  58.772  1.00  0.00           H  
ATOM    859  HB1 LEU A  54     -24.331   6.796  60.623  1.00  0.00           H  
ATOM    860  HB2 LEU A  54     -25.984   6.310  60.656  1.00  0.00           H  
ATOM    861  HG  LEU A  54     -26.482   7.684  58.906  1.00  0.00           H  
ATOM    862 1HD1 LEU A  54     -24.332   8.989  60.637  1.00  0.00           H  
ATOM    863 2HD1 LEU A  54     -25.918   8.571  61.186  1.00  0.00           H  
ATOM    864 3HD1 LEU A  54     -25.740   9.872  59.892  1.00  0.00           H  
ATOM    865 1HD2 LEU A  54     -23.506   7.930  58.350  1.00  0.00           H  
ATOM    866 2HD2 LEU A  54     -24.749   8.983  57.494  1.00  0.00           H  
ATOM    867 3HD2 LEU A  54     -24.773   7.205  57.262  1.00  0.00           H  
ATOM    868  N   SER A  55     -25.112   3.206  60.340  1.00  0.00           N  
ATOM    869  CA  SER A  55     -24.930   2.007  61.089  1.00  0.00           C  
ATOM    870  C   SER A  55     -23.964   1.128  60.373  1.00  0.00           C  
ATOM    871  O   SER A  55     -23.093   0.532  61.008  1.00  0.00           O  
ATOM    872  CB  SER A  55     -26.294   1.421  61.489  1.00  0.00           C  
ATOM    873  OG  SER A  55     -26.307   0.110  62.038  1.00  0.00           O  
ATOM    874  HN  SER A  55     -26.083   3.382  60.196  1.00  0.00           H  
ATOM    875  HA  SER A  55     -24.527   2.344  62.026  1.00  0.00           H  
ATOM    876  HB1 SER A  55     -26.824   1.235  60.530  1.00  0.00           H  
ATOM    877  HB2 SER A  55     -26.904   2.168  62.042  1.00  0.00           H  
ATOM    878  HG1 SER A  55     -25.659   0.122  62.752  1.00  0.00           H  
ATOM    879  N   VAL A  56     -23.993   1.109  59.033  1.00  0.00           N  
ATOM    880  CA  VAL A  56     -23.032   0.399  58.249  1.00  0.00           C  
ATOM    881  C   VAL A  56     -21.601   0.707  58.490  1.00  0.00           C  
ATOM    882  O   VAL A  56     -20.788  -0.194  58.730  1.00  0.00           O  
ATOM    883  CB  VAL A  56     -23.415   0.287  56.802  1.00  0.00           C  
ATOM    884  CG1 VAL A  56     -22.301  -0.389  55.983  1.00  0.00           C  
ATOM    885  CG2 VAL A  56     -24.667  -0.595  56.691  1.00  0.00           C  
ATOM    886  HN  VAL A  56     -24.814   1.542  58.664  1.00  0.00           H  
ATOM    887  HA  VAL A  56     -23.190  -0.594  58.637  1.00  0.00           H  
ATOM    888  HB  VAL A  56     -23.597   1.301  56.391  1.00  0.00           H  
ATOM    889 1HG1 VAL A  56     -21.995  -1.307  56.536  1.00  0.00           H  
ATOM    890 2HG1 VAL A  56     -21.544   0.347  55.621  1.00  0.00           H  
ATOM    891 3HG1 VAL A  56     -22.600  -0.779  54.976  1.00  0.00           H  
ATOM    892 1HG2 VAL A  56     -25.134  -0.536  55.689  1.00  0.00           H  
ATOM    893 2HG2 VAL A  56     -25.370  -0.349  57.519  1.00  0.00           H  
ATOM    894 3HG2 VAL A  56     -24.314  -1.650  56.769  1.00  0.00           H  
ATOM    895  N   CYS A  57     -21.264   2.008  58.605  1.00  0.00           N  
ATOM    896  CA  CYS A  57     -20.002   2.483  59.083  1.00  0.00           C  
ATOM    897  C   CYS A  57     -19.469   2.103  60.418  1.00  0.00           C  
ATOM    898  O   CYS A  57     -18.338   1.617  60.492  1.00  0.00           O  
ATOM    899  CB  CYS A  57     -19.830   4.008  58.922  1.00  0.00           C  
ATOM    900  SG  CYS A  57     -19.902   4.569  57.207  1.00  0.00           S  
ATOM    901  HN  CYS A  57     -21.816   2.725  58.207  1.00  0.00           H  
ATOM    902  HA  CYS A  57     -19.276   2.149  58.349  1.00  0.00           H  
ATOM    903  HB1 CYS A  57     -18.875   4.467  59.268  1.00  0.00           H  
ATOM    904  HB2 CYS A  57     -20.609   4.561  59.488  1.00  0.00           H  
ATOM    905  N   GLU A  58     -20.336   2.272  61.434  1.00  0.00           N  
ATOM    906  CA  GLU A  58     -20.126   2.065  62.829  1.00  0.00           C  
ATOM    907  C   GLU A  58     -19.904   0.633  63.177  1.00  0.00           C  
ATOM    908  O   GLU A  58     -19.070   0.342  64.040  1.00  0.00           O  
ATOM    909  CB  GLU A  58     -21.397   2.600  63.518  1.00  0.00           C  
ATOM    910  CG  GLU A  58     -21.389   4.116  63.702  1.00  0.00           C  
ATOM    911  CD  GLU A  58     -20.462   4.759  64.722  1.00  0.00           C  
ATOM    912  OE1 GLU A  58     -19.375   4.188  65.030  1.00  0.00           O  
ATOM    913  OE2 GLU A  58     -20.713   5.970  64.955  1.00  0.00           O1-
ATOM    914  HN  GLU A  58     -21.237   2.660  61.239  1.00  0.00           H  
ATOM    915  HA  GLU A  58     -19.279   2.655  63.173  1.00  0.00           H  
ATOM    916  HB1 GLU A  58     -21.518   2.166  64.532  1.00  0.00           H  
ATOM    917  HB2 GLU A  58     -22.314   2.260  62.986  1.00  0.00           H  
ATOM    918  HG1 GLU A  58     -22.442   4.406  63.906  1.00  0.00           H  
ATOM    919  HG2 GLU A  58     -21.192   4.502  62.679  1.00  0.00           H  
ATOM    920  N   ASP A  59     -20.580  -0.292  62.464  1.00  0.00           N  
ATOM    921  CA  ASP A  59     -20.401  -1.701  62.581  1.00  0.00           C  
ATOM    922  C   ASP A  59     -19.526  -2.197  61.480  1.00  0.00           C  
ATOM    923  O   ASP A  59     -18.323  -2.270  61.714  1.00  0.00           O  
ATOM    924  CB  ASP A  59     -21.756  -2.444  62.648  1.00  0.00           C  
ATOM    925  CG  ASP A  59     -22.413  -2.359  64.022  1.00  0.00           C  
ATOM    926  OD1 ASP A  59     -23.555  -2.860  64.103  1.00  0.00           O  
ATOM    927  OD2 ASP A  59     -21.867  -1.801  65.015  1.00  0.00           O1-
ATOM    928  HN  ASP A  59     -21.278   0.099  61.883  1.00  0.00           H  
ATOM    929  HA  ASP A  59     -19.822  -1.936  63.459  1.00  0.00           H  
ATOM    930  HB1 ASP A  59     -21.633  -3.505  62.351  1.00  0.00           H  
ATOM    931  HB2 ASP A  59     -22.573  -2.117  61.973  1.00  0.00           H  
ATOM    932  N   LEU A  60     -20.062  -2.502  60.295  1.00  0.00           N  
ATOM    933  CA  LEU A  60     -19.357  -3.200  59.267  1.00  0.00           C  
ATOM    934  C   LEU A  60     -18.102  -2.663  58.672  1.00  0.00           C  
ATOM    935  O   LEU A  60     -17.186  -3.426  58.392  1.00  0.00           O  
ATOM    936  CB  LEU A  60     -20.280  -3.560  58.084  1.00  0.00           C  
ATOM    937  CG  LEU A  60     -21.577  -4.285  58.449  1.00  0.00           C  
ATOM    938  CD1 LEU A  60     -22.546  -4.499  57.271  1.00  0.00           C  
ATOM    939  CD2 LEU A  60     -21.148  -5.613  59.097  1.00  0.00           C  
ATOM    940  HN  LEU A  60     -21.001  -2.200  60.135  1.00  0.00           H  
ATOM    941  HA  LEU A  60     -19.098  -4.160  59.693  1.00  0.00           H  
ATOM    942  HB1 LEU A  60     -19.694  -4.094  57.292  1.00  0.00           H  
ATOM    943  HB2 LEU A  60     -20.487  -2.576  57.616  1.00  0.00           H  
ATOM    944  HG  LEU A  60     -22.163  -3.751  59.231  1.00  0.00           H  
ATOM    945 1HD1 LEU A  60     -22.086  -5.200  56.549  1.00  0.00           H  
ATOM    946 2HD1 LEU A  60     -22.682  -3.503  56.790  1.00  0.00           H  
ATOM    947 3HD1 LEU A  60     -23.471  -4.999  57.616  1.00  0.00           H  
ATOM    948 1HD2 LEU A  60     -20.341  -6.079  58.487  1.00  0.00           H  
ATOM    949 2HD2 LEU A  60     -22.025  -6.290  59.169  1.00  0.00           H  
ATOM    950 3HD2 LEU A  60     -20.840  -5.453  60.144  1.00  0.00           H  
ATOM    951  N   ILE A  61     -18.097  -1.374  58.294  1.00  0.00           N  
ATOM    952  CA  ILE A  61     -16.926  -0.861  57.642  1.00  0.00           C  
ATOM    953  C   ILE A  61     -15.862  -0.445  58.588  1.00  0.00           C  
ATOM    954  O   ILE A  61     -14.734  -0.221  58.140  1.00  0.00           O  
ATOM    955  CB  ILE A  61     -17.327   0.282  56.760  1.00  0.00           C  
ATOM    956  CG1 ILE A  61     -18.665   0.223  55.995  1.00  0.00           C  
ATOM    957  CG2 ILE A  61     -16.224   0.685  55.764  1.00  0.00           C  
ATOM    958  CD  ILE A  61     -18.962  -1.024  55.166  1.00  0.00           C  
ATOM    959  HN  ILE A  61     -18.869  -0.778  58.508  1.00  0.00           H  
ATOM    960  HA  ILE A  61     -16.510  -1.633  57.015  1.00  0.00           H  
ATOM    961  HB  ILE A  61     -17.521   1.156  57.428  1.00  0.00           H  
ATOM    962 1HG1 ILE A  61     -18.781   1.054  55.261  1.00  0.00           H  
ATOM    963 2HG1 ILE A  61     -19.488   0.285  56.734  1.00  0.00           H  
ATOM    964 1HG2 ILE A  61     -15.919  -0.197  55.154  1.00  0.00           H  
ATOM    965 2HG2 ILE A  61     -15.255   1.073  56.143  1.00  0.00           H  
ATOM    966 3HG2 ILE A  61     -16.641   1.500  55.148  1.00  0.00           H  
ATOM    967  HD1 ILE A  61     -19.373  -1.798  55.862  1.00  0.00           H  
ATOM    968  HD2 ILE A  61     -18.116  -1.394  54.551  1.00  0.00           H  
ATOM    969  HD3 ILE A  61     -19.828  -0.792  54.507  1.00  0.00           H  
ATOM    970  N   SER A  62     -16.174  -0.205  59.877  1.00  0.00           N  
ATOM    971  CA  SER A  62     -15.245  -0.183  60.954  1.00  0.00           C  
ATOM    972  C   SER A  62     -14.459  -1.447  61.101  1.00  0.00           C  
ATOM    973  O   SER A  62     -13.240  -1.539  61.164  1.00  0.00           O  
ATOM    974  CB  SER A  62     -15.858   0.150  62.327  1.00  0.00           C  
ATOM    975  OG  SER A  62     -16.365   1.474  62.301  1.00  0.00           O  
ATOM    976  HN  SER A  62     -17.150  -0.265  60.074  1.00  0.00           H  
ATOM    977  HA  SER A  62     -14.594   0.664  60.811  1.00  0.00           H  
ATOM    978  HB1 SER A  62     -15.050   0.028  63.083  1.00  0.00           H  
ATOM    979  HB2 SER A  62     -16.615  -0.656  62.491  1.00  0.00           H  
ATOM    980  HG1 SER A  62     -17.047   1.427  61.629  1.00  0.00           H  
ATOM    981  N   SER A  63     -15.125  -2.608  60.948  1.00  0.00           N  
ATOM    982  CA  SER A  63     -14.495  -3.894  60.959  1.00  0.00           C  
ATOM    983  C   SER A  63     -13.887  -4.303  59.660  1.00  0.00           C  
ATOM    984  O   SER A  63     -13.245  -5.351  59.620  1.00  0.00           O  
ATOM    985  CB  SER A  63     -15.608  -4.899  61.301  1.00  0.00           C  
ATOM    986  OG  SER A  63     -16.211  -4.533  62.532  1.00  0.00           O  
ATOM    987  HN  SER A  63     -16.117  -2.583  60.972  1.00  0.00           H  
ATOM    988  HA  SER A  63     -13.734  -3.880  61.720  1.00  0.00           H  
ATOM    989  HB1 SER A  63     -15.358  -5.974  61.382  1.00  0.00           H  
ATOM    990  HB2 SER A  63     -16.313  -4.932  60.449  1.00  0.00           H  
ATOM    991  HG1 SER A  63     -15.536  -4.555  63.217  1.00  0.00           H  
ATOM    992  N   GLN A  64     -13.980  -3.468  58.614  1.00  0.00           N  
ATOM    993  CA  GLN A  64     -13.171  -3.689  57.452  1.00  0.00           C  
ATOM    994  C   GLN A  64     -13.566  -4.932  56.716  1.00  0.00           C  
ATOM    995  O   GLN A  64     -12.704  -5.715  56.348  1.00  0.00           O  
ATOM    996  CB  GLN A  64     -11.673  -3.401  57.613  1.00  0.00           C  
ATOM    997  CG  GLN A  64     -11.374  -2.268  58.597  1.00  0.00           C  
ATOM    998  CD  GLN A  64      -9.870  -2.139  58.804  1.00  0.00           C  
ATOM    999  NE2 GLN A  64      -9.169  -1.917  57.655  1.00  0.00           N  
ATOM   1000  OE1 GLN A  64      -9.482  -2.121  59.975  1.00  0.00           O  
ATOM   1001  HN  GLN A  64     -14.373  -2.561  58.724  1.00  0.00           H  
ATOM   1002  HA  GLN A  64     -13.558  -2.960  56.759  1.00  0.00           H  
ATOM   1003  HB1 GLN A  64     -11.262  -3.185  56.602  1.00  0.00           H  
ATOM   1004  HB2 GLN A  64     -11.167  -4.294  58.040  1.00  0.00           H  
ATOM   1005  HG1 GLN A  64     -11.856  -2.478  59.569  1.00  0.00           H  
ATOM   1006  HG2 GLN A  64     -11.771  -1.370  58.067  1.00  0.00           H  
ATOM   1007 1HE2 GLN A  64      -8.174  -1.910  57.660  1.00  0.00           H  
ATOM   1008 2HE2 GLN A  64      -9.630  -1.924  56.766  1.00  0.00           H  
ATOM   1009  N   VAL A  65     -14.868  -5.143  56.447  1.00  0.00           N  
ATOM   1010  CA  VAL A  65     -15.347  -6.334  55.821  1.00  0.00           C  
ATOM   1011  C   VAL A  65     -15.143  -6.411  54.347  1.00  0.00           C  
ATOM   1012  O   VAL A  65     -15.279  -5.382  53.705  1.00  0.00           O  
ATOM   1013  CB  VAL A  65     -16.804  -6.606  56.079  1.00  0.00           C  
ATOM   1014  CG1 VAL A  65     -17.122  -6.779  57.567  1.00  0.00           C  
ATOM   1015  CG2 VAL A  65     -17.713  -5.489  55.542  1.00  0.00           C  
ATOM   1016  HN  VAL A  65     -15.529  -4.444  56.733  1.00  0.00           H  
ATOM   1017  HA  VAL A  65     -14.841  -7.143  56.324  1.00  0.00           H  
ATOM   1018  HB  VAL A  65     -17.146  -7.560  55.629  1.00  0.00           H  
ATOM   1019 1HG1 VAL A  65     -17.079  -5.830  58.155  1.00  0.00           H  
ATOM   1020 2HG1 VAL A  65     -16.402  -7.534  57.932  1.00  0.00           H  
ATOM   1021 3HG1 VAL A  65     -18.074  -7.324  57.744  1.00  0.00           H  
ATOM   1022 1HG2 VAL A  65     -17.367  -5.217  54.530  1.00  0.00           H  
ATOM   1023 2HG2 VAL A  65     -17.592  -4.558  56.139  1.00  0.00           H  
ATOM   1024 3HG2 VAL A  65     -18.751  -5.858  55.664  1.00  0.00           H  
ATOM   1025  N   TYR A  66     -14.693  -7.583  53.847  1.00  0.00           N  
ATOM   1026  CA  TYR A  66     -14.276  -7.656  52.478  1.00  0.00           C  
ATOM   1027  C   TYR A  66     -15.486  -7.722  51.610  1.00  0.00           C  
ATOM   1028  O   TYR A  66     -15.421  -7.513  50.397  1.00  0.00           O  
ATOM   1029  CB  TYR A  66     -13.264  -8.772  52.161  1.00  0.00           C  
ATOM   1030  CG  TYR A  66     -11.812  -8.565  52.437  1.00  0.00           C  
ATOM   1031  CD1 TYR A  66     -11.406  -8.045  53.635  1.00  0.00           C  
ATOM   1032  CD2 TYR A  66     -10.925  -8.956  51.450  1.00  0.00           C  
ATOM   1033  CE1 TYR A  66     -10.041  -7.994  53.829  1.00  0.00           C  
ATOM   1034  CE2 TYR A  66      -9.571  -8.814  51.641  1.00  0.00           C  
ATOM   1035  CZ  TYR A  66      -9.135  -8.297  52.839  1.00  0.00           C  
ATOM   1036  OH  TYR A  66      -7.743  -8.169  53.029  1.00  0.00           O  
ATOM   1037  HN  TYR A  66     -14.525  -8.367  54.428  1.00  0.00           H  
ATOM   1038  HA  TYR A  66     -13.689  -6.801  52.165  1.00  0.00           H  
ATOM   1039  HB1 TYR A  66     -13.311  -8.919  51.068  1.00  0.00           H  
ATOM   1040  HB2 TYR A  66     -13.604  -9.702  52.671  1.00  0.00           H  
ATOM   1041  HD1 TYR A  66     -12.140  -7.672  54.328  1.00  0.00           H  
ATOM   1042  HD2 TYR A  66     -11.287  -9.268  50.482  1.00  0.00           H  
ATOM   1043  HE1 TYR A  66      -9.616  -7.649  54.765  1.00  0.00           H  
ATOM   1044  HE2 TYR A  66      -8.872  -8.997  50.850  1.00  0.00           H  
ATOM   1045  HH  TYR A  66      -7.562  -7.598  53.780  1.00  0.00           H  
ATOM   1046  N   ALA A  67     -16.704  -7.956  52.121  1.00  0.00           N  
ATOM   1047  CA  ALA A  67     -17.870  -8.214  51.330  1.00  0.00           C  
ATOM   1048  C   ALA A  67     -19.105  -8.068  52.156  1.00  0.00           C  
ATOM   1049  O   ALA A  67     -19.065  -8.328  53.358  1.00  0.00           O  
ATOM   1050  CB  ALA A  67     -17.968  -9.639  50.745  1.00  0.00           C  
ATOM   1051  HN  ALA A  67     -16.907  -7.771  53.079  1.00  0.00           H  
ATOM   1052  HA  ALA A  67     -17.908  -7.493  50.529  1.00  0.00           H  
ATOM   1053  HB1 ALA A  67     -18.634  -9.577  49.857  1.00  0.00           H  
ATOM   1054  HB2 ALA A  67     -18.214 -10.469  51.428  1.00  0.00           H  
ATOM   1055  HB3 ALA A  67     -16.958  -9.923  50.382  1.00  0.00           H  
ATOM   1056  N   ILE A  68     -20.217  -7.682  51.506  1.00  0.00           N  
ATOM   1057  CA  ILE A  68     -21.478  -7.452  52.138  1.00  0.00           C  
ATOM   1058  C   ILE A  68     -22.606  -8.179  51.507  1.00  0.00           C  
ATOM   1059  O   ILE A  68     -22.998  -8.035  50.349  1.00  0.00           O  
ATOM   1060  CB  ILE A  68     -21.787  -6.005  52.372  1.00  0.00           C  
ATOM   1061  CG1 ILE A  68     -20.899  -5.591  53.563  1.00  0.00           C  
ATOM   1062  CG2 ILE A  68     -23.273  -5.749  52.688  1.00  0.00           C  
ATOM   1063  CD  ILE A  68     -20.971  -4.076  53.769  1.00  0.00           C  
ATOM   1064  HN  ILE A  68     -20.107  -7.189  50.650  1.00  0.00           H  
ATOM   1065  HA  ILE A  68     -21.425  -7.946  53.099  1.00  0.00           H  
ATOM   1066  HB  ILE A  68     -21.528  -5.417  51.469  1.00  0.00           H  
ATOM   1067 1HG1 ILE A  68     -19.873  -5.706  53.172  1.00  0.00           H  
ATOM   1068 2HG1 ILE A  68     -21.061  -6.125  54.522  1.00  0.00           H  
ATOM   1069 1HG2 ILE A  68     -23.697  -6.458  53.441  1.00  0.00           H  
ATOM   1070 2HG2 ILE A  68     -23.853  -5.828  51.745  1.00  0.00           H  
ATOM   1071 3HG2 ILE A  68     -23.459  -4.728  53.078  1.00  0.00           H  
ATOM   1072  HD1 ILE A  68     -20.098  -3.661  53.228  1.00  0.00           H  
ATOM   1073  HD2 ILE A  68     -20.732  -3.918  54.847  1.00  0.00           H  
ATOM   1074  HD3 ILE A  68     -21.899  -3.529  53.497  1.00  0.00           H  
ATOM   1075  N   LEU A  69     -23.209  -9.091  52.293  1.00  0.00           N  
ATOM   1076  CA  LEU A  69     -24.458  -9.683  51.949  1.00  0.00           C  
ATOM   1077  C   LEU A  69     -25.589  -8.757  52.257  1.00  0.00           C  
ATOM   1078  O   LEU A  69     -25.750  -8.267  53.381  1.00  0.00           O  
ATOM   1079  CB  LEU A  69     -24.831 -11.003  52.648  1.00  0.00           C  
ATOM   1080  CG  LEU A  69     -24.001 -12.216  52.240  1.00  0.00           C  
ATOM   1081  CD1 LEU A  69     -22.514 -12.088  52.628  1.00  0.00           C  
ATOM   1082  CD2 LEU A  69     -24.714 -13.405  52.911  1.00  0.00           C  
ATOM   1083  HN  LEU A  69     -22.862  -9.232  53.222  1.00  0.00           H  
ATOM   1084  HA  LEU A  69     -24.553  -9.924  50.901  1.00  0.00           H  
ATOM   1085  HB1 LEU A  69     -25.914 -11.267  52.546  1.00  0.00           H  
ATOM   1086  HB2 LEU A  69     -24.780 -11.017  53.758  1.00  0.00           H  
ATOM   1087  HG  LEU A  69     -23.944 -12.324  51.132  1.00  0.00           H  
ATOM   1088 1HD1 LEU A  69     -21.967 -11.376  51.972  1.00  0.00           H  
ATOM   1089 2HD1 LEU A  69     -22.018 -13.076  52.499  1.00  0.00           H  
ATOM   1090 3HD1 LEU A  69     -22.477 -11.830  53.707  1.00  0.00           H  
ATOM   1091 1HD2 LEU A  69     -24.175 -14.366  52.809  1.00  0.00           H  
ATOM   1092 2HD2 LEU A  69     -25.781 -13.459  52.609  1.00  0.00           H  
ATOM   1093 3HD2 LEU A  69     -24.703 -13.315  54.018  1.00  0.00           H  
ATOM   1094  N   VAL A  70     -26.472  -8.528  51.268  1.00  0.00           N  
ATOM   1095  CA  VAL A  70     -27.580  -7.651  51.437  1.00  0.00           C  
ATOM   1096  C   VAL A  70     -28.807  -8.141  50.738  1.00  0.00           C  
ATOM   1097  O   VAL A  70     -28.806  -8.860  49.749  1.00  0.00           O  
ATOM   1098  CB  VAL A  70     -27.245  -6.255  51.017  1.00  0.00           C  
ATOM   1099  CG1 VAL A  70     -27.348  -5.963  49.515  1.00  0.00           C  
ATOM   1100  CG2 VAL A  70     -28.183  -5.297  51.759  1.00  0.00           C  
ATOM   1101  HN  VAL A  70     -26.345  -9.003  50.395  1.00  0.00           H  
ATOM   1102  HA  VAL A  70     -27.846  -7.498  52.468  1.00  0.00           H  
ATOM   1103  HB  VAL A  70     -26.177  -6.072  51.283  1.00  0.00           H  
ATOM   1104 1HG1 VAL A  70     -26.998  -4.913  49.450  1.00  0.00           H  
ATOM   1105 2HG1 VAL A  70     -28.446  -5.948  49.311  1.00  0.00           H  
ATOM   1106 3HG1 VAL A  70     -26.757  -6.690  48.921  1.00  0.00           H  
ATOM   1107 1HG2 VAL A  70     -27.886  -4.249  51.535  1.00  0.00           H  
ATOM   1108 2HG2 VAL A  70     -28.157  -5.378  52.874  1.00  0.00           H  
ATOM   1109 3HG2 VAL A  70     -29.258  -5.458  51.513  1.00  0.00           H  
ATOM   1110  N   SER A  71     -29.999  -7.783  51.243  1.00  0.00           N  
ATOM   1111  CA  SER A  71     -31.180  -8.351  50.677  1.00  0.00           C  
ATOM   1112  C   SER A  71     -32.348  -7.518  51.089  1.00  0.00           C  
ATOM   1113  O   SER A  71     -32.210  -6.561  51.845  1.00  0.00           O  
ATOM   1114  CB  SER A  71     -31.319  -9.735  51.342  1.00  0.00           C  
ATOM   1115  OG  SER A  71     -32.315 -10.572  50.772  1.00  0.00           O  
ATOM   1116  HN  SER A  71     -30.113  -7.154  52.009  1.00  0.00           H  
ATOM   1117  HA  SER A  71     -31.149  -8.534  49.612  1.00  0.00           H  
ATOM   1118  HB1 SER A  71     -31.497  -9.518  52.418  1.00  0.00           H  
ATOM   1119  HB2 SER A  71     -30.329 -10.227  51.429  1.00  0.00           H  
ATOM   1120  HG1 SER A  71     -32.653 -11.205  51.409  1.00  0.00           H  
ATOM   1121  N   HSD A  72     -33.499  -7.760  50.458  1.00  0.00           N  
ATOM   1122  CA  HSD A  72     -34.763  -7.182  50.804  1.00  0.00           C  
ATOM   1123  C   HSD A  72     -35.367  -7.679  52.073  1.00  0.00           C  
ATOM   1124  O   HSD A  72     -35.310  -8.896  52.195  1.00  0.00           O  
ATOM   1125  CB  HSD A  72     -35.734  -7.306  49.612  1.00  0.00           C  
ATOM   1126  CG  HSD A  72     -35.201  -6.711  48.341  1.00  0.00           C  
ATOM   1127  CD2 HSD A  72     -35.056  -7.235  47.099  1.00  0.00           C  
ATOM   1128  ND1 HSD A  72     -35.114  -5.340  48.159  1.00  0.00           N  
ATOM   1129  CE1 HSD A  72     -34.880  -5.132  46.832  1.00  0.00           C  
ATOM   1130  NE2 HSD A  72     -34.922  -6.257  46.142  1.00  0.00           N  
ATOM   1131  HN  HSD A  72     -33.474  -8.507  49.789  1.00  0.00           H  
ATOM   1132  HA  HSD A  72     -34.671  -6.107  50.755  1.00  0.00           H  
ATOM   1133  HB1 HSD A  72     -36.683  -6.773  49.843  1.00  0.00           H  
ATOM   1134  HB2 HSD A  72     -35.981  -8.377  49.435  1.00  0.00           H  
ATOM   1135  HD1 HSD A  72     -35.024  -4.662  48.888  1.00  0.00           H  
ATOM   1136  HD2 HSD A  72     -34.889  -8.261  46.790  1.00  0.00           H  
ATOM   1137  HE1 HSD A  72     -34.833  -4.131  46.416  1.00  0.00           H  
ATOM   1138  N   PRO A  73     -35.934  -6.978  53.017  1.00  0.00           N  
ATOM   1139  CA  PRO A  73     -36.514  -7.522  54.207  1.00  0.00           C  
ATOM   1140  C   PRO A  73     -37.652  -8.442  53.936  1.00  0.00           C  
ATOM   1141  O   PRO A  73     -38.320  -8.174  52.939  1.00  0.00           O  
ATOM   1142  CB  PRO A  73     -36.942  -6.288  55.015  1.00  0.00           C  
ATOM   1143  CG  PRO A  73     -36.734  -5.072  54.105  1.00  0.00           C  
ATOM   1144  CD  PRO A  73     -35.635  -5.563  53.148  1.00  0.00           C  
ATOM   1145  HA  PRO A  73     -35.833  -8.186  54.710  1.00  0.00           H  
ATOM   1146  HB1 PRO A  73     -36.168  -6.143  55.800  1.00  0.00           H  
ATOM   1147  HB2 PRO A  73     -37.915  -6.392  55.544  1.00  0.00           H  
ATOM   1148  HG1 PRO A  73     -37.695  -4.925  53.582  1.00  0.00           H  
ATOM   1149  HG2 PRO A  73     -36.481  -4.117  54.617  1.00  0.00           H  
ATOM   1150  HD1 PRO A  73     -35.804  -5.028  52.187  1.00  0.00           H  
ATOM   1151  HD2 PRO A  73     -34.608  -5.421  53.537  1.00  0.00           H  
ATOM   1152  N   PRO A  74     -37.888  -9.407  54.775  1.00  0.00           N  
ATOM   1153  CA  PRO A  74     -38.966 -10.332  54.532  1.00  0.00           C  
ATOM   1154  C   PRO A  74     -40.304  -9.805  54.913  1.00  0.00           C  
ATOM   1155  O   PRO A  74     -41.012 -10.446  55.699  1.00  0.00           O  
ATOM   1156  CB  PRO A  74     -38.519 -11.511  55.384  1.00  0.00           C  
ATOM   1157  CG  PRO A  74     -37.917 -10.856  56.642  1.00  0.00           C  
ATOM   1158  CD  PRO A  74     -37.248  -9.609  56.059  1.00  0.00           C  
ATOM   1159  HA  PRO A  74     -39.127 -10.635  53.508  1.00  0.00           H  
ATOM   1160  HB1 PRO A  74     -37.760 -12.063  54.778  1.00  0.00           H  
ATOM   1161  HB2 PRO A  74     -39.233 -12.316  55.657  1.00  0.00           H  
ATOM   1162  HG1 PRO A  74     -38.674 -10.528  57.397  1.00  0.00           H  
ATOM   1163  HG2 PRO A  74     -37.179 -11.452  57.220  1.00  0.00           H  
ATOM   1164  HD1 PRO A  74     -37.397  -8.673  56.643  1.00  0.00           H  
ATOM   1165  HD2 PRO A  74     -36.169  -9.859  55.913  1.00  0.00           H  
ATOM   1166  N   THR A  75     -40.756  -8.716  54.275  1.00  0.00           N  
ATOM   1167  CA  THR A  75     -41.982  -8.052  54.597  1.00  0.00           C  
ATOM   1168  C   THR A  75     -42.510  -7.519  53.305  1.00  0.00           C  
ATOM   1169  O   THR A  75     -41.707  -7.132  52.457  1.00  0.00           O  
ATOM   1170  CB  THR A  75     -41.875  -6.940  55.597  1.00  0.00           C  
ATOM   1171  CG2 THR A  75     -40.920  -5.869  55.055  1.00  0.00           C  
ATOM   1172  OG1 THR A  75     -43.126  -6.282  55.729  1.00  0.00           O  
ATOM   1173  HN  THR A  75     -40.143  -8.261  53.629  1.00  0.00           H  
ATOM   1174  HA  THR A  75     -42.645  -8.783  55.046  1.00  0.00           H  
ATOM   1175  HB  THR A  75     -41.589  -7.508  56.516  1.00  0.00           H  
ATOM   1176  HG1 THR A  75     -42.992  -5.795  56.545  1.00  0.00           H  
ATOM   1177 1HG2 THR A  75     -40.568  -5.210  55.879  1.00  0.00           H  
ATOM   1178 2HG2 THR A  75     -41.408  -5.151  54.355  1.00  0.00           H  
ATOM   1179 3HG2 THR A  75     -39.990  -6.231  54.567  1.00  0.00           H  
ATOM   1180  N   PRO A  76     -43.766  -7.445  52.993  1.00  0.00           N  
ATOM   1181  CA  PRO A  76     -44.268  -6.768  51.824  1.00  0.00           C  
ATOM   1182  C   PRO A  76     -44.263  -5.291  52.019  1.00  0.00           C  
ATOM   1183  O   PRO A  76     -44.407  -4.589  51.031  1.00  0.00           O  
ATOM   1184  CB  PRO A  76     -45.728  -7.189  51.678  1.00  0.00           C  
ATOM   1185  CG  PRO A  76     -46.135  -7.649  53.081  1.00  0.00           C  
ATOM   1186  CD  PRO A  76     -44.826  -8.083  53.758  1.00  0.00           C  
ATOM   1187  HA  PRO A  76     -43.745  -6.981  50.899  1.00  0.00           H  
ATOM   1188  HB1 PRO A  76     -45.498  -8.141  51.144  1.00  0.00           H  
ATOM   1189  HB2 PRO A  76     -46.436  -6.502  51.175  1.00  0.00           H  
ATOM   1190  HG1 PRO A  76     -46.540  -6.752  53.602  1.00  0.00           H  
ATOM   1191  HG2 PRO A  76     -46.905  -8.444  53.015  1.00  0.00           H  
ATOM   1192  HD1 PRO A  76     -44.954  -7.642  54.763  1.00  0.00           H  
ATOM   1193  HD2 PRO A  76     -44.597  -9.169  53.800  1.00  0.00           H  
ATOM   1194  N   ASN A  77     -43.934  -4.734  53.198  1.00  0.00           N  
ATOM   1195  CA  ASN A  77     -43.855  -3.323  53.434  1.00  0.00           C  
ATOM   1196  C   ASN A  77     -42.764  -2.678  52.668  1.00  0.00           C  
ATOM   1197  O   ASN A  77     -41.706  -3.197  52.294  1.00  0.00           O  
ATOM   1198  CB  ASN A  77     -43.659  -3.071  54.940  1.00  0.00           C  
ATOM   1199  CG  ASN A  77     -44.952  -3.112  55.755  1.00  0.00           C  
ATOM   1200  ND2 ASN A  77     -44.790  -2.518  56.967  1.00  0.00           N  
ATOM   1201  OD1 ASN A  77     -46.009  -3.439  55.225  1.00  0.00           O  
ATOM   1202  HN  ASN A  77     -43.685  -5.336  53.959  1.00  0.00           H  
ATOM   1203  HA  ASN A  77     -44.720  -2.828  53.024  1.00  0.00           H  
ATOM   1204  HB1 ASN A  77     -43.199  -2.065  55.025  1.00  0.00           H  
ATOM   1205  HB2 ASN A  77     -43.006  -3.814  55.437  1.00  0.00           H  
ATOM   1206 1HD2 ASN A  77     -43.878  -2.172  57.189  1.00  0.00           H  
ATOM   1207 2HD2 ASN A  77     -45.648  -2.354  57.451  1.00  0.00           H  
ATOM   1208  N   ASP A  78     -42.895  -1.361  52.383  1.00  0.00           N  
ATOM   1209  CA  ASP A  78     -41.889  -0.666  51.656  1.00  0.00           C  
ATOM   1210  C   ASP A  78     -40.590  -0.365  52.332  1.00  0.00           C  
ATOM   1211  O   ASP A  78     -40.510   0.122  53.460  1.00  0.00           O  
ATOM   1212  CB  ASP A  78     -42.446   0.669  51.121  1.00  0.00           C  
ATOM   1213  CG  ASP A  78     -43.490   0.387  50.048  1.00  0.00           C  
ATOM   1214  OD1 ASP A  78     -43.120  -0.259  49.026  1.00  0.00           O  
ATOM   1215  OD2 ASP A  78     -44.647   0.873  50.155  1.00  0.00           O1-
ATOM   1216  HN  ASP A  78     -43.716  -0.851  52.601  1.00  0.00           H  
ATOM   1217  HA  ASP A  78     -41.602  -1.265  50.804  1.00  0.00           H  
ATOM   1218  HB1 ASP A  78     -41.684   1.288  50.614  1.00  0.00           H  
ATOM   1219  HB2 ASP A  78     -42.998   1.240  51.901  1.00  0.00           H  
ATOM   1220  N   HSD A  79     -39.483  -0.604  51.614  1.00  0.00           N  
ATOM   1221  CA  HSD A  79     -38.134  -0.570  52.069  1.00  0.00           C  
ATOM   1222  C   HSD A  79     -37.294  -0.252  50.883  1.00  0.00           C  
ATOM   1223  O   HSD A  79     -37.674  -0.510  49.742  1.00  0.00           O  
ATOM   1224  CB  HSD A  79     -37.700  -1.865  52.786  1.00  0.00           C  
ATOM   1225  CG  HSD A  79     -38.334  -1.953  54.138  1.00  0.00           C  
ATOM   1226  CD2 HSD A  79     -39.377  -2.676  54.636  1.00  0.00           C  
ATOM   1227  ND1 HSD A  79     -37.872  -1.126  55.141  1.00  0.00           N  
ATOM   1228  CE1 HSD A  79     -38.683  -1.331  56.212  1.00  0.00           C  
ATOM   1229  NE2 HSD A  79     -39.590  -2.244  55.934  1.00  0.00           N  
ATOM   1230  HN  HSD A  79     -39.689  -0.879  50.670  1.00  0.00           H  
ATOM   1231  HA  HSD A  79     -37.938   0.295  52.687  1.00  0.00           H  
ATOM   1232  HB1 HSD A  79     -36.621  -2.070  52.939  1.00  0.00           H  
ATOM   1233  HB2 HSD A  79     -38.083  -2.683  52.141  1.00  0.00           H  
ATOM   1234  HD1 HSD A  79     -37.098  -0.486  55.114  1.00  0.00           H  
ATOM   1235  HD2 HSD A  79     -40.013  -3.458  54.246  1.00  0.00           H  
ATOM   1236  HE1 HSD A  79     -38.759  -0.748  57.129  1.00  0.00           H  
ATOM   1237  N   PHE A  80     -36.115   0.353  51.157  1.00  0.00           N  
ATOM   1238  CA  PHE A  80     -35.021   0.632  50.287  1.00  0.00           C  
ATOM   1239  C   PHE A  80     -33.730  -0.095  50.487  1.00  0.00           C  
ATOM   1240  O   PHE A  80     -32.691   0.368  50.010  1.00  0.00           O  
ATOM   1241  CB  PHE A  80     -34.547   2.084  50.471  1.00  0.00           C  
ATOM   1242  CG  PHE A  80     -35.765   2.935  50.294  1.00  0.00           C  
ATOM   1243  CD1 PHE A  80     -36.233   3.701  51.333  1.00  0.00           C  
ATOM   1244  CD2 PHE A  80     -36.327   3.111  49.049  1.00  0.00           C  
ATOM   1245  CE1 PHE A  80     -37.310   4.542  51.233  1.00  0.00           C  
ATOM   1246  CE2 PHE A  80     -37.261   4.096  48.869  1.00  0.00           C  
ATOM   1247  CZ  PHE A  80     -37.767   4.778  49.953  1.00  0.00           C  
ATOM   1248  HN  PHE A  80     -35.827   0.530  52.094  1.00  0.00           H  
ATOM   1249  HA  PHE A  80     -35.261   0.346  49.264  1.00  0.00           H  
ATOM   1250  HB1 PHE A  80     -33.872   2.383  49.640  1.00  0.00           H  
ATOM   1251  HB2 PHE A  80     -34.052   2.213  51.445  1.00  0.00           H  
ATOM   1252  HD1 PHE A  80     -35.698   3.431  52.233  1.00  0.00           H  
ATOM   1253  HD2 PHE A  80     -35.943   2.456  48.277  1.00  0.00           H  
ATOM   1254  HE1 PHE A  80     -37.700   5.130  52.048  1.00  0.00           H  
ATOM   1255  HE2 PHE A  80     -37.763   4.210  47.915  1.00  0.00           H  
ATOM   1256  HZ  PHE A  80     -38.445   5.598  49.783  1.00  0.00           H  
ATOM   1257  N   THR A  81     -33.822  -1.295  51.093  1.00  0.00           N  
ATOM   1258  CA  THR A  81     -32.720  -1.806  51.849  1.00  0.00           C  
ATOM   1259  C   THR A  81     -31.407  -2.012  51.184  1.00  0.00           C  
ATOM   1260  O   THR A  81     -30.408  -1.684  51.826  1.00  0.00           O  
ATOM   1261  CB  THR A  81     -33.147  -3.060  52.565  1.00  0.00           C  
ATOM   1262  CG2 THR A  81     -31.999  -3.549  53.469  1.00  0.00           C  
ATOM   1263  OG1 THR A  81     -34.168  -2.582  53.421  1.00  0.00           O  
ATOM   1264  HN  THR A  81     -34.688  -1.691  51.392  1.00  0.00           H  
ATOM   1265  HA  THR A  81     -32.476  -0.966  52.477  1.00  0.00           H  
ATOM   1266  HB  THR A  81     -33.529  -3.868  51.920  1.00  0.00           H  
ATOM   1267  HG1 THR A  81     -33.935  -3.049  54.227  1.00  0.00           H  
ATOM   1268 1HG2 THR A  81     -32.373  -4.262  54.241  1.00  0.00           H  
ATOM   1269 2HG2 THR A  81     -31.496  -2.699  53.970  1.00  0.00           H  
ATOM   1270 3HG2 THR A  81     -31.239  -4.082  52.843  1.00  0.00           H  
ATOM   1271  N   PRO A  82     -31.257  -2.375  49.945  1.00  0.00           N  
ATOM   1272  CA  PRO A  82     -29.931  -2.475  49.406  1.00  0.00           C  
ATOM   1273  C   PRO A  82     -29.198  -1.185  49.231  1.00  0.00           C  
ATOM   1274  O   PRO A  82     -27.984  -1.131  49.398  1.00  0.00           O  
ATOM   1275  CB  PRO A  82     -30.068  -3.198  48.069  1.00  0.00           C  
ATOM   1276  CG  PRO A  82     -31.364  -3.988  48.326  1.00  0.00           C  
ATOM   1277  CD  PRO A  82     -32.262  -3.051  49.139  1.00  0.00           C  
ATOM   1278  HA  PRO A  82     -29.289  -3.133  49.969  1.00  0.00           H  
ATOM   1279  HB1 PRO A  82     -29.180  -3.853  47.896  1.00  0.00           H  
ATOM   1280  HB2 PRO A  82     -30.054  -2.547  47.169  1.00  0.00           H  
ATOM   1281  HG1 PRO A  82     -31.808  -4.104  47.311  1.00  0.00           H  
ATOM   1282  HG2 PRO A  82     -31.220  -4.920  48.924  1.00  0.00           H  
ATOM   1283  HD1 PRO A  82     -32.790  -2.253  48.576  1.00  0.00           H  
ATOM   1284  HD2 PRO A  82     -33.075  -3.582  49.683  1.00  0.00           H  
ATOM   1285  N   THR A  83     -29.889  -0.115  48.780  1.00  0.00           N  
ATOM   1286  CA  THR A  83     -29.285   1.128  48.420  1.00  0.00           C  
ATOM   1287  C   THR A  83     -28.452   1.850  49.429  1.00  0.00           C  
ATOM   1288  O   THR A  83     -27.344   2.264  49.113  1.00  0.00           O  
ATOM   1289  CB  THR A  83     -30.240   2.105  47.790  1.00  0.00           C  
ATOM   1290  CG2 THR A  83     -29.533   3.394  47.335  1.00  0.00           C  
ATOM   1291  OG1 THR A  83     -30.896   1.581  46.648  1.00  0.00           O  
ATOM   1292  HN  THR A  83     -30.832  -0.250  48.489  1.00  0.00           H  
ATOM   1293  HA  THR A  83     -28.653   0.879  47.584  1.00  0.00           H  
ATOM   1294  HB  THR A  83     -30.988   2.412  48.546  1.00  0.00           H  
ATOM   1295  HG1 THR A  83     -30.222   1.045  46.234  1.00  0.00           H  
ATOM   1296 1HG2 THR A  83     -29.197   4.113  48.116  1.00  0.00           H  
ATOM   1297 2HG2 THR A  83     -30.290   4.089  46.893  1.00  0.00           H  
ATOM   1298 3HG2 THR A  83     -28.653   3.171  46.702  1.00  0.00           H  
ATOM   1299  N   PRO A  84     -28.777   1.960  50.684  1.00  0.00           N  
ATOM   1300  CA  PRO A  84     -27.900   2.633  51.594  1.00  0.00           C  
ATOM   1301  C   PRO A  84     -26.694   1.831  51.939  1.00  0.00           C  
ATOM   1302  O   PRO A  84     -25.571   2.269  52.192  1.00  0.00           O  
ATOM   1303  CB  PRO A  84     -28.748   2.841  52.847  1.00  0.00           C  
ATOM   1304  CG  PRO A  84     -30.010   1.978  52.696  1.00  0.00           C  
ATOM   1305  CD  PRO A  84     -30.145   1.840  51.174  1.00  0.00           C  
ATOM   1306  HA  PRO A  84     -27.635   3.527  51.047  1.00  0.00           H  
ATOM   1307  HB1 PRO A  84     -29.111   3.890  52.820  1.00  0.00           H  
ATOM   1308  HB2 PRO A  84     -28.299   2.603  53.828  1.00  0.00           H  
ATOM   1309  HG1 PRO A  84     -29.693   0.992  53.112  1.00  0.00           H  
ATOM   1310  HG2 PRO A  84     -30.905   2.252  53.297  1.00  0.00           H  
ATOM   1311  HD1 PRO A  84     -30.651   0.853  51.180  1.00  0.00           H  
ATOM   1312  HD2 PRO A  84     -30.764   2.688  50.841  1.00  0.00           H  
ATOM   1313  N   VAL A  85     -26.937   0.512  52.073  1.00  0.00           N  
ATOM   1314  CA  VAL A  85     -25.858  -0.418  52.218  1.00  0.00           C  
ATOM   1315  C   VAL A  85     -24.866  -0.523  51.106  1.00  0.00           C  
ATOM   1316  O   VAL A  85     -23.655  -0.516  51.336  1.00  0.00           O  
ATOM   1317  CB  VAL A  85     -26.450  -1.787  52.282  1.00  0.00           C  
ATOM   1318  CG1 VAL A  85     -25.447  -2.924  52.578  1.00  0.00           C  
ATOM   1319  CG2 VAL A  85     -27.464  -1.828  53.441  1.00  0.00           C  
ATOM   1320  HN  VAL A  85     -27.872   0.239  51.868  1.00  0.00           H  
ATOM   1321  HA  VAL A  85     -25.368  -0.120  53.133  1.00  0.00           H  
ATOM   1322  HB  VAL A  85     -26.972  -2.112  51.359  1.00  0.00           H  
ATOM   1323 1HG1 VAL A  85     -24.731  -3.140  51.749  1.00  0.00           H  
ATOM   1324 2HG1 VAL A  85     -25.929  -3.905  52.773  1.00  0.00           H  
ATOM   1325 3HG1 VAL A  85     -24.853  -2.796  53.499  1.00  0.00           H  
ATOM   1326 1HG2 VAL A  85     -27.797  -2.883  53.426  1.00  0.00           H  
ATOM   1327 2HG2 VAL A  85     -28.258  -1.065  53.317  1.00  0.00           H  
ATOM   1328 3HG2 VAL A  85     -26.812  -1.608  54.316  1.00  0.00           H  
ATOM   1329  N   SER A  86     -25.359  -0.474  49.855  1.00  0.00           N  
ATOM   1330  CA  SER A  86     -24.670  -0.244  48.626  1.00  0.00           C  
ATOM   1331  C   SER A  86     -23.973   1.073  48.530  1.00  0.00           C  
ATOM   1332  O   SER A  86     -22.860   1.256  48.034  1.00  0.00           O  
ATOM   1333  CB  SER A  86     -25.532  -0.481  47.386  1.00  0.00           C  
ATOM   1334  OG  SER A  86     -24.884  -0.167  46.165  1.00  0.00           O  
ATOM   1335  HN  SER A  86     -26.344  -0.548  49.712  1.00  0.00           H  
ATOM   1336  HA  SER A  86     -23.855  -0.958  48.547  1.00  0.00           H  
ATOM   1337  HB1 SER A  86     -26.421   0.189  47.449  1.00  0.00           H  
ATOM   1338  HB2 SER A  86     -25.797  -1.556  47.310  1.00  0.00           H  
ATOM   1339  HG1 SER A  86     -24.092  -0.714  46.179  1.00  0.00           H  
ATOM   1340  N   TYR A  87     -24.487   2.193  49.085  1.00  0.00           N  
ATOM   1341  CA  TYR A  87     -23.780   3.426  48.913  1.00  0.00           C  
ATOM   1342  C   TYR A  87     -22.736   3.607  49.960  1.00  0.00           C  
ATOM   1343  O   TYR A  87     -21.656   4.059  49.573  1.00  0.00           O  
ATOM   1344  CB  TYR A  87     -24.663   4.663  49.081  1.00  0.00           C  
ATOM   1345  CG  TYR A  87     -25.546   5.026  47.935  1.00  0.00           C  
ATOM   1346  CD1 TYR A  87     -25.848   4.201  46.878  1.00  0.00           C  
ATOM   1347  CD2 TYR A  87     -26.237   6.208  47.960  1.00  0.00           C  
ATOM   1348  CE1 TYR A  87     -26.511   4.654  45.763  1.00  0.00           C  
ATOM   1349  CE2 TYR A  87     -27.093   6.605  46.963  1.00  0.00           C  
ATOM   1350  CZ  TYR A  87     -27.221   5.831  45.829  1.00  0.00           C  
ATOM   1351  OH  TYR A  87     -28.065   6.274  44.779  1.00  0.00           O  
ATOM   1352  HN  TYR A  87     -25.314   2.366  49.608  1.00  0.00           H  
ATOM   1353  HA  TYR A  87     -23.294   3.566  47.953  1.00  0.00           H  
ATOM   1354  HB1 TYR A  87     -24.079   5.549  49.428  1.00  0.00           H  
ATOM   1355  HB2 TYR A  87     -25.411   4.551  49.895  1.00  0.00           H  
ATOM   1356  HD1 TYR A  87     -25.381   3.235  46.738  1.00  0.00           H  
ATOM   1357  HD2 TYR A  87     -26.368   6.854  48.826  1.00  0.00           H  
ATOM   1358  HE1 TYR A  87     -26.642   3.994  44.924  1.00  0.00           H  
ATOM   1359  HE2 TYR A  87     -27.562   7.578  47.032  1.00  0.00           H  
ATOM   1360  HH  TYR A  87     -28.590   7.021  45.060  1.00  0.00           H  
ATOM   1361  N   THR A  88     -22.888   3.115  51.197  1.00  0.00           N  
ATOM   1362  CA  THR A  88     -21.844   3.112  52.173  1.00  0.00           C  
ATOM   1363  C   THR A  88     -20.673   2.316  51.718  1.00  0.00           C  
ATOM   1364  O   THR A  88     -19.526   2.768  51.669  1.00  0.00           O  
ATOM   1365  CB  THR A  88     -22.279   2.775  53.570  1.00  0.00           C  
ATOM   1366  CG2 THR A  88     -21.101   2.910  54.546  1.00  0.00           C  
ATOM   1367  OG1 THR A  88     -23.189   3.785  53.969  1.00  0.00           O  
ATOM   1368  HN  THR A  88     -23.806   2.821  51.443  1.00  0.00           H  
ATOM   1369  HA  THR A  88     -21.330   4.069  52.178  1.00  0.00           H  
ATOM   1370  HB  THR A  88     -22.688   1.750  53.615  1.00  0.00           H  
ATOM   1371  HG1 THR A  88     -23.396   3.525  54.877  1.00  0.00           H  
ATOM   1372 1HG2 THR A  88     -21.540   3.029  55.563  1.00  0.00           H  
ATOM   1373 2HG2 THR A  88     -20.549   3.868  54.430  1.00  0.00           H  
ATOM   1374 3HG2 THR A  88     -20.520   1.966  54.453  1.00  0.00           H  
ATOM   1375  N   ALA A  89     -20.812   1.070  51.235  1.00  0.00           N  
ATOM   1376  CA  ALA A  89     -19.781   0.178  50.798  1.00  0.00           C  
ATOM   1377  C   ALA A  89     -19.213   0.423  49.442  1.00  0.00           C  
ATOM   1378  O   ALA A  89     -18.018   0.572  49.235  1.00  0.00           O  
ATOM   1379  CB  ALA A  89     -20.399  -1.232  50.786  1.00  0.00           C  
ATOM   1380  HN  ALA A  89     -21.758   0.754  51.163  1.00  0.00           H  
ATOM   1381  HA  ALA A  89     -18.947   0.251  51.465  1.00  0.00           H  
ATOM   1382  HB1 ALA A  89     -21.279  -1.260  50.118  1.00  0.00           H  
ATOM   1383  HB2 ALA A  89     -20.781  -1.460  51.807  1.00  0.00           H  
ATOM   1384  HB3 ALA A  89     -19.598  -1.936  50.476  1.00  0.00           H  
ATOM   1385  N   GLY A  90     -20.062   0.496  48.398  1.00  0.00           N  
ATOM   1386  CA  GLY A  90     -19.804   0.759  47.009  1.00  0.00           C  
ATOM   1387  C   GLY A  90     -19.030   1.989  46.715  1.00  0.00           C  
ATOM   1388  O   GLY A  90     -18.318   2.077  45.722  1.00  0.00           O  
ATOM   1389  HN  GLY A  90     -21.033   0.292  48.532  1.00  0.00           H  
ATOM   1390  HA1 GLY A  90     -20.801   0.925  46.616  1.00  0.00           H  
ATOM   1391  HA2 GLY A  90     -19.303  -0.111  46.614  1.00  0.00           H  
ATOM   1392  N   PHE A  91     -19.242   3.071  47.494  1.00  0.00           N  
ATOM   1393  CA  PHE A  91     -18.436   4.251  47.472  1.00  0.00           C  
ATOM   1394  C   PHE A  91     -16.987   4.014  47.717  1.00  0.00           C  
ATOM   1395  O   PHE A  91     -16.166   4.650  47.057  1.00  0.00           O  
ATOM   1396  CB  PHE A  91     -19.010   5.285  48.452  1.00  0.00           C  
ATOM   1397  CG  PHE A  91     -18.309   6.594  48.607  1.00  0.00           C  
ATOM   1398  CD1 PHE A  91     -18.862   7.749  48.110  1.00  0.00           C  
ATOM   1399  CD2 PHE A  91     -17.026   6.657  49.113  1.00  0.00           C  
ATOM   1400  CE1 PHE A  91     -18.185   8.943  48.120  1.00  0.00           C  
ATOM   1401  CE2 PHE A  91     -16.387   7.867  49.194  1.00  0.00           C  
ATOM   1402  CZ  PHE A  91     -16.977   9.039  48.757  1.00  0.00           C  
ATOM   1403  HN  PHE A  91     -19.938   2.988  48.196  1.00  0.00           H  
ATOM   1404  HA  PHE A  91     -18.563   4.608  46.458  1.00  0.00           H  
ATOM   1405  HB1 PHE A  91     -18.909   4.861  49.479  1.00  0.00           H  
ATOM   1406  HB2 PHE A  91     -20.077   5.518  48.258  1.00  0.00           H  
ATOM   1407  HD1 PHE A  91     -19.839   7.609  47.649  1.00  0.00           H  
ATOM   1408  HD2 PHE A  91     -16.524   5.826  49.578  1.00  0.00           H  
ATOM   1409  HE1 PHE A  91     -18.672   9.884  47.911  1.00  0.00           H  
ATOM   1410  HE2 PHE A  91     -15.378   8.039  49.542  1.00  0.00           H  
ATOM   1411  HZ  PHE A  91     -16.397   9.950  48.772  1.00  0.00           H  
ATOM   1412  N   TYR A  92     -16.592   3.019  48.541  1.00  0.00           N  
ATOM   1413  CA  TYR A  92     -15.254   2.657  48.875  1.00  0.00           C  
ATOM   1414  C   TYR A  92     -14.802   1.444  48.146  1.00  0.00           C  
ATOM   1415  O   TYR A  92     -13.630   1.074  48.203  1.00  0.00           O  
ATOM   1416  CB  TYR A  92     -15.245   2.415  50.397  1.00  0.00           C  
ATOM   1417  CG  TYR A  92     -15.439   3.694  51.136  1.00  0.00           C  
ATOM   1418  CD1 TYR A  92     -14.522   4.707  50.989  1.00  0.00           C  
ATOM   1419  CD2 TYR A  92     -16.484   3.824  52.018  1.00  0.00           C  
ATOM   1420  CE1 TYR A  92     -14.814   5.937  51.553  1.00  0.00           C  
ATOM   1421  CE2 TYR A  92     -16.729   5.013  52.652  1.00  0.00           C  
ATOM   1422  CZ  TYR A  92     -15.850   6.056  52.435  1.00  0.00           C  
ATOM   1423  OH  TYR A  92     -16.023   7.233  53.188  1.00  0.00           O  
ATOM   1424  HN  TYR A  92     -17.369   2.496  48.894  1.00  0.00           H  
ATOM   1425  HA  TYR A  92     -14.593   3.443  48.523  1.00  0.00           H  
ATOM   1426  HB1 TYR A  92     -14.252   2.108  50.786  1.00  0.00           H  
ATOM   1427  HB2 TYR A  92     -15.903   1.633  50.848  1.00  0.00           H  
ATOM   1428  HD1 TYR A  92     -13.680   4.497  50.356  1.00  0.00           H  
ATOM   1429  HD2 TYR A  92     -17.082   2.969  52.321  1.00  0.00           H  
ATOM   1430  HE1 TYR A  92     -14.230   6.829  51.389  1.00  0.00           H  
ATOM   1431  HE2 TYR A  92     -17.438   4.977  53.473  1.00  0.00           H  
ATOM   1432  HH  TYR A  92     -15.387   7.861  52.854  1.00  0.00           H  
ATOM   1433  N   ARG A  93     -15.706   0.888  47.312  1.00  0.00           N  
ATOM   1434  CA  ARG A  93     -15.435  -0.176  46.400  1.00  0.00           C  
ATOM   1435  C   ARG A  93     -15.396  -1.494  47.108  1.00  0.00           C  
ATOM   1436  O   ARG A  93     -14.699  -2.422  46.731  1.00  0.00           O  
ATOM   1437  CB  ARG A  93     -14.303   0.012  45.383  1.00  0.00           C  
ATOM   1438  CG  ARG A  93     -14.384   1.245  44.479  1.00  0.00           C  
ATOM   1439  CD  ARG A  93     -15.499   1.161  43.439  1.00  0.00           C  
ATOM   1440  NE  ARG A  93     -15.530   2.391  42.585  1.00  0.00           N  
ATOM   1441  CZ  ARG A  93     -16.081   3.612  42.845  1.00  0.00           C  
ATOM   1442  NH1 ARG A  93     -17.168   3.733  43.668  1.00  0.00           N1+
ATOM   1443  NH2 ARG A  93     -16.059   4.571  41.882  1.00  0.00           N  
ATOM   1444  HN  ARG A  93     -16.637   1.246  47.279  1.00  0.00           H  
ATOM   1445  HA  ARG A  93     -16.270  -0.249  45.723  1.00  0.00           H  
ATOM   1446  HB1 ARG A  93     -14.257  -0.963  44.834  1.00  0.00           H  
ATOM   1447  HB2 ARG A  93     -13.371  -0.039  45.972  1.00  0.00           H  
ATOM   1448  HG1 ARG A  93     -13.413   1.329  43.941  1.00  0.00           H  
ATOM   1449  HG2 ARG A  93     -14.531   2.218  45.011  1.00  0.00           H  
ATOM   1450  HD1 ARG A  93     -16.507   0.934  43.865  1.00  0.00           H  
ATOM   1451  HD2 ARG A  93     -15.376   0.275  42.794  1.00  0.00           H  
ATOM   1452  HE  ARG A  93     -14.843   2.484  41.863  1.00  0.00           H  
ATOM   1453 1HH1 ARG A  93     -17.593   4.639  43.689  1.00  0.00           H  
ATOM   1454 2HH1 ARG A  93     -17.360   2.954  44.268  1.00  0.00           H  
ATOM   1455 1HH2 ARG A  93     -15.507   4.321  41.088  1.00  0.00           H  
ATOM   1456 2HH2 ARG A  93     -16.699   5.337  41.914  1.00  0.00           H  
ATOM   1457  N   ILE A  94     -16.210  -1.629  48.176  1.00  0.00           N  
ATOM   1458  CA  ILE A  94     -16.398  -2.889  48.807  1.00  0.00           C  
ATOM   1459  C   ILE A  94     -17.500  -3.659  48.167  1.00  0.00           C  
ATOM   1460  O   ILE A  94     -18.573  -3.082  48.018  1.00  0.00           O  
ATOM   1461  CB  ILE A  94     -16.668  -2.775  50.280  1.00  0.00           C  
ATOM   1462  CG1 ILE A  94     -15.621  -1.973  51.060  1.00  0.00           C  
ATOM   1463  CG2 ILE A  94     -16.928  -4.159  50.908  1.00  0.00           C  
ATOM   1464  CD  ILE A  94     -16.349  -1.564  52.332  1.00  0.00           C  
ATOM   1465  HN  ILE A  94     -16.698  -0.796  48.442  1.00  0.00           H  
ATOM   1466  HA  ILE A  94     -15.454  -3.413  48.766  1.00  0.00           H  
ATOM   1467  HB  ILE A  94     -17.594  -2.205  50.498  1.00  0.00           H  
ATOM   1468 1HG1 ILE A  94     -15.284  -1.065  50.511  1.00  0.00           H  
ATOM   1469 2HG1 ILE A  94     -14.772  -2.623  51.368  1.00  0.00           H  
ATOM   1470 1HG2 ILE A  94     -16.003  -4.772  50.862  1.00  0.00           H  
ATOM   1471 2HG2 ILE A  94     -17.664  -4.790  50.343  1.00  0.00           H  
ATOM   1472 3HG2 ILE A  94     -17.359  -4.152  51.930  1.00  0.00           H  
ATOM   1473  HD1 ILE A  94     -15.654  -1.191  53.129  1.00  0.00           H  
ATOM   1474  HD2 ILE A  94     -16.815  -2.442  52.832  1.00  0.00           H  
ATOM   1475  HD3 ILE A  94     -17.097  -0.803  52.036  1.00  0.00           H  
ATOM   1476  N   PRO A  95     -17.364  -4.870  47.696  1.00  0.00           N  
ATOM   1477  CA  PRO A  95     -18.438  -5.554  47.032  1.00  0.00           C  
ATOM   1478  C   PRO A  95     -19.609  -5.896  47.887  1.00  0.00           C  
ATOM   1479  O   PRO A  95     -19.444  -6.311  49.033  1.00  0.00           O  
ATOM   1480  CB  PRO A  95     -17.872  -6.869  46.495  1.00  0.00           C  
ATOM   1481  CG  PRO A  95     -16.425  -6.403  46.268  1.00  0.00           C  
ATOM   1482  CD  PRO A  95     -16.073  -5.506  47.462  1.00  0.00           C  
ATOM   1483  HA  PRO A  95     -18.773  -4.894  46.250  1.00  0.00           H  
ATOM   1484  HB1 PRO A  95     -18.319  -7.134  45.507  1.00  0.00           H  
ATOM   1485  HB2 PRO A  95     -18.060  -7.725  47.168  1.00  0.00           H  
ATOM   1486  HG1 PRO A  95     -15.769  -7.294  46.171  1.00  0.00           H  
ATOM   1487  HG2 PRO A  95     -16.390  -5.827  45.311  1.00  0.00           H  
ATOM   1488  HD1 PRO A  95     -15.779  -6.179  48.295  1.00  0.00           H  
ATOM   1489  HD2 PRO A  95     -15.184  -4.877  47.232  1.00  0.00           H  
ATOM   1490  N   VAL A  96     -20.834  -5.673  47.367  1.00  0.00           N  
ATOM   1491  CA  VAL A  96     -22.120  -5.906  47.960  1.00  0.00           C  
ATOM   1492  C   VAL A  96     -22.753  -6.999  47.173  1.00  0.00           C  
ATOM   1493  O   VAL A  96     -22.981  -6.811  45.979  1.00  0.00           O  
ATOM   1494  CB  VAL A  96     -22.935  -4.653  47.955  1.00  0.00           C  
ATOM   1495  CG1 VAL A  96     -24.212  -5.040  48.715  1.00  0.00           C  
ATOM   1496  CG2 VAL A  96     -22.330  -3.421  48.647  1.00  0.00           C  
ATOM   1497  HN  VAL A  96     -20.785  -5.481  46.396  1.00  0.00           H  
ATOM   1498  HA  VAL A  96     -21.975  -6.286  48.965  1.00  0.00           H  
ATOM   1499  HB  VAL A  96     -23.190  -4.365  46.908  1.00  0.00           H  
ATOM   1500 1HG1 VAL A  96     -24.102  -5.476  49.723  1.00  0.00           H  
ATOM   1501 2HG1 VAL A  96     -24.794  -5.728  48.069  1.00  0.00           H  
ATOM   1502 3HG1 VAL A  96     -24.878  -4.147  48.833  1.00  0.00           H  
ATOM   1503 1HG2 VAL A  96     -21.963  -3.782  49.625  1.00  0.00           H  
ATOM   1504 2HG2 VAL A  96     -22.965  -2.528  48.834  1.00  0.00           H  
ATOM   1505 3HG2 VAL A  96     -21.543  -3.024  47.979  1.00  0.00           H  
ATOM   1506  N   LEU A  97     -23.182  -8.138  47.755  1.00  0.00           N  
ATOM   1507  CA  LEU A  97     -23.806  -9.292  47.190  1.00  0.00           C  
ATOM   1508  C   LEU A  97     -25.255  -9.179  47.522  1.00  0.00           C  
ATOM   1509  O   LEU A  97     -25.605  -9.303  48.697  1.00  0.00           O  
ATOM   1510  CB  LEU A  97     -23.181 -10.627  47.634  1.00  0.00           C  
ATOM   1511  CG  LEU A  97     -21.746 -10.965  47.182  1.00  0.00           C  
ATOM   1512  CD1 LEU A  97     -20.558 -10.234  47.811  1.00  0.00           C  
ATOM   1513  CD2 LEU A  97     -21.538 -12.489  47.264  1.00  0.00           C  
ATOM   1514  HN  LEU A  97     -23.102  -8.250  48.749  1.00  0.00           H  
ATOM   1515  HA  LEU A  97     -23.620  -9.318  46.125  1.00  0.00           H  
ATOM   1516  HB1 LEU A  97     -23.852 -11.323  47.090  1.00  0.00           H  
ATOM   1517  HB2 LEU A  97     -23.273 -10.779  48.734  1.00  0.00           H  
ATOM   1518  HG  LEU A  97     -21.724 -10.817  46.084  1.00  0.00           H  
ATOM   1519 1HD1 LEU A  97     -20.599  -9.144  47.594  1.00  0.00           H  
ATOM   1520 2HD1 LEU A  97     -19.678 -10.702  47.319  1.00  0.00           H  
ATOM   1521 3HD1 LEU A  97     -20.607 -10.359  48.920  1.00  0.00           H  
ATOM   1522 1HD2 LEU A  97     -22.215 -13.001  46.553  1.00  0.00           H  
ATOM   1523 2HD2 LEU A  97     -21.708 -12.817  48.314  1.00  0.00           H  
ATOM   1524 3HD2 LEU A  97     -20.517 -12.773  46.921  1.00  0.00           H  
ATOM   1525  N   GLY A  98     -26.120  -8.963  46.522  1.00  0.00           N  
ATOM   1526  CA  GLY A  98     -27.538  -9.012  46.690  1.00  0.00           C  
ATOM   1527  C   GLY A  98     -28.179 -10.360  46.665  1.00  0.00           C  
ATOM   1528  O   GLY A  98     -28.022 -11.132  45.724  1.00  0.00           O  
ATOM   1529  HN  GLY A  98     -25.636  -8.868  45.655  1.00  0.00           H  
ATOM   1530  HA1 GLY A  98     -27.932  -8.625  45.762  1.00  0.00           H  
ATOM   1531  HA2 GLY A  98     -27.898  -8.573  47.611  1.00  0.00           H  
ATOM   1532  N   LEU A  99     -28.829 -10.770  47.771  1.00  0.00           N  
ATOM   1533  CA  LEU A  99     -29.286 -12.118  47.911  1.00  0.00           C  
ATOM   1534  C   LEU A  99     -30.491 -12.454  47.105  1.00  0.00           C  
ATOM   1535  O   LEU A  99     -30.599 -13.423  46.359  1.00  0.00           O  
ATOM   1536  CB  LEU A  99     -29.645 -12.408  49.375  1.00  0.00           C  
ATOM   1537  CG  LEU A  99     -28.473 -12.233  50.349  1.00  0.00           C  
ATOM   1538  CD1 LEU A  99     -28.829 -12.696  51.780  1.00  0.00           C  
ATOM   1539  CD2 LEU A  99     -27.217 -12.958  49.849  1.00  0.00           C  
ATOM   1540  HN  LEU A  99     -28.807 -10.191  48.586  1.00  0.00           H  
ATOM   1541  HA  LEU A  99     -28.514 -12.799  47.592  1.00  0.00           H  
ATOM   1542  HB1 LEU A  99     -30.120 -13.404  49.481  1.00  0.00           H  
ATOM   1543  HB2 LEU A  99     -30.403 -11.704  49.793  1.00  0.00           H  
ATOM   1544  HG  LEU A  99     -28.122 -11.181  50.324  1.00  0.00           H  
ATOM   1545 1HD1 LEU A  99     -28.995 -13.788  51.732  1.00  0.00           H  
ATOM   1546 2HD1 LEU A  99     -29.808 -12.286  52.107  1.00  0.00           H  
ATOM   1547 3HD1 LEU A  99     -28.011 -12.488  52.502  1.00  0.00           H  
ATOM   1548 1HD2 LEU A  99     -26.477 -12.869  50.678  1.00  0.00           H  
ATOM   1549 2HD2 LEU A  99     -26.786 -12.560  48.900  1.00  0.00           H  
ATOM   1550 3HD2 LEU A  99     -27.394 -14.053  49.722  1.00  0.00           H  
ATOM   1551  N   THR A 100     -31.511 -11.572  47.112  1.00  0.00           N  
ATOM   1552  CA  THR A 100     -32.810 -11.678  46.518  1.00  0.00           C  
ATOM   1553  C   THR A 100     -33.178 -10.676  45.482  1.00  0.00           C  
ATOM   1554  O   THR A 100     -34.334 -10.595  45.066  1.00  0.00           O  
ATOM   1555  CB  THR A 100     -33.951 -11.736  47.500  1.00  0.00           C  
ATOM   1556  CG2 THR A 100     -33.933 -12.918  48.483  1.00  0.00           C  
ATOM   1557  OG1 THR A 100     -33.924 -10.584  48.330  1.00  0.00           O  
ATOM   1558  HN  THR A 100     -31.500 -10.725  47.635  1.00  0.00           H  
ATOM   1559  HA  THR A 100     -32.737 -12.568  45.914  1.00  0.00           H  
ATOM   1560  HB  THR A 100     -34.950 -11.784  47.026  1.00  0.00           H  
ATOM   1561  HG1 THR A 100     -33.605 -10.906  49.187  1.00  0.00           H  
ATOM   1562 1HG2 THR A 100     -34.038 -13.907  47.988  1.00  0.00           H  
ATOM   1563 2HG2 THR A 100     -34.818 -12.965  49.148  1.00  0.00           H  
ATOM   1564 3HG2 THR A 100     -33.028 -12.944  49.122  1.00  0.00           H  
ATOM   1565  N   THR A 101     -32.221  -9.830  45.060  1.00  0.00           N  
ATOM   1566  CA  THR A 101     -32.366  -8.732  44.154  1.00  0.00           C  
ATOM   1567  C   THR A 101     -32.476  -9.040  42.709  1.00  0.00           C  
ATOM   1568  O   THR A 101     -31.596  -8.708  41.921  1.00  0.00           O  
ATOM   1569  CB  THR A 101     -31.207  -7.779  44.304  1.00  0.00           C  
ATOM   1570  CG2 THR A 101     -31.247  -7.138  45.699  1.00  0.00           C  
ATOM   1571  OG1 THR A 101     -29.919  -8.360  44.167  1.00  0.00           O  
ATOM   1572  HN  THR A 101     -31.315 -10.092  45.380  1.00  0.00           H  
ATOM   1573  HA  THR A 101     -33.277  -8.231  44.445  1.00  0.00           H  
ATOM   1574  HB  THR A 101     -31.313  -6.948  43.579  1.00  0.00           H  
ATOM   1575  HG1 THR A 101     -30.018  -8.920  43.393  1.00  0.00           H  
ATOM   1576 1HG2 THR A 101     -30.580  -6.256  45.683  1.00  0.00           H  
ATOM   1577 2HG2 THR A 101     -31.019  -7.867  46.496  1.00  0.00           H  
ATOM   1578 3HG2 THR A 101     -32.244  -6.665  45.843  1.00  0.00           H  
ATOM   1579  N   ARG A 102     -33.648  -9.543  42.270  1.00  0.00           N  
ATOM   1580  CA  ARG A 102     -33.846  -9.730  40.861  1.00  0.00           C  
ATOM   1581  C   ARG A 102     -34.014  -8.484  40.069  1.00  0.00           C  
ATOM   1582  O   ARG A 102     -33.855  -8.344  38.858  1.00  0.00           O  
ATOM   1583  CB  ARG A 102     -35.053 -10.643  40.621  1.00  0.00           C  
ATOM   1584  CG  ARG A 102     -34.866 -12.063  41.169  1.00  0.00           C  
ATOM   1585  CD  ARG A 102     -35.564 -13.199  40.405  1.00  0.00           C  
ATOM   1586  NE  ARG A 102     -34.926 -13.281  39.061  1.00  0.00           N  
ATOM   1587  CZ  ARG A 102     -35.420 -14.017  38.015  1.00  0.00           C  
ATOM   1588  NH1 ARG A 102     -36.554 -14.768  38.146  1.00  0.00           N1+
ATOM   1589  NH2 ARG A 102     -34.771 -14.114  36.821  1.00  0.00           N  
ATOM   1590  HN  ARG A 102     -34.350  -9.870  42.892  1.00  0.00           H  
ATOM   1591  HA  ARG A 102     -32.955 -10.205  40.469  1.00  0.00           H  
ATOM   1592  HB1 ARG A 102     -35.238 -10.756  39.529  1.00  0.00           H  
ATOM   1593  HB2 ARG A 102     -35.992 -10.252  41.057  1.00  0.00           H  
ATOM   1594  HG1 ARG A 102     -35.171 -12.015  42.236  1.00  0.00           H  
ATOM   1595  HG2 ARG A 102     -33.764 -12.197  41.178  1.00  0.00           H  
ATOM   1596  HD1 ARG A 102     -36.616 -12.917  40.219  1.00  0.00           H  
ATOM   1597  HD2 ARG A 102     -35.525 -14.240  40.791  1.00  0.00           H  
ATOM   1598  HE  ARG A 102     -34.190 -12.669  38.796  1.00  0.00           H  
ATOM   1599 1HH1 ARG A 102     -37.206 -14.602  38.886  1.00  0.00           H  
ATOM   1600 2HH1 ARG A 102     -36.997 -14.898  37.262  1.00  0.00           H  
ATOM   1601 1HH2 ARG A 102     -33.923 -13.610  36.628  1.00  0.00           H  
ATOM   1602 2HH2 ARG A 102     -34.962 -14.945  36.292  1.00  0.00           H  
ATOM   1603  N   MET A 103     -34.567  -7.484  40.780  1.00  0.00           N  
ATOM   1604  CA  MET A 103     -34.982  -6.234  40.215  1.00  0.00           C  
ATOM   1605  C   MET A 103     -34.002  -5.310  39.579  1.00  0.00           C  
ATOM   1606  O   MET A 103     -32.791  -5.295  39.788  1.00  0.00           O  
ATOM   1607  CB  MET A 103     -35.915  -5.343  41.040  1.00  0.00           C  
ATOM   1608  CG  MET A 103     -37.304  -5.945  41.271  1.00  0.00           C  
ATOM   1609  SD  MET A 103     -38.172  -5.126  42.638  1.00  0.00           S  
ATOM   1610  CE  MET A 103     -39.006  -3.781  41.759  1.00  0.00           C  
ATOM   1611  HN  MET A 103     -34.814  -7.546  41.750  1.00  0.00           H  
ATOM   1612  HA  MET A 103     -35.544  -6.563  39.352  1.00  0.00           H  
ATOM   1613  HB1 MET A 103     -36.013  -4.296  40.656  1.00  0.00           H  
ATOM   1614  HB2 MET A 103     -35.359  -5.311  41.996  1.00  0.00           H  
ATOM   1615  HG1 MET A 103     -37.207  -7.004  41.626  1.00  0.00           H  
ATOM   1616  HG2 MET A 103     -37.820  -5.881  40.300  1.00  0.00           H  
ATOM   1617  HE1 MET A 103     -40.068  -4.013  41.505  1.00  0.00           H  
ATOM   1618  HE2 MET A 103     -38.497  -3.408  40.849  1.00  0.00           H  
ATOM   1619  HE3 MET A 103     -39.196  -2.851  42.344  1.00  0.00           H  
ATOM   1620  N   SER A 104     -34.552  -4.549  38.618  1.00  0.00           N  
ATOM   1621  CA  SER A 104     -33.863  -3.754  37.655  1.00  0.00           C  
ATOM   1622  C   SER A 104     -33.005  -2.682  38.227  1.00  0.00           C  
ATOM   1623  O   SER A 104     -32.268  -2.053  37.470  1.00  0.00           O  
ATOM   1624  CB  SER A 104     -34.761  -3.043  36.624  1.00  0.00           C  
ATOM   1625  OG  SER A 104     -35.894  -2.541  37.321  1.00  0.00           O  
ATOM   1626  HN  SER A 104     -35.524  -4.467  38.388  1.00  0.00           H  
ATOM   1627  HA  SER A 104     -33.258  -4.451  37.089  1.00  0.00           H  
ATOM   1628  HB1 SER A 104     -35.160  -3.676  35.811  1.00  0.00           H  
ATOM   1629  HB2 SER A 104     -34.229  -2.201  36.124  1.00  0.00           H  
ATOM   1630  HG1 SER A 104     -36.258  -1.902  36.692  1.00  0.00           H  
ATOM   1631  N   ILE A 105     -33.229  -2.360  39.510  1.00  0.00           N  
ATOM   1632  CA  ILE A 105     -32.642  -1.164  40.054  1.00  0.00           C  
ATOM   1633  C   ILE A 105     -31.259  -1.321  40.577  1.00  0.00           C  
ATOM   1634  O   ILE A 105     -30.448  -0.394  40.536  1.00  0.00           O  
ATOM   1635  CB  ILE A 105     -33.451  -0.515  41.126  1.00  0.00           C  
ATOM   1636  CG1 ILE A 105     -34.936  -0.403  40.718  1.00  0.00           C  
ATOM   1637  CG2 ILE A 105     -33.035   0.921  41.494  1.00  0.00           C  
ATOM   1638  CD  ILE A 105     -35.113   0.347  39.398  1.00  0.00           C  
ATOM   1639  HN  ILE A 105     -33.856  -2.846  40.108  1.00  0.00           H  
ATOM   1640  HA  ILE A 105     -32.409  -0.458  39.276  1.00  0.00           H  
ATOM   1641  HB  ILE A 105     -33.254  -1.073  42.067  1.00  0.00           H  
ATOM   1642 1HG1 ILE A 105     -35.540   0.161  41.459  1.00  0.00           H  
ATOM   1643 2HG1 ILE A 105     -35.386  -1.411  40.623  1.00  0.00           H  
ATOM   1644 1HG2 ILE A 105     -33.763   1.228  42.279  1.00  0.00           H  
ATOM   1645 2HG2 ILE A 105     -33.124   1.645  40.653  1.00  0.00           H  
ATOM   1646 3HG2 ILE A 105     -31.986   1.099  41.840  1.00  0.00           H  
ATOM   1647  HD1 ILE A 105     -34.937   1.431  39.506  1.00  0.00           H  
ATOM   1648  HD2 ILE A 105     -36.154   0.258  39.037  1.00  0.00           H  
ATOM   1649  HD3 ILE A 105     -34.597  -0.173  38.557  1.00  0.00           H  
ATOM   1650  N   TYR A 106     -30.933  -2.596  40.845  1.00  0.00           N  
ATOM   1651  CA  TYR A 106     -29.706  -3.111  41.358  1.00  0.00           C  
ATOM   1652  C   TYR A 106     -28.853  -3.615  40.247  1.00  0.00           C  
ATOM   1653  O   TYR A 106     -27.791  -4.211  40.417  1.00  0.00           O  
ATOM   1654  CB  TYR A 106     -30.092  -4.299  42.261  1.00  0.00           C  
ATOM   1655  CG  TYR A 106     -31.161  -3.912  43.231  1.00  0.00           C  
ATOM   1656  CD1 TYR A 106     -32.428  -4.455  43.237  1.00  0.00           C  
ATOM   1657  CD2 TYR A 106     -30.851  -2.848  44.038  1.00  0.00           C  
ATOM   1658  CE1 TYR A 106     -33.393  -3.894  44.047  1.00  0.00           C  
ATOM   1659  CE2 TYR A 106     -31.808  -2.316  44.880  1.00  0.00           C  
ATOM   1660  CZ  TYR A 106     -33.092  -2.810  44.843  1.00  0.00           C  
ATOM   1661  OH  TYR A 106     -34.151  -2.156  45.502  1.00  0.00           O  
ATOM   1662  HN  TYR A 106     -31.681  -3.253  40.772  1.00  0.00           H  
ATOM   1663  HA  TYR A 106     -29.192  -2.387  41.974  1.00  0.00           H  
ATOM   1664  HB1 TYR A 106     -29.149  -4.711  42.676  1.00  0.00           H  
ATOM   1665  HB2 TYR A 106     -30.605  -5.130  41.739  1.00  0.00           H  
ATOM   1666  HD1 TYR A 106     -32.655  -5.344  42.681  1.00  0.00           H  
ATOM   1667  HD2 TYR A 106     -29.858  -2.431  43.995  1.00  0.00           H  
ATOM   1668  HE1 TYR A 106     -34.378  -4.331  44.111  1.00  0.00           H  
ATOM   1669  HE2 TYR A 106     -31.540  -1.564  45.601  1.00  0.00           H  
ATOM   1670  HH  TYR A 106     -34.962  -2.451  45.074  1.00  0.00           H  
ATOM   1671  N   SER A 107     -29.322  -3.316  39.024  1.00  0.00           N  
ATOM   1672  CA  SER A 107     -28.740  -3.690  37.775  1.00  0.00           C  
ATOM   1673  C   SER A 107     -28.089  -2.447  37.283  1.00  0.00           C  
ATOM   1674  O   SER A 107     -27.346  -2.452  36.304  1.00  0.00           O  
ATOM   1675  CB  SER A 107     -29.771  -4.036  36.674  1.00  0.00           C  
ATOM   1676  OG  SER A 107     -30.800  -4.913  37.119  1.00  0.00           O  
ATOM   1677  HN  SER A 107     -30.258  -2.991  38.903  1.00  0.00           H  
ATOM   1678  HA  SER A 107     -28.107  -4.558  37.917  1.00  0.00           H  
ATOM   1679  HB1 SER A 107     -29.309  -4.474  35.761  1.00  0.00           H  
ATOM   1680  HB2 SER A 107     -30.360  -3.183  36.291  1.00  0.00           H  
ATOM   1681  HG1 SER A 107     -31.371  -4.935  36.353  1.00  0.00           H  
ATOM   1682  N   ASP A 108     -28.326  -1.280  37.899  1.00  0.00           N  
ATOM   1683  CA  ASP A 108     -27.719  -0.013  37.617  1.00  0.00           C  
ATOM   1684  C   ASP A 108     -26.358   0.226  38.174  1.00  0.00           C  
ATOM   1685  O   ASP A 108     -26.280   0.574  39.348  1.00  0.00           O  
ATOM   1686  CB  ASP A 108     -28.646   1.130  38.041  1.00  0.00           C  
ATOM   1687  CG  ASP A 108     -28.192   2.503  37.579  1.00  0.00           C  
ATOM   1688  OD1 ASP A 108     -27.102   2.693  36.962  1.00  0.00           O  
ATOM   1689  OD2 ASP A 108     -28.960   3.428  37.948  1.00  0.00           O1-
ATOM   1690  HN  ASP A 108     -29.026  -1.291  38.617  1.00  0.00           H  
ATOM   1691  HA  ASP A 108     -27.602   0.077  36.549  1.00  0.00           H  
ATOM   1692  HB1 ASP A 108     -28.623   1.229  39.147  1.00  0.00           H  
ATOM   1693  HB2 ASP A 108     -29.684   0.960  37.674  1.00  0.00           H  
ATOM   1694  N   LYS A 109     -25.319   0.138  37.331  1.00  0.00           N  
ATOM   1695  CA  LYS A 109     -23.937   0.115  37.698  1.00  0.00           C  
ATOM   1696  C   LYS A 109     -23.362   1.483  37.794  1.00  0.00           C  
ATOM   1697  O   LYS A 109     -22.143   1.587  37.979  1.00  0.00           O  
ATOM   1698  CB  LYS A 109     -23.098  -0.791  36.776  1.00  0.00           C  
ATOM   1699  CG  LYS A 109     -23.620  -2.210  36.551  1.00  0.00           C  
ATOM   1700  CD  LYS A 109     -22.896  -2.896  35.391  1.00  0.00           C  
ATOM   1701  CE  LYS A 109     -23.183  -2.340  33.992  1.00  0.00           C  
ATOM   1702  NZ  LYS A 109     -22.378  -3.047  32.972  1.00  0.00           N1+
ATOM   1703  HN  LYS A 109     -25.545  -0.135  36.397  1.00  0.00           H  
ATOM   1704  HA  LYS A 109     -23.913  -0.365  38.670  1.00  0.00           H  
ATOM   1705  HB1 LYS A 109     -22.068  -0.922  37.156  1.00  0.00           H  
ATOM   1706  HB2 LYS A 109     -22.999  -0.376  35.754  1.00  0.00           H  
ATOM   1707  HG1 LYS A 109     -24.672  -2.198  36.186  1.00  0.00           H  
ATOM   1708  HG2 LYS A 109     -23.477  -2.805  37.474  1.00  0.00           H  
ATOM   1709  HD1 LYS A 109     -23.229  -3.961  35.386  1.00  0.00           H  
ATOM   1710  HD2 LYS A 109     -21.813  -2.866  35.653  1.00  0.00           H  
ATOM   1711  HE1 LYS A 109     -22.979  -1.245  33.949  1.00  0.00           H  
ATOM   1712  HE2 LYS A 109     -24.247  -2.365  33.669  1.00  0.00           H  
ATOM   1713  HZ1 LYS A 109     -21.348  -2.910  33.050  1.00  0.00           H  
ATOM   1714  HZ2 LYS A 109     -22.615  -3.001  31.965  1.00  0.00           H  
ATOM   1715  HZ3 LYS A 109     -22.529  -4.048  33.190  1.00  0.00           H  
ATOM   1716  N   SER A 110     -24.159   2.544  37.587  1.00  0.00           N  
ATOM   1717  CA  SER A 110     -23.686   3.859  37.857  1.00  0.00           C  
ATOM   1718  C   SER A 110     -24.212   4.382  39.159  1.00  0.00           C  
ATOM   1719  O   SER A 110     -23.722   5.421  39.572  1.00  0.00           O  
ATOM   1720  CB  SER A 110     -24.125   4.772  36.697  1.00  0.00           C  
ATOM   1721  OG  SER A 110     -25.508   5.049  36.579  1.00  0.00           O  
ATOM   1722  HN  SER A 110     -25.134   2.351  37.489  1.00  0.00           H  
ATOM   1723  HA  SER A 110     -22.606   3.892  37.939  1.00  0.00           H  
ATOM   1724  HB1 SER A 110     -23.699   4.278  35.797  1.00  0.00           H  
ATOM   1725  HB2 SER A 110     -23.533   5.704  36.741  1.00  0.00           H  
ATOM   1726  HG1 SER A 110     -25.975   4.225  36.737  1.00  0.00           H  
ATOM   1727  N   ILE A 111     -25.045   3.609  39.875  1.00  0.00           N  
ATOM   1728  CA  ILE A 111     -25.582   4.020  41.142  1.00  0.00           C  
ATOM   1729  C   ILE A 111     -25.113   3.037  42.144  1.00  0.00           C  
ATOM   1730  O   ILE A 111     -24.592   3.418  43.196  1.00  0.00           O  
ATOM   1731  CB  ILE A 111     -27.084   3.987  41.050  1.00  0.00           C  
ATOM   1732  CG1 ILE A 111     -27.649   5.181  40.271  1.00  0.00           C  
ATOM   1733  CG2 ILE A 111     -27.805   4.038  42.408  1.00  0.00           C  
ATOM   1734  CD  ILE A 111     -27.275   6.568  40.801  1.00  0.00           C  
ATOM   1735  HN  ILE A 111     -25.395   2.751  39.521  1.00  0.00           H  
ATOM   1736  HA  ILE A 111     -25.174   4.962  41.470  1.00  0.00           H  
ATOM   1737  HB  ILE A 111     -27.444   3.072  40.539  1.00  0.00           H  
ATOM   1738 1HG1 ILE A 111     -28.751   5.097  40.332  1.00  0.00           H  
ATOM   1739 2HG1 ILE A 111     -27.446   5.021  39.191  1.00  0.00           H  
ATOM   1740 1HG2 ILE A 111     -27.589   3.120  43.003  1.00  0.00           H  
ATOM   1741 2HG2 ILE A 111     -28.906   4.114  42.242  1.00  0.00           H  
ATOM   1742 3HG2 ILE A 111     -27.432   4.857  43.053  1.00  0.00           H  
ATOM   1743  HD1 ILE A 111     -27.306   6.733  41.906  1.00  0.00           H  
ATOM   1744  HD2 ILE A 111     -27.905   7.338  40.292  1.00  0.00           H  
ATOM   1745  HD3 ILE A 111     -26.246   6.880  40.522  1.00  0.00           H  
ATOM   1746  N   HSD A 112     -25.283   1.717  41.946  1.00  0.00           N  
ATOM   1747  CA  HSD A 112     -24.939   0.617  42.797  1.00  0.00           C  
ATOM   1748  C   HSD A 112     -23.602   0.080  42.397  1.00  0.00           C  
ATOM   1749  O   HSD A 112     -23.548  -0.866  41.616  1.00  0.00           O  
ATOM   1750  CB  HSD A 112     -26.069  -0.406  42.930  1.00  0.00           C  
ATOM   1751  CG  HSD A 112     -27.357   0.067  43.553  1.00  0.00           C  
ATOM   1752  CD2 HSD A 112     -27.798  -0.195  44.807  1.00  0.00           C  
ATOM   1753  ND1 HSD A 112     -28.442   0.632  42.914  1.00  0.00           N  
ATOM   1754  CE1 HSD A 112     -29.419   0.718  43.856  1.00  0.00           C  
ATOM   1755  NE2 HSD A 112     -29.086   0.260  45.049  1.00  0.00           N  
ATOM   1756  HN  HSD A 112     -25.769   1.443  41.119  1.00  0.00           H  
ATOM   1757  HA  HSD A 112     -24.827   0.936  43.832  1.00  0.00           H  
ATOM   1758  HB1 HSD A 112     -25.847  -1.271  43.594  1.00  0.00           H  
ATOM   1759  HB2 HSD A 112     -26.393  -0.744  41.922  1.00  0.00           H  
ATOM   1760  HD1 HSD A 112     -28.550   0.556  41.919  1.00  0.00           H  
ATOM   1761  HD2 HSD A 112     -27.196  -0.680  45.564  1.00  0.00           H  
ATOM   1762  HE1 HSD A 112     -30.449   0.933  43.561  1.00  0.00           H  
ATOM   1763  N   LEU A 113     -22.411   0.587  42.746  1.00  0.00           N  
ATOM   1764  CA  LEU A 113     -21.144   0.191  42.211  1.00  0.00           C  
ATOM   1765  C   LEU A 113     -20.584  -0.953  42.988  1.00  0.00           C  
ATOM   1766  O   LEU A 113     -20.801  -0.967  44.196  1.00  0.00           O  
ATOM   1767  CB  LEU A 113     -20.185   1.395  42.164  1.00  0.00           C  
ATOM   1768  CG  LEU A 113     -20.565   2.640  41.358  1.00  0.00           C  
ATOM   1769  CD1 LEU A 113     -20.957   3.806  42.287  1.00  0.00           C  
ATOM   1770  CD2 LEU A 113     -19.502   3.240  40.424  1.00  0.00           C  
ATOM   1771  HN  LEU A 113     -22.386   1.204  43.529  1.00  0.00           H  
ATOM   1772  HA  LEU A 113     -21.223  -0.101  41.174  1.00  0.00           H  
ATOM   1773  HB1 LEU A 113     -19.130   1.133  41.919  1.00  0.00           H  
ATOM   1774  HB2 LEU A 113     -19.904   1.816  43.150  1.00  0.00           H  
ATOM   1775  HG  LEU A 113     -21.427   2.380  40.710  1.00  0.00           H  
ATOM   1776 1HD1 LEU A 113     -21.852   3.371  42.789  1.00  0.00           H  
ATOM   1777 2HD1 LEU A 113     -21.255   4.702  41.695  1.00  0.00           H  
ATOM   1778 3HD1 LEU A 113     -20.157   4.145  42.984  1.00  0.00           H  
ATOM   1779 1HD2 LEU A 113     -19.103   2.409  39.790  1.00  0.00           H  
ATOM   1780 2HD2 LEU A 113     -18.652   3.591  41.038  1.00  0.00           H  
ATOM   1781 3HD2 LEU A 113     -19.912   3.948  39.672  1.00  0.00           H  
ATOM   1782  N   SER A 114     -19.938  -1.939  42.345  1.00  0.00           N  
ATOM   1783  CA  SER A 114     -19.447  -3.211  42.799  1.00  0.00           C  
ATOM   1784  C   SER A 114     -20.537  -4.100  43.296  1.00  0.00           C  
ATOM   1785  O   SER A 114     -20.321  -4.788  44.292  1.00  0.00           O  
ATOM   1786  CB  SER A 114     -18.430  -3.013  43.926  1.00  0.00           C  
ATOM   1787  OG  SER A 114     -17.395  -2.092  43.580  1.00  0.00           O  
ATOM   1788  HN  SER A 114     -19.668  -1.747  41.398  1.00  0.00           H  
ATOM   1789  HA  SER A 114     -19.036  -3.780  41.983  1.00  0.00           H  
ATOM   1790  HB1 SER A 114     -18.012  -4.031  44.091  1.00  0.00           H  
ATOM   1791  HB2 SER A 114     -18.859  -2.667  44.893  1.00  0.00           H  
ATOM   1792  HG1 SER A 114     -16.603  -2.606  43.442  1.00  0.00           H  
ATOM   1793  N   PHE A 115     -21.745  -4.104  42.705  1.00  0.00           N  
ATOM   1794  CA  PHE A 115     -22.896  -4.797  43.195  1.00  0.00           C  
ATOM   1795  C   PHE A 115     -22.774  -6.098  42.488  1.00  0.00           C  
ATOM   1796  O   PHE A 115     -22.407  -6.107  41.308  1.00  0.00           O  
ATOM   1797  CB  PHE A 115     -24.194  -4.014  42.902  1.00  0.00           C  
ATOM   1798  CG  PHE A 115     -25.316  -4.574  43.696  1.00  0.00           C  
ATOM   1799  CD1 PHE A 115     -25.537  -4.112  44.973  1.00  0.00           C  
ATOM   1800  CD2 PHE A 115     -26.153  -5.545  43.179  1.00  0.00           C  
ATOM   1801  CE1 PHE A 115     -26.648  -4.538  45.670  1.00  0.00           C  
ATOM   1802  CE2 PHE A 115     -27.171  -6.056  43.947  1.00  0.00           C  
ATOM   1803  CZ  PHE A 115     -27.476  -5.518  45.173  1.00  0.00           C  
ATOM   1804  HN  PHE A 115     -21.711  -3.666  41.814  1.00  0.00           H  
ATOM   1805  HA  PHE A 115     -22.881  -4.768  44.275  1.00  0.00           H  
ATOM   1806  HB1 PHE A 115     -24.467  -4.008  41.817  1.00  0.00           H  
ATOM   1807  HB2 PHE A 115     -23.948  -2.968  43.181  1.00  0.00           H  
ATOM   1808  HD1 PHE A 115     -24.865  -3.355  45.323  1.00  0.00           H  
ATOM   1809  HD2 PHE A 115     -26.029  -6.033  42.236  1.00  0.00           H  
ATOM   1810  HE1 PHE A 115     -26.775  -4.069  46.634  1.00  0.00           H  
ATOM   1811  HE2 PHE A 115     -27.742  -6.912  43.629  1.00  0.00           H  
ATOM   1812  HZ  PHE A 115     -28.264  -6.000  45.754  1.00  0.00           H  
ATOM   1813  N   LEU A 116     -23.122  -7.244  43.088  1.00  0.00           N  
ATOM   1814  CA  LEU A 116     -23.248  -8.528  42.467  1.00  0.00           C  
ATOM   1815  C   LEU A 116     -24.375  -9.130  43.232  1.00  0.00           C  
ATOM   1816  O   LEU A 116     -24.770  -8.543  44.237  1.00  0.00           O  
ATOM   1817  CB  LEU A 116     -22.009  -9.440  42.446  1.00  0.00           C  
ATOM   1818  CG  LEU A 116     -20.633  -8.775  42.262  1.00  0.00           C  
ATOM   1819  CD1 LEU A 116     -20.035  -8.386  43.622  1.00  0.00           C  
ATOM   1820  CD2 LEU A 116     -19.596  -9.800  41.781  1.00  0.00           C  
ATOM   1821  HN  LEU A 116     -23.420  -7.202  44.035  1.00  0.00           H  
ATOM   1822  HA  LEU A 116     -23.570  -8.414  41.438  1.00  0.00           H  
ATOM   1823  HB1 LEU A 116     -22.151 -10.236  41.693  1.00  0.00           H  
ATOM   1824  HB2 LEU A 116     -21.903  -9.814  43.491  1.00  0.00           H  
ATOM   1825  HG  LEU A 116     -20.695  -7.906  41.575  1.00  0.00           H  
ATOM   1826 1HD1 LEU A 116     -19.989  -9.127  44.444  1.00  0.00           H  
ATOM   1827 2HD1 LEU A 116     -20.632  -7.592  44.132  1.00  0.00           H  
ATOM   1828 3HD1 LEU A 116     -18.989  -8.037  43.530  1.00  0.00           H  
ATOM   1829 1HD2 LEU A 116     -18.590  -9.338  41.655  1.00  0.00           H  
ATOM   1830 2HD2 LEU A 116     -19.893 -10.279  40.818  1.00  0.00           H  
ATOM   1831 3HD2 LEU A 116     -19.493 -10.662  42.477  1.00  0.00           H  
ATOM   1832  N   ARG A 117     -24.944 -10.236  42.714  1.00  0.00           N  
ATOM   1833  CA  ARG A 117     -26.134 -10.823  43.240  1.00  0.00           C  
ATOM   1834  C   ARG A 117     -26.269 -12.263  42.906  1.00  0.00           C  
ATOM   1835  O   ARG A 117     -25.754 -12.751  41.894  1.00  0.00           O  
ATOM   1836  CB  ARG A 117     -27.399 -10.081  42.768  1.00  0.00           C  
ATOM   1837  CG  ARG A 117     -27.440  -9.469  41.371  1.00  0.00           C  
ATOM   1838  CD  ARG A 117     -28.836  -9.045  40.926  1.00  0.00           C  
ATOM   1839  NE  ARG A 117     -28.634  -8.525  39.547  1.00  0.00           N  
ATOM   1840  CZ  ARG A 117     -29.439  -7.580  38.984  1.00  0.00           C  
ATOM   1841  NH1 ARG A 117     -30.488  -7.036  39.677  1.00  0.00           N1+
ATOM   1842  NH2 ARG A 117     -29.209  -7.310  37.675  1.00  0.00           N  
ATOM   1843  HN  ARG A 117     -24.649 -10.537  41.809  1.00  0.00           H  
ATOM   1844  HA  ARG A 117     -26.035 -10.753  44.306  1.00  0.00           H  
ATOM   1845  HB1 ARG A 117     -27.706  -9.362  43.565  1.00  0.00           H  
ATOM   1846  HB2 ARG A 117     -28.189 -10.831  42.561  1.00  0.00           H  
ATOM   1847  HG1 ARG A 117     -26.967 -10.141  40.628  1.00  0.00           H  
ATOM   1848  HG2 ARG A 117     -26.791  -8.565  41.355  1.00  0.00           H  
ATOM   1849  HD1 ARG A 117     -29.237  -8.233  41.571  1.00  0.00           H  
ATOM   1850  HD2 ARG A 117     -29.599  -9.854  40.791  1.00  0.00           H  
ATOM   1851  HE  ARG A 117     -27.790  -8.738  39.064  1.00  0.00           H  
ATOM   1852 1HH1 ARG A 117     -31.051  -6.319  39.259  1.00  0.00           H  
ATOM   1853 2HH1 ARG A 117     -30.789  -7.430  40.543  1.00  0.00           H  
ATOM   1854 1HH2 ARG A 117     -28.405  -7.738  37.253  1.00  0.00           H  
ATOM   1855 2HH2 ARG A 117     -29.671  -6.499  37.321  1.00  0.00           H  
ATOM   1856  N   THR A 118     -26.928 -13.045  43.788  1.00  0.00           N  
ATOM   1857  CA  THR A 118     -27.016 -14.461  43.642  1.00  0.00           C  
ATOM   1858  C   THR A 118     -28.276 -14.877  42.941  1.00  0.00           C  
ATOM   1859  O   THR A 118     -28.542 -16.078  42.951  1.00  0.00           O  
ATOM   1860  CB  THR A 118     -26.938 -15.090  45.000  1.00  0.00           C  
ATOM   1861  CG2 THR A 118     -25.556 -14.859  45.646  1.00  0.00           C  
ATOM   1862  OG1 THR A 118     -27.924 -14.554  45.872  1.00  0.00           O  
ATOM   1863  HN  THR A 118     -27.175 -12.659  44.669  1.00  0.00           H  
ATOM   1864  HA  THR A 118     -26.212 -14.847  43.039  1.00  0.00           H  
ATOM   1865  HB  THR A 118     -27.105 -16.184  44.902  1.00  0.00           H  
ATOM   1866  HG1 THR A 118     -28.623 -15.183  46.057  1.00  0.00           H  
ATOM   1867 1HG2 THR A 118     -25.536 -15.092  46.727  1.00  0.00           H  
ATOM   1868 2HG2 THR A 118     -25.235 -13.797  45.551  1.00  0.00           H  
ATOM   1869 3HG2 THR A 118     -24.837 -15.524  45.127  1.00  0.00           H  
ATOM   1870  N   VAL A 119     -29.011 -13.920  42.347  1.00  0.00           N  
ATOM   1871  CA  VAL A 119     -30.183 -14.137  41.574  1.00  0.00           C  
ATOM   1872  C   VAL A 119     -29.951 -13.331  40.342  1.00  0.00           C  
ATOM   1873  O   VAL A 119     -29.308 -12.285  40.360  1.00  0.00           O  
ATOM   1874  CB  VAL A 119     -31.434 -13.714  42.288  1.00  0.00           C  
ATOM   1875  CG1 VAL A 119     -31.587 -14.722  43.437  1.00  0.00           C  
ATOM   1876  CG2 VAL A 119     -31.376 -12.268  42.783  1.00  0.00           C  
ATOM   1877  HN  VAL A 119     -28.639 -13.020  42.568  1.00  0.00           H  
ATOM   1878  HA  VAL A 119     -30.168 -15.210  41.451  1.00  0.00           H  
ATOM   1879  HB  VAL A 119     -32.335 -13.850  41.635  1.00  0.00           H  
ATOM   1880 1HG1 VAL A 119     -31.279 -15.724  43.063  1.00  0.00           H  
ATOM   1881 2HG1 VAL A 119     -32.629 -14.767  43.796  1.00  0.00           H  
ATOM   1882 3HG1 VAL A 119     -30.909 -14.435  44.279  1.00  0.00           H  
ATOM   1883 1HG2 VAL A 119     -30.540 -12.193  43.520  1.00  0.00           H  
ATOM   1884 2HG2 VAL A 119     -32.366 -11.994  43.217  1.00  0.00           H  
ATOM   1885 3HG2 VAL A 119     -31.151 -11.616  41.918  1.00  0.00           H  
ATOM   1886  N   PRO A 120     -30.350 -13.789  39.190  1.00  0.00           N  
ATOM   1887  CA  PRO A 120     -30.239 -13.093  37.945  1.00  0.00           C  
ATOM   1888  C   PRO A 120     -31.377 -12.138  37.781  1.00  0.00           C  
ATOM   1889  O   PRO A 120     -32.409 -12.445  38.371  1.00  0.00           O  
ATOM   1890  CB  PRO A 120     -30.313 -14.162  36.863  1.00  0.00           C  
ATOM   1891  CG  PRO A 120     -31.217 -15.234  37.483  1.00  0.00           C  
ATOM   1892  CD  PRO A 120     -30.990 -15.084  39.003  1.00  0.00           C  
ATOM   1893  HA  PRO A 120     -29.357 -12.474  37.906  1.00  0.00           H  
ATOM   1894  HB1 PRO A 120     -29.382 -14.639  36.500  1.00  0.00           H  
ATOM   1895  HB2 PRO A 120     -30.690 -13.697  35.930  1.00  0.00           H  
ATOM   1896  HG1 PRO A 120     -32.267 -15.018  37.179  1.00  0.00           H  
ATOM   1897  HG2 PRO A 120     -30.929 -16.234  37.099  1.00  0.00           H  
ATOM   1898  HD1 PRO A 120     -32.001 -15.148  39.471  1.00  0.00           H  
ATOM   1899  HD2 PRO A 120     -30.411 -15.946  39.397  1.00  0.00           H  
ATOM   1900  N   PRO A 121     -31.252 -11.089  37.021  1.00  0.00           N  
ATOM   1901  CA  PRO A 121     -32.313 -10.224  36.599  1.00  0.00           C  
ATOM   1902  C   PRO A 121     -33.398 -10.891  35.834  1.00  0.00           C  
ATOM   1903  O   PRO A 121     -33.118 -11.939  35.263  1.00  0.00           O  
ATOM   1904  CB  PRO A 121     -31.760  -9.089  35.744  1.00  0.00           C  
ATOM   1905  CG  PRO A 121     -30.467  -9.748  35.240  1.00  0.00           C  
ATOM   1906  CD  PRO A 121     -30.009 -10.580  36.447  1.00  0.00           C  
ATOM   1907  HA  PRO A 121     -32.822  -9.963  37.511  1.00  0.00           H  
ATOM   1908  HB1 PRO A 121     -31.473  -8.222  36.380  1.00  0.00           H  
ATOM   1909  HB2 PRO A 121     -32.389  -8.849  34.858  1.00  0.00           H  
ATOM   1910  HG1 PRO A 121     -30.686 -10.371  34.352  1.00  0.00           H  
ATOM   1911  HG2 PRO A 121     -29.716  -8.976  34.978  1.00  0.00           H  
ATOM   1912  HD1 PRO A 121     -29.386 -11.465  36.200  1.00  0.00           H  
ATOM   1913  HD2 PRO A 121     -29.539  -9.925  37.218  1.00  0.00           H  
ATOM   1914  N   TYR A 122     -34.573 -10.231  35.734  1.00  0.00           N  
ATOM   1915  CA  TYR A 122     -35.651 -10.611  34.887  1.00  0.00           C  
ATOM   1916  C   TYR A 122     -35.385 -10.764  33.425  1.00  0.00           C  
ATOM   1917  O   TYR A 122     -35.762 -11.725  32.756  1.00  0.00           O  
ATOM   1918  CB  TYR A 122     -36.901  -9.757  35.131  1.00  0.00           C  
ATOM   1919  CG  TYR A 122     -37.419  -9.804  36.527  1.00  0.00           C  
ATOM   1920  CD1 TYR A 122     -37.808  -8.652  37.157  1.00  0.00           C  
ATOM   1921  CD2 TYR A 122     -37.701 -10.995  37.158  1.00  0.00           C  
ATOM   1922  CE1 TYR A 122     -38.468  -8.664  38.366  1.00  0.00           C  
ATOM   1923  CE2 TYR A 122     -38.260 -11.015  38.414  1.00  0.00           C  
ATOM   1924  CZ  TYR A 122     -38.730  -9.858  38.986  1.00  0.00           C  
ATOM   1925  OH  TYR A 122     -39.415  -9.826  40.223  1.00  0.00           O  
ATOM   1926  HN  TYR A 122     -34.819  -9.476  36.338  1.00  0.00           H  
ATOM   1927  HA  TYR A 122     -35.811 -11.676  35.008  1.00  0.00           H  
ATOM   1928  HB1 TYR A 122     -37.599 -10.159  34.355  1.00  0.00           H  
ATOM   1929  HB2 TYR A 122     -36.588  -8.735  34.828  1.00  0.00           H  
ATOM   1930  HD1 TYR A 122     -37.713  -7.743  36.584  1.00  0.00           H  
ATOM   1931  HD2 TYR A 122     -37.387 -11.912  36.669  1.00  0.00           H  
ATOM   1932  HE1 TYR A 122     -38.774  -7.776  38.895  1.00  0.00           H  
ATOM   1933  HE2 TYR A 122     -38.438 -12.016  38.793  1.00  0.00           H  
ATOM   1934  HH  TYR A 122     -39.483 -10.719  40.554  1.00  0.00           H  
ATOM   1935  N   SER A 123     -34.436  -9.974  32.886  1.00  0.00           N  
ATOM   1936  CA  SER A 123     -33.847  -9.939  31.588  1.00  0.00           C  
ATOM   1937  C   SER A 123     -33.076 -11.137  31.171  1.00  0.00           C  
ATOM   1938  O   SER A 123     -32.953 -11.485  29.992  1.00  0.00           O  
ATOM   1939  CB  SER A 123     -33.023  -8.697  31.203  1.00  0.00           C  
ATOM   1940  OG  SER A 123     -32.172  -8.217  32.232  1.00  0.00           O  
ATOM   1941  HN  SER A 123     -34.051  -9.212  33.404  1.00  0.00           H  
ATOM   1942  HA  SER A 123     -34.642 -10.118  30.875  1.00  0.00           H  
ATOM   1943  HB1 SER A 123     -33.727  -7.842  31.072  1.00  0.00           H  
ATOM   1944  HB2 SER A 123     -32.468  -8.784  30.242  1.00  0.00           H  
ATOM   1945  HG1 SER A 123     -32.730  -7.900  32.943  1.00  0.00           H  
ATOM   1946  N   HSE A 124     -32.523 -11.962  32.085  1.00  0.00           N  
ATOM   1947  CA  HSE A 124     -31.842 -13.177  31.771  1.00  0.00           C  
ATOM   1948  C   HSE A 124     -32.779 -14.340  31.675  1.00  0.00           C  
ATOM   1949  O   HSE A 124     -32.349 -15.450  31.373  1.00  0.00           O  
ATOM   1950  CB  HSE A 124     -30.780 -13.449  32.848  1.00  0.00           C  
ATOM   1951  CG  HSE A 124     -29.635 -12.486  32.757  1.00  0.00           C  
ATOM   1952  CD2 HSE A 124     -29.259 -11.431  31.980  1.00  0.00           C  
ATOM   1953  ND1 HSE A 124     -28.689 -12.680  33.743  1.00  0.00           N  
ATOM   1954  CE1 HSE A 124     -27.789 -11.738  33.559  1.00  0.00           C  
ATOM   1955  NE2 HSE A 124     -28.093 -10.913  32.519  1.00  0.00           N  
ATOM   1956  HN  HSE A 124     -32.656 -11.774  33.051  1.00  0.00           H  
ATOM   1957  HA  HSE A 124     -31.267 -13.072  30.871  1.00  0.00           H  
ATOM   1958  HB1 HSE A 124     -30.316 -14.403  32.518  1.00  0.00           H  
ATOM   1959  HB2 HSE A 124     -31.339 -13.512  33.806  1.00  0.00           H  
ATOM   1960  HD2 HSE A 124     -29.868 -11.202  31.124  1.00  0.00           H  
ATOM   1961  HE1 HSE A 124     -26.828 -11.685  34.074  1.00  0.00           H  
ATOM   1962  HE2 HSE A 124     -27.587 -10.088  32.270  1.00  0.00           H  
ATOM   1963  N   GLN A 125     -34.104 -14.140  31.749  1.00  0.00           N  
ATOM   1964  CA  GLN A 125     -35.062 -15.184  31.579  1.00  0.00           C  
ATOM   1965  C   GLN A 125     -35.214 -15.518  30.135  1.00  0.00           C  
ATOM   1966  O   GLN A 125     -35.647 -16.600  29.773  1.00  0.00           O  
ATOM   1967  CB  GLN A 125     -36.371 -14.736  32.273  1.00  0.00           C  
ATOM   1968  CG  GLN A 125     -36.142 -14.668  33.786  1.00  0.00           C  
ATOM   1969  CD  GLN A 125     -37.389 -14.322  34.583  1.00  0.00           C  
ATOM   1970  NE2 GLN A 125     -38.178 -13.325  34.078  1.00  0.00           N  
ATOM   1971  OE1 GLN A 125     -37.649 -14.953  35.608  1.00  0.00           O  
ATOM   1972  HN  GLN A 125     -34.434 -13.198  31.886  1.00  0.00           H  
ATOM   1973  HA  GLN A 125     -34.635 -16.068  32.028  1.00  0.00           H  
ATOM   1974  HB1 GLN A 125     -37.198 -15.452  32.064  1.00  0.00           H  
ATOM   1975  HB2 GLN A 125     -36.775 -13.814  31.812  1.00  0.00           H  
ATOM   1976  HG1 GLN A 125     -35.426 -13.833  33.942  1.00  0.00           H  
ATOM   1977  HG2 GLN A 125     -35.786 -15.649  34.171  1.00  0.00           H  
ATOM   1978 1HE2 GLN A 125     -37.913 -12.980  33.175  1.00  0.00           H  
ATOM   1979 2HE2 GLN A 125     -38.881 -12.920  34.658  1.00  0.00           H  
ATOM   1980  N   SER A 126     -34.839 -14.558  29.263  1.00  0.00           N  
ATOM   1981  CA  SER A 126     -34.685 -14.639  27.841  1.00  0.00           C  
ATOM   1982  C   SER A 126     -33.998 -15.845  27.306  1.00  0.00           C  
ATOM   1983  O   SER A 126     -34.356 -16.431  26.289  1.00  0.00           O  
ATOM   1984  CB  SER A 126     -34.157 -13.307  27.278  1.00  0.00           C  
ATOM   1985  OG  SER A 126     -32.840 -13.078  27.756  1.00  0.00           O  
ATOM   1986  HN  SER A 126     -34.566 -13.673  29.618  1.00  0.00           H  
ATOM   1987  HA  SER A 126     -35.707 -14.739  27.500  1.00  0.00           H  
ATOM   1988  HB1 SER A 126     -34.792 -12.414  27.465  1.00  0.00           H  
ATOM   1989  HB2 SER A 126     -34.185 -13.456  26.174  1.00  0.00           H  
ATOM   1990  HG1 SER A 126     -32.932 -12.530  28.535  1.00  0.00           H  
ATOM   1991  N   SER A 127     -32.901 -16.290  27.959  1.00  0.00           N  
ATOM   1992  CA  SER A 127     -32.221 -17.523  27.706  1.00  0.00           C  
ATOM   1993  C   SER A 127     -33.030 -18.767  27.841  1.00  0.00           C  
ATOM   1994  O   SER A 127     -33.118 -19.729  27.085  1.00  0.00           O  
ATOM   1995  CB  SER A 127     -31.045 -17.628  28.703  1.00  0.00           C  
ATOM   1996  OG  SER A 127     -30.296 -16.421  28.731  1.00  0.00           O  
ATOM   1997  HN  SER A 127     -32.505 -15.780  28.718  1.00  0.00           H  
ATOM   1998  HA  SER A 127     -31.786 -17.489  26.722  1.00  0.00           H  
ATOM   1999  HB1 SER A 127     -30.353 -18.405  28.329  1.00  0.00           H  
ATOM   2000  HB2 SER A 127     -31.457 -17.844  29.704  1.00  0.00           H  
ATOM   2001  HG1 SER A 127     -29.732 -16.478  29.511  1.00  0.00           H  
ATOM   2002  N   VAL A 128     -33.790 -18.865  28.946  1.00  0.00           N  
ATOM   2003  CA  VAL A 128     -34.794 -19.855  29.184  1.00  0.00           C  
ATOM   2004  C   VAL A 128     -35.856 -20.014  28.146  1.00  0.00           C  
ATOM   2005  O   VAL A 128     -36.062 -21.105  27.619  1.00  0.00           O  
ATOM   2006  CB  VAL A 128     -35.345 -19.718  30.574  1.00  0.00           C  
ATOM   2007  CG1 VAL A 128     -36.123 -20.996  30.930  1.00  0.00           C  
ATOM   2008  CG2 VAL A 128     -34.290 -19.526  31.671  1.00  0.00           C  
ATOM   2009  HN  VAL A 128     -33.905 -18.101  29.576  1.00  0.00           H  
ATOM   2010  HA  VAL A 128     -34.365 -20.847  29.277  1.00  0.00           H  
ATOM   2011  HB  VAL A 128     -36.123 -18.937  30.669  1.00  0.00           H  
ATOM   2012 1HG1 VAL A 128     -35.435 -21.869  30.851  1.00  0.00           H  
ATOM   2013 2HG1 VAL A 128     -37.002 -21.214  30.280  1.00  0.00           H  
ATOM   2014 3HG1 VAL A 128     -36.434 -20.897  31.995  1.00  0.00           H  
ATOM   2015 1HG2 VAL A 128     -33.696 -20.467  31.687  1.00  0.00           H  
ATOM   2016 2HG2 VAL A 128     -34.785 -19.454  32.661  1.00  0.00           H  
ATOM   2017 3HG2 VAL A 128     -33.722 -18.593  31.485  1.00  0.00           H  
ATOM   2018  N   TRP A 129     -36.427 -18.861  27.780  1.00  0.00           N  
ATOM   2019  CA  TRP A 129     -37.415 -18.683  26.765  1.00  0.00           C  
ATOM   2020  C   TRP A 129     -36.957 -19.062  25.398  1.00  0.00           C  
ATOM   2021  O   TRP A 129     -37.738 -19.597  24.610  1.00  0.00           O  
ATOM   2022  CB  TRP A 129     -37.966 -17.253  26.556  1.00  0.00           C  
ATOM   2023  CG  TRP A 129     -38.844 -16.688  27.624  1.00  0.00           C  
ATOM   2024  CD1 TRP A 129     -39.695 -17.354  28.455  1.00  0.00           C  
ATOM   2025  CD2 TRP A 129     -39.018 -15.285  27.817  1.00  0.00           C  
ATOM   2026  CE2 TRP A 129     -39.938 -15.151  28.845  1.00  0.00           C  
ATOM   2027  CE3 TRP A 129     -38.446 -14.222  27.205  1.00  0.00           C  
ATOM   2028  NE1 TRP A 129     -40.362 -16.402  29.181  1.00  0.00           N  
ATOM   2029  CZ2 TRP A 129     -40.221 -13.914  29.349  1.00  0.00           C  
ATOM   2030  CZ3 TRP A 129     -38.770 -12.981  27.709  1.00  0.00           C  
ATOM   2031  CH2 TRP A 129     -39.708 -12.816  28.697  1.00  0.00           C  
ATOM   2032  HN  TRP A 129     -36.105 -17.999  28.164  1.00  0.00           H  
ATOM   2033  HA  TRP A 129     -38.260 -19.284  27.063  1.00  0.00           H  
ATOM   2034  HB1 TRP A 129     -38.611 -17.285  25.652  1.00  0.00           H  
ATOM   2035  HB2 TRP A 129     -37.108 -16.556  26.433  1.00  0.00           H  
ATOM   2036  HD1 TRP A 129     -39.927 -18.408  28.438  1.00  0.00           H  
ATOM   2037  HE1 TRP A 129     -41.056 -16.649  29.820  1.00  0.00           H  
ATOM   2038  HE3 TRP A 129     -37.691 -14.249  26.427  1.00  0.00           H  
ATOM   2039  HZ2 TRP A 129     -40.925 -13.770  30.151  1.00  0.00           H  
ATOM   2040  HZ3 TRP A 129     -38.397 -12.126  27.172  1.00  0.00           H  
ATOM   2041  HH2 TRP A 129     -39.896 -11.807  29.037  1.00  0.00           H  
ATOM   2042  N   PHE A 130     -35.652 -18.813  25.175  1.00  0.00           N  
ATOM   2043  CA  PHE A 130     -34.930 -19.208  24.003  1.00  0.00           C  
ATOM   2044  C   PHE A 130     -34.844 -20.674  23.775  1.00  0.00           C  
ATOM   2045  O   PHE A 130     -35.028 -21.210  22.681  1.00  0.00           O  
ATOM   2046  CB  PHE A 130     -33.598 -18.426  24.055  1.00  0.00           C  
ATOM   2047  CG  PHE A 130     -32.810 -18.629  22.813  1.00  0.00           C  
ATOM   2048  CD1 PHE A 130     -33.288 -18.320  21.560  1.00  0.00           C  
ATOM   2049  CD2 PHE A 130     -31.515 -19.089  22.901  1.00  0.00           C  
ATOM   2050  CE1 PHE A 130     -32.463 -18.388  20.471  1.00  0.00           C  
ATOM   2051  CE2 PHE A 130     -30.686 -19.218  21.825  1.00  0.00           C  
ATOM   2052  CZ  PHE A 130     -31.168 -18.847  20.589  1.00  0.00           C  
ATOM   2053  HN  PHE A 130     -35.187 -18.176  25.776  1.00  0.00           H  
ATOM   2054  HA  PHE A 130     -35.535 -18.938  23.155  1.00  0.00           H  
ATOM   2055  HB1 PHE A 130     -32.995 -18.714  24.944  1.00  0.00           H  
ATOM   2056  HB2 PHE A 130     -33.703 -17.318  24.099  1.00  0.00           H  
ATOM   2057  HD1 PHE A 130     -34.293 -17.963  21.349  1.00  0.00           H  
ATOM   2058  HD2 PHE A 130     -31.029 -19.354  23.832  1.00  0.00           H  
ATOM   2059  HE1 PHE A 130     -32.897 -18.302  19.487  1.00  0.00           H  
ATOM   2060  HE2 PHE A 130     -29.694 -19.613  22.038  1.00  0.00           H  
ATOM   2061  HZ  PHE A 130     -30.549 -18.796  19.710  1.00  0.00           H  
ATOM   2062  N   GLU A 131     -34.552 -21.426  24.852  1.00  0.00           N  
ATOM   2063  CA  GLU A 131     -34.557 -22.853  24.875  1.00  0.00           C  
ATOM   2064  C   GLU A 131     -35.898 -23.512  24.827  1.00  0.00           C  
ATOM   2065  O   GLU A 131     -36.155 -24.643  24.413  1.00  0.00           O  
ATOM   2066  CB  GLU A 131     -33.775 -23.528  26.006  1.00  0.00           C  
ATOM   2067  CG  GLU A 131     -32.275 -23.551  25.740  1.00  0.00           C  
ATOM   2068  CD  GLU A 131     -31.828 -24.663  24.806  1.00  0.00           C  
ATOM   2069  OE1 GLU A 131     -31.436 -24.311  23.660  1.00  0.00           O  
ATOM   2070  OE2 GLU A 131     -32.069 -25.875  25.056  1.00  0.00           O1-
ATOM   2071  HN  GLU A 131     -34.331 -20.985  25.718  1.00  0.00           H  
ATOM   2072  HA  GLU A 131     -34.047 -23.204  23.986  1.00  0.00           H  
ATOM   2073  HB1 GLU A 131     -34.113 -24.576  26.131  1.00  0.00           H  
ATOM   2074  HB2 GLU A 131     -33.932 -22.966  26.957  1.00  0.00           H  
ATOM   2075  HG1 GLU A 131     -31.835 -23.880  26.704  1.00  0.00           H  
ATOM   2076  HG2 GLU A 131     -31.884 -22.546  25.455  1.00  0.00           H  
ATOM   2077  N   MET A 132     -36.946 -22.809  25.283  1.00  0.00           N  
ATOM   2078  CA  MET A 132     -38.281 -23.257  25.025  1.00  0.00           C  
ATOM   2079  C   MET A 132     -38.648 -23.219  23.581  1.00  0.00           C  
ATOM   2080  O   MET A 132     -39.241 -24.154  23.036  1.00  0.00           O  
ATOM   2081  CB  MET A 132     -39.345 -22.603  25.914  1.00  0.00           C  
ATOM   2082  CG  MET A 132     -39.308 -23.061  27.375  1.00  0.00           C  
ATOM   2083  SD  MET A 132     -39.900 -21.700  28.421  1.00  0.00           S  
ATOM   2084  CE  MET A 132     -41.682 -21.869  28.083  1.00  0.00           C  
ATOM   2085  HN  MET A 132     -36.793 -21.937  25.751  1.00  0.00           H  
ATOM   2086  HA  MET A 132     -38.398 -24.313  25.215  1.00  0.00           H  
ATOM   2087  HB1 MET A 132     -40.402 -22.760  25.577  1.00  0.00           H  
ATOM   2088  HB2 MET A 132     -39.262 -21.499  25.813  1.00  0.00           H  
ATOM   2089  HG1 MET A 132     -38.272 -23.402  27.565  1.00  0.00           H  
ATOM   2090  HG2 MET A 132     -39.920 -23.998  27.392  1.00  0.00           H  
ATOM   2091  HE1 MET A 132     -42.474 -21.202  28.474  1.00  0.00           H  
ATOM   2092  HE2 MET A 132     -42.087 -22.888  28.268  1.00  0.00           H  
ATOM   2093  HE3 MET A 132     -41.832 -21.835  26.984  1.00  0.00           H  
ATOM   2094  N   MET A 133     -38.279 -22.141  22.863  1.00  0.00           N  
ATOM   2095  CA  MET A 133     -38.487 -22.117  21.446  1.00  0.00           C  
ATOM   2096  C   MET A 133     -37.875 -23.217  20.658  1.00  0.00           C  
ATOM   2097  O   MET A 133     -38.438 -23.760  19.715  1.00  0.00           O  
ATOM   2098  CB  MET A 133     -37.942 -20.808  20.854  1.00  0.00           C  
ATOM   2099  CG  MET A 133     -38.687 -19.577  21.369  1.00  0.00           C  
ATOM   2100  SD  MET A 133     -37.955 -17.943  21.039  1.00  0.00           S  
ATOM   2101  CE  MET A 133     -39.054 -17.071  22.199  1.00  0.00           C  
ATOM   2102  HN  MET A 133     -37.813 -21.352  23.258  1.00  0.00           H  
ATOM   2103  HA  MET A 133     -39.550 -22.174  21.294  1.00  0.00           H  
ATOM   2104  HB1 MET A 133     -38.175 -20.806  19.768  1.00  0.00           H  
ATOM   2105  HB2 MET A 133     -36.849 -20.771  21.065  1.00  0.00           H  
ATOM   2106  HG1 MET A 133     -38.794 -19.768  22.451  1.00  0.00           H  
ATOM   2107  HG2 MET A 133     -39.710 -19.561  20.933  1.00  0.00           H  
ATOM   2108  HE1 MET A 133     -39.170 -17.743  23.083  1.00  0.00           H  
ATOM   2109  HE2 MET A 133     -40.038 -16.858  21.734  1.00  0.00           H  
ATOM   2110  HE3 MET A 133     -38.545 -16.129  22.515  1.00  0.00           H  
ATOM   2111  N   ARG A 134     -36.660 -23.635  21.057  1.00  0.00           N  
ATOM   2112  CA  ARG A 134     -36.063 -24.841  20.564  1.00  0.00           C  
ATOM   2113  C   ARG A 134     -36.732 -26.130  20.888  1.00  0.00           C  
ATOM   2114  O   ARG A 134     -36.873 -27.000  20.038  1.00  0.00           O  
ATOM   2115  CB  ARG A 134     -34.630 -25.002  21.096  1.00  0.00           C  
ATOM   2116  CG  ARG A 134     -33.764 -25.966  20.286  1.00  0.00           C  
ATOM   2117  CD  ARG A 134     -32.397 -26.196  20.933  1.00  0.00           C  
ATOM   2118  NE  ARG A 134     -32.522 -26.662  22.348  1.00  0.00           N  
ATOM   2119  CZ  ARG A 134     -33.232 -27.763  22.735  1.00  0.00           C  
ATOM   2120  NH1 ARG A 134     -33.719 -28.798  21.981  1.00  0.00           N1+
ATOM   2121  NH2 ARG A 134     -33.449 -27.902  24.068  1.00  0.00           N  
ATOM   2122  HN  ARG A 134     -36.096 -23.000  21.595  1.00  0.00           H  
ATOM   2123  HA  ARG A 134     -36.125 -24.844  19.494  1.00  0.00           H  
ATOM   2124  HB1 ARG A 134     -34.592 -25.359  22.152  1.00  0.00           H  
ATOM   2125  HB2 ARG A 134     -34.115 -24.017  21.060  1.00  0.00           H  
ATOM   2126  HG1 ARG A 134     -33.549 -25.591  19.263  1.00  0.00           H  
ATOM   2127  HG2 ARG A 134     -34.311 -26.917  20.121  1.00  0.00           H  
ATOM   2128  HD1 ARG A 134     -31.919 -25.196  20.927  1.00  0.00           H  
ATOM   2129  HD2 ARG A 134     -31.804 -26.914  20.329  1.00  0.00           H  
ATOM   2130  HE  ARG A 134     -32.198 -26.046  23.054  1.00  0.00           H  
ATOM   2131 1HH1 ARG A 134     -33.320 -28.948  21.077  1.00  0.00           H  
ATOM   2132 2HH1 ARG A 134     -33.897 -29.621  22.513  1.00  0.00           H  
ATOM   2133 1HH2 ARG A 134     -33.890 -28.706  24.475  1.00  0.00           H  
ATOM   2134 2HH2 ARG A 134     -33.128 -27.199  24.710  1.00  0.00           H  
ATOM   2135  N   VAL A 135     -37.277 -26.313  22.111  1.00  0.00           N  
ATOM   2136  CA  VAL A 135     -38.027 -27.437  22.580  1.00  0.00           C  
ATOM   2137  C   VAL A 135     -39.310 -27.661  21.860  1.00  0.00           C  
ATOM   2138  O   VAL A 135     -39.646 -28.791  21.508  1.00  0.00           O  
ATOM   2139  CB  VAL A 135     -38.242 -27.478  24.069  1.00  0.00           C  
ATOM   2140  CG1 VAL A 135     -39.028 -28.675  24.631  1.00  0.00           C  
ATOM   2141  CG2 VAL A 135     -36.837 -27.634  24.671  1.00  0.00           C  
ATOM   2142  HN  VAL A 135     -37.001 -25.558  22.692  1.00  0.00           H  
ATOM   2143  HA  VAL A 135     -37.401 -28.300  22.382  1.00  0.00           H  
ATOM   2144  HB  VAL A 135     -38.759 -26.533  24.320  1.00  0.00           H  
ATOM   2145 1HG1 VAL A 135     -40.082 -28.591  24.293  1.00  0.00           H  
ATOM   2146 2HG1 VAL A 135     -38.988 -28.607  25.749  1.00  0.00           H  
ATOM   2147 3HG1 VAL A 135     -38.583 -29.610  24.241  1.00  0.00           H  
ATOM   2148 1HG2 VAL A 135     -36.952 -28.007  25.712  1.00  0.00           H  
ATOM   2149 2HG2 VAL A 135     -36.126 -26.790  24.576  1.00  0.00           H  
ATOM   2150 3HG2 VAL A 135     -36.297 -28.526  24.317  1.00  0.00           H  
ATOM   2151  N   TYR A 136     -40.006 -26.566  21.499  1.00  0.00           N  
ATOM   2152  CA  TYR A 136     -41.256 -26.670  20.814  1.00  0.00           C  
ATOM   2153  C   TYR A 136     -41.183 -26.128  19.426  1.00  0.00           C  
ATOM   2154  O   TYR A 136     -42.244 -26.167  18.804  1.00  0.00           O  
ATOM   2155  CB  TYR A 136     -42.355 -25.927  21.589  1.00  0.00           C  
ATOM   2156  CG  TYR A 136     -42.553 -26.509  22.952  1.00  0.00           C  
ATOM   2157  CD1 TYR A 136     -41.995 -25.848  24.020  1.00  0.00           C  
ATOM   2158  CD2 TYR A 136     -43.242 -27.669  23.190  1.00  0.00           C  
ATOM   2159  CE1 TYR A 136     -42.122 -26.299  25.315  1.00  0.00           C  
ATOM   2160  CE2 TYR A 136     -43.325 -28.186  24.457  1.00  0.00           C  
ATOM   2161  CZ  TYR A 136     -42.755 -27.497  25.503  1.00  0.00           C  
ATOM   2162  OH  TYR A 136     -42.995 -27.875  26.848  1.00  0.00           O  
ATOM   2163  HN  TYR A 136     -39.755 -25.723  21.966  1.00  0.00           H  
ATOM   2164  HA  TYR A 136     -41.569 -27.686  20.606  1.00  0.00           H  
ATOM   2165  HB1 TYR A 136     -43.277 -25.988  20.984  1.00  0.00           H  
ATOM   2166  HB2 TYR A 136     -42.198 -24.832  21.668  1.00  0.00           H  
ATOM   2167  HD1 TYR A 136     -41.410 -24.954  23.906  1.00  0.00           H  
ATOM   2168  HD2 TYR A 136     -43.681 -28.189  22.353  1.00  0.00           H  
ATOM   2169  HE1 TYR A 136     -41.707 -25.698  26.119  1.00  0.00           H  
ATOM   2170  HE2 TYR A 136     -43.938 -29.065  24.621  1.00  0.00           H  
ATOM   2171  HH  TYR A 136     -43.016 -28.829  26.840  1.00  0.00           H  
ATOM   2172  N   SER A 137     -40.034 -25.752  18.831  1.00  0.00           N  
ATOM   2173  CA  SER A 137     -39.895 -25.366  17.458  1.00  0.00           C  
ATOM   2174  C   SER A 137     -40.627 -24.117  17.101  1.00  0.00           C  
ATOM   2175  O   SER A 137     -41.397 -24.088  16.138  1.00  0.00           O  
ATOM   2176  CB  SER A 137     -40.164 -26.493  16.453  1.00  0.00           C  
ATOM   2177  OG  SER A 137     -39.359 -27.661  16.555  1.00  0.00           O  
ATOM   2178  HN  SER A 137     -39.155 -25.803  19.292  1.00  0.00           H  
ATOM   2179  HA  SER A 137     -38.856 -25.097  17.361  1.00  0.00           H  
ATOM   2180  HB1 SER A 137     -40.012 -26.052  15.439  1.00  0.00           H  
ATOM   2181  HB2 SER A 137     -41.236 -26.766  16.412  1.00  0.00           H  
ATOM   2182  HG1 SER A 137     -39.479 -27.959  17.462  1.00  0.00           H  
ATOM   2183  N   TRP A 138     -40.498 -23.046  17.902  1.00  0.00           N  
ATOM   2184  CA  TRP A 138     -41.199 -21.814  17.655  1.00  0.00           C  
ATOM   2185  C   TRP A 138     -40.247 -20.868  17.019  1.00  0.00           C  
ATOM   2186  O   TRP A 138     -39.172 -20.672  17.594  1.00  0.00           O  
ATOM   2187  CB  TRP A 138     -41.742 -21.269  18.986  1.00  0.00           C  
ATOM   2188  CG  TRP A 138     -42.879 -22.040  19.559  1.00  0.00           C  
ATOM   2189  CD1 TRP A 138     -43.828 -22.659  18.799  1.00  0.00           C  
ATOM   2190  CD2 TRP A 138     -43.102 -22.357  20.940  1.00  0.00           C  
ATOM   2191  CE2 TRP A 138     -44.251 -23.133  20.933  1.00  0.00           C  
ATOM   2192  CE3 TRP A 138     -42.409 -22.078  22.072  1.00  0.00           C  
ATOM   2193  NE1 TRP A 138     -44.678 -23.324  19.640  1.00  0.00           N  
ATOM   2194  CZ2 TRP A 138     -44.867 -23.412  22.112  1.00  0.00           C  
ATOM   2195  CZ3 TRP A 138     -42.910 -22.631  23.231  1.00  0.00           C  
ATOM   2196  CH2 TRP A 138     -44.192 -23.121  23.274  1.00  0.00           C  
ATOM   2197  HN  TRP A 138     -39.906 -23.126  18.692  1.00  0.00           H  
ATOM   2198  HA  TRP A 138     -42.033 -21.987  17.003  1.00  0.00           H  
ATOM   2199  HB1 TRP A 138     -42.132 -20.256  18.781  1.00  0.00           H  
ATOM   2200  HB2 TRP A 138     -40.887 -21.307  19.698  1.00  0.00           H  
ATOM   2201  HD1 TRP A 138     -43.938 -22.738  17.724  1.00  0.00           H  
ATOM   2202  HE1 TRP A 138     -45.568 -23.660  19.457  1.00  0.00           H  
ATOM   2203  HE3 TRP A 138     -41.415 -21.662  22.029  1.00  0.00           H  
ATOM   2204  HZ2 TRP A 138     -45.835 -23.882  22.147  1.00  0.00           H  
ATOM   2205  HZ3 TRP A 138     -42.391 -22.556  24.176  1.00  0.00           H  
ATOM   2206  HH2 TRP A 138     -44.597 -23.461  24.210  1.00  0.00           H  
ATOM   2207  N   ASN A 139     -40.550 -20.404  15.795  1.00  0.00           N  
ATOM   2208  CA  ASN A 139     -39.816 -19.324  15.198  1.00  0.00           C  
ATOM   2209  C   ASN A 139     -40.632 -18.126  14.875  1.00  0.00           C  
ATOM   2210  O   ASN A 139     -40.115 -17.283  14.145  1.00  0.00           O  
ATOM   2211  CB  ASN A 139     -38.996 -19.839  13.999  1.00  0.00           C  
ATOM   2212  CG  ASN A 139     -38.139 -21.050  14.361  1.00  0.00           C  
ATOM   2213  ND2 ASN A 139     -38.634 -22.315  14.259  1.00  0.00           N  
ATOM   2214  OD1 ASN A 139     -37.004 -20.701  14.668  1.00  0.00           O  
ATOM   2215  HN  ASN A 139     -41.407 -20.654  15.356  1.00  0.00           H  
ATOM   2216  HA  ASN A 139     -39.092 -18.948  15.904  1.00  0.00           H  
ATOM   2217  HB1 ASN A 139     -38.288 -19.079  13.627  1.00  0.00           H  
ATOM   2218  HB2 ASN A 139     -39.739 -20.206  13.252  1.00  0.00           H  
ATOM   2219 1HD2 ASN A 139     -38.074 -23.114  14.450  1.00  0.00           H  
ATOM   2220 2HD2 ASN A 139     -39.630 -22.423  14.238  1.00  0.00           H  
ATOM   2221  N   HSD A 140     -41.834 -17.886  15.425  1.00  0.00           N  
ATOM   2222  CA  HSD A 140     -42.555 -16.721  15.012  1.00  0.00           C  
ATOM   2223  C   HSD A 140     -43.119 -16.166  16.273  1.00  0.00           C  
ATOM   2224  O   HSD A 140     -44.074 -16.714  16.821  1.00  0.00           O  
ATOM   2225  CB  HSD A 140     -43.670 -17.024  14.001  1.00  0.00           C  
ATOM   2226  CG  HSD A 140     -43.079 -17.610  12.751  1.00  0.00           C  
ATOM   2227  CD2 HSD A 140     -42.538 -18.822  12.450  1.00  0.00           C  
ATOM   2228  ND1 HSD A 140     -42.984 -16.889  11.585  1.00  0.00           N  
ATOM   2229  CE1 HSD A 140     -42.509 -17.703  10.608  1.00  0.00           C  
ATOM   2230  NE2 HSD A 140     -42.261 -18.900  11.105  1.00  0.00           N  
ATOM   2231  HN  HSD A 140     -42.354 -18.514  15.997  1.00  0.00           H  
ATOM   2232  HA  HSD A 140     -41.961 -15.898  14.660  1.00  0.00           H  
ATOM   2233  HB1 HSD A 140     -44.276 -16.096  13.916  1.00  0.00           H  
ATOM   2234  HB2 HSD A 140     -44.377 -17.783  14.403  1.00  0.00           H  
ATOM   2235  HD1 HSD A 140     -43.161 -15.899  11.546  1.00  0.00           H  
ATOM   2236  HD2 HSD A 140     -42.286 -19.682  13.063  1.00  0.00           H  
ATOM   2237  HE1 HSD A 140     -42.441 -17.396   9.561  1.00  0.00           H  
ATOM   2238  N   ILE A 141     -42.483 -15.087  16.770  1.00  0.00           N  
ATOM   2239  CA  ILE A 141     -42.969 -14.434  17.945  1.00  0.00           C  
ATOM   2240  C   ILE A 141     -43.477 -13.062  17.657  1.00  0.00           C  
ATOM   2241  O   ILE A 141     -43.146 -12.435  16.660  1.00  0.00           O  
ATOM   2242  CB  ILE A 141     -42.030 -14.428  19.123  1.00  0.00           C  
ATOM   2243  CG1 ILE A 141     -40.706 -13.746  18.750  1.00  0.00           C  
ATOM   2244  CG2 ILE A 141     -41.812 -15.910  19.473  1.00  0.00           C  
ATOM   2245  CD  ILE A 141     -39.960 -13.138  19.946  1.00  0.00           C  
ATOM   2246  HN  ILE A 141     -41.580 -14.825  16.456  1.00  0.00           H  
ATOM   2247  HA  ILE A 141     -43.827 -14.980  18.301  1.00  0.00           H  
ATOM   2248  HB  ILE A 141     -42.390 -13.988  20.074  1.00  0.00           H  
ATOM   2249 1HG1 ILE A 141     -40.903 -12.841  18.134  1.00  0.00           H  
ATOM   2250 2HG1 ILE A 141     -39.996 -14.401  18.210  1.00  0.00           H  
ATOM   2251 1HG2 ILE A 141     -42.787 -16.304  19.835  1.00  0.00           H  
ATOM   2252 2HG2 ILE A 141     -41.146 -16.064  20.344  1.00  0.00           H  
ATOM   2253 3HG2 ILE A 141     -41.491 -16.572  18.643  1.00  0.00           H  
ATOM   2254  HD1 ILE A 141     -39.850 -13.853  20.786  1.00  0.00           H  
ATOM   2255  HD2 ILE A 141     -40.468 -12.236  20.359  1.00  0.00           H  
ATOM   2256  HD3 ILE A 141     -38.903 -12.856  19.717  1.00  0.00           H  
ATOM   2257  N   ILE A 142     -44.322 -12.538  18.556  1.00  0.00           N  
ATOM   2258  CA  ILE A 142     -44.720 -11.165  18.716  1.00  0.00           C  
ATOM   2259  C   ILE A 142     -44.049 -10.947  20.031  1.00  0.00           C  
ATOM   2260  O   ILE A 142     -44.005 -11.827  20.880  1.00  0.00           O  
ATOM   2261  CB  ILE A 142     -46.209 -11.000  18.816  1.00  0.00           C  
ATOM   2262  CG1 ILE A 142     -46.891 -11.547  17.555  1.00  0.00           C  
ATOM   2263  CG2 ILE A 142     -46.783  -9.613  19.150  1.00  0.00           C  
ATOM   2264  CD  ILE A 142     -46.527 -10.827  16.253  1.00  0.00           C  
ATOM   2265  HN  ILE A 142     -44.658 -13.157  19.263  1.00  0.00           H  
ATOM   2266  HA  ILE A 142     -44.267 -10.476  18.024  1.00  0.00           H  
ATOM   2267  HB  ILE A 142     -46.563 -11.715  19.587  1.00  0.00           H  
ATOM   2268 1HG1 ILE A 142     -47.990 -11.399  17.636  1.00  0.00           H  
ATOM   2269 2HG1 ILE A 142     -46.624 -12.622  17.466  1.00  0.00           H  
ATOM   2270 1HG2 ILE A 142     -46.632  -9.416  20.229  1.00  0.00           H  
ATOM   2271 2HG2 ILE A 142     -47.858  -9.554  18.874  1.00  0.00           H  
ATOM   2272 3HG2 ILE A 142     -46.349  -8.819  18.503  1.00  0.00           H  
ATOM   2273  HD1 ILE A 142     -46.847  -9.768  16.315  1.00  0.00           H  
ATOM   2274  HD2 ILE A 142     -47.056 -11.348  15.428  1.00  0.00           H  
ATOM   2275  HD3 ILE A 142     -45.441 -10.988  16.083  1.00  0.00           H  
ATOM   2276  N   LEU A 143     -43.468  -9.762  20.315  1.00  0.00           N  
ATOM   2277  CA  LEU A 143     -42.926  -9.531  21.623  1.00  0.00           C  
ATOM   2278  C   LEU A 143     -43.762  -8.394  22.105  1.00  0.00           C  
ATOM   2279  O   LEU A 143     -43.884  -7.411  21.364  1.00  0.00           O  
ATOM   2280  CB  LEU A 143     -41.442  -9.131  21.569  1.00  0.00           C  
ATOM   2281  CG  LEU A 143     -40.759  -8.683  22.874  1.00  0.00           C  
ATOM   2282  CD1 LEU A 143     -40.612  -9.784  23.940  1.00  0.00           C  
ATOM   2283  CD2 LEU A 143     -39.433  -7.979  22.549  1.00  0.00           C  
ATOM   2284  HN  LEU A 143     -43.535  -9.054  19.615  1.00  0.00           H  
ATOM   2285  HA  LEU A 143     -43.073 -10.371  22.295  1.00  0.00           H  
ATOM   2286  HB1 LEU A 143     -41.395  -8.358  20.773  1.00  0.00           H  
ATOM   2287  HB2 LEU A 143     -40.791  -9.889  21.085  1.00  0.00           H  
ATOM   2288  HG  LEU A 143     -41.452  -7.915  23.268  1.00  0.00           H  
ATOM   2289 1HD1 LEU A 143     -41.571 -10.306  24.157  1.00  0.00           H  
ATOM   2290 2HD1 LEU A 143     -40.247  -9.441  24.927  1.00  0.00           H  
ATOM   2291 3HD1 LEU A 143     -39.827 -10.413  23.467  1.00  0.00           H  
ATOM   2292 1HD2 LEU A 143     -39.564  -7.188  21.777  1.00  0.00           H  
ATOM   2293 2HD2 LEU A 143     -38.675  -8.692  22.161  1.00  0.00           H  
ATOM   2294 3HD2 LEU A 143     -38.999  -7.525  23.460  1.00  0.00           H  
ATOM   2295  N   LEU A 144     -44.311  -8.406  23.331  1.00  0.00           N  
ATOM   2296  CA  LEU A 144     -45.030  -7.344  23.953  1.00  0.00           C  
ATOM   2297  C   LEU A 144     -44.392  -7.052  25.266  1.00  0.00           C  
ATOM   2298  O   LEU A 144     -44.279  -7.854  26.189  1.00  0.00           O  
ATOM   2299  CB  LEU A 144     -46.497  -7.793  24.069  1.00  0.00           C  
ATOM   2300  CG  LEU A 144     -47.400  -6.912  24.954  1.00  0.00           C  
ATOM   2301  CD1 LEU A 144     -47.393  -5.469  24.430  1.00  0.00           C  
ATOM   2302  CD2 LEU A 144     -48.846  -7.379  24.720  1.00  0.00           C  
ATOM   2303  HN  LEU A 144     -44.260  -9.251  23.857  1.00  0.00           H  
ATOM   2304  HA  LEU A 144     -44.984  -6.505  23.264  1.00  0.00           H  
ATOM   2305  HB1 LEU A 144     -46.490  -8.842  24.435  1.00  0.00           H  
ATOM   2306  HB2 LEU A 144     -46.907  -7.650  23.052  1.00  0.00           H  
ATOM   2307  HG  LEU A 144     -47.181  -6.963  26.042  1.00  0.00           H  
ATOM   2308 1HD1 LEU A 144     -48.153  -4.936  25.056  1.00  0.00           H  
ATOM   2309 2HD1 LEU A 144     -47.827  -5.475  23.409  1.00  0.00           H  
ATOM   2310 3HD1 LEU A 144     -46.451  -4.890  24.531  1.00  0.00           H  
ATOM   2311 1HD2 LEU A 144     -49.217  -7.463  23.682  1.00  0.00           H  
ATOM   2312 2HD2 LEU A 144     -49.591  -6.789  25.293  1.00  0.00           H  
ATOM   2313 3HD2 LEU A 144     -48.961  -8.372  25.197  1.00  0.00           H  
ATOM   2314  N   VAL A 145     -43.908  -5.803  25.419  1.00  0.00           N  
ATOM   2315  CA  VAL A 145     -42.933  -5.379  26.377  1.00  0.00           C  
ATOM   2316  C   VAL A 145     -43.142  -4.006  26.933  1.00  0.00           C  
ATOM   2317  O   VAL A 145     -43.526  -3.045  26.269  1.00  0.00           O  
ATOM   2318  CB  VAL A 145     -41.536  -5.584  25.891  1.00  0.00           C  
ATOM   2319  CG1 VAL A 145     -41.197  -4.717  24.673  1.00  0.00           C  
ATOM   2320  CG2 VAL A 145     -40.544  -5.333  27.037  1.00  0.00           C  
ATOM   2321  HN  VAL A 145     -44.004  -5.166  24.652  1.00  0.00           H  
ATOM   2322  HA  VAL A 145     -42.909  -6.045  27.227  1.00  0.00           H  
ATOM   2323  HB  VAL A 145     -41.423  -6.645  25.564  1.00  0.00           H  
ATOM   2324 1HG1 VAL A 145     -40.170  -5.066  24.452  1.00  0.00           H  
ATOM   2325 2HG1 VAL A 145     -41.198  -3.613  24.844  1.00  0.00           H  
ATOM   2326 3HG1 VAL A 145     -41.762  -4.848  23.721  1.00  0.00           H  
ATOM   2327 1HG2 VAL A 145     -40.601  -6.011  27.919  1.00  0.00           H  
ATOM   2328 2HG2 VAL A 145     -40.496  -4.276  27.379  1.00  0.00           H  
ATOM   2329 3HG2 VAL A 145     -39.507  -5.566  26.731  1.00  0.00           H  
ATOM   2330  N   SER A 146     -43.039  -3.954  28.270  1.00  0.00           N  
ATOM   2331  CA  SER A 146     -43.240  -2.744  29.012  1.00  0.00           C  
ATOM   2332  C   SER A 146     -42.014  -1.889  28.914  1.00  0.00           C  
ATOM   2333  O   SER A 146     -40.970  -2.402  29.311  1.00  0.00           O  
ATOM   2334  CB  SER A 146     -43.557  -3.119  30.469  1.00  0.00           C  
ATOM   2335  OG  SER A 146     -43.518  -2.082  31.433  1.00  0.00           O  
ATOM   2336  HN  SER A 146     -42.873  -4.758  28.832  1.00  0.00           H  
ATOM   2337  HA  SER A 146     -44.036  -2.156  28.576  1.00  0.00           H  
ATOM   2338  HB1 SER A 146     -42.845  -3.928  30.737  1.00  0.00           H  
ATOM   2339  HB2 SER A 146     -44.613  -3.458  30.540  1.00  0.00           H  
ATOM   2340  HG1 SER A 146     -44.437  -1.839  31.556  1.00  0.00           H  
ATOM   2341  N   ASP A 147     -42.033  -0.621  28.468  1.00  0.00           N  
ATOM   2342  CA  ASP A 147     -40.842   0.120  28.226  1.00  0.00           C  
ATOM   2343  C   ASP A 147     -40.138   0.711  29.404  1.00  0.00           C  
ATOM   2344  O   ASP A 147     -40.352   1.848  29.840  1.00  0.00           O  
ATOM   2345  CB  ASP A 147     -41.028   1.151  27.094  1.00  0.00           C  
ATOM   2346  CG  ASP A 147     -39.744   1.854  26.650  1.00  0.00           C  
ATOM   2347  OD1 ASP A 147     -38.685   1.219  26.402  1.00  0.00           O  
ATOM   2348  OD2 ASP A 147     -39.926   3.063  26.341  1.00  0.00           O1-
ATOM   2349  HN  ASP A 147     -42.882  -0.192  28.170  1.00  0.00           H  
ATOM   2350  HA  ASP A 147     -40.123  -0.580  27.828  1.00  0.00           H  
ATOM   2351  HB1 ASP A 147     -41.772   1.927  27.349  1.00  0.00           H  
ATOM   2352  HB2 ASP A 147     -41.398   0.632  26.195  1.00  0.00           H  
ATOM   2353  N   ASP A 148     -39.141  -0.012  29.942  1.00  0.00           N  
ATOM   2354  CA  ASP A 148     -38.323   0.424  31.024  1.00  0.00           C  
ATOM   2355  C   ASP A 148     -37.038  -0.329  31.085  1.00  0.00           C  
ATOM   2356  O   ASP A 148     -36.845  -1.315  30.382  1.00  0.00           O  
ATOM   2357  CB  ASP A 148     -39.076   0.456  32.363  1.00  0.00           C  
ATOM   2358  CG  ASP A 148     -38.495   1.004  33.656  1.00  0.00           C  
ATOM   2359  OD1 ASP A 148     -37.471   1.740  33.608  1.00  0.00           O  
ATOM   2360  OD2 ASP A 148     -39.041   0.725  34.753  1.00  0.00           O1-
ATOM   2361  HN  ASP A 148     -38.903  -0.898  29.534  1.00  0.00           H  
ATOM   2362  HA  ASP A 148     -38.048   1.445  30.852  1.00  0.00           H  
ATOM   2363  HB1 ASP A 148     -39.505  -0.524  32.677  1.00  0.00           H  
ATOM   2364  HB2 ASP A 148     -39.915   1.172  32.212  1.00  0.00           H  
ATOM   2365  N   HSD A 149     -36.043   0.126  31.871  1.00  0.00           N  
ATOM   2366  CA  HSD A 149     -34.758  -0.458  32.085  1.00  0.00           C  
ATOM   2367  C   HSD A 149     -34.681  -1.946  32.038  1.00  0.00           C  
ATOM   2368  O   HSD A 149     -34.006  -2.482  31.174  1.00  0.00           O  
ATOM   2369  CB  HSD A 149     -33.974   0.136  33.271  1.00  0.00           C  
ATOM   2370  CG  HSD A 149     -32.662  -0.506  33.587  1.00  0.00           C  
ATOM   2371  CD2 HSD A 149     -31.754  -1.258  32.896  1.00  0.00           C  
ATOM   2372  ND1 HSD A 149     -32.012  -0.271  34.782  1.00  0.00           N  
ATOM   2373  CE1 HSD A 149     -30.768  -0.821  34.785  1.00  0.00           C  
ATOM   2374  NE2 HSD A 149     -30.625  -1.490  33.660  1.00  0.00           N  
ATOM   2375  HN  HSD A 149     -36.182   0.986  32.347  1.00  0.00           H  
ATOM   2376  HA  HSD A 149     -34.199  -0.098  31.234  1.00  0.00           H  
ATOM   2377  HB1 HSD A 149     -34.481   0.189  34.252  1.00  0.00           H  
ATOM   2378  HB2 HSD A 149     -33.708   1.184  32.998  1.00  0.00           H  
ATOM   2379  HD1 HSD A 149     -32.383   0.194  35.592  1.00  0.00           H  
ATOM   2380  HD2 HSD A 149     -31.811  -1.422  31.834  1.00  0.00           H  
ATOM   2381  HE1 HSD A 149     -30.098  -0.825  35.640  1.00  0.00           H  
ATOM   2382  N   GLU A 150     -35.529  -2.675  32.792  1.00  0.00           N  
ATOM   2383  CA  GLU A 150     -35.805  -4.079  32.741  1.00  0.00           C  
ATOM   2384  C   GLU A 150     -36.025  -4.615  31.368  1.00  0.00           C  
ATOM   2385  O   GLU A 150     -35.240  -5.462  30.955  1.00  0.00           O  
ATOM   2386  CB  GLU A 150     -36.896  -4.564  33.711  1.00  0.00           C  
ATOM   2387  CG  GLU A 150     -37.160  -6.076  33.754  1.00  0.00           C  
ATOM   2388  CD  GLU A 150     -38.569  -6.311  34.270  1.00  0.00           C  
ATOM   2389  OE1 GLU A 150     -39.360  -6.973  33.548  1.00  0.00           O  
ATOM   2390  OE2 GLU A 150     -38.868  -5.798  35.386  1.00  0.00           O1-
ATOM   2391  HN  GLU A 150     -36.091  -2.053  33.340  1.00  0.00           H  
ATOM   2392  HA  GLU A 150     -34.888  -4.543  33.069  1.00  0.00           H  
ATOM   2393  HB1 GLU A 150     -37.803  -4.000  33.408  1.00  0.00           H  
ATOM   2394  HB2 GLU A 150     -36.644  -4.249  34.742  1.00  0.00           H  
ATOM   2395  HG1 GLU A 150     -36.561  -6.600  34.523  1.00  0.00           H  
ATOM   2396  HG2 GLU A 150     -36.994  -6.540  32.759  1.00  0.00           H  
ATOM   2397  N   GLY A 151     -37.165  -4.222  30.779  1.00  0.00           N  
ATOM   2398  CA  GLY A 151     -37.625  -4.542  29.462  1.00  0.00           C  
ATOM   2399  C   GLY A 151     -36.641  -4.212  28.392  1.00  0.00           C  
ATOM   2400  O   GLY A 151     -36.344  -5.015  27.499  1.00  0.00           O  
ATOM   2401  HN  GLY A 151     -37.798  -3.579  31.207  1.00  0.00           H  
ATOM   2402  HA1 GLY A 151     -38.442  -3.823  29.401  1.00  0.00           H  
ATOM   2403  HA2 GLY A 151     -38.053  -5.523  29.326  1.00  0.00           H  
ATOM   2404  N   ARG A 152     -36.014  -3.022  28.434  1.00  0.00           N  
ATOM   2405  CA  ARG A 152     -35.010  -2.431  27.612  1.00  0.00           C  
ATOM   2406  C   ARG A 152     -33.797  -3.276  27.479  1.00  0.00           C  
ATOM   2407  O   ARG A 152     -33.352  -3.640  26.393  1.00  0.00           O  
ATOM   2408  CB  ARG A 152     -34.633  -1.001  28.011  1.00  0.00           C  
ATOM   2409  CG  ARG A 152     -35.726  -0.034  27.535  1.00  0.00           C  
ATOM   2410  CD  ARG A 152     -35.342   1.368  27.984  1.00  0.00           C  
ATOM   2411  NE  ARG A 152     -36.466   2.293  27.641  1.00  0.00           N  
ATOM   2412  CZ  ARG A 152     -36.545   3.620  27.915  1.00  0.00           C  
ATOM   2413  NH1 ARG A 152     -35.609   4.319  28.632  1.00  0.00           N1+
ATOM   2414  NH2 ARG A 152     -37.643   4.232  27.375  1.00  0.00           N  
ATOM   2415  HN  ARG A 152     -36.380  -2.374  29.096  1.00  0.00           H  
ATOM   2416  HA  ARG A 152     -35.425  -2.358  26.618  1.00  0.00           H  
ATOM   2417  HB1 ARG A 152     -33.616  -0.783  27.625  1.00  0.00           H  
ATOM   2418  HB2 ARG A 152     -34.482  -1.024  29.119  1.00  0.00           H  
ATOM   2419  HG1 ARG A 152     -36.713  -0.355  27.934  1.00  0.00           H  
ATOM   2420  HG2 ARG A 152     -35.846   0.006  26.424  1.00  0.00           H  
ATOM   2421  HD1 ARG A 152     -34.409   1.677  27.447  1.00  0.00           H  
ATOM   2422  HD2 ARG A 152     -35.138   1.369  29.080  1.00  0.00           H  
ATOM   2423  HE  ARG A 152     -37.302   1.941  27.227  1.00  0.00           H  
ATOM   2424 1HH1 ARG A 152     -34.738   3.908  28.909  1.00  0.00           H  
ATOM   2425 2HH1 ARG A 152     -35.797   5.293  28.654  1.00  0.00           H  
ATOM   2426 1HH2 ARG A 152     -38.388   3.654  27.038  1.00  0.00           H  
ATOM   2427 2HH2 ARG A 152     -37.697   5.210  27.533  1.00  0.00           H  
ATOM   2428  N   ALA A 153     -33.275  -3.837  28.592  1.00  0.00           N  
ATOM   2429  CA  ALA A 153     -32.300  -4.876  28.563  1.00  0.00           C  
ATOM   2430  C   ALA A 153     -32.767  -6.184  28.032  1.00  0.00           C  
ATOM   2431  O   ALA A 153     -32.115  -6.865  27.245  1.00  0.00           O  
ATOM   2432  CB  ALA A 153     -31.884  -5.149  30.027  1.00  0.00           C  
ATOM   2433  HN  ALA A 153     -33.607  -3.503  29.477  1.00  0.00           H  
ATOM   2434  HA  ALA A 153     -31.430  -4.583  27.988  1.00  0.00           H  
ATOM   2435  HB1 ALA A 153     -31.584  -4.237  30.580  1.00  0.00           H  
ATOM   2436  HB2 ALA A 153     -30.970  -5.780  30.002  1.00  0.00           H  
ATOM   2437  HB3 ALA A 153     -32.728  -5.503  30.654  1.00  0.00           H  
ATOM   2438  N   ALA A 154     -33.918  -6.665  28.532  1.00  0.00           N  
ATOM   2439  CA  ALA A 154     -34.507  -7.905  28.131  1.00  0.00           C  
ATOM   2440  C   ALA A 154     -34.774  -8.178  26.688  1.00  0.00           C  
ATOM   2441  O   ALA A 154     -34.424  -9.231  26.165  1.00  0.00           O  
ATOM   2442  CB  ALA A 154     -35.871  -8.025  28.831  1.00  0.00           C  
ATOM   2443  HN  ALA A 154     -34.347  -6.275  29.337  1.00  0.00           H  
ATOM   2444  HA  ALA A 154     -33.787  -8.642  28.456  1.00  0.00           H  
ATOM   2445  HB1 ALA A 154     -36.608  -7.256  28.505  1.00  0.00           H  
ATOM   2446  HB2 ALA A 154     -35.802  -7.960  29.938  1.00  0.00           H  
ATOM   2447  HB3 ALA A 154     -36.244  -9.070  28.726  1.00  0.00           H  
ATOM   2448  N   GLN A 155     -35.372  -7.144  26.066  1.00  0.00           N  
ATOM   2449  CA  GLN A 155     -35.434  -7.175  24.637  1.00  0.00           C  
ATOM   2450  C   GLN A 155     -34.152  -7.379  23.924  1.00  0.00           C  
ATOM   2451  O   GLN A 155     -33.932  -8.254  23.075  1.00  0.00           O  
ATOM   2452  CB  GLN A 155     -36.315  -6.064  24.030  1.00  0.00           C  
ATOM   2453  CG  GLN A 155     -35.679  -4.673  24.093  1.00  0.00           C  
ATOM   2454  CD  GLN A 155     -36.684  -3.565  23.819  1.00  0.00           C  
ATOM   2455  NE2 GLN A 155     -37.755  -3.882  23.028  1.00  0.00           N  
ATOM   2456  OE1 GLN A 155     -36.446  -2.432  24.224  1.00  0.00           O  
ATOM   2457  HN  GLN A 155     -35.690  -6.393  26.652  1.00  0.00           H  
ATOM   2458  HA  GLN A 155     -36.035  -8.052  24.441  1.00  0.00           H  
ATOM   2459  HB1 GLN A 155     -37.310  -6.067  24.535  1.00  0.00           H  
ATOM   2460  HB2 GLN A 155     -36.427  -6.373  22.975  1.00  0.00           H  
ATOM   2461  HG1 GLN A 155     -34.729  -4.404  23.587  1.00  0.00           H  
ATOM   2462  HG2 GLN A 155     -35.563  -4.653  25.201  1.00  0.00           H  
ATOM   2463 1HE2 GLN A 155     -37.671  -4.653  22.399  1.00  0.00           H  
ATOM   2464 2HE2 GLN A 155     -38.428  -3.196  22.785  1.00  0.00           H  
ATOM   2465  N   LYS A 156     -33.125  -6.595  24.294  1.00  0.00           N  
ATOM   2466  CA  LYS A 156     -31.883  -6.584  23.592  1.00  0.00           C  
ATOM   2467  C   LYS A 156     -31.065  -7.824  23.666  1.00  0.00           C  
ATOM   2468  O   LYS A 156     -30.455  -8.269  22.699  1.00  0.00           O  
ATOM   2469  CB  LYS A 156     -31.033  -5.316  23.825  1.00  0.00           C  
ATOM   2470  CG  LYS A 156     -31.698  -3.994  23.443  1.00  0.00           C  
ATOM   2471  CD  LYS A 156     -32.266  -3.946  22.023  1.00  0.00           C  
ATOM   2472  CE  LYS A 156     -31.366  -4.257  20.823  1.00  0.00           C  
ATOM   2473  NZ  LYS A 156     -32.134  -4.454  19.569  1.00  0.00           N1+
ATOM   2474  HN  LYS A 156     -33.208  -6.065  25.134  1.00  0.00           H  
ATOM   2475  HA  LYS A 156     -32.169  -6.414  22.560  1.00  0.00           H  
ATOM   2476  HB1 LYS A 156     -30.123  -5.331  23.202  1.00  0.00           H  
ATOM   2477  HB2 LYS A 156     -30.614  -5.148  24.839  1.00  0.00           H  
ATOM   2478  HG1 LYS A 156     -30.954  -3.181  23.629  1.00  0.00           H  
ATOM   2479  HG2 LYS A 156     -32.567  -3.871  24.110  1.00  0.00           H  
ATOM   2480  HD1 LYS A 156     -32.542  -2.894  21.794  1.00  0.00           H  
ATOM   2481  HD2 LYS A 156     -33.128  -4.618  21.814  1.00  0.00           H  
ATOM   2482  HE1 LYS A 156     -30.882  -5.229  21.034  1.00  0.00           H  
ATOM   2483  HE2 LYS A 156     -30.689  -3.419  20.549  1.00  0.00           H  
ATOM   2484  HZ1 LYS A 156     -32.766  -5.279  19.571  1.00  0.00           H  
ATOM   2485  HZ2 LYS A 156     -31.360  -4.737  18.942  1.00  0.00           H  
ATOM   2486  HZ3 LYS A 156     -32.644  -3.618  19.205  1.00  0.00           H  
ATOM   2487  N   ARG A 157     -31.044  -8.486  24.836  1.00  0.00           N  
ATOM   2488  CA  ARG A 157     -30.447  -9.757  25.107  1.00  0.00           C  
ATOM   2489  C   ARG A 157     -31.138 -10.833  24.341  1.00  0.00           C  
ATOM   2490  O   ARG A 157     -30.531 -11.703  23.723  1.00  0.00           O  
ATOM   2491  CB  ARG A 157     -30.485 -10.167  26.598  1.00  0.00           C  
ATOM   2492  CG  ARG A 157     -29.472  -9.293  27.336  1.00  0.00           C  
ATOM   2493  CD  ARG A 157     -29.376  -9.758  28.786  1.00  0.00           C  
ATOM   2494  NE  ARG A 157     -28.296  -9.013  29.487  1.00  0.00           N  
ATOM   2495  CZ  ARG A 157     -27.002  -9.425  29.333  1.00  0.00           C  
ATOM   2496  NH1 ARG A 157     -26.578 -10.513  28.629  1.00  0.00           N1+
ATOM   2497  NH2 ARG A 157     -26.068  -8.612  29.894  1.00  0.00           N  
ATOM   2498  HN  ARG A 157     -31.435  -8.011  25.616  1.00  0.00           H  
ATOM   2499  HA  ARG A 157     -29.388  -9.675  24.907  1.00  0.00           H  
ATOM   2500  HB1 ARG A 157     -30.129 -11.209  26.755  1.00  0.00           H  
ATOM   2501  HB2 ARG A 157     -31.461  -9.972  27.075  1.00  0.00           H  
ATOM   2502  HG1 ARG A 157     -29.822  -8.233  27.378  1.00  0.00           H  
ATOM   2503  HG2 ARG A 157     -28.478  -9.400  26.845  1.00  0.00           H  
ATOM   2504  HD1 ARG A 157     -29.329 -10.864  28.893  1.00  0.00           H  
ATOM   2505  HD2 ARG A 157     -30.332  -9.582  29.332  1.00  0.00           H  
ATOM   2506  HE  ARG A 157     -28.531  -8.249  30.090  1.00  0.00           H  
ATOM   2507 1HH1 ARG A 157     -27.205 -11.214  28.275  1.00  0.00           H  
ATOM   2508 2HH1 ARG A 157     -25.599 -10.684  28.662  1.00  0.00           H  
ATOM   2509 1HH2 ARG A 157     -26.375  -7.977  30.595  1.00  0.00           H  
ATOM   2510 2HH2 ARG A 157     -25.098  -8.839  29.790  1.00  0.00           H  
ATOM   2511  N   LEU A 158     -32.477 -10.848  24.315  1.00  0.00           N  
ATOM   2512  CA  LEU A 158     -33.293 -11.761  23.564  1.00  0.00           C  
ATOM   2513  C   LEU A 158     -33.068 -11.619  22.101  1.00  0.00           C  
ATOM   2514  O   LEU A 158     -32.997 -12.605  21.371  1.00  0.00           O  
ATOM   2515  CB  LEU A 158     -34.782 -11.654  23.917  1.00  0.00           C  
ATOM   2516  CG  LEU A 158     -35.711 -12.721  23.306  1.00  0.00           C  
ATOM   2517  CD1 LEU A 158     -35.270 -14.166  23.619  1.00  0.00           C  
ATOM   2518  CD2 LEU A 158     -37.160 -12.422  23.740  1.00  0.00           C  
ATOM   2519  HN  LEU A 158     -32.961 -10.145  24.837  1.00  0.00           H  
ATOM   2520  HA  LEU A 158     -32.999 -12.750  23.881  1.00  0.00           H  
ATOM   2521  HB1 LEU A 158     -35.109 -10.676  23.512  1.00  0.00           H  
ATOM   2522  HB2 LEU A 158     -34.902 -11.672  25.022  1.00  0.00           H  
ATOM   2523  HG  LEU A 158     -35.625 -12.639  22.209  1.00  0.00           H  
ATOM   2524 1HD1 LEU A 158     -36.008 -14.842  23.137  1.00  0.00           H  
ATOM   2525 2HD1 LEU A 158     -35.383 -14.427  24.685  1.00  0.00           H  
ATOM   2526 3HD1 LEU A 158     -34.222 -14.389  23.323  1.00  0.00           H  
ATOM   2527 1HD2 LEU A 158     -37.256 -12.503  24.847  1.00  0.00           H  
ATOM   2528 2HD2 LEU A 158     -37.882 -13.157  23.329  1.00  0.00           H  
ATOM   2529 3HD2 LEU A 158     -37.487 -11.385  23.542  1.00  0.00           H  
ATOM   2530  N   GLU A 159     -32.999 -10.371  21.603  1.00  0.00           N  
ATOM   2531  CA  GLU A 159     -32.620 -10.108  20.251  1.00  0.00           C  
ATOM   2532  C   GLU A 159     -31.304 -10.636  19.791  1.00  0.00           C  
ATOM   2533  O   GLU A 159     -31.131 -11.107  18.666  1.00  0.00           O  
ATOM   2534  CB  GLU A 159     -32.861  -8.646  19.842  1.00  0.00           C  
ATOM   2535  CG  GLU A 159     -34.343  -8.428  19.559  1.00  0.00           C  
ATOM   2536  CD  GLU A 159     -34.401  -7.089  18.841  1.00  0.00           C  
ATOM   2537  OE1 GLU A 159     -34.842  -6.931  17.663  1.00  0.00           O  
ATOM   2538  OE2 GLU A 159     -34.012  -6.109  19.519  1.00  0.00           O1-
ATOM   2539  HN  GLU A 159     -33.277  -9.623  22.208  1.00  0.00           H  
ATOM   2540  HA  GLU A 159     -33.228 -10.762  19.644  1.00  0.00           H  
ATOM   2541  HB1 GLU A 159     -32.268  -8.443  18.927  1.00  0.00           H  
ATOM   2542  HB2 GLU A 159     -32.485  -7.932  20.612  1.00  0.00           H  
ATOM   2543  HG1 GLU A 159     -34.955  -8.408  20.484  1.00  0.00           H  
ATOM   2544  HG2 GLU A 159     -34.745  -9.236  18.893  1.00  0.00           H  
ATOM   2545  N   THR A 160     -30.296 -10.589  20.685  1.00  0.00           N  
ATOM   2546  CA  THR A 160     -28.998 -11.162  20.537  1.00  0.00           C  
ATOM   2547  C   THR A 160     -29.043 -12.619  20.232  1.00  0.00           C  
ATOM   2548  O   THR A 160     -28.454 -13.200  19.322  1.00  0.00           O  
ATOM   2549  CB  THR A 160     -28.034 -10.889  21.663  1.00  0.00           C  
ATOM   2550  CG2 THR A 160     -26.615 -11.446  21.432  1.00  0.00           C  
ATOM   2551  OG1 THR A 160     -27.847  -9.500  21.847  1.00  0.00           O  
ATOM   2552  HN  THR A 160     -30.512  -9.962  21.423  1.00  0.00           H  
ATOM   2553  HA  THR A 160     -28.573 -10.731  19.637  1.00  0.00           H  
ATOM   2554  HB  THR A 160     -28.280 -11.456  22.585  1.00  0.00           H  
ATOM   2555  HG1 THR A 160     -28.704  -9.083  21.730  1.00  0.00           H  
ATOM   2556 1HG2 THR A 160     -25.902 -11.086  22.189  1.00  0.00           H  
ATOM   2557 2HG2 THR A 160     -26.146 -11.071  20.502  1.00  0.00           H  
ATOM   2558 3HG2 THR A 160     -26.542 -12.554  21.328  1.00  0.00           H  
ATOM   2559  N   LEU A 161     -29.809 -13.353  21.064  1.00  0.00           N  
ATOM   2560  CA  LEU A 161     -30.076 -14.743  20.892  1.00  0.00           C  
ATOM   2561  C   LEU A 161     -30.844 -15.159  19.688  1.00  0.00           C  
ATOM   2562  O   LEU A 161     -30.399 -16.011  18.913  1.00  0.00           O  
ATOM   2563  CB  LEU A 161     -30.779 -15.221  22.172  1.00  0.00           C  
ATOM   2564  CG  LEU A 161     -29.866 -15.290  23.404  1.00  0.00           C  
ATOM   2565  CD1 LEU A 161     -30.705 -15.718  24.625  1.00  0.00           C  
ATOM   2566  CD2 LEU A 161     -28.819 -16.410  23.297  1.00  0.00           C  
ATOM   2567  HN  LEU A 161     -30.337 -12.810  21.715  1.00  0.00           H  
ATOM   2568  HA  LEU A 161     -29.120 -15.239  20.820  1.00  0.00           H  
ATOM   2569  HB1 LEU A 161     -31.085 -16.268  21.945  1.00  0.00           H  
ATOM   2570  HB2 LEU A 161     -31.704 -14.624  22.309  1.00  0.00           H  
ATOM   2571  HG  LEU A 161     -29.338 -14.319  23.528  1.00  0.00           H  
ATOM   2572 1HD1 LEU A 161     -31.289 -16.594  24.268  1.00  0.00           H  
ATOM   2573 2HD1 LEU A 161     -31.396 -14.923  24.958  1.00  0.00           H  
ATOM   2574 3HD1 LEU A 161     -30.030 -15.882  25.497  1.00  0.00           H  
ATOM   2575 1HD2 LEU A 161     -28.115 -16.267  24.144  1.00  0.00           H  
ATOM   2576 2HD2 LEU A 161     -28.142 -16.182  22.439  1.00  0.00           H  
ATOM   2577 3HD2 LEU A 161     -29.221 -17.442  23.212  1.00  0.00           H  
ATOM   2578  N   LEU A 162     -31.927 -14.429  19.332  1.00  0.00           N  
ATOM   2579  CA  LEU A 162     -32.615 -14.632  18.107  1.00  0.00           C  
ATOM   2580  C   LEU A 162     -31.733 -14.500  16.907  1.00  0.00           C  
ATOM   2581  O   LEU A 162     -31.869 -15.303  15.995  1.00  0.00           O  
ATOM   2582  CB  LEU A 162     -33.878 -13.751  18.049  1.00  0.00           C  
ATOM   2583  CG  LEU A 162     -35.011 -13.939  19.067  1.00  0.00           C  
ATOM   2584  CD1 LEU A 162     -35.744 -12.580  19.116  1.00  0.00           C  
ATOM   2585  CD2 LEU A 162     -36.009 -15.057  18.720  1.00  0.00           C  
ATOM   2586  HN  LEU A 162     -32.166 -13.703  19.977  1.00  0.00           H  
ATOM   2587  HA  LEU A 162     -33.003 -15.641  18.111  1.00  0.00           H  
ATOM   2588  HB1 LEU A 162     -34.433 -13.773  17.083  1.00  0.00           H  
ATOM   2589  HB2 LEU A 162     -33.379 -12.758  18.153  1.00  0.00           H  
ATOM   2590  HG  LEU A 162     -34.463 -14.087  20.021  1.00  0.00           H  
ATOM   2591 1HD1 LEU A 162     -35.028 -11.770  19.392  1.00  0.00           H  
ATOM   2592 2HD1 LEU A 162     -36.668 -12.605  19.730  1.00  0.00           H  
ATOM   2593 3HD1 LEU A 162     -36.159 -12.202  18.168  1.00  0.00           H  
ATOM   2594 1HD2 LEU A 162     -36.445 -14.982  17.707  1.00  0.00           H  
ATOM   2595 2HD2 LEU A 162     -36.876 -15.033  19.422  1.00  0.00           H  
ATOM   2596 3HD2 LEU A 162     -35.550 -16.069  18.864  1.00  0.00           H  
ATOM   2597  N   GLU A 163     -30.777 -13.551  16.982  1.00  0.00           N  
ATOM   2598  CA  GLU A 163     -29.854 -13.235  15.934  1.00  0.00           C  
ATOM   2599  C   GLU A 163     -28.911 -14.327  15.558  1.00  0.00           C  
ATOM   2600  O   GLU A 163     -28.632 -14.628  14.403  1.00  0.00           O  
ATOM   2601  CB  GLU A 163     -29.215 -11.881  16.279  1.00  0.00           C  
ATOM   2602  CG  GLU A 163     -28.218 -11.422  15.213  1.00  0.00           C  
ATOM   2603  CD  GLU A 163     -28.986 -11.086  13.945  1.00  0.00           C  
ATOM   2604  OE1 GLU A 163     -29.428  -9.911  13.885  1.00  0.00           O  
ATOM   2605  OE2 GLU A 163     -29.095 -11.914  12.993  1.00  0.00           O1-
ATOM   2606  HN  GLU A 163     -30.693 -13.076  17.850  1.00  0.00           H  
ATOM   2607  HA  GLU A 163     -30.478 -13.266  15.060  1.00  0.00           H  
ATOM   2608  HB1 GLU A 163     -28.467 -11.914  17.103  1.00  0.00           H  
ATOM   2609  HB2 GLU A 163     -30.004 -11.152  16.527  1.00  0.00           H  
ATOM   2610  HG1 GLU A 163     -27.464 -12.198  14.968  1.00  0.00           H  
ATOM   2611  HG2 GLU A 163     -27.797 -10.451  15.530  1.00  0.00           H  
ATOM   2612  N   GLU A 164     -28.450 -15.088  16.571  1.00  0.00           N  
ATOM   2613  CA  GLU A 164     -27.652 -16.249  16.352  1.00  0.00           C  
ATOM   2614  C   GLU A 164     -28.364 -17.341  15.637  1.00  0.00           C  
ATOM   2615  O   GLU A 164     -27.668 -18.289  15.271  1.00  0.00           O  
ATOM   2616  CB  GLU A 164     -27.031 -16.770  17.661  1.00  0.00           C  
ATOM   2617  CG  GLU A 164     -26.126 -18.014  17.623  1.00  0.00           C  
ATOM   2618  CD  GLU A 164     -25.348 -18.148  18.931  1.00  0.00           C  
ATOM   2619  OE1 GLU A 164     -25.760 -18.963  19.809  1.00  0.00           O  
ATOM   2620  OE2 GLU A 164     -24.279 -17.516  19.127  1.00  0.00           O1-
ATOM   2621  HN  GLU A 164     -28.784 -14.993  17.506  1.00  0.00           H  
ATOM   2622  HA  GLU A 164     -26.839 -15.913  15.726  1.00  0.00           H  
ATOM   2623  HB1 GLU A 164     -27.898 -16.737  18.352  1.00  0.00           H  
ATOM   2624  HB2 GLU A 164     -26.297 -15.966  17.848  1.00  0.00           H  
ATOM   2625  HG1 GLU A 164     -25.369 -18.013  16.813  1.00  0.00           H  
ATOM   2626  HG2 GLU A 164     -26.739 -18.919  17.448  1.00  0.00           H  
ATOM   2627  N   ARG A 165     -29.693 -17.326  15.419  1.00  0.00           N  
ATOM   2628  CA  ARG A 165     -30.383 -18.264  14.596  1.00  0.00           C  
ATOM   2629  C   ARG A 165     -31.063 -17.475  13.527  1.00  0.00           C  
ATOM   2630  O   ARG A 165     -31.959 -17.975  12.840  1.00  0.00           O  
ATOM   2631  CB  ARG A 165     -31.123 -19.430  15.267  1.00  0.00           C  
ATOM   2632  CG  ARG A 165     -32.337 -18.956  16.067  1.00  0.00           C  
ATOM   2633  CD  ARG A 165     -33.019 -20.060  16.894  1.00  0.00           C  
ATOM   2634  NE  ARG A 165     -33.707 -20.955  15.919  1.00  0.00           N  
ATOM   2635  CZ  ARG A 165     -33.405 -22.271  15.699  1.00  0.00           C  
ATOM   2636  NH1 ARG A 165     -32.857 -23.136  16.594  1.00  0.00           N1+
ATOM   2637  NH2 ARG A 165     -33.699 -22.763  14.456  1.00  0.00           N  
ATOM   2638  HN  ARG A 165     -30.251 -16.638  15.883  1.00  0.00           H  
ATOM   2639  HA  ARG A 165     -29.666 -18.841  14.033  1.00  0.00           H  
ATOM   2640  HB1 ARG A 165     -30.449 -19.985  15.955  1.00  0.00           H  
ATOM   2641  HB2 ARG A 165     -31.484 -20.212  14.569  1.00  0.00           H  
ATOM   2642  HG1 ARG A 165     -33.033 -18.502  15.333  1.00  0.00           H  
ATOM   2643  HG2 ARG A 165     -31.975 -18.145  16.733  1.00  0.00           H  
ATOM   2644  HD1 ARG A 165     -33.825 -19.584  17.493  1.00  0.00           H  
ATOM   2645  HD2 ARG A 165     -32.311 -20.578  17.570  1.00  0.00           H  
ATOM   2646  HE  ARG A 165     -34.196 -20.542  15.152  1.00  0.00           H  
ATOM   2647 1HH1 ARG A 165     -32.817 -22.814  17.540  1.00  0.00           H  
ATOM   2648 2HH1 ARG A 165     -32.712 -24.096  16.363  1.00  0.00           H  
ATOM   2649 1HH2 ARG A 165     -33.727 -22.143  13.669  1.00  0.00           H  
ATOM   2650 2HH2 ARG A 165     -33.545 -23.724  14.214  1.00  0.00           H  
ATOM   2651  N   GLU A 166     -30.641 -16.244  13.182  1.00  0.00           N  
ATOM   2652  CA  GLU A 166     -31.065 -15.315  12.190  1.00  0.00           C  
ATOM   2653  C   GLU A 166     -32.503 -14.942  12.310  1.00  0.00           C  
ATOM   2654  O   GLU A 166     -33.073 -14.389  11.359  1.00  0.00           O  
ATOM   2655  CB  GLU A 166     -30.549 -15.828  10.839  1.00  0.00           C  
ATOM   2656  CG  GLU A 166     -29.071 -15.643  10.483  1.00  0.00           C  
ATOM   2657  CD  GLU A 166     -28.444 -16.987  10.106  1.00  0.00           C  
ATOM   2658  OE1 GLU A 166     -28.676 -17.489   8.983  1.00  0.00           O  
ATOM   2659  OE2 GLU A 166     -27.688 -17.563  10.934  1.00  0.00           O1-
ATOM   2660  HN  GLU A 166     -29.889 -15.848  13.707  1.00  0.00           H  
ATOM   2661  HA  GLU A 166     -30.665 -14.320  12.347  1.00  0.00           H  
ATOM   2662  HB1 GLU A 166     -31.082 -15.241  10.055  1.00  0.00           H  
ATOM   2663  HB2 GLU A 166     -30.903 -16.868  10.673  1.00  0.00           H  
ATOM   2664  HG1 GLU A 166     -28.697 -15.192  11.425  1.00  0.00           H  
ATOM   2665  HG2 GLU A 166     -28.902 -14.944   9.637  1.00  0.00           H  
ATOM   2666  N   SER A 167     -33.106 -15.091  13.503  1.00  0.00           N  
ATOM   2667  CA  SER A 167     -34.444 -14.765  13.883  1.00  0.00           C  
ATOM   2668  C   SER A 167     -34.743 -13.353  14.238  1.00  0.00           C  
ATOM   2669  O   SER A 167     -33.915 -12.565  14.704  1.00  0.00           O  
ATOM   2670  CB  SER A 167     -34.942 -15.786  14.921  1.00  0.00           C  
ATOM   2671  OG  SER A 167     -36.319 -16.075  14.778  1.00  0.00           O  
ATOM   2672  HN  SER A 167     -32.546 -15.297  14.309  1.00  0.00           H  
ATOM   2673  HA  SER A 167     -35.058 -14.909  13.003  1.00  0.00           H  
ATOM   2674  HB1 SER A 167     -34.669 -15.582  15.987  1.00  0.00           H  
ATOM   2675  HB2 SER A 167     -34.372 -16.731  14.788  1.00  0.00           H  
ATOM   2676  HG1 SER A 167     -36.389 -16.912  15.237  1.00  0.00           H  
ATOM   2677  N   LYS A 168     -36.042 -13.036  14.087  1.00  0.00           N  
ATOM   2678  CA  LYS A 168     -36.462 -11.723  14.450  1.00  0.00           C  
ATOM   2679  C   LYS A 168     -37.895 -11.955  14.746  1.00  0.00           C  
ATOM   2680  O   LYS A 168     -38.507 -12.887  14.221  1.00  0.00           O  
ATOM   2681  CB  LYS A 168     -36.206 -10.608  13.423  1.00  0.00           C  
ATOM   2682  CG  LYS A 168     -37.135 -10.606  12.215  1.00  0.00           C  
ATOM   2683  CD  LYS A 168     -37.034  -9.283  11.453  1.00  0.00           C  
ATOM   2684  CE  LYS A 168     -37.971  -8.114  11.775  1.00  0.00           C  
ATOM   2685  NZ  LYS A 168     -39.383  -8.517  11.908  1.00  0.00           N1+
ATOM   2686  HN  LYS A 168     -36.725 -13.708  13.813  1.00  0.00           H  
ATOM   2687  HA  LYS A 168     -35.943 -11.428  15.355  1.00  0.00           H  
ATOM   2688  HB1 LYS A 168     -35.140 -10.533  13.093  1.00  0.00           H  
ATOM   2689  HB2 LYS A 168     -36.387  -9.698  14.028  1.00  0.00           H  
ATOM   2690  HG1 LYS A 168     -38.169 -10.875  12.543  1.00  0.00           H  
ATOM   2691  HG2 LYS A 168     -36.909 -11.463  11.546  1.00  0.00           H  
ATOM   2692  HD1 LYS A 168     -37.037  -9.604  10.386  1.00  0.00           H  
ATOM   2693  HD2 LYS A 168     -36.018  -8.888  11.651  1.00  0.00           H  
ATOM   2694  HE1 LYS A 168     -38.014  -7.342  10.981  1.00  0.00           H  
ATOM   2695  HE2 LYS A 168     -37.562  -7.726  12.739  1.00  0.00           H  
ATOM   2696  HZ1 LYS A 168     -39.726  -9.086  11.091  1.00  0.00           H  
ATOM   2697  HZ2 LYS A 168     -39.888  -7.620  12.012  1.00  0.00           H  
ATOM   2698  HZ3 LYS A 168     -39.519  -8.985  12.823  1.00  0.00           H  
ATOM   2699  N   ALA A 169     -38.481 -11.134  15.646  1.00  0.00           N  
ATOM   2700  CA  ALA A 169     -39.856 -10.987  16.014  1.00  0.00           C  
ATOM   2701  C   ALA A 169     -40.712 -10.268  15.022  1.00  0.00           C  
ATOM   2702  O   ALA A 169     -40.153  -9.343  14.427  1.00  0.00           O  
ATOM   2703  CB  ALA A 169     -39.971 -10.398  17.423  1.00  0.00           C  
ATOM   2704  HN  ALA A 169     -37.803 -10.554  16.084  1.00  0.00           H  
ATOM   2705  HA  ALA A 169     -40.253 -11.994  16.028  1.00  0.00           H  
ATOM   2706  HB1 ALA A 169     -39.112 -10.784  18.009  1.00  0.00           H  
ATOM   2707  HB2 ALA A 169     -40.965 -10.492  17.912  1.00  0.00           H  
ATOM   2708  HB3 ALA A 169     -39.777  -9.302  17.380  1.00  0.00           H  
ATOM   2709  N   GLU A 170     -41.978 -10.634  14.739  1.00  0.00           N  
ATOM   2710  CA  GLU A 170     -42.653 -10.090  13.601  1.00  0.00           C  
ATOM   2711  C   GLU A 170     -43.337  -8.795  13.891  1.00  0.00           C  
ATOM   2712  O   GLU A 170     -43.588  -7.883  13.097  1.00  0.00           O  
ATOM   2713  CB  GLU A 170     -43.579 -11.110  12.918  1.00  0.00           C  
ATOM   2714  CG  GLU A 170     -42.852 -12.153  12.075  1.00  0.00           C  
ATOM   2715  CD  GLU A 170     -43.808 -13.204  11.534  1.00  0.00           C  
ATOM   2716  OE1 GLU A 170     -44.960 -13.452  11.844  1.00  0.00           O  
ATOM   2717  OE2 GLU A 170     -43.192 -14.020  10.573  1.00  0.00           O1-
ATOM   2718  HN  GLU A 170     -42.403 -11.396  15.214  1.00  0.00           H  
ATOM   2719  HA  GLU A 170     -41.920  -9.729  12.896  1.00  0.00           H  
ATOM   2720  HB1 GLU A 170     -44.177 -10.576  12.148  1.00  0.00           H  
ATOM   2721  HB2 GLU A 170     -44.185 -11.630  13.687  1.00  0.00           H  
ATOM   2722  HG1 GLU A 170     -42.079 -12.702  12.650  1.00  0.00           H  
ATOM   2723  HG2 GLU A 170     -42.424 -11.589  11.218  1.00  0.00           H  
ATOM   2724  HE2 GLU A 170     -43.813 -14.652  10.206  1.00  0.00           H  
ATOM   2725  N   LYS A 171     -43.627  -8.637  15.193  1.00  0.00           N  
ATOM   2726  CA  LYS A 171     -43.996  -7.343  15.666  1.00  0.00           C  
ATOM   2727  C   LYS A 171     -43.489  -7.176  17.058  1.00  0.00           C  
ATOM   2728  O   LYS A 171     -43.630  -8.005  17.959  1.00  0.00           O  
ATOM   2729  CB  LYS A 171     -45.507  -7.045  15.541  1.00  0.00           C  
ATOM   2730  CG  LYS A 171     -45.913  -6.020  14.484  1.00  0.00           C  
ATOM   2731  CD  LYS A 171     -45.667  -4.602  14.996  1.00  0.00           C  
ATOM   2732  CE  LYS A 171     -45.630  -3.561  13.878  1.00  0.00           C  
ATOM   2733  NZ  LYS A 171     -45.891  -2.204  14.416  1.00  0.00           N1+
ATOM   2734  HN  LYS A 171     -43.266  -9.315  15.835  1.00  0.00           H  
ATOM   2735  HA  LYS A 171     -43.475  -6.605  15.080  1.00  0.00           H  
ATOM   2736  HB1 LYS A 171     -46.008  -6.812  16.504  1.00  0.00           H  
ATOM   2737  HB2 LYS A 171     -45.949  -8.040  15.305  1.00  0.00           H  
ATOM   2738  HG1 LYS A 171     -46.998  -6.186  14.318  1.00  0.00           H  
ATOM   2739  HG2 LYS A 171     -45.361  -6.127  13.524  1.00  0.00           H  
ATOM   2740  HD1 LYS A 171     -44.670  -4.583  15.481  1.00  0.00           H  
ATOM   2741  HD2 LYS A 171     -46.473  -4.370  15.737  1.00  0.00           H  
ATOM   2742  HE1 LYS A 171     -46.479  -3.773  13.198  1.00  0.00           H  
ATOM   2743  HE2 LYS A 171     -44.727  -3.636  13.228  1.00  0.00           H  
ATOM   2744  HZ1 LYS A 171     -46.810  -2.246  14.891  1.00  0.00           H  
ATOM   2745  HZ2 LYS A 171     -45.789  -1.495  13.651  1.00  0.00           H  
ATOM   2746  HZ3 LYS A 171     -45.160  -1.959  15.118  1.00  0.00           H  
ATOM   2747  N   VAL A 172     -42.929  -6.024  17.444  1.00  0.00           N  
ATOM   2748  CA  VAL A 172     -42.372  -5.736  18.729  1.00  0.00           C  
ATOM   2749  C   VAL A 172     -43.122  -4.554  19.257  1.00  0.00           C  
ATOM   2750  O   VAL A 172     -43.016  -3.441  18.754  1.00  0.00           O  
ATOM   2751  CB  VAL A 172     -40.886  -5.560  18.845  1.00  0.00           C  
ATOM   2752  CG1 VAL A 172     -40.517  -5.275  20.305  1.00  0.00           C  
ATOM   2753  CG2 VAL A 172     -40.184  -6.818  18.292  1.00  0.00           C  
ATOM   2754  HN  VAL A 172     -42.756  -5.329  16.738  1.00  0.00           H  
ATOM   2755  HA  VAL A 172     -42.563  -6.520  19.439  1.00  0.00           H  
ATOM   2756  HB  VAL A 172     -40.662  -4.664  18.239  1.00  0.00           H  
ATOM   2757 1HG1 VAL A 172     -40.983  -4.356  20.747  1.00  0.00           H  
ATOM   2758 2HG1 VAL A 172     -39.417  -5.144  20.392  1.00  0.00           H  
ATOM   2759 3HG1 VAL A 172     -40.951  -6.069  20.951  1.00  0.00           H  
ATOM   2760 1HG2 VAL A 172     -39.102  -6.690  18.499  1.00  0.00           H  
ATOM   2761 2HG2 VAL A 172     -40.453  -6.883  17.210  1.00  0.00           H  
ATOM   2762 3HG2 VAL A 172     -40.620  -7.708  18.802  1.00  0.00           H  
ATOM   2763  N   LEU A 173     -44.016  -4.858  20.213  1.00  0.00           N  
ATOM   2764  CA  LEU A 173     -44.898  -3.922  20.815  1.00  0.00           C  
ATOM   2765  C   LEU A 173     -44.409  -3.395  22.121  1.00  0.00           C  
ATOM   2766  O   LEU A 173     -44.030  -4.143  23.016  1.00  0.00           O  
ATOM   2767  CB  LEU A 173     -46.318  -4.514  20.976  1.00  0.00           C  
ATOM   2768  CG  LEU A 173     -46.924  -4.991  19.651  1.00  0.00           C  
ATOM   2769  CD1 LEU A 173     -48.109  -5.958  19.793  1.00  0.00           C  
ATOM   2770  CD2 LEU A 173     -47.472  -3.821  18.822  1.00  0.00           C  
ATOM   2771  HN  LEU A 173     -44.141  -5.808  20.509  1.00  0.00           H  
ATOM   2772  HA  LEU A 173     -45.108  -3.130  20.114  1.00  0.00           H  
ATOM   2773  HB1 LEU A 173     -47.044  -3.783  21.383  1.00  0.00           H  
ATOM   2774  HB2 LEU A 173     -46.245  -5.449  21.566  1.00  0.00           H  
ATOM   2775  HG  LEU A 173     -46.142  -5.515  19.054  1.00  0.00           H  
ATOM   2776 1HD1 LEU A 173     -48.928  -5.385  20.289  1.00  0.00           H  
ATOM   2777 2HD1 LEU A 173     -47.667  -6.734  20.447  1.00  0.00           H  
ATOM   2778 3HD1 LEU A 173     -48.429  -6.483  18.873  1.00  0.00           H  
ATOM   2779 1HD2 LEU A 173     -48.351  -3.469  19.409  1.00  0.00           H  
ATOM   2780 2HD2 LEU A 173     -47.805  -4.138  17.813  1.00  0.00           H  
ATOM   2781 3HD2 LEU A 173     -46.743  -2.993  18.657  1.00  0.00           H  
ATOM   2782  N   GLN A 174     -44.181  -2.076  22.188  1.00  0.00           N  
ATOM   2783  CA  GLN A 174     -43.473  -1.420  23.253  1.00  0.00           C  
ATOM   2784  C   GLN A 174     -44.203  -0.222  23.749  1.00  0.00           C  
ATOM   2785  O   GLN A 174     -44.462   0.777  23.081  1.00  0.00           O  
ATOM   2786  CB  GLN A 174     -42.003  -1.111  22.942  1.00  0.00           C  
ATOM   2787  CG  GLN A 174     -41.162  -0.662  24.143  1.00  0.00           C  
ATOM   2788  CD  GLN A 174     -39.734  -1.129  23.928  1.00  0.00           C  
ATOM   2789  NE2 GLN A 174     -38.892  -1.069  24.996  1.00  0.00           N  
ATOM   2790  OE1 GLN A 174     -39.316  -1.570  22.855  1.00  0.00           O  
ATOM   2791  HN  GLN A 174     -44.548  -1.460  21.499  1.00  0.00           H  
ATOM   2792  HA  GLN A 174     -43.417  -2.069  24.121  1.00  0.00           H  
ATOM   2793  HB1 GLN A 174     -41.886  -0.522  22.012  1.00  0.00           H  
ATOM   2794  HB2 GLN A 174     -41.736  -2.128  22.580  1.00  0.00           H  
ATOM   2795  HG1 GLN A 174     -41.664  -1.066  25.044  1.00  0.00           H  
ATOM   2796  HG2 GLN A 174     -41.208   0.445  24.065  1.00  0.00           H  
ATOM   2797 1HE2 GLN A 174     -39.068  -0.310  25.617  1.00  0.00           H  
ATOM   2798 2HE2 GLN A 174     -37.963  -1.406  24.827  1.00  0.00           H  
ATOM   2799  N   PHE A 175     -44.763  -0.253  24.976  1.00  0.00           N  
ATOM   2800  CA  PHE A 175     -45.652   0.749  25.464  1.00  0.00           C  
ATOM   2801  C   PHE A 175     -45.133   1.390  26.695  1.00  0.00           C  
ATOM   2802  O   PHE A 175     -44.381   0.875  27.520  1.00  0.00           O  
ATOM   2803  CB  PHE A 175     -47.014   0.037  25.550  1.00  0.00           C  
ATOM   2804  CG  PHE A 175     -47.042  -0.923  26.684  1.00  0.00           C  
ATOM   2805  CD1 PHE A 175     -47.468  -0.603  27.952  1.00  0.00           C  
ATOM   2806  CD2 PHE A 175     -46.681  -2.235  26.442  1.00  0.00           C  
ATOM   2807  CE1 PHE A 175     -47.454  -1.522  28.973  1.00  0.00           C  
ATOM   2808  CE2 PHE A 175     -46.694  -3.215  27.407  1.00  0.00           C  
ATOM   2809  CZ  PHE A 175     -47.194  -2.820  28.624  1.00  0.00           C  
ATOM   2810  HN  PHE A 175     -44.831  -1.162  25.388  1.00  0.00           H  
ATOM   2811  HA  PHE A 175     -45.880   1.553  24.774  1.00  0.00           H  
ATOM   2812  HB1 PHE A 175     -47.156  -0.507  24.586  1.00  0.00           H  
ATOM   2813  HB2 PHE A 175     -47.847   0.740  25.780  1.00  0.00           H  
ATOM   2814  HD1 PHE A 175     -47.676   0.407  28.273  1.00  0.00           H  
ATOM   2815  HD2 PHE A 175     -46.295  -2.508  25.473  1.00  0.00           H  
ATOM   2816  HE1 PHE A 175     -47.792  -1.283  29.973  1.00  0.00           H  
ATOM   2817  HE2 PHE A 175     -46.362  -4.229  27.253  1.00  0.00           H  
ATOM   2818  HZ  PHE A 175     -47.299  -3.568  29.400  1.00  0.00           H  
ATOM   2819  N   ASP A 176     -45.488   2.680  26.887  1.00  0.00           N  
ATOM   2820  CA  ASP A 176     -45.030   3.443  28.014  1.00  0.00           C  
ATOM   2821  C   ASP A 176     -45.870   3.125  29.200  1.00  0.00           C  
ATOM   2822  O   ASP A 176     -47.085   3.044  29.094  1.00  0.00           O  
ATOM   2823  CB  ASP A 176     -45.134   4.946  27.700  1.00  0.00           C  
ATOM   2824  CG  ASP A 176     -44.242   5.381  26.537  1.00  0.00           C  
ATOM   2825  OD1 ASP A 176     -44.632   6.461  26.029  1.00  0.00           O  
ATOM   2826  OD2 ASP A 176     -43.202   4.783  26.157  1.00  0.00           O1-
ATOM   2827  HN  ASP A 176     -45.782   3.235  26.119  1.00  0.00           H  
ATOM   2828  HA  ASP A 176     -43.981   3.333  28.223  1.00  0.00           H  
ATOM   2829  HB1 ASP A 176     -44.687   5.438  28.588  1.00  0.00           H  
ATOM   2830  HB2 ASP A 176     -46.144   5.354  27.497  1.00  0.00           H  
ATOM   2831  N   PRO A 177     -45.292   2.923  30.356  1.00  0.00           N  
ATOM   2832  CA  PRO A 177     -45.929   2.922  31.634  1.00  0.00           C  
ATOM   2833  C   PRO A 177     -46.970   3.982  31.783  1.00  0.00           C  
ATOM   2834  O   PRO A 177     -46.720   5.167  31.605  1.00  0.00           O  
ATOM   2835  CB  PRO A 177     -44.812   3.034  32.662  1.00  0.00           C  
ATOM   2836  CG  PRO A 177     -43.556   2.443  32.006  1.00  0.00           C  
ATOM   2837  CD  PRO A 177     -43.865   2.980  30.598  1.00  0.00           C  
ATOM   2838  HA  PRO A 177     -46.480   1.989  31.648  1.00  0.00           H  
ATOM   2839  HB1 PRO A 177     -45.042   2.621  33.677  1.00  0.00           H  
ATOM   2840  HB2 PRO A 177     -44.507   4.090  32.839  1.00  0.00           H  
ATOM   2841  HG1 PRO A 177     -42.586   2.714  32.471  1.00  0.00           H  
ATOM   2842  HG2 PRO A 177     -43.647   1.344  32.207  1.00  0.00           H  
ATOM   2843  HD1 PRO A 177     -43.581   4.059  30.604  1.00  0.00           H  
ATOM   2844  HD2 PRO A 177     -43.309   2.457  29.787  1.00  0.00           H  
ATOM   2845  N   GLY A 178     -48.196   3.583  32.172  1.00  0.00           N  
ATOM   2846  CA  GLY A 178     -49.327   4.407  32.454  1.00  0.00           C  
ATOM   2847  C   GLY A 178     -50.250   4.360  31.287  1.00  0.00           C  
ATOM   2848  O   GLY A 178     -51.368   4.858  31.273  1.00  0.00           O  
ATOM   2849  HN  GLY A 178     -48.314   2.619  32.387  1.00  0.00           H  
ATOM   2850  HA1 GLY A 178     -49.092   5.451  32.663  1.00  0.00           H  
ATOM   2851  HA2 GLY A 178     -49.863   3.984  33.287  1.00  0.00           H  
ATOM   2852  N   THR A 179     -49.871   3.612  30.230  1.00  0.00           N  
ATOM   2853  CA  THR A 179     -50.748   3.065  29.234  1.00  0.00           C  
ATOM   2854  C   THR A 179     -51.514   1.884  29.726  1.00  0.00           C  
ATOM   2855  O   THR A 179     -50.965   0.831  30.049  1.00  0.00           O  
ATOM   2856  CB  THR A 179     -50.067   2.571  27.987  1.00  0.00           C  
ATOM   2857  CG2 THR A 179     -51.073   2.282  26.854  1.00  0.00           C  
ATOM   2858  OG1 THR A 179     -49.189   3.561  27.481  1.00  0.00           O  
ATOM   2859  HN  THR A 179     -48.912   3.365  30.126  1.00  0.00           H  
ATOM   2860  HA  THR A 179     -51.345   3.846  28.804  1.00  0.00           H  
ATOM   2861  HB  THR A 179     -49.542   1.616  28.187  1.00  0.00           H  
ATOM   2862  HG1 THR A 179     -48.442   3.578  28.083  1.00  0.00           H  
ATOM   2863 1HG2 THR A 179     -51.835   3.070  26.678  1.00  0.00           H  
ATOM   2864 2HG2 THR A 179     -51.604   1.384  27.217  1.00  0.00           H  
ATOM   2865 3HG2 THR A 179     -50.626   2.014  25.883  1.00  0.00           H  
ATOM   2866  N   LYS A 180     -52.839   1.958  29.916  1.00  0.00           N  
ATOM   2867  CA  LYS A 180     -53.705   0.903  30.344  1.00  0.00           C  
ATOM   2868  C   LYS A 180     -54.735   0.650  29.299  1.00  0.00           C  
ATOM   2869  O   LYS A 180     -55.678  -0.115  29.507  1.00  0.00           O  
ATOM   2870  CB  LYS A 180     -54.542   1.341  31.567  1.00  0.00           C  
ATOM   2871  CG  LYS A 180     -53.733   1.990  32.690  1.00  0.00           C  
ATOM   2872  CD  LYS A 180     -52.641   1.175  33.390  1.00  0.00           C  
ATOM   2873  CE  LYS A 180     -53.119  -0.008  34.225  1.00  0.00           C  
ATOM   2874  NZ  LYS A 180     -51.950  -0.547  34.960  1.00  0.00           N1+
ATOM   2875  HN  LYS A 180     -53.257   2.807  29.608  1.00  0.00           H  
ATOM   2876  HA  LYS A 180     -53.242  -0.060  30.475  1.00  0.00           H  
ATOM   2877  HB1 LYS A 180     -55.095   0.500  32.049  1.00  0.00           H  
ATOM   2878  HB2 LYS A 180     -55.259   2.116  31.221  1.00  0.00           H  
ATOM   2879  HG1 LYS A 180     -54.450   2.305  33.475  1.00  0.00           H  
ATOM   2880  HG2 LYS A 180     -53.295   2.959  32.376  1.00  0.00           H  
ATOM   2881  HD1 LYS A 180     -52.021   1.858  34.005  1.00  0.00           H  
ATOM   2882  HD2 LYS A 180     -51.937   0.830  32.596  1.00  0.00           H  
ATOM   2883  HE1 LYS A 180     -53.533  -0.842  33.611  1.00  0.00           H  
ATOM   2884  HE2 LYS A 180     -53.865   0.328  34.969  1.00  0.00           H  
ATOM   2885  HZ1 LYS A 180     -51.592   0.230  35.548  1.00  0.00           H  
ATOM   2886  HZ2 LYS A 180     -51.226  -0.937  34.328  1.00  0.00           H  
ATOM   2887  HZ3 LYS A 180     -52.321  -1.308  35.573  1.00  0.00           H  
ATOM   2888  N   ASN A 181     -54.598   1.287  28.127  1.00  0.00           N  
ATOM   2889  CA  ASN A 181     -55.437   0.953  27.011  1.00  0.00           C  
ATOM   2890  C   ASN A 181     -54.510   0.474  25.947  1.00  0.00           C  
ATOM   2891  O   ASN A 181     -53.747   1.228  25.334  1.00  0.00           O  
ATOM   2892  CB  ASN A 181     -56.329   2.122  26.561  1.00  0.00           C  
ATOM   2893  CG  ASN A 181     -56.972   1.779  25.220  1.00  0.00           C  
ATOM   2894  ND2 ASN A 181     -57.187   2.774  24.321  1.00  0.00           N  
ATOM   2895  OD1 ASN A 181     -57.309   0.624  24.999  1.00  0.00           O  
ATOM   2896  HN  ASN A 181     -53.965   2.047  28.027  1.00  0.00           H  
ATOM   2897  HA  ASN A 181     -56.190   0.255  27.351  1.00  0.00           H  
ATOM   2898  HB1 ASN A 181     -55.694   3.021  26.415  1.00  0.00           H  
ATOM   2899  HB2 ASN A 181     -57.173   2.404  27.220  1.00  0.00           H  
ATOM   2900 1HD2 ASN A 181     -57.685   2.581  23.481  1.00  0.00           H  
ATOM   2901 2HD2 ASN A 181     -56.972   3.711  24.595  1.00  0.00           H  
ATOM   2902  N   VAL A 182     -54.581  -0.822  25.616  1.00  0.00           N  
ATOM   2903  CA  VAL A 182     -53.644  -1.454  24.739  1.00  0.00           C  
ATOM   2904  C   VAL A 182     -54.292  -2.091  23.562  1.00  0.00           C  
ATOM   2905  O   VAL A 182     -53.784  -2.918  22.804  1.00  0.00           O  
ATOM   2906  CB  VAL A 182     -52.876  -2.508  25.477  1.00  0.00           C  
ATOM   2907  CG1 VAL A 182     -51.951  -1.893  26.538  1.00  0.00           C  
ATOM   2908  CG2 VAL A 182     -53.758  -3.657  26.010  1.00  0.00           C  
ATOM   2909  HN  VAL A 182     -55.249  -1.401  26.078  1.00  0.00           H  
ATOM   2910  HA  VAL A 182     -52.950  -0.723  24.349  1.00  0.00           H  
ATOM   2911  HB  VAL A 182     -52.229  -3.046  24.734  1.00  0.00           H  
ATOM   2912 1HG1 VAL A 182     -52.585  -1.444  27.336  1.00  0.00           H  
ATOM   2913 2HG1 VAL A 182     -51.404  -1.095  25.999  1.00  0.00           H  
ATOM   2914 3HG1 VAL A 182     -51.228  -2.625  26.983  1.00  0.00           H  
ATOM   2915 1HG2 VAL A 182     -54.622  -3.374  26.650  1.00  0.00           H  
ATOM   2916 2HG2 VAL A 182     -53.262  -4.548  26.448  1.00  0.00           H  
ATOM   2917 3HG2 VAL A 182     -54.315  -4.028  25.119  1.00  0.00           H  
ATOM   2918  N   THR A 183     -55.579  -1.746  23.378  1.00  0.00           N  
ATOM   2919  CA  THR A 183     -56.581  -2.383  22.570  1.00  0.00           C  
ATOM   2920  C   THR A 183     -56.203  -2.525  21.135  1.00  0.00           C  
ATOM   2921  O   THR A 183     -56.299  -3.627  20.585  1.00  0.00           O  
ATOM   2922  CB  THR A 183     -57.853  -1.590  22.537  1.00  0.00           C  
ATOM   2923  CG2 THR A 183     -58.933  -2.184  21.629  1.00  0.00           C  
ATOM   2924  OG1 THR A 183     -58.424  -1.546  23.841  1.00  0.00           O  
ATOM   2925  HN  THR A 183     -55.895  -0.949  23.882  1.00  0.00           H  
ATOM   2926  HA  THR A 183     -56.677  -3.369  22.996  1.00  0.00           H  
ATOM   2927  HB  THR A 183     -57.710  -0.544  22.177  1.00  0.00           H  
ATOM   2928  HG1 THR A 183     -57.993  -0.812  24.278  1.00  0.00           H  
ATOM   2929 1HG2 THR A 183     -59.846  -1.551  21.694  1.00  0.00           H  
ATOM   2930 2HG2 THR A 183     -59.111  -3.252  21.860  1.00  0.00           H  
ATOM   2931 3HG2 THR A 183     -58.666  -2.208  20.552  1.00  0.00           H  
ATOM   2932  N   ALA A 184     -55.658  -1.437  20.563  1.00  0.00           N  
ATOM   2933  CA  ALA A 184     -55.093  -1.340  19.253  1.00  0.00           C  
ATOM   2934  C   ALA A 184     -53.823  -2.084  19.034  1.00  0.00           C  
ATOM   2935  O   ALA A 184     -53.529  -2.555  17.936  1.00  0.00           O  
ATOM   2936  CB  ALA A 184     -54.893   0.119  18.803  1.00  0.00           C  
ATOM   2937  HN  ALA A 184     -55.599  -0.631  21.147  1.00  0.00           H  
ATOM   2938  HA  ALA A 184     -55.799  -1.856  18.602  1.00  0.00           H  
ATOM   2939  HB1 ALA A 184     -54.097   0.643  19.381  1.00  0.00           H  
ATOM   2940  HB2 ALA A 184     -55.818   0.730  18.830  1.00  0.00           H  
ATOM   2941  HB3 ALA A 184     -54.577   0.180  17.741  1.00  0.00           H  
ATOM   2942  N   LEU A 185     -53.014  -2.262  20.093  1.00  0.00           N  
ATOM   2943  CA  LEU A 185     -51.801  -3.022  20.066  1.00  0.00           C  
ATOM   2944  C   LEU A 185     -51.966  -4.494  19.845  1.00  0.00           C  
ATOM   2945  O   LEU A 185     -51.343  -5.155  19.017  1.00  0.00           O  
ATOM   2946  CB  LEU A 185     -50.863  -2.824  21.266  1.00  0.00           C  
ATOM   2947  CG  LEU A 185     -50.625  -1.369  21.686  1.00  0.00           C  
ATOM   2948  CD1 LEU A 185     -49.614  -1.240  22.837  1.00  0.00           C  
ATOM   2949  CD2 LEU A 185     -50.109  -0.548  20.486  1.00  0.00           C  
ATOM   2950  HN  LEU A 185     -53.144  -1.817  20.978  1.00  0.00           H  
ATOM   2951  HA  LEU A 185     -51.268  -2.619  19.214  1.00  0.00           H  
ATOM   2952  HB1 LEU A 185     -49.867  -3.306  21.142  1.00  0.00           H  
ATOM   2953  HB2 LEU A 185     -51.278  -3.357  22.140  1.00  0.00           H  
ATOM   2954  HG  LEU A 185     -51.633  -0.923  21.862  1.00  0.00           H  
ATOM   2955 1HD1 LEU A 185     -49.959  -1.594  23.832  1.00  0.00           H  
ATOM   2956 2HD1 LEU A 185     -49.446  -0.144  22.955  1.00  0.00           H  
ATOM   2957 3HD1 LEU A 185     -48.602  -1.672  22.741  1.00  0.00           H  
ATOM   2958 1HD2 LEU A 185     -49.119  -0.948  20.178  1.00  0.00           H  
ATOM   2959 2HD2 LEU A 185     -49.864   0.444  20.917  1.00  0.00           H  
ATOM   2960 3HD2 LEU A 185     -50.850  -0.344  19.674  1.00  0.00           H  
ATOM   2961  N   LEU A 186     -52.843  -5.025  20.711  1.00  0.00           N  
ATOM   2962  CA  LEU A 186     -53.247  -6.406  20.681  1.00  0.00           C  
ATOM   2963  C   LEU A 186     -53.842  -6.881  19.406  1.00  0.00           C  
ATOM   2964  O   LEU A 186     -53.553  -7.949  18.865  1.00  0.00           O  
ATOM   2965  CB  LEU A 186     -54.199  -6.633  21.867  1.00  0.00           C  
ATOM   2966  CG  LEU A 186     -53.537  -6.732  23.246  1.00  0.00           C  
ATOM   2967  CD1 LEU A 186     -54.636  -6.799  24.318  1.00  0.00           C  
ATOM   2968  CD2 LEU A 186     -52.707  -7.994  23.531  1.00  0.00           C  
ATOM   2969  HN  LEU A 186     -53.310  -4.486  21.410  1.00  0.00           H  
ATOM   2970  HA  LEU A 186     -52.348  -6.991  20.735  1.00  0.00           H  
ATOM   2971  HB1 LEU A 186     -54.916  -7.477  21.721  1.00  0.00           H  
ATOM   2972  HB2 LEU A 186     -54.879  -5.754  21.865  1.00  0.00           H  
ATOM   2973  HG  LEU A 186     -52.886  -5.884  23.573  1.00  0.00           H  
ATOM   2974 1HD1 LEU A 186     -55.160  -5.831  24.178  1.00  0.00           H  
ATOM   2975 2HD1 LEU A 186     -54.268  -6.856  25.373  1.00  0.00           H  
ATOM   2976 3HD1 LEU A 186     -55.212  -7.746  24.194  1.00  0.00           H  
ATOM   2977 1HD2 LEU A 186     -52.283  -7.987  24.552  1.00  0.00           H  
ATOM   2978 2HD2 LEU A 186     -51.917  -8.175  22.759  1.00  0.00           H  
ATOM   2979 3HD2 LEU A 186     -53.358  -8.892  23.437  1.00  0.00           H  
ATOM   2980  N   MET A 187     -54.648  -6.031  18.747  1.00  0.00           N  
ATOM   2981  CA  MET A 187     -55.187  -6.122  17.423  1.00  0.00           C  
ATOM   2982  C   MET A 187     -54.174  -6.228  16.341  1.00  0.00           C  
ATOM   2983  O   MET A 187     -54.275  -7.093  15.461  1.00  0.00           O  
ATOM   2984  CB  MET A 187     -56.357  -5.169  17.150  1.00  0.00           C  
ATOM   2985  CG  MET A 187     -57.615  -5.372  18.001  1.00  0.00           C  
ATOM   2986  SD  MET A 187     -58.778  -4.011  17.670  1.00  0.00           S  
ATOM   2987  CE  MET A 187     -60.362  -4.636  18.288  1.00  0.00           C  
ATOM   2988  HN  MET A 187     -55.014  -5.239  19.242  1.00  0.00           H  
ATOM   2989  HA  MET A 187     -55.691  -7.082  17.378  1.00  0.00           H  
ATOM   2990  HB1 MET A 187     -56.627  -5.343  16.093  1.00  0.00           H  
ATOM   2991  HB2 MET A 187     -56.074  -4.099  17.166  1.00  0.00           H  
ATOM   2992  HG1 MET A 187     -57.314  -5.291  19.072  1.00  0.00           H  
ATOM   2993  HG2 MET A 187     -58.104  -6.349  17.836  1.00  0.00           H  
ATOM   2994  HE1 MET A 187     -60.898  -3.846  18.847  1.00  0.00           H  
ATOM   2995  HE2 MET A 187     -60.294  -5.453  19.033  1.00  0.00           H  
ATOM   2996  HE3 MET A 187     -61.035  -4.982  17.479  1.00  0.00           H  
ATOM   2997  N   GLU A 188     -53.100  -5.428  16.470  1.00  0.00           N  
ATOM   2998  CA  GLU A 188     -51.936  -5.366  15.647  1.00  0.00           C  
ATOM   2999  C   GLU A 188     -51.055  -6.564  15.668  1.00  0.00           C  
ATOM   3000  O   GLU A 188     -50.408  -6.942  14.687  1.00  0.00           O  
ATOM   3001  CB  GLU A 188     -51.153  -4.053  15.850  1.00  0.00           C  
ATOM   3002  CG  GLU A 188     -49.812  -3.851  15.137  1.00  0.00           C  
ATOM   3003  CD  GLU A 188     -49.402  -2.394  15.082  1.00  0.00           C  
ATOM   3004  OE1 GLU A 188     -50.129  -1.559  14.473  1.00  0.00           O  
ATOM   3005  OE2 GLU A 188     -48.284  -2.045  15.560  1.00  0.00           O1-
ATOM   3006  HN  GLU A 188     -53.151  -4.747  17.192  1.00  0.00           H  
ATOM   3007  HA  GLU A 188     -52.361  -5.291  14.653  1.00  0.00           H  
ATOM   3008  HB1 GLU A 188     -51.010  -4.055  16.958  1.00  0.00           H  
ATOM   3009  HB2 GLU A 188     -51.919  -3.365  15.448  1.00  0.00           H  
ATOM   3010  HG1 GLU A 188     -49.973  -4.146  14.072  1.00  0.00           H  
ATOM   3011  HG2 GLU A 188     -48.888  -4.354  15.486  1.00  0.00           H  
ATOM   3012  N   ALA A 189     -51.139  -7.444  16.680  1.00  0.00           N  
ATOM   3013  CA  ALA A 189     -50.602  -8.764  16.634  1.00  0.00           C  
ATOM   3014  C   ALA A 189     -51.206  -9.718  15.660  1.00  0.00           C  
ATOM   3015  O   ALA A 189     -50.584 -10.522  14.969  1.00  0.00           O  
ATOM   3016  CB  ALA A 189     -50.718  -9.433  18.018  1.00  0.00           C  
ATOM   3017  HN  ALA A 189     -51.566  -7.272  17.564  1.00  0.00           H  
ATOM   3018  HA  ALA A 189     -49.559  -8.715  16.356  1.00  0.00           H  
ATOM   3019  HB1 ALA A 189     -50.566  -8.638  18.780  1.00  0.00           H  
ATOM   3020  HB2 ALA A 189     -50.100 -10.342  18.113  1.00  0.00           H  
ATOM   3021  HB3 ALA A 189     -51.794  -9.686  18.186  1.00  0.00           H  
ATOM   3022  N   LYS A 190     -52.540  -9.659  15.500  1.00  0.00           N  
ATOM   3023  CA  LYS A 190     -53.344 -10.695  14.935  1.00  0.00           C  
ATOM   3024  C   LYS A 190     -53.182 -10.999  13.483  1.00  0.00           C  
ATOM   3025  O   LYS A 190     -53.635 -12.062  13.050  1.00  0.00           O  
ATOM   3026  CB  LYS A 190     -54.812 -10.477  15.342  1.00  0.00           C  
ATOM   3027  CG  LYS A 190     -55.098 -10.430  16.849  1.00  0.00           C  
ATOM   3028  CD  LYS A 190     -56.525 -10.441  17.396  1.00  0.00           C  
ATOM   3029  CE  LYS A 190     -57.392 -11.670  17.091  1.00  0.00           C  
ATOM   3030  NZ  LYS A 190     -58.729 -11.495  17.708  1.00  0.00           N1+
ATOM   3031  HN  LYS A 190     -53.050  -8.853  15.798  1.00  0.00           H  
ATOM   3032  HA  LYS A 190     -53.096 -11.587  15.499  1.00  0.00           H  
ATOM   3033  HB1 LYS A 190     -55.404 -11.316  14.903  1.00  0.00           H  
ATOM   3034  HB2 LYS A 190     -55.237  -9.563  14.882  1.00  0.00           H  
ATOM   3035  HG1 LYS A 190     -54.620  -9.511  17.258  1.00  0.00           H  
ATOM   3036  HG2 LYS A 190     -54.650 -11.315  17.338  1.00  0.00           H  
ATOM   3037  HD1 LYS A 190     -57.070  -9.619  16.873  1.00  0.00           H  
ATOM   3038  HD2 LYS A 190     -56.443 -10.138  18.462  1.00  0.00           H  
ATOM   3039  HE1 LYS A 190     -56.951 -12.609  17.482  1.00  0.00           H  
ATOM   3040  HE2 LYS A 190     -57.503 -11.860  16.011  1.00  0.00           H  
ATOM   3041  HZ1 LYS A 190     -59.022 -10.521  17.502  1.00  0.00           H  
ATOM   3042  HZ2 LYS A 190     -58.704 -11.569  18.752  1.00  0.00           H  
ATOM   3043  HZ3 LYS A 190     -59.396 -12.175  17.284  1.00  0.00           H  
ATOM   3044  N   GLU A 191     -52.648 -10.071  12.677  1.00  0.00           N  
ATOM   3045  CA  GLU A 191     -52.431 -10.227  11.277  1.00  0.00           C  
ATOM   3046  C   GLU A 191     -51.343 -11.155  10.840  1.00  0.00           C  
ATOM   3047  O   GLU A 191     -51.318 -11.711   9.743  1.00  0.00           O  
ATOM   3048  CB  GLU A 191     -52.461  -8.902  10.509  1.00  0.00           C  
ATOM   3049  CG  GLU A 191     -53.760  -8.162  10.819  1.00  0.00           C  
ATOM   3050  CD  GLU A 191     -53.937  -6.896   9.987  1.00  0.00           C  
ATOM   3051  OE1 GLU A 191     -54.007  -6.928   8.728  1.00  0.00           O  
ATOM   3052  OE2 GLU A 191     -53.830  -5.793  10.586  1.00  0.00           O1-
ATOM   3053  HN  GLU A 191     -52.394  -9.165  13.012  1.00  0.00           H  
ATOM   3054  HA  GLU A 191     -53.302 -10.745  10.901  1.00  0.00           H  
ATOM   3055  HB1 GLU A 191     -52.303  -9.119   9.423  1.00  0.00           H  
ATOM   3056  HB2 GLU A 191     -51.620  -8.289  10.921  1.00  0.00           H  
ATOM   3057  HG1 GLU A 191     -53.856  -7.822  11.868  1.00  0.00           H  
ATOM   3058  HG2 GLU A 191     -54.571  -8.779  10.386  1.00  0.00           H  
ATOM   3059  N   LEU A 192     -50.299 -11.244  11.689  1.00  0.00           N  
ATOM   3060  CA  LEU A 192     -49.111 -12.020  11.484  1.00  0.00           C  
ATOM   3061  C   LEU A 192     -49.287 -13.481  11.702  1.00  0.00           C  
ATOM   3062  O   LEU A 192     -50.217 -14.073  12.232  1.00  0.00           O  
ATOM   3063  CB  LEU A 192     -48.088 -11.408  12.453  1.00  0.00           C  
ATOM   3064  CG  LEU A 192     -47.669  -9.979  12.049  1.00  0.00           C  
ATOM   3065  CD1 LEU A 192     -47.100  -9.241  13.274  1.00  0.00           C  
ATOM   3066  CD2 LEU A 192     -46.747  -9.851  10.829  1.00  0.00           C  
ATOM   3067  HN  LEU A 192     -50.364 -10.864  12.605  1.00  0.00           H  
ATOM   3068  HA  LEU A 192     -48.856 -11.851  10.438  1.00  0.00           H  
ATOM   3069  HB1 LEU A 192     -47.184 -12.037  12.448  1.00  0.00           H  
ATOM   3070  HB2 LEU A 192     -48.584 -11.446  13.448  1.00  0.00           H  
ATOM   3071  HG  LEU A 192     -48.528  -9.338  11.752  1.00  0.00           H  
ATOM   3072 1HD1 LEU A 192     -46.160  -9.760  13.554  1.00  0.00           H  
ATOM   3073 2HD1 LEU A 192     -47.760  -9.188  14.159  1.00  0.00           H  
ATOM   3074 3HD1 LEU A 192     -46.815  -8.194  13.020  1.00  0.00           H  
ATOM   3075 1HD2 LEU A 192     -46.301  -8.842  10.723  1.00  0.00           H  
ATOM   3076 2HD2 LEU A 192     -47.296 -10.133   9.904  1.00  0.00           H  
ATOM   3077 3HD2 LEU A 192     -45.820 -10.460  10.852  1.00  0.00           H  
ATOM   3078  N   GLU A 193     -48.239 -14.186  11.217  1.00  0.00           N  
ATOM   3079  CA  GLU A 193     -48.143 -15.612  11.247  1.00  0.00           C  
ATOM   3080  C   GLU A 193     -47.401 -15.997  12.487  1.00  0.00           C  
ATOM   3081  O   GLU A 193     -47.240 -17.198  12.706  1.00  0.00           O  
ATOM   3082  CB  GLU A 193     -47.475 -16.117   9.961  1.00  0.00           C  
ATOM   3083  CG  GLU A 193     -45.989 -15.799   9.880  1.00  0.00           C  
ATOM   3084  CD  GLU A 193     -45.216 -15.942   8.575  1.00  0.00           C  
ATOM   3085  OE1 GLU A 193     -45.734 -16.286   7.482  1.00  0.00           O  
ATOM   3086  OE2 GLU A 193     -43.999 -15.631   8.672  1.00  0.00           O1-
ATOM   3087  HN  GLU A 193     -47.535 -13.661  10.746  1.00  0.00           H  
ATOM   3088  HA  GLU A 193     -49.120 -16.077  11.362  1.00  0.00           H  
ATOM   3089  HB1 GLU A 193     -48.045 -15.690   9.105  1.00  0.00           H  
ATOM   3090  HB2 GLU A 193     -47.632 -17.213   9.863  1.00  0.00           H  
ATOM   3091  HG1 GLU A 193     -45.361 -16.420  10.562  1.00  0.00           H  
ATOM   3092  HG2 GLU A 193     -45.871 -14.748  10.231  1.00  0.00           H  
ATOM   3093  N   ALA A 194     -47.060 -15.043  13.368  1.00  0.00           N  
ATOM   3094  CA  ALA A 194     -46.583 -15.278  14.688  1.00  0.00           C  
ATOM   3095  C   ALA A 194     -47.683 -15.328  15.699  1.00  0.00           C  
ATOM   3096  O   ALA A 194     -48.292 -14.302  15.989  1.00  0.00           O  
ATOM   3097  CB  ALA A 194     -45.743 -14.017  14.982  1.00  0.00           C  
ATOM   3098  HN  ALA A 194     -47.161 -14.066  13.197  1.00  0.00           H  
ATOM   3099  HA  ALA A 194     -46.114 -16.257  14.699  1.00  0.00           H  
ATOM   3100  HB1 ALA A 194     -45.330 -14.018  16.013  1.00  0.00           H  
ATOM   3101  HB2 ALA A 194     -46.318 -13.072  14.875  1.00  0.00           H  
ATOM   3102  HB3 ALA A 194     -45.039 -14.033  14.124  1.00  0.00           H  
ATOM   3103  N   ARG A 195     -47.986 -16.521  16.249  1.00  0.00           N  
ATOM   3104  CA  ARG A 195     -49.032 -16.730  17.196  1.00  0.00           C  
ATOM   3105  C   ARG A 195     -48.542 -16.853  18.591  1.00  0.00           C  
ATOM   3106  O   ARG A 195     -49.373 -17.014  19.490  1.00  0.00           O  
ATOM   3107  CB  ARG A 195     -49.908 -17.957  16.911  1.00  0.00           C  
ATOM   3108  CG  ARG A 195     -50.821 -17.786  15.705  1.00  0.00           C  
ATOM   3109  CD  ARG A 195     -51.747 -16.575  15.865  1.00  0.00           C  
ATOM   3110  NE  ARG A 195     -52.768 -16.610  14.770  1.00  0.00           N  
ATOM   3111  CZ  ARG A 195     -53.974 -17.233  14.698  1.00  0.00           C  
ATOM   3112  NH1 ARG A 195     -54.497 -17.888  15.771  1.00  0.00           N1+
ATOM   3113  NH2 ARG A 195     -54.641 -16.911  13.549  1.00  0.00           N  
ATOM   3114  HN  ARG A 195     -47.666 -17.411  15.930  1.00  0.00           H  
ATOM   3115  HA  ARG A 195     -49.607 -15.811  17.200  1.00  0.00           H  
ATOM   3116  HB1 ARG A 195     -50.695 -18.149  17.680  1.00  0.00           H  
ATOM   3117  HB2 ARG A 195     -49.317 -18.894  16.788  1.00  0.00           H  
ATOM   3118  HG1 ARG A 195     -51.377 -18.727  15.530  1.00  0.00           H  
ATOM   3119  HG2 ARG A 195     -50.113 -17.762  14.855  1.00  0.00           H  
ATOM   3120  HD1 ARG A 195     -51.329 -15.552  15.799  1.00  0.00           H  
ATOM   3121  HD2 ARG A 195     -52.345 -16.515  16.798  1.00  0.00           H  
ATOM   3122  HE  ARG A 195     -52.605 -16.091  13.932  1.00  0.00           H  
ATOM   3123 1HH1 ARG A 195     -53.906 -18.078  16.555  1.00  0.00           H  
ATOM   3124 2HH1 ARG A 195     -55.420 -18.292  15.792  1.00  0.00           H  
ATOM   3125 1HH2 ARG A 195     -54.197 -16.425  12.805  1.00  0.00           H  
ATOM   3126 2HH2 ARG A 195     -55.639 -17.057  13.570  1.00  0.00           H  
ATOM   3127  N   VAL A 196     -47.229 -16.724  18.843  1.00  0.00           N  
ATOM   3128  CA  VAL A 196     -46.739 -16.839  20.187  1.00  0.00           C  
ATOM   3129  C   VAL A 196     -46.517 -15.459  20.682  1.00  0.00           C  
ATOM   3130  O   VAL A 196     -45.710 -14.760  20.050  1.00  0.00           O  
ATOM   3131  CB  VAL A 196     -45.482 -17.654  20.142  1.00  0.00           C  
ATOM   3132  CG1 VAL A 196     -44.908 -17.843  21.558  1.00  0.00           C  
ATOM   3133  CG2 VAL A 196     -45.674 -18.968  19.373  1.00  0.00           C  
ATOM   3134  HN  VAL A 196     -46.619 -16.495  18.087  1.00  0.00           H  
ATOM   3135  HA  VAL A 196     -47.439 -17.263  20.894  1.00  0.00           H  
ATOM   3136  HB  VAL A 196     -44.735 -16.983  19.653  1.00  0.00           H  
ATOM   3137 1HG1 VAL A 196     -45.659 -18.367  22.180  1.00  0.00           H  
ATOM   3138 2HG1 VAL A 196     -44.713 -16.845  22.010  1.00  0.00           H  
ATOM   3139 3HG1 VAL A 196     -43.959 -18.426  21.560  1.00  0.00           H  
ATOM   3140 1HG2 VAL A 196     -44.750 -19.591  19.328  1.00  0.00           H  
ATOM   3141 2HG2 VAL A 196     -46.013 -18.824  18.324  1.00  0.00           H  
ATOM   3142 3HG2 VAL A 196     -46.461 -19.543  19.909  1.00  0.00           H  
ATOM   3143  N   ILE A 197     -47.190 -15.063  21.773  1.00  0.00           N  
ATOM   3144  CA  ILE A 197     -46.968 -13.845  22.485  1.00  0.00           C  
ATOM   3145  C   ILE A 197     -45.959 -14.031  23.569  1.00  0.00           C  
ATOM   3146  O   ILE A 197     -46.182 -14.959  24.346  1.00  0.00           O  
ATOM   3147  CB  ILE A 197     -48.239 -13.277  23.022  1.00  0.00           C  
ATOM   3148  CG1 ILE A 197     -49.324 -13.356  21.931  1.00  0.00           C  
ATOM   3149  CG2 ILE A 197     -47.953 -11.880  23.604  1.00  0.00           C  
ATOM   3150  CD  ILE A 197     -48.932 -12.556  20.684  1.00  0.00           C  
ATOM   3151  HN  ILE A 197     -47.697 -15.745  22.296  1.00  0.00           H  
ATOM   3152  HA  ILE A 197     -46.569 -13.099  21.811  1.00  0.00           H  
ATOM   3153  HB  ILE A 197     -48.653 -13.894  23.840  1.00  0.00           H  
ATOM   3154 1HG1 ILE A 197     -50.225 -13.014  22.469  1.00  0.00           H  
ATOM   3155 2HG1 ILE A 197     -49.453 -14.440  21.701  1.00  0.00           H  
ATOM   3156 1HG2 ILE A 197     -47.324 -11.907  24.521  1.00  0.00           H  
ATOM   3157 2HG2 ILE A 197     -48.919 -11.450  23.950  1.00  0.00           H  
ATOM   3158 3HG2 ILE A 197     -47.442 -11.208  22.871  1.00  0.00           H  
ATOM   3159  HD1 ILE A 197     -48.063 -13.023  20.183  1.00  0.00           H  
ATOM   3160  HD2 ILE A 197     -48.736 -11.541  21.075  1.00  0.00           H  
ATOM   3161  HD3 ILE A 197     -49.856 -12.628  20.060  1.00  0.00           H  
ATOM   3162  N   ILE A 198     -44.850 -13.278  23.638  1.00  0.00           N  
ATOM   3163  CA  ILE A 198     -43.842 -13.246  24.653  1.00  0.00           C  
ATOM   3164  C   ILE A 198     -44.157 -11.958  25.335  1.00  0.00           C  
ATOM   3165  O   ILE A 198     -44.266 -10.954  24.633  1.00  0.00           O  
ATOM   3166  CB  ILE A 198     -42.447 -13.050  24.129  1.00  0.00           C  
ATOM   3167  CG1 ILE A 198     -42.002 -13.921  22.945  1.00  0.00           C  
ATOM   3168  CG2 ILE A 198     -41.343 -12.975  25.190  1.00  0.00           C  
ATOM   3169  CD  ILE A 198     -41.881 -15.312  23.574  1.00  0.00           C  
ATOM   3170  HN  ILE A 198     -44.710 -12.601  22.914  1.00  0.00           H  
ATOM   3171  HA  ILE A 198     -43.897 -14.073  25.342  1.00  0.00           H  
ATOM   3172  HB  ILE A 198     -42.385 -12.075  23.594  1.00  0.00           H  
ATOM   3173 1HG1 ILE A 198     -41.024 -13.496  22.632  1.00  0.00           H  
ATOM   3174 2HG1 ILE A 198     -42.755 -14.058  22.149  1.00  0.00           H  
ATOM   3175 1HG2 ILE A 198     -41.494 -12.058  25.794  1.00  0.00           H  
ATOM   3176 2HG2 ILE A 198     -40.313 -13.042  24.767  1.00  0.00           H  
ATOM   3177 3HG2 ILE A 198     -41.540 -13.819  25.883  1.00  0.00           H  
ATOM   3178  HD1 ILE A 198     -42.707 -15.583  24.267  1.00  0.00           H  
ATOM   3179  HD2 ILE A 198     -40.899 -15.442  24.076  1.00  0.00           H  
ATOM   3180  HD3 ILE A 198     -41.904 -15.994  22.693  1.00  0.00           H  
ATOM   3181  N   LEU A 199     -44.304 -12.002  26.673  1.00  0.00           N  
ATOM   3182  CA  LEU A 199     -44.863 -10.986  27.503  1.00  0.00           C  
ATOM   3183  C   LEU A 199     -43.981 -10.624  28.647  1.00  0.00           C  
ATOM   3184  O   LEU A 199     -43.580 -11.449  29.464  1.00  0.00           O  
ATOM   3185  CB  LEU A 199     -46.289 -11.301  27.993  1.00  0.00           C  
ATOM   3186  CG  LEU A 199     -46.944 -10.251  28.914  1.00  0.00           C  
ATOM   3187  CD1 LEU A 199     -47.187  -8.870  28.279  1.00  0.00           C  
ATOM   3188  CD2 LEU A 199     -48.220 -10.814  29.561  1.00  0.00           C  
ATOM   3189  HN  LEU A 199     -44.005 -12.856  27.093  1.00  0.00           H  
ATOM   3190  HA  LEU A 199     -44.920 -10.083  26.904  1.00  0.00           H  
ATOM   3191  HB1 LEU A 199     -46.198 -12.326  28.406  1.00  0.00           H  
ATOM   3192  HB2 LEU A 199     -46.798 -11.258  27.012  1.00  0.00           H  
ATOM   3193  HG  LEU A 199     -46.215 -10.051  29.718  1.00  0.00           H  
ATOM   3194 1HD1 LEU A 199     -47.824  -8.932  27.366  1.00  0.00           H  
ATOM   3195 2HD1 LEU A 199     -46.200  -8.388  28.103  1.00  0.00           H  
ATOM   3196 3HD1 LEU A 199     -47.660  -8.333  29.128  1.00  0.00           H  
ATOM   3197 1HD2 LEU A 199     -48.475 -10.332  30.538  1.00  0.00           H  
ATOM   3198 2HD2 LEU A 199     -48.189 -11.903  29.779  1.00  0.00           H  
ATOM   3199 3HD2 LEU A 199     -49.120 -10.535  28.971  1.00  0.00           H  
ATOM   3200  N   SER A 200     -43.643  -9.324  28.741  1.00  0.00           N  
ATOM   3201  CA  SER A 200     -42.954  -8.765  29.861  1.00  0.00           C  
ATOM   3202  C   SER A 200     -43.588  -7.515  30.362  1.00  0.00           C  
ATOM   3203  O   SER A 200     -43.396  -6.520  29.663  1.00  0.00           O  
ATOM   3204  CB  SER A 200     -41.477  -8.478  29.511  1.00  0.00           C  
ATOM   3205  OG  SER A 200     -40.710  -8.385  30.699  1.00  0.00           O  
ATOM   3206  HN  SER A 200     -43.940  -8.696  28.030  1.00  0.00           H  
ATOM   3207  HA  SER A 200     -43.045  -9.473  30.665  1.00  0.00           H  
ATOM   3208  HB1 SER A 200     -41.286  -7.601  28.867  1.00  0.00           H  
ATOM   3209  HB2 SER A 200     -41.144  -9.399  28.983  1.00  0.00           H  
ATOM   3210  HG1 SER A 200     -40.586  -7.453  30.896  1.00  0.00           H  
ATOM   3211  N   ALA A 201     -44.294  -7.475  31.510  1.00  0.00           N  
ATOM   3212  CA  ALA A 201     -44.924  -6.296  32.014  1.00  0.00           C  
ATOM   3213  C   ALA A 201     -45.210  -6.454  33.460  1.00  0.00           C  
ATOM   3214  O   ALA A 201     -45.455  -7.543  33.965  1.00  0.00           O  
ATOM   3215  CB  ALA A 201     -46.266  -6.092  31.288  1.00  0.00           C  
ATOM   3216  HN  ALA A 201     -44.248  -8.287  32.105  1.00  0.00           H  
ATOM   3217  HA  ALA A 201     -44.334  -5.429  31.761  1.00  0.00           H  
ATOM   3218  HB1 ALA A 201     -46.989  -6.886  31.571  1.00  0.00           H  
ATOM   3219  HB2 ALA A 201     -46.224  -6.148  30.178  1.00  0.00           H  
ATOM   3220  HB3 ALA A 201     -46.709  -5.112  31.576  1.00  0.00           H  
ATOM   3221  N   SER A 202     -45.098  -5.343  34.229  1.00  0.00           N  
ATOM   3222  CA  SER A 202     -45.582  -5.225  35.568  1.00  0.00           C  
ATOM   3223  C   SER A 202     -46.903  -5.860  35.859  1.00  0.00           C  
ATOM   3224  O   SER A 202     -47.714  -5.947  34.942  1.00  0.00           O  
ATOM   3225  CB  SER A 202     -45.745  -3.761  35.998  1.00  0.00           C  
ATOM   3226  OG  SER A 202     -44.620  -2.958  35.665  1.00  0.00           O  
ATOM   3227  HN  SER A 202     -44.943  -4.462  33.806  1.00  0.00           H  
ATOM   3228  HA  SER A 202     -44.828  -5.669  36.190  1.00  0.00           H  
ATOM   3229  HB1 SER A 202     -45.924  -3.774  37.095  1.00  0.00           H  
ATOM   3230  HB2 SER A 202     -46.640  -3.349  35.482  1.00  0.00           H  
ATOM   3231  HG1 SER A 202     -43.911  -3.427  36.118  1.00  0.00           H  
ATOM   3232  N   GLU A 203     -47.157  -6.271  37.115  1.00  0.00           N  
ATOM   3233  CA  GLU A 203     -48.291  -7.072  37.479  1.00  0.00           C  
ATOM   3234  C   GLU A 203     -49.635  -6.548  37.139  1.00  0.00           C  
ATOM   3235  O   GLU A 203     -50.479  -7.268  36.591  1.00  0.00           O  
ATOM   3236  CB  GLU A 203     -48.297  -7.252  38.999  1.00  0.00           C  
ATOM   3237  CG  GLU A 203     -49.348  -8.180  39.607  1.00  0.00           C  
ATOM   3238  CD  GLU A 203     -49.261  -8.339  41.123  1.00  0.00           C  
ATOM   3239  OE1 GLU A 203     -48.126  -8.453  41.641  1.00  0.00           O  
ATOM   3240  OE2 GLU A 203     -50.366  -8.257  41.738  1.00  0.00           O1-
ATOM   3241  HN  GLU A 203     -46.437  -6.238  37.787  1.00  0.00           H  
ATOM   3242  HA  GLU A 203     -48.124  -8.089  37.129  1.00  0.00           H  
ATOM   3243  HB1 GLU A 203     -48.395  -6.292  39.550  1.00  0.00           H  
ATOM   3244  HB2 GLU A 203     -47.277  -7.661  39.202  1.00  0.00           H  
ATOM   3245  HG1 GLU A 203     -49.193  -9.199  39.197  1.00  0.00           H  
ATOM   3246  HG2 GLU A 203     -50.369  -7.950  39.231  1.00  0.00           H  
ATOM   3247  N   ASP A 204     -49.959  -5.285  37.472  1.00  0.00           N  
ATOM   3248  CA  ASP A 204     -51.249  -4.819  37.083  1.00  0.00           C  
ATOM   3249  C   ASP A 204     -51.327  -4.680  35.597  1.00  0.00           C  
ATOM   3250  O   ASP A 204     -52.416  -4.813  35.039  1.00  0.00           O  
ATOM   3251  CB  ASP A 204     -51.637  -3.588  37.910  1.00  0.00           C  
ATOM   3252  CG  ASP A 204     -52.979  -2.944  37.564  1.00  0.00           C  
ATOM   3253  OD1 ASP A 204     -53.998  -3.510  38.025  1.00  0.00           O  
ATOM   3254  OD2 ASP A 204     -52.985  -1.910  36.858  1.00  0.00           O1-
ATOM   3255  HN  ASP A 204     -49.356  -4.656  37.960  1.00  0.00           H  
ATOM   3256  HA  ASP A 204     -51.983  -5.528  37.423  1.00  0.00           H  
ATOM   3257  HB1 ASP A 204     -50.862  -2.804  37.736  1.00  0.00           H  
ATOM   3258  HB2 ASP A 204     -51.729  -3.840  38.994  1.00  0.00           H  
ATOM   3259  N   ASP A 205     -50.282  -4.403  34.798  1.00  0.00           N  
ATOM   3260  CA  ASP A 205     -50.305  -4.336  33.374  1.00  0.00           C  
ATOM   3261  C   ASP A 205     -50.353  -5.632  32.651  1.00  0.00           C  
ATOM   3262  O   ASP A 205     -50.978  -5.733  31.589  1.00  0.00           O  
ATOM   3263  CB  ASP A 205     -49.089  -3.497  32.916  1.00  0.00           C  
ATOM   3264  CG  ASP A 205     -49.122  -2.063  33.414  1.00  0.00           C  
ATOM   3265  OD1 ASP A 205     -50.179  -1.410  33.202  1.00  0.00           O  
ATOM   3266  OD2 ASP A 205     -48.185  -1.665  34.155  1.00  0.00           O1-
ATOM   3267  HN  ASP A 205     -49.372  -4.212  35.147  1.00  0.00           H  
ATOM   3268  HA  ASP A 205     -51.133  -3.687  33.105  1.00  0.00           H  
ATOM   3269  HB1 ASP A 205     -49.174  -3.410  31.813  1.00  0.00           H  
ATOM   3270  HB2 ASP A 205     -48.189  -4.115  33.141  1.00  0.00           H  
ATOM   3271  N   ALA A 206     -49.645  -6.640  33.188  1.00  0.00           N  
ATOM   3272  CA  ALA A 206     -49.665  -8.032  32.829  1.00  0.00           C  
ATOM   3273  C   ALA A 206     -51.054  -8.533  33.066  1.00  0.00           C  
ATOM   3274  O   ALA A 206     -51.688  -9.087  32.175  1.00  0.00           O  
ATOM   3275  CB  ALA A 206     -48.559  -8.892  33.450  1.00  0.00           C  
ATOM   3276  HN  ALA A 206     -49.111  -6.382  33.985  1.00  0.00           H  
ATOM   3277  HA  ALA A 206     -49.616  -8.026  31.747  1.00  0.00           H  
ATOM   3278  HB1 ALA A 206     -47.544  -8.527  33.199  1.00  0.00           H  
ATOM   3279  HB2 ALA A 206     -48.646  -9.919  33.027  1.00  0.00           H  
ATOM   3280  HB3 ALA A 206     -48.631  -8.834  34.561  1.00  0.00           H  
ATOM   3281  N   ALA A 207     -51.740  -8.166  34.159  1.00  0.00           N  
ATOM   3282  CA  ALA A 207     -53.123  -8.488  34.377  1.00  0.00           C  
ATOM   3283  C   ALA A 207     -54.022  -7.804  33.408  1.00  0.00           C  
ATOM   3284  O   ALA A 207     -54.974  -8.401  32.898  1.00  0.00           O  
ATOM   3285  CB  ALA A 207     -53.428  -8.000  35.805  1.00  0.00           C  
ATOM   3286  HN  ALA A 207     -51.256  -7.794  34.941  1.00  0.00           H  
ATOM   3287  HA  ALA A 207     -53.287  -9.545  34.228  1.00  0.00           H  
ATOM   3288  HB1 ALA A 207     -52.680  -8.598  36.364  1.00  0.00           H  
ATOM   3289  HB2 ALA A 207     -54.400  -8.363  36.196  1.00  0.00           H  
ATOM   3290  HB3 ALA A 207     -53.262  -6.914  35.934  1.00  0.00           H  
ATOM   3291  N   THR A 208     -53.783  -6.512  33.135  1.00  0.00           N  
ATOM   3292  CA  THR A 208     -54.497  -5.776  32.140  1.00  0.00           C  
ATOM   3293  C   THR A 208     -54.423  -6.389  30.783  1.00  0.00           C  
ATOM   3294  O   THR A 208     -55.417  -6.649  30.098  1.00  0.00           O  
ATOM   3295  CB  THR A 208     -54.099  -4.329  32.066  1.00  0.00           C  
ATOM   3296  CG2 THR A 208     -54.944  -3.406  31.175  1.00  0.00           C  
ATOM   3297  OG1 THR A 208     -54.225  -3.715  33.344  1.00  0.00           O  
ATOM   3298  HN  THR A 208     -53.081  -5.993  33.606  1.00  0.00           H  
ATOM   3299  HA  THR A 208     -55.495  -5.794  32.546  1.00  0.00           H  
ATOM   3300  HB  THR A 208     -53.025  -4.180  31.842  1.00  0.00           H  
ATOM   3301  HG1 THR A 208     -53.580  -4.039  33.973  1.00  0.00           H  
ATOM   3302 1HG2 THR A 208     -54.972  -3.793  30.132  1.00  0.00           H  
ATOM   3303 2HG2 THR A 208     -54.609  -2.355  31.311  1.00  0.00           H  
ATOM   3304 3HG2 THR A 208     -55.954  -3.459  31.643  1.00  0.00           H  
ATOM   3305  N   VAL A 209     -53.199  -6.727  30.347  1.00  0.00           N  
ATOM   3306  CA  VAL A 209     -52.960  -7.321  29.065  1.00  0.00           C  
ATOM   3307  C   VAL A 209     -53.546  -8.681  28.909  1.00  0.00           C  
ATOM   3308  O   VAL A 209     -54.126  -8.946  27.854  1.00  0.00           O  
ATOM   3309  CB  VAL A 209     -51.480  -7.342  28.829  1.00  0.00           C  
ATOM   3310  CG1 VAL A 209     -51.058  -8.124  27.571  1.00  0.00           C  
ATOM   3311  CG2 VAL A 209     -50.976  -5.902  28.593  1.00  0.00           C  
ATOM   3312  HN  VAL A 209     -52.458  -6.586  30.993  1.00  0.00           H  
ATOM   3313  HA  VAL A 209     -53.509  -6.709  28.361  1.00  0.00           H  
ATOM   3314  HB  VAL A 209     -51.003  -7.798  29.718  1.00  0.00           H  
ATOM   3315 1HG1 VAL A 209     -51.455  -7.564  26.695  1.00  0.00           H  
ATOM   3316 2HG1 VAL A 209     -51.311  -9.203  27.635  1.00  0.00           H  
ATOM   3317 3HG1 VAL A 209     -49.949  -8.078  27.572  1.00  0.00           H  
ATOM   3318 1HG2 VAL A 209     -51.436  -5.479  27.675  1.00  0.00           H  
ATOM   3319 2HG2 VAL A 209     -49.884  -5.792  28.421  1.00  0.00           H  
ATOM   3320 3HG2 VAL A 209     -51.310  -5.268  29.435  1.00  0.00           H  
ATOM   3321  N   TYR A 210     -53.526  -9.540  29.948  1.00  0.00           N  
ATOM   3322  CA  TYR A 210     -54.311 -10.729  30.020  1.00  0.00           C  
ATOM   3323  C   TYR A 210     -55.787 -10.593  29.930  1.00  0.00           C  
ATOM   3324  O   TYR A 210     -56.451 -11.396  29.261  1.00  0.00           O  
ATOM   3325  CB  TYR A 210     -54.032 -11.458  31.347  1.00  0.00           C  
ATOM   3326  CG  TYR A 210     -52.641 -11.973  31.535  1.00  0.00           C  
ATOM   3327  CD1 TYR A 210     -51.809 -12.410  30.532  1.00  0.00           C  
ATOM   3328  CD2 TYR A 210     -52.305 -12.114  32.864  1.00  0.00           C  
ATOM   3329  CE1 TYR A 210     -50.635 -13.028  30.890  1.00  0.00           C  
ATOM   3330  CE2 TYR A 210     -51.181 -12.829  33.198  1.00  0.00           C  
ATOM   3331  CZ  TYR A 210     -50.421 -13.389  32.203  1.00  0.00           C  
ATOM   3332  OH  TYR A 210     -49.161 -13.945  32.536  1.00  0.00           O  
ATOM   3333  HN  TYR A 210     -52.895  -9.294  30.682  1.00  0.00           H  
ATOM   3334  HA  TYR A 210     -54.034 -11.444  29.263  1.00  0.00           H  
ATOM   3335  HB1 TYR A 210     -54.744 -12.301  31.451  1.00  0.00           H  
ATOM   3336  HB2 TYR A 210     -54.282 -10.782  32.194  1.00  0.00           H  
ATOM   3337  HD1 TYR A 210     -52.052 -12.204  29.498  1.00  0.00           H  
ATOM   3338  HD2 TYR A 210     -52.992 -11.792  33.638  1.00  0.00           H  
ATOM   3339  HE1 TYR A 210     -49.930 -13.152  30.087  1.00  0.00           H  
ATOM   3340  HE2 TYR A 210     -50.824 -12.987  34.208  1.00  0.00           H  
ATOM   3341  HH  TYR A 210     -49.108 -13.907  33.484  1.00  0.00           H  
ATOM   3342  N   ARG A 211     -56.358  -9.555  30.560  1.00  0.00           N  
ATOM   3343  CA  ARG A 211     -57.713  -9.106  30.524  1.00  0.00           C  
ATOM   3344  C   ARG A 211     -58.136  -8.616  29.181  1.00  0.00           C  
ATOM   3345  O   ARG A 211     -59.116  -9.073  28.605  1.00  0.00           O  
ATOM   3346  CB  ARG A 211     -58.115  -8.209  31.716  1.00  0.00           C  
ATOM   3347  CG  ARG A 211     -58.274  -8.905  33.072  1.00  0.00           C  
ATOM   3348  CD  ARG A 211     -59.636  -9.472  33.461  1.00  0.00           C  
ATOM   3349  NE  ARG A 211     -60.589  -8.338  33.635  1.00  0.00           N  
ATOM   3350  CZ  ARG A 211     -61.817  -8.275  34.234  1.00  0.00           C  
ATOM   3351  NH1 ARG A 211     -62.484  -9.366  34.709  1.00  0.00           N1+
ATOM   3352  NH2 ARG A 211     -62.442  -7.080  34.437  1.00  0.00           N  
ATOM   3353  HN  ARG A 211     -55.694  -8.887  30.914  1.00  0.00           H  
ATOM   3354  HA  ARG A 211     -58.309 -10.002  30.598  1.00  0.00           H  
ATOM   3355  HB1 ARG A 211     -59.118  -7.815  31.443  1.00  0.00           H  
ATOM   3356  HB2 ARG A 211     -57.382  -7.381  31.761  1.00  0.00           H  
ATOM   3357  HG1 ARG A 211     -57.992  -8.239  33.907  1.00  0.00           H  
ATOM   3358  HG2 ARG A 211     -57.496  -9.695  33.027  1.00  0.00           H  
ATOM   3359  HD1 ARG A 211     -59.506 -10.096  34.377  1.00  0.00           H  
ATOM   3360  HD2 ARG A 211     -60.016 -10.243  32.754  1.00  0.00           H  
ATOM   3361  HE  ARG A 211     -60.272  -7.400  33.486  1.00  0.00           H  
ATOM   3362 1HH1 ARG A 211     -62.175 -10.290  34.492  1.00  0.00           H  
ATOM   3363 2HH1 ARG A 211     -63.413  -9.163  35.024  1.00  0.00           H  
ATOM   3364 1HH2 ARG A 211     -63.236  -6.897  35.020  1.00  0.00           H  
ATOM   3365 2HH2 ARG A 211     -62.146  -6.288  33.894  1.00  0.00           H  
ATOM   3366  N   ALA A 212     -57.360  -7.723  28.542  1.00  0.00           N  
ATOM   3367  CA  ALA A 212     -57.712  -7.237  27.247  1.00  0.00           C  
ATOM   3368  C   ALA A 212     -57.706  -8.186  26.097  1.00  0.00           C  
ATOM   3369  O   ALA A 212     -58.666  -8.281  25.335  1.00  0.00           O  
ATOM   3370  CB  ALA A 212     -57.032  -5.922  26.852  1.00  0.00           C  
ATOM   3371  HN  ALA A 212     -56.624  -7.268  29.024  1.00  0.00           H  
ATOM   3372  HA  ALA A 212     -58.762  -6.992  27.363  1.00  0.00           H  
ATOM   3373  HB1 ALA A 212     -57.114  -5.289  27.758  1.00  0.00           H  
ATOM   3374  HB2 ALA A 212     -57.609  -5.474  26.016  1.00  0.00           H  
ATOM   3375  HB3 ALA A 212     -55.932  -6.061  26.751  1.00  0.00           H  
ATOM   3376  N   ALA A 213     -56.652  -9.031  26.068  1.00  0.00           N  
ATOM   3377  CA  ALA A 213     -56.467 -10.174  25.233  1.00  0.00           C  
ATOM   3378  C   ALA A 213     -57.585 -11.152  25.274  1.00  0.00           C  
ATOM   3379  O   ALA A 213     -57.922 -11.721  24.236  1.00  0.00           O  
ATOM   3380  CB  ALA A 213     -55.103 -10.790  25.567  1.00  0.00           C  
ATOM   3381  HN  ALA A 213     -55.905  -8.921  26.726  1.00  0.00           H  
ATOM   3382  HA  ALA A 213     -56.435  -9.924  24.180  1.00  0.00           H  
ATOM   3383  HB1 ALA A 213     -54.761 -11.579  24.852  1.00  0.00           H  
ATOM   3384  HB2 ALA A 213     -55.133 -11.120  26.623  1.00  0.00           H  
ATOM   3385  HB3 ALA A 213     -54.361  -9.965  25.572  1.00  0.00           H  
ATOM   3386  N   ALA A 214     -58.154 -11.374  26.479  1.00  0.00           N  
ATOM   3387  CA  ALA A 214     -59.306 -12.204  26.614  1.00  0.00           C  
ATOM   3388  C   ALA A 214     -60.542 -11.654  25.980  1.00  0.00           C  
ATOM   3389  O   ALA A 214     -61.364 -12.346  25.410  1.00  0.00           O  
ATOM   3390  CB  ALA A 214     -59.553 -12.382  28.120  1.00  0.00           C  
ATOM   3391  HN  ALA A 214     -57.742 -11.032  27.325  1.00  0.00           H  
ATOM   3392  HA  ALA A 214     -58.952 -13.159  26.257  1.00  0.00           H  
ATOM   3393  HB1 ALA A 214     -58.740 -13.012  28.558  1.00  0.00           H  
ATOM   3394  HB2 ALA A 214     -60.567 -12.815  28.215  1.00  0.00           H  
ATOM   3395  HB3 ALA A 214     -59.442 -11.459  28.738  1.00  0.00           H  
ATOM   3396  N   MET A 215     -60.719 -10.325  25.866  1.00  0.00           N  
ATOM   3397  CA  MET A 215     -61.870  -9.815  25.191  1.00  0.00           C  
ATOM   3398  C   MET A 215     -61.834  -9.958  23.705  1.00  0.00           C  
ATOM   3399  O   MET A 215     -62.896 -10.107  23.087  1.00  0.00           O  
ATOM   3400  CB  MET A 215     -62.133  -8.336  25.533  1.00  0.00           C  
ATOM   3401  CG  MET A 215     -62.564  -8.218  26.991  1.00  0.00           C  
ATOM   3402  SD  MET A 215     -64.199  -8.909  27.392  1.00  0.00           S  
ATOM   3403  CE  MET A 215     -64.598  -7.542  28.514  1.00  0.00           C  
ATOM   3404  HN  MET A 215     -60.196  -9.545  26.189  1.00  0.00           H  
ATOM   3405  HA  MET A 215     -62.756 -10.329  25.526  1.00  0.00           H  
ATOM   3406  HB1 MET A 215     -62.889  -7.894  24.842  1.00  0.00           H  
ATOM   3407  HB2 MET A 215     -61.179  -7.780  25.375  1.00  0.00           H  
ATOM   3408  HG1 MET A 215     -62.647  -7.142  27.246  1.00  0.00           H  
ATOM   3409  HG2 MET A 215     -61.784  -8.612  27.680  1.00  0.00           H  
ATOM   3410  HE1 MET A 215     -65.357  -7.868  29.258  1.00  0.00           H  
ATOM   3411  HE2 MET A 215     -65.098  -6.673  28.027  1.00  0.00           H  
ATOM   3412  HE3 MET A 215     -63.677  -7.281  29.080  1.00  0.00           H  
ATOM   3413  N   LEU A 216     -60.631  -9.968  23.115  1.00  0.00           N  
ATOM   3414  CA  LEU A 216     -60.390  -9.976  21.707  1.00  0.00           C  
ATOM   3415  C   LEU A 216     -59.809 -11.259  21.229  1.00  0.00           C  
ATOM   3416  O   LEU A 216     -59.017 -11.287  20.289  1.00  0.00           O  
ATOM   3417  CB  LEU A 216     -59.547  -8.746  21.312  1.00  0.00           C  
ATOM   3418  CG  LEU A 216     -60.071  -7.414  21.867  1.00  0.00           C  
ATOM   3419  CD1 LEU A 216     -59.052  -6.333  21.464  1.00  0.00           C  
ATOM   3420  CD2 LEU A 216     -61.464  -7.140  21.259  1.00  0.00           C  
ATOM   3421  HN  LEU A 216     -59.825  -9.967  23.695  1.00  0.00           H  
ATOM   3422  HA  LEU A 216     -61.392  -9.859  21.307  1.00  0.00           H  
ATOM   3423  HB1 LEU A 216     -59.273  -8.692  20.231  1.00  0.00           H  
ATOM   3424  HB2 LEU A 216     -58.555  -8.878  21.804  1.00  0.00           H  
ATOM   3425  HG  LEU A 216     -60.202  -7.441  22.963  1.00  0.00           H  
ATOM   3426 1HD1 LEU A 216     -59.489  -5.319  21.390  1.00  0.00           H  
ATOM   3427 2HD1 LEU A 216     -58.539  -6.437  20.484  1.00  0.00           H  
ATOM   3428 3HD1 LEU A 216     -58.220  -6.307  22.193  1.00  0.00           H  
ATOM   3429 1HD2 LEU A 216     -62.285  -7.556  21.888  1.00  0.00           H  
ATOM   3430 2HD2 LEU A 216     -61.608  -7.466  20.205  1.00  0.00           H  
ATOM   3431 3HD2 LEU A 216     -61.614  -6.054  21.165  1.00  0.00           H  
ATOM   3432  N   ASN A 217     -60.091 -12.366  21.955  1.00  0.00           N  
ATOM   3433  CA  ASN A 217     -59.917 -13.710  21.499  1.00  0.00           C  
ATOM   3434  C   ASN A 217     -58.503 -14.114  21.322  1.00  0.00           C  
ATOM   3435  O   ASN A 217     -58.099 -14.848  20.413  1.00  0.00           O  
ATOM   3436  CB  ASN A 217     -60.725 -13.885  20.195  1.00  0.00           C  
ATOM   3437  CG  ASN A 217     -62.216 -13.664  20.403  1.00  0.00           C  
ATOM   3438  ND2 ASN A 217     -62.967 -13.706  19.272  1.00  0.00           N  
ATOM   3439  OD1 ASN A 217     -62.770 -13.491  21.491  1.00  0.00           O  
ATOM   3440  HN  ASN A 217     -60.758 -12.258  22.698  1.00  0.00           H  
ATOM   3441  HA  ASN A 217     -60.342 -14.328  22.268  1.00  0.00           H  
ATOM   3442  HB1 ASN A 217     -60.660 -14.906  19.778  1.00  0.00           H  
ATOM   3443  HB2 ASN A 217     -60.458 -13.132  19.425  1.00  0.00           H  
ATOM   3444 1HD2 ASN A 217     -62.529 -13.978  18.422  1.00  0.00           H  
ATOM   3445 2HD2 ASN A 217     -63.946 -13.558  19.380  1.00  0.00           H  
ATOM   3446  N   MET A 218     -57.628 -13.790  22.297  1.00  0.00           N  
ATOM   3447  CA  MET A 218     -56.214 -14.008  22.201  1.00  0.00           C  
ATOM   3448  C   MET A 218     -55.658 -14.845  23.296  1.00  0.00           C  
ATOM   3449  O   MET A 218     -54.488 -15.218  23.273  1.00  0.00           O  
ATOM   3450  CB  MET A 218     -55.424 -12.686  22.193  1.00  0.00           C  
ATOM   3451  CG  MET A 218     -55.658 -11.816  20.950  1.00  0.00           C  
ATOM   3452  SD  MET A 218     -54.820 -10.196  20.947  1.00  0.00           S  
ATOM   3453  CE  MET A 218     -53.140 -10.876  20.785  1.00  0.00           C  
ATOM   3454  HN  MET A 218     -57.869 -13.092  22.963  1.00  0.00           H  
ATOM   3455  HA  MET A 218     -56.062 -14.528  21.269  1.00  0.00           H  
ATOM   3456  HB1 MET A 218     -54.345 -12.959  22.189  1.00  0.00           H  
ATOM   3457  HB2 MET A 218     -55.557 -12.185  23.176  1.00  0.00           H  
ATOM   3458  HG1 MET A 218     -56.762 -11.692  20.931  1.00  0.00           H  
ATOM   3459  HG2 MET A 218     -55.512 -12.278  19.955  1.00  0.00           H  
ATOM   3460  HE1 MET A 218     -52.410 -10.045  20.681  1.00  0.00           H  
ATOM   3461  HE2 MET A 218     -52.923 -11.578  19.960  1.00  0.00           H  
ATOM   3462  HE3 MET A 218     -52.765 -11.361  21.719  1.00  0.00           H  
ATOM   3463  N   THR A 219     -56.528 -15.119  24.290  1.00  0.00           N  
ATOM   3464  CA  THR A 219     -56.316 -16.160  25.252  1.00  0.00           C  
ATOM   3465  C   THR A 219     -56.881 -17.437  24.752  1.00  0.00           C  
ATOM   3466  O   THR A 219     -56.601 -18.515  25.273  1.00  0.00           O  
ATOM   3467  CB  THR A 219     -56.846 -15.795  26.611  1.00  0.00           C  
ATOM   3468  CG2 THR A 219     -56.076 -14.595  27.180  1.00  0.00           C  
ATOM   3469  OG1 THR A 219     -58.191 -15.349  26.545  1.00  0.00           O  
ATOM   3470  HN  THR A 219     -57.360 -14.601  24.429  1.00  0.00           H  
ATOM   3471  HA  THR A 219     -55.252 -16.280  25.261  1.00  0.00           H  
ATOM   3472  HB  THR A 219     -56.853 -16.657  27.320  1.00  0.00           H  
ATOM   3473  HG1 THR A 219     -58.400 -15.106  27.451  1.00  0.00           H  
ATOM   3474 1HG2 THR A 219     -56.295 -14.274  28.223  1.00  0.00           H  
ATOM   3475 2HG2 THR A 219     -56.090 -13.666  26.579  1.00  0.00           H  
ATOM   3476 3HG2 THR A 219     -55.013 -14.935  27.228  1.00  0.00           H  
ATOM   3477  N   GLY A 220     -57.653 -17.395  23.648  1.00  0.00           N  
ATOM   3478  CA  GLY A 220     -58.161 -18.581  23.042  1.00  0.00           C  
ATOM   3479  C   GLY A 220     -57.221 -19.535  22.389  1.00  0.00           C  
ATOM   3480  O   GLY A 220     -56.002 -19.383  22.312  1.00  0.00           O  
ATOM   3481  HN  GLY A 220     -57.845 -16.489  23.272  1.00  0.00           H  
ATOM   3482  HA1 GLY A 220     -58.737 -18.132  22.235  1.00  0.00           H  
ATOM   3483  HA2 GLY A 220     -58.858 -19.078  23.702  1.00  0.00           H  
ATOM   3484  N   SER A 221     -57.872 -20.538  21.769  1.00  0.00           N  
ATOM   3485  CA  SER A 221     -57.082 -21.472  21.029  1.00  0.00           C  
ATOM   3486  C   SER A 221     -56.505 -20.849  19.806  1.00  0.00           C  
ATOM   3487  O   SER A 221     -57.044 -19.932  19.178  1.00  0.00           O  
ATOM   3488  CB  SER A 221     -57.855 -22.753  20.664  1.00  0.00           C  
ATOM   3489  OG  SER A 221     -58.998 -22.542  19.842  1.00  0.00           O  
ATOM   3490  HN  SER A 221     -58.869 -20.572  21.815  1.00  0.00           H  
ATOM   3491  HA  SER A 221     -56.259 -21.814  21.625  1.00  0.00           H  
ATOM   3492  HB1 SER A 221     -58.157 -23.274  21.596  1.00  0.00           H  
ATOM   3493  HB2 SER A 221     -57.250 -23.433  20.028  1.00  0.00           H  
ATOM   3494  HG1 SER A 221     -59.814 -22.471  20.360  1.00  0.00           H  
ATOM   3495  N   GLY A 222     -55.312 -21.304  19.376  1.00  0.00           N  
ATOM   3496  CA  GLY A 222     -54.517 -20.754  18.320  1.00  0.00           C  
ATOM   3497  C   GLY A 222     -53.741 -19.552  18.719  1.00  0.00           C  
ATOM   3498  O   GLY A 222     -53.134 -18.989  17.798  1.00  0.00           O  
ATOM   3499  HN  GLY A 222     -54.855 -22.006  19.916  1.00  0.00           H  
ATOM   3500  HA1 GLY A 222     -55.156 -20.429  17.511  1.00  0.00           H  
ATOM   3501  HA2 GLY A 222     -53.757 -21.463  18.032  1.00  0.00           H  
ATOM   3502  N   TYR A 223     -53.696 -19.254  20.026  1.00  0.00           N  
ATOM   3503  CA  TYR A 223     -52.763 -18.350  20.624  1.00  0.00           C  
ATOM   3504  C   TYR A 223     -51.927 -18.983  21.683  1.00  0.00           C  
ATOM   3505  O   TYR A 223     -52.367 -19.768  22.519  1.00  0.00           O  
ATOM   3506  CB  TYR A 223     -53.414 -17.094  21.216  1.00  0.00           C  
ATOM   3507  CG  TYR A 223     -53.390 -16.081  20.119  1.00  0.00           C  
ATOM   3508  CD1 TYR A 223     -54.512 -15.981  19.342  1.00  0.00           C  
ATOM   3509  CD2 TYR A 223     -52.236 -15.400  19.830  1.00  0.00           C  
ATOM   3510  CE1 TYR A 223     -54.464 -15.224  18.196  1.00  0.00           C  
ATOM   3511  CE2 TYR A 223     -52.289 -14.477  18.810  1.00  0.00           C  
ATOM   3512  CZ  TYR A 223     -53.375 -14.403  17.973  1.00  0.00           C  
ATOM   3513  OH  TYR A 223     -53.267 -13.746  16.729  1.00  0.00           O  
ATOM   3514  HN  TYR A 223     -54.367 -19.770  20.546  1.00  0.00           H  
ATOM   3515  HA  TYR A 223     -52.084 -17.925  19.888  1.00  0.00           H  
ATOM   3516  HB1 TYR A 223     -52.855 -16.694  22.096  1.00  0.00           H  
ATOM   3517  HB2 TYR A 223     -54.454 -17.323  21.532  1.00  0.00           H  
ATOM   3518  HD1 TYR A 223     -55.318 -16.679  19.553  1.00  0.00           H  
ATOM   3519  HD2 TYR A 223     -51.359 -15.504  20.454  1.00  0.00           H  
ATOM   3520  HE1 TYR A 223     -55.202 -15.211  17.413  1.00  0.00           H  
ATOM   3521  HE2 TYR A 223     -51.479 -13.823  18.511  1.00  0.00           H  
ATOM   3522  HH  TYR A 223     -52.338 -13.484  16.705  1.00  0.00           H  
ATOM   3523  N   VAL A 224     -50.642 -18.588  21.773  1.00  0.00           N  
ATOM   3524  CA  VAL A 224     -49.601 -19.121  22.582  1.00  0.00           C  
ATOM   3525  C   VAL A 224     -49.030 -18.068  23.473  1.00  0.00           C  
ATOM   3526  O   VAL A 224     -48.652 -17.044  22.907  1.00  0.00           O  
ATOM   3527  CB  VAL A 224     -48.492 -19.756  21.791  1.00  0.00           C  
ATOM   3528  CG1 VAL A 224     -47.337 -20.350  22.610  1.00  0.00           C  
ATOM   3529  CG2 VAL A 224     -49.042 -20.767  20.768  1.00  0.00           C  
ATOM   3530  HN  VAL A 224     -50.392 -17.920  21.067  1.00  0.00           H  
ATOM   3531  HA  VAL A 224     -49.970 -19.784  23.361  1.00  0.00           H  
ATOM   3532  HB  VAL A 224     -48.048 -18.962  21.165  1.00  0.00           H  
ATOM   3533 1HG1 VAL A 224     -47.626 -21.122  23.362  1.00  0.00           H  
ATOM   3534 2HG1 VAL A 224     -46.828 -19.585  23.234  1.00  0.00           H  
ATOM   3535 3HG1 VAL A 224     -46.641 -20.793  21.861  1.00  0.00           H  
ATOM   3536 1HG2 VAL A 224     -48.199 -21.176  20.174  1.00  0.00           H  
ATOM   3537 2HG2 VAL A 224     -49.731 -20.251  20.072  1.00  0.00           H  
ATOM   3538 3HG2 VAL A 224     -49.573 -21.597  21.288  1.00  0.00           H  
ATOM   3539  N   TRP A 225     -48.951 -18.266  24.801  1.00  0.00           N  
ATOM   3540  CA  TRP A 225     -48.378 -17.303  25.686  1.00  0.00           C  
ATOM   3541  C   TRP A 225     -47.209 -17.843  26.421  1.00  0.00           C  
ATOM   3542  O   TRP A 225     -47.366 -18.809  27.158  1.00  0.00           O  
ATOM   3543  CB  TRP A 225     -49.432 -16.648  26.604  1.00  0.00           C  
ATOM   3544  CG  TRP A 225     -50.460 -15.807  25.942  1.00  0.00           C  
ATOM   3545  CD1 TRP A 225     -51.429 -16.179  25.051  1.00  0.00           C  
ATOM   3546  CD2 TRP A 225     -50.453 -14.370  25.949  1.00  0.00           C  
ATOM   3547  CE2 TRP A 225     -51.533 -13.940  25.206  1.00  0.00           C  
ATOM   3548  CE3 TRP A 225     -49.672 -13.488  26.621  1.00  0.00           C  
ATOM   3549  NE1 TRP A 225     -52.054 -15.046  24.576  1.00  0.00           N  
ATOM   3550  CZ2 TRP A 225     -51.775 -12.632  24.954  1.00  0.00           C  
ATOM   3551  CZ3 TRP A 225     -50.010 -12.164  26.511  1.00  0.00           C  
ATOM   3552  CH2 TRP A 225     -51.021 -11.734  25.677  1.00  0.00           C  
ATOM   3553  HN  TRP A 225     -49.393 -19.082  25.158  1.00  0.00           H  
ATOM   3554  HA  TRP A 225     -47.900 -16.489  25.137  1.00  0.00           H  
ATOM   3555  HB1 TRP A 225     -48.873 -15.995  27.302  1.00  0.00           H  
ATOM   3556  HB2 TRP A 225     -49.914 -17.418  27.241  1.00  0.00           H  
ATOM   3557  HD1 TRP A 225     -51.573 -17.196  24.729  1.00  0.00           H  
ATOM   3558  HE1 TRP A 225     -52.992 -15.140  24.334  1.00  0.00           H  
ATOM   3559  HE3 TRP A 225     -48.862 -13.775  27.285  1.00  0.00           H  
ATOM   3560  HZ2 TRP A 225     -52.406 -12.328  24.135  1.00  0.00           H  
ATOM   3561  HZ3 TRP A 225     -49.503 -11.535  27.232  1.00  0.00           H  
ATOM   3562  HH2 TRP A 225     -51.252 -10.679  25.636  1.00  0.00           H  
ATOM   3563  N   LEU A 226     -46.034 -17.195  26.303  1.00  0.00           N  
ATOM   3564  CA  LEU A 226     -44.879 -17.571  27.062  1.00  0.00           C  
ATOM   3565  C   LEU A 226     -44.440 -16.418  27.882  1.00  0.00           C  
ATOM   3566  O   LEU A 226     -43.927 -15.447  27.325  1.00  0.00           O  
ATOM   3567  CB  LEU A 226     -43.681 -17.987  26.169  1.00  0.00           C  
ATOM   3568  CG  LEU A 226     -44.073 -19.025  25.113  1.00  0.00           C  
ATOM   3569  CD1 LEU A 226     -42.888 -19.469  24.242  1.00  0.00           C  
ATOM   3570  CD2 LEU A 226     -44.554 -20.315  25.803  1.00  0.00           C  
ATOM   3571  HN  LEU A 226     -45.982 -16.414  25.697  1.00  0.00           H  
ATOM   3572  HA  LEU A 226     -45.000 -18.446  27.684  1.00  0.00           H  
ATOM   3573  HB1 LEU A 226     -42.801 -18.366  26.725  1.00  0.00           H  
ATOM   3574  HB2 LEU A 226     -43.276 -17.105  25.640  1.00  0.00           H  
ATOM   3575  HG  LEU A 226     -44.769 -18.477  24.436  1.00  0.00           H  
ATOM   3576 1HD1 LEU A 226     -42.178 -20.221  24.648  1.00  0.00           H  
ATOM   3577 2HD1 LEU A 226     -42.230 -18.687  23.791  1.00  0.00           H  
ATOM   3578 3HD1 LEU A 226     -43.337 -19.989  23.375  1.00  0.00           H  
ATOM   3579 1HD2 LEU A 226     -45.483 -20.169  26.390  1.00  0.00           H  
ATOM   3580 2HD2 LEU A 226     -43.711 -20.667  26.428  1.00  0.00           H  
ATOM   3581 3HD2 LEU A 226     -44.881 -21.043  25.032  1.00  0.00           H  
ATOM   3582  N   VAL A 227     -44.524 -16.428  29.226  1.00  0.00           N  
ATOM   3583  CA  VAL A 227     -44.298 -15.313  30.102  1.00  0.00           C  
ATOM   3584  C   VAL A 227     -43.115 -15.424  30.999  1.00  0.00           C  
ATOM   3585  O   VAL A 227     -42.384 -16.405  31.054  1.00  0.00           O  
ATOM   3586  CB  VAL A 227     -45.506 -14.871  30.874  1.00  0.00           C  
ATOM   3587  CG1 VAL A 227     -46.634 -14.984  29.826  1.00  0.00           C  
ATOM   3588  CG2 VAL A 227     -45.781 -15.702  32.139  1.00  0.00           C  
ATOM   3589  HN  VAL A 227     -44.838 -17.285  29.632  1.00  0.00           H  
ATOM   3590  HA  VAL A 227     -43.887 -14.547  29.468  1.00  0.00           H  
ATOM   3591  HB  VAL A 227     -45.359 -13.808  31.124  1.00  0.00           H  
ATOM   3592 1HG1 VAL A 227     -47.456 -14.265  29.995  1.00  0.00           H  
ATOM   3593 2HG1 VAL A 227     -47.034 -16.021  29.841  1.00  0.00           H  
ATOM   3594 3HG1 VAL A 227     -46.290 -14.640  28.831  1.00  0.00           H  
ATOM   3595 1HG2 VAL A 227     -46.826 -15.576  32.490  1.00  0.00           H  
ATOM   3596 2HG2 VAL A 227     -45.151 -15.281  32.956  1.00  0.00           H  
ATOM   3597 3HG2 VAL A 227     -45.482 -16.769  32.068  1.00  0.00           H  
ATOM   3598  N   GLY A 228     -42.742 -14.444  31.848  1.00  0.00           N  
ATOM   3599  CA  GLY A 228     -41.693 -14.610  32.810  1.00  0.00           C  
ATOM   3600  C   GLY A 228     -42.121 -15.070  34.163  1.00  0.00           C  
ATOM   3601  O   GLY A 228     -42.965 -15.947  34.332  1.00  0.00           O  
ATOM   3602  HN  GLY A 228     -43.361 -13.670  31.879  1.00  0.00           H  
ATOM   3603  HA1 GLY A 228     -41.382 -13.629  33.130  1.00  0.00           H  
ATOM   3604  HA2 GLY A 228     -40.906 -15.217  32.387  1.00  0.00           H  
ATOM   3605  N   GLU A 229     -41.455 -14.522  35.183  1.00  0.00           N  
ATOM   3606  CA  GLU A 229     -41.665 -14.912  36.547  1.00  0.00           C  
ATOM   3607  C   GLU A 229     -42.790 -14.220  37.246  1.00  0.00           C  
ATOM   3608  O   GLU A 229     -43.696 -14.790  37.854  1.00  0.00           O  
ATOM   3609  CB  GLU A 229     -40.372 -14.915  37.377  1.00  0.00           C  
ATOM   3610  CG  GLU A 229     -40.613 -15.024  38.879  1.00  0.00           C  
ATOM   3611  CD  GLU A 229     -39.391 -15.352  39.724  1.00  0.00           C  
ATOM   3612  OE1 GLU A 229     -38.573 -14.422  39.973  1.00  0.00           O  
ATOM   3613  OE2 GLU A 229     -39.214 -16.537  40.122  1.00  0.00           O1-
ATOM   3614  HN  GLU A 229     -40.868 -13.719  35.063  1.00  0.00           H  
ATOM   3615  HA  GLU A 229     -41.955 -15.950  36.550  1.00  0.00           H  
ATOM   3616  HB1 GLU A 229     -39.769 -14.018  37.142  1.00  0.00           H  
ATOM   3617  HB2 GLU A 229     -39.802 -15.827  37.092  1.00  0.00           H  
ATOM   3618  HG1 GLU A 229     -41.377 -15.807  39.083  1.00  0.00           H  
ATOM   3619  HG2 GLU A 229     -41.039 -14.117  39.351  1.00  0.00           H  
ATOM   3620  N   ARG A 230     -42.772 -12.874  37.236  1.00  0.00           N  
ATOM   3621  CA  ARG A 230     -43.613 -11.939  37.907  1.00  0.00           C  
ATOM   3622  C   ARG A 230     -44.982 -12.157  37.350  1.00  0.00           C  
ATOM   3623  O   ARG A 230     -45.957 -11.892  38.043  1.00  0.00           O  
ATOM   3624  CB  ARG A 230     -43.086 -10.548  37.542  1.00  0.00           C  
ATOM   3625  CG  ARG A 230     -43.929  -9.397  38.093  1.00  0.00           C  
ATOM   3626  CD  ARG A 230     -43.294  -8.045  37.758  1.00  0.00           C  
ATOM   3627  NE  ARG A 230     -43.221  -7.899  36.278  1.00  0.00           N  
ATOM   3628  CZ  ARG A 230     -42.147  -7.272  35.733  1.00  0.00           C  
ATOM   3629  NH1 ARG A 230     -41.240  -6.417  36.293  1.00  0.00           N1+
ATOM   3630  NH2 ARG A 230     -41.855  -7.620  34.449  1.00  0.00           N  
ATOM   3631  HN  ARG A 230     -42.110 -12.348  36.706  1.00  0.00           H  
ATOM   3632  HA  ARG A 230     -43.530 -12.139  38.965  1.00  0.00           H  
ATOM   3633  HB1 ARG A 230     -42.941 -10.371  36.460  1.00  0.00           H  
ATOM   3634  HB2 ARG A 230     -42.047 -10.487  37.934  1.00  0.00           H  
ATOM   3635  HG1 ARG A 230     -44.027  -9.508  39.192  1.00  0.00           H  
ATOM   3636  HG2 ARG A 230     -44.964  -9.409  37.679  1.00  0.00           H  
ATOM   3637  HD1 ARG A 230     -42.301  -8.064  38.275  1.00  0.00           H  
ATOM   3638  HD2 ARG A 230     -43.914  -7.288  38.281  1.00  0.00           H  
ATOM   3639  HE  ARG A 230     -43.874  -8.290  35.620  1.00  0.00           H  
ATOM   3640 1HH1 ARG A 230     -41.260  -6.099  37.241  1.00  0.00           H  
ATOM   3641 2HH1 ARG A 230     -40.385  -6.198  35.822  1.00  0.00           H  
ATOM   3642 1HH2 ARG A 230     -42.149  -8.522  34.146  1.00  0.00           H  
ATOM   3643 2HH2 ARG A 230     -40.970  -7.234  34.170  1.00  0.00           H  
ATOM   3644  N   GLU A 231     -45.127 -12.445  36.045  1.00  0.00           N  
ATOM   3645  CA  GLU A 231     -46.363 -12.392  35.322  1.00  0.00           C  
ATOM   3646  C   GLU A 231     -47.182 -13.626  35.447  1.00  0.00           C  
ATOM   3647  O   GLU A 231     -48.344 -13.615  35.045  1.00  0.00           O  
ATOM   3648  CB  GLU A 231     -46.085 -12.105  33.831  1.00  0.00           C  
ATOM   3649  CG  GLU A 231     -45.327 -10.826  33.485  1.00  0.00           C  
ATOM   3650  CD  GLU A 231     -43.824 -10.918  33.692  1.00  0.00           C  
ATOM   3651  OE1 GLU A 231     -43.324 -12.050  33.930  1.00  0.00           O  
ATOM   3652  OE2 GLU A 231     -43.084  -9.902  33.689  1.00  0.00           O1-
ATOM   3653  HN  GLU A 231     -44.288 -12.378  35.520  1.00  0.00           H  
ATOM   3654  HA  GLU A 231     -46.931 -11.603  35.782  1.00  0.00           H  
ATOM   3655  HB1 GLU A 231     -47.089 -11.900  33.396  1.00  0.00           H  
ATOM   3656  HB2 GLU A 231     -45.670 -13.030  33.390  1.00  0.00           H  
ATOM   3657  HG1 GLU A 231     -45.696  -9.996  34.139  1.00  0.00           H  
ATOM   3658  HG2 GLU A 231     -45.497 -10.496  32.443  1.00  0.00           H  
ATOM   3659  N   ILE A 232     -46.785 -14.761  36.058  1.00  0.00           N  
ATOM   3660  CA  ILE A 232     -47.668 -15.717  36.642  1.00  0.00           C  
ATOM   3661  C   ILE A 232     -47.496 -15.604  38.115  1.00  0.00           C  
ATOM   3662  O   ILE A 232     -47.230 -16.551  38.851  1.00  0.00           O  
ATOM   3663  CB  ILE A 232     -47.421 -17.129  36.188  1.00  0.00           C  
ATOM   3664  CG1 ILE A 232     -45.931 -17.496  36.076  1.00  0.00           C  
ATOM   3665  CG2 ILE A 232     -48.105 -17.268  34.819  1.00  0.00           C  
ATOM   3666  CD  ILE A 232     -45.674 -19.000  36.036  1.00  0.00           C  
ATOM   3667  HN  ILE A 232     -45.827 -14.880  36.319  1.00  0.00           H  
ATOM   3668  HA  ILE A 232     -48.673 -15.536  36.309  1.00  0.00           H  
ATOM   3669  HB  ILE A 232     -47.972 -17.873  36.795  1.00  0.00           H  
ATOM   3670 1HG1 ILE A 232     -45.457 -17.047  36.976  1.00  0.00           H  
ATOM   3671 2HG1 ILE A 232     -45.544 -17.033  35.145  1.00  0.00           H  
ATOM   3672 1HG2 ILE A 232     -47.728 -16.438  34.182  1.00  0.00           H  
ATOM   3673 2HG2 ILE A 232     -49.210 -17.154  34.801  1.00  0.00           H  
ATOM   3674 3HG2 ILE A 232     -47.754 -18.227  34.372  1.00  0.00           H  
ATOM   3675  HD1 ILE A 232     -44.582 -19.168  36.176  1.00  0.00           H  
ATOM   3676  HD2 ILE A 232     -46.028 -19.453  35.084  1.00  0.00           H  
ATOM   3677  HD3 ILE A 232     -46.258 -19.502  36.824  1.00  0.00           H  
ATOM   3678  N   SER A 233     -47.560 -14.413  38.745  1.00  0.00           N  
ATOM   3679  CA  SER A 233     -47.491 -14.203  40.156  1.00  0.00           C  
ATOM   3680  C   SER A 233     -48.411 -13.075  40.480  1.00  0.00           C  
ATOM   3681  O   SER A 233     -48.668 -12.215  39.637  1.00  0.00           O  
ATOM   3682  CB  SER A 233     -46.107 -13.826  40.706  1.00  0.00           C  
ATOM   3683  OG  SER A 233     -45.253 -14.932  40.493  1.00  0.00           O  
ATOM   3684  HN  SER A 233     -47.446 -13.616  38.156  1.00  0.00           H  
ATOM   3685  HA  SER A 233     -47.860 -15.037  40.722  1.00  0.00           H  
ATOM   3686  HB1 SER A 233     -46.078 -13.547  41.784  1.00  0.00           H  
ATOM   3687  HB2 SER A 233     -45.715 -12.965  40.117  1.00  0.00           H  
ATOM   3688  HG1 SER A 233     -45.614 -15.386  39.721  1.00  0.00           H  
ATOM   3689  N   GLY A 234     -48.943 -13.018  41.712  1.00  0.00           N  
ATOM   3690  CA  GLY A 234     -49.723 -11.935  42.214  1.00  0.00           C  
ATOM   3691  C   GLY A 234     -51.094 -11.853  41.624  1.00  0.00           C  
ATOM   3692  O   GLY A 234     -51.719 -12.829  41.202  1.00  0.00           O  
ATOM   3693  HN  GLY A 234     -48.583 -13.697  42.343  1.00  0.00           H  
ATOM   3694  HA1 GLY A 234     -49.122 -11.067  42.001  1.00  0.00           H  
ATOM   3695  HA2 GLY A 234     -49.915 -12.171  43.251  1.00  0.00           H  
ATOM   3696  N   ASN A 235     -51.645 -10.642  41.464  1.00  0.00           N  
ATOM   3697  CA  ASN A 235     -52.878 -10.365  40.792  1.00  0.00           C  
ATOM   3698  C   ASN A 235     -52.914 -10.741  39.347  1.00  0.00           C  
ATOM   3699  O   ASN A 235     -53.995 -10.895  38.800  1.00  0.00           O  
ATOM   3700  CB  ASN A 235     -53.339  -8.892  40.839  1.00  0.00           C  
ATOM   3701  CG  ASN A 235     -53.602  -8.488  42.279  1.00  0.00           C  
ATOM   3702  ND2 ASN A 235     -53.935  -7.188  42.541  1.00  0.00           N  
ATOM   3703  OD1 ASN A 235     -53.669  -9.284  43.207  1.00  0.00           O  
ATOM   3704  HN  ASN A 235     -51.168  -9.819  41.757  1.00  0.00           H  
ATOM   3705  HA  ASN A 235     -53.716 -10.910  41.207  1.00  0.00           H  
ATOM   3706  HB1 ASN A 235     -54.174  -8.644  40.148  1.00  0.00           H  
ATOM   3707  HB2 ASN A 235     -52.517  -8.210  40.528  1.00  0.00           H  
ATOM   3708 1HD2 ASN A 235     -54.169  -6.891  43.465  1.00  0.00           H  
ATOM   3709 2HD2 ASN A 235     -53.762  -6.492  41.845  1.00  0.00           H  
ATOM   3710  N   ALA A 236     -51.798 -10.780  38.601  1.00  0.00           N  
ATOM   3711  CA  ALA A 236     -51.777 -11.217  37.237  1.00  0.00           C  
ATOM   3712  C   ALA A 236     -52.031 -12.670  37.047  1.00  0.00           C  
ATOM   3713  O   ALA A 236     -52.506 -13.106  36.007  1.00  0.00           O  
ATOM   3714  CB  ALA A 236     -50.406 -10.831  36.666  1.00  0.00           C  
ATOM   3715  HN  ALA A 236     -50.881 -10.503  38.866  1.00  0.00           H  
ATOM   3716  HA  ALA A 236     -52.591 -10.691  36.734  1.00  0.00           H  
ATOM   3717  HB1 ALA A 236     -50.201  -9.743  36.693  1.00  0.00           H  
ATOM   3718  HB2 ALA A 236     -50.357 -11.136  35.596  1.00  0.00           H  
ATOM   3719  HB3 ALA A 236     -49.586 -11.314  37.247  1.00  0.00           H  
ATOM   3720  N   LEU A 237     -51.844 -13.473  38.119  1.00  0.00           N  
ATOM   3721  CA  LEU A 237     -52.022 -14.890  37.996  1.00  0.00           C  
ATOM   3722  C   LEU A 237     -53.465 -15.249  37.927  1.00  0.00           C  
ATOM   3723  O   LEU A 237     -53.768 -16.311  37.391  1.00  0.00           O  
ATOM   3724  CB  LEU A 237     -51.443 -15.612  39.225  1.00  0.00           C  
ATOM   3725  CG  LEU A 237     -51.578 -17.143  39.316  1.00  0.00           C  
ATOM   3726  CD1 LEU A 237     -50.962 -17.919  38.153  1.00  0.00           C  
ATOM   3727  CD2 LEU A 237     -51.040 -17.593  40.684  1.00  0.00           C  
ATOM   3728  HN  LEU A 237     -51.338 -13.192  38.925  1.00  0.00           H  
ATOM   3729  HA  LEU A 237     -51.427 -15.206  37.154  1.00  0.00           H  
ATOM   3730  HB1 LEU A 237     -51.677 -15.122  40.200  1.00  0.00           H  
ATOM   3731  HB2 LEU A 237     -50.346 -15.570  39.105  1.00  0.00           H  
ATOM   3732  HG  LEU A 237     -52.621 -17.479  39.476  1.00  0.00           H  
ATOM   3733 1HD1 LEU A 237     -49.858 -17.813  38.131  1.00  0.00           H  
ATOM   3734 2HD1 LEU A 237     -51.471 -17.876  37.162  1.00  0.00           H  
ATOM   3735 3HD1 LEU A 237     -51.118 -18.977  38.444  1.00  0.00           H  
ATOM   3736 1HD2 LEU A 237     -51.777 -17.276  41.459  1.00  0.00           H  
ATOM   3737 2HD2 LEU A 237     -50.115 -17.016  40.926  1.00  0.00           H  
ATOM   3738 3HD2 LEU A 237     -51.006 -18.704  40.652  1.00  0.00           H  
ATOM   3739  N   ARG A 238     -54.353 -14.499  38.617  1.00  0.00           N  
ATOM   3740  CA  ARG A 238     -55.714 -14.895  38.809  1.00  0.00           C  
ATOM   3741  C   ARG A 238     -56.552 -14.477  37.650  1.00  0.00           C  
ATOM   3742  O   ARG A 238     -57.634 -15.020  37.400  1.00  0.00           O  
ATOM   3743  CB  ARG A 238     -56.299 -14.248  40.077  1.00  0.00           C  
ATOM   3744  CG  ARG A 238     -55.893 -12.804  40.384  1.00  0.00           C  
ATOM   3745  CD  ARG A 238     -56.613 -12.187  41.586  1.00  0.00           C  
ATOM   3746  NE  ARG A 238     -56.540 -10.730  41.290  1.00  0.00           N  
ATOM   3747  CZ  ARG A 238     -56.944  -9.794  42.200  1.00  0.00           C  
ATOM   3748  NH1 ARG A 238     -57.335 -10.060  43.483  1.00  0.00           N1+
ATOM   3749  NH2 ARG A 238     -56.961  -8.446  41.961  1.00  0.00           N  
ATOM   3750  HN  ARG A 238     -54.083 -13.659  39.074  1.00  0.00           H  
ATOM   3751  HA  ARG A 238     -55.805 -15.968  38.888  1.00  0.00           H  
ATOM   3752  HB1 ARG A 238     -55.974 -14.830  40.965  1.00  0.00           H  
ATOM   3753  HB2 ARG A 238     -57.410 -14.313  40.087  1.00  0.00           H  
ATOM   3754  HG1 ARG A 238     -56.043 -12.094  39.555  1.00  0.00           H  
ATOM   3755  HG2 ARG A 238     -54.787 -12.814  40.477  1.00  0.00           H  
ATOM   3756  HD1 ARG A 238     -56.147 -12.468  42.558  1.00  0.00           H  
ATOM   3757  HD2 ARG A 238     -57.685 -12.476  41.635  1.00  0.00           H  
ATOM   3758  HE  ARG A 238     -56.300 -10.433  40.369  1.00  0.00           H  
ATOM   3759 1HH1 ARG A 238     -57.242 -10.965  43.891  1.00  0.00           H  
ATOM   3760 2HH1 ARG A 238     -57.348  -9.285  44.120  1.00  0.00           H  
ATOM   3761 1HH2 ARG A 238     -56.549  -8.153  41.106  1.00  0.00           H  
ATOM   3762 2HH2 ARG A 238     -57.467  -8.022  42.716  1.00  0.00           H  
ATOM   3763  N   TYR A 239     -56.030 -13.654  36.730  1.00  0.00           N  
ATOM   3764  CA  TYR A 239     -56.548 -13.333  35.437  1.00  0.00           C  
ATOM   3765  C   TYR A 239     -55.684 -13.945  34.401  1.00  0.00           C  
ATOM   3766  O   TYR A 239     -55.856 -13.601  33.229  1.00  0.00           O  
ATOM   3767  CB  TYR A 239     -56.489 -11.812  35.178  1.00  0.00           C  
ATOM   3768  CG  TYR A 239     -57.355 -10.976  36.054  1.00  0.00           C  
ATOM   3769  CD1 TYR A 239     -57.093  -9.628  36.158  1.00  0.00           C  
ATOM   3770  CD2 TYR A 239     -58.484 -11.464  36.664  1.00  0.00           C  
ATOM   3771  CE1 TYR A 239     -57.974  -8.772  36.774  1.00  0.00           C  
ATOM   3772  CE2 TYR A 239     -59.324 -10.619  37.349  1.00  0.00           C  
ATOM   3773  CZ  TYR A 239     -59.143  -9.250  37.314  1.00  0.00           C  
ATOM   3774  OH  TYR A 239     -60.199  -8.322  37.380  1.00  0.00           O  
ATOM   3775  HN  TYR A 239     -55.075 -13.340  36.772  1.00  0.00           H  
ATOM   3776  HA  TYR A 239     -57.604 -13.521  35.291  1.00  0.00           H  
ATOM   3777  HB1 TYR A 239     -56.830 -11.586  34.155  1.00  0.00           H  
ATOM   3778  HB2 TYR A 239     -55.465 -11.447  35.387  1.00  0.00           H  
ATOM   3779  HD1 TYR A 239     -56.248  -9.189  35.637  1.00  0.00           H  
ATOM   3780  HD2 TYR A 239     -58.643 -12.528  36.815  1.00  0.00           H  
ATOM   3781  HE1 TYR A 239     -57.895  -7.711  36.615  1.00  0.00           H  
ATOM   3782  HE2 TYR A 239     -60.236 -11.005  37.779  1.00  0.00           H  
ATOM   3783  HH  TYR A 239     -61.062  -8.742  37.410  1.00  0.00           H  
ATOM   3784  N   ALA A 240     -54.751 -14.865  34.698  1.00  0.00           N  
ATOM   3785  CA  ALA A 240     -53.867 -15.514  33.784  1.00  0.00           C  
ATOM   3786  C   ALA A 240     -54.652 -16.511  33.006  1.00  0.00           C  
ATOM   3787  O   ALA A 240     -55.366 -17.364  33.532  1.00  0.00           O  
ATOM   3788  CB  ALA A 240     -52.628 -16.143  34.441  1.00  0.00           C  
ATOM   3789  HN  ALA A 240     -54.600 -15.269  35.604  1.00  0.00           H  
ATOM   3790  HA  ALA A 240     -53.476 -14.747  33.120  1.00  0.00           H  
ATOM   3791  HB1 ALA A 240     -52.951 -16.851  35.222  1.00  0.00           H  
ATOM   3792  HB2 ALA A 240     -52.013 -15.402  34.994  1.00  0.00           H  
ATOM   3793  HB3 ALA A 240     -52.020 -16.659  33.668  1.00  0.00           H  
ATOM   3794  N   PRO A 241     -54.639 -16.512  31.704  1.00  0.00           N  
ATOM   3795  CA  PRO A 241     -55.389 -17.471  30.964  1.00  0.00           C  
ATOM   3796  C   PRO A 241     -54.888 -18.871  31.063  1.00  0.00           C  
ATOM   3797  O   PRO A 241     -53.687 -19.127  31.035  1.00  0.00           O  
ATOM   3798  CB  PRO A 241     -55.225 -16.919  29.544  1.00  0.00           C  
ATOM   3799  CG  PRO A 241     -53.787 -16.382  29.525  1.00  0.00           C  
ATOM   3800  CD  PRO A 241     -53.668 -15.755  30.926  1.00  0.00           C  
ATOM   3801  HA  PRO A 241     -56.410 -17.509  31.312  1.00  0.00           H  
ATOM   3802  HB1 PRO A 241     -55.886 -16.037  29.421  1.00  0.00           H  
ATOM   3803  HB2 PRO A 241     -55.375 -17.569  28.665  1.00  0.00           H  
ATOM   3804  HG1 PRO A 241     -53.011 -17.174  29.440  1.00  0.00           H  
ATOM   3805  HG2 PRO A 241     -53.611 -15.631  28.726  1.00  0.00           H  
ATOM   3806  HD1 PRO A 241     -52.636 -15.764  31.331  1.00  0.00           H  
ATOM   3807  HD2 PRO A 241     -54.144 -14.752  30.994  1.00  0.00           H  
ATOM   3808  N   ASP A 242     -55.764 -19.877  31.229  1.00  0.00           N  
ATOM   3809  CA  ASP A 242     -55.371 -21.248  31.300  1.00  0.00           C  
ATOM   3810  C   ASP A 242     -54.587 -21.728  30.130  1.00  0.00           C  
ATOM   3811  O   ASP A 242     -54.818 -21.368  28.979  1.00  0.00           O  
ATOM   3812  CB  ASP A 242     -56.509 -22.257  31.503  1.00  0.00           C  
ATOM   3813  CG  ASP A 242     -57.352 -21.880  32.719  1.00  0.00           C  
ATOM   3814  OD1 ASP A 242     -56.730 -21.708  33.797  1.00  0.00           O  
ATOM   3815  OD2 ASP A 242     -58.608 -21.789  32.756  1.00  0.00           O1-
ATOM   3816  HN  ASP A 242     -56.738 -19.680  31.305  1.00  0.00           H  
ATOM   3817  HA  ASP A 242     -54.658 -21.218  32.112  1.00  0.00           H  
ATOM   3818  HB1 ASP A 242     -56.150 -23.287  31.719  1.00  0.00           H  
ATOM   3819  HB2 ASP A 242     -57.250 -22.376  30.685  1.00  0.00           H  
ATOM   3820  N   GLY A 243     -53.544 -22.539  30.400  1.00  0.00           N  
ATOM   3821  CA  GLY A 243     -52.736 -23.115  29.374  1.00  0.00           C  
ATOM   3822  C   GLY A 243     -51.583 -22.232  29.086  1.00  0.00           C  
ATOM   3823  O   GLY A 243     -50.811 -22.469  28.156  1.00  0.00           O  
ATOM   3824  HN  GLY A 243     -53.326 -22.971  31.275  1.00  0.00           H  
ATOM   3825  HA1 GLY A 243     -53.328 -23.341  28.498  1.00  0.00           H  
ATOM   3826  HA2 GLY A 243     -52.431 -24.026  29.877  1.00  0.00           H  
ATOM   3827  N   ILE A 244     -51.362 -21.142  29.854  1.00  0.00           N  
ATOM   3828  CA  ILE A 244     -50.215 -20.294  29.868  1.00  0.00           C  
ATOM   3829  C   ILE A 244     -49.083 -21.079  30.425  1.00  0.00           C  
ATOM   3830  O   ILE A 244     -49.183 -21.987  31.249  1.00  0.00           O  
ATOM   3831  CB  ILE A 244     -50.439 -19.002  30.598  1.00  0.00           C  
ATOM   3832  CG1 ILE A 244     -49.383 -17.896  30.383  1.00  0.00           C  
ATOM   3833  CG2 ILE A 244     -50.701 -19.230  32.096  1.00  0.00           C  
ATOM   3834  CD  ILE A 244     -49.823 -16.464  30.661  1.00  0.00           C  
ATOM   3835  HN  ILE A 244     -51.969 -21.038  30.635  1.00  0.00           H  
ATOM   3836  HA  ILE A 244     -49.971 -20.135  28.824  1.00  0.00           H  
ATOM   3837  HB  ILE A 244     -51.319 -18.540  30.109  1.00  0.00           H  
ATOM   3838 1HG1 ILE A 244     -49.003 -18.010  29.347  1.00  0.00           H  
ATOM   3839 2HG1 ILE A 244     -48.521 -18.168  31.034  1.00  0.00           H  
ATOM   3840 1HG2 ILE A 244     -50.869 -18.265  32.619  1.00  0.00           H  
ATOM   3841 2HG2 ILE A 244     -49.753 -19.611  32.540  1.00  0.00           H  
ATOM   3842 3HG2 ILE A 244     -51.511 -19.969  32.289  1.00  0.00           H  
ATOM   3843  HD1 ILE A 244     -50.520 -16.123  29.862  1.00  0.00           H  
ATOM   3844  HD2 ILE A 244     -49.006 -15.705  30.687  1.00  0.00           H  
ATOM   3845  HD3 ILE A 244     -50.303 -16.342  31.649  1.00  0.00           H  
ATOM   3846  N   LEU A 245     -47.903 -20.703  29.889  1.00  0.00           N  
ATOM   3847  CA  LEU A 245     -46.570 -21.032  30.290  1.00  0.00           C  
ATOM   3848  C   LEU A 245     -45.768 -19.925  30.872  1.00  0.00           C  
ATOM   3849  O   LEU A 245     -45.729 -18.850  30.264  1.00  0.00           O  
ATOM   3850  CB  LEU A 245     -45.803 -21.701  29.139  1.00  0.00           C  
ATOM   3851  CG  LEU A 245     -46.346 -23.094  28.773  1.00  0.00           C  
ATOM   3852  CD1 LEU A 245     -47.641 -23.212  27.940  1.00  0.00           C  
ATOM   3853  CD2 LEU A 245     -45.216 -23.971  28.213  1.00  0.00           C  
ATOM   3854  HN  LEU A 245     -47.940 -20.083  29.101  1.00  0.00           H  
ATOM   3855  HA  LEU A 245     -46.713 -21.756  31.077  1.00  0.00           H  
ATOM   3856  HB1 LEU A 245     -44.722 -21.783  29.356  1.00  0.00           H  
ATOM   3857  HB2 LEU A 245     -45.839 -21.035  28.250  1.00  0.00           H  
ATOM   3858  HG  LEU A 245     -46.491 -23.567  29.769  1.00  0.00           H  
ATOM   3859 1HD1 LEU A 245     -47.458 -22.865  26.899  1.00  0.00           H  
ATOM   3860 2HD1 LEU A 245     -48.452 -22.667  28.477  1.00  0.00           H  
ATOM   3861 3HD1 LEU A 245     -48.033 -24.212  27.693  1.00  0.00           H  
ATOM   3862 1HD2 LEU A 245     -44.302 -23.898  28.838  1.00  0.00           H  
ATOM   3863 2HD2 LEU A 245     -44.944 -23.642  27.191  1.00  0.00           H  
ATOM   3864 3HD2 LEU A 245     -45.452 -25.059  28.137  1.00  0.00           H  
ATOM   3865  N   GLY A 246     -45.070 -20.018  32.021  1.00  0.00           N  
ATOM   3866  CA  GLY A 246     -44.073 -19.162  32.569  1.00  0.00           C  
ATOM   3867  C   GLY A 246     -43.000 -19.872  33.314  1.00  0.00           C  
ATOM   3868  O   GLY A 246     -42.736 -21.071  33.160  1.00  0.00           O  
ATOM   3869  HN  GLY A 246     -45.340 -20.844  32.514  1.00  0.00           H  
ATOM   3870  HA1 GLY A 246     -44.572 -18.548  33.295  1.00  0.00           H  
ATOM   3871  HA2 GLY A 246     -43.561 -18.582  31.800  1.00  0.00           H  
ATOM   3872  N   LEU A 247     -42.159 -19.114  34.031  1.00  0.00           N  
ATOM   3873  CA  LEU A 247     -40.924 -19.557  34.601  1.00  0.00           C  
ATOM   3874  C   LEU A 247     -40.897 -19.280  36.070  1.00  0.00           C  
ATOM   3875  O   LEU A 247     -41.422 -18.229  36.417  1.00  0.00           O  
ATOM   3876  CB  LEU A 247     -39.772 -18.728  34.005  1.00  0.00           C  
ATOM   3877  CG  LEU A 247     -39.827 -18.663  32.471  1.00  0.00           C  
ATOM   3878  CD1 LEU A 247     -38.649 -17.791  31.993  1.00  0.00           C  
ATOM   3879  CD2 LEU A 247     -39.774 -20.074  31.861  1.00  0.00           C  
ATOM   3880  HN  LEU A 247     -42.255 -18.119  34.040  1.00  0.00           H  
ATOM   3881  HA  LEU A 247     -40.968 -20.608  34.388  1.00  0.00           H  
ATOM   3882  HB1 LEU A 247     -38.746 -19.086  34.235  1.00  0.00           H  
ATOM   3883  HB2 LEU A 247     -39.725 -17.698  34.409  1.00  0.00           H  
ATOM   3884  HG  LEU A 247     -40.794 -18.204  32.165  1.00  0.00           H  
ATOM   3885 1HD1 LEU A 247     -37.654 -18.182  32.316  1.00  0.00           H  
ATOM   3886 2HD1 LEU A 247     -38.823 -16.710  32.180  1.00  0.00           H  
ATOM   3887 3HD1 LEU A 247     -38.689 -17.869  30.886  1.00  0.00           H  
ATOM   3888 1HD2 LEU A 247     -40.454 -20.857  32.233  1.00  0.00           H  
ATOM   3889 2HD2 LEU A 247     -38.737 -20.414  32.061  1.00  0.00           H  
ATOM   3890 3HD2 LEU A 247     -39.861 -20.218  30.758  1.00  0.00           H  
ATOM   3891  N   GLN A 248     -40.265 -20.021  36.998  1.00  0.00           N  
ATOM   3892  CA  GLN A 248     -40.090 -19.633  38.358  1.00  0.00           C  
ATOM   3893  C   GLN A 248     -38.683 -19.929  38.747  1.00  0.00           C  
ATOM   3894  O   GLN A 248     -38.080 -20.865  38.212  1.00  0.00           O  
ATOM   3895  CB  GLN A 248     -41.025 -20.374  39.325  1.00  0.00           C  
ATOM   3896  CG  GLN A 248     -42.521 -20.112  39.110  1.00  0.00           C  
ATOM   3897  CD  GLN A 248     -43.055 -18.728  39.443  1.00  0.00           C  
ATOM   3898  NE2 GLN A 248     -43.040 -17.738  38.498  1.00  0.00           N  
ATOM   3899  OE1 GLN A 248     -43.528 -18.451  40.544  1.00  0.00           O  
ATOM   3900  HN  GLN A 248     -39.799 -20.870  36.763  1.00  0.00           H  
ATOM   3901  HA  GLN A 248     -40.277 -18.582  38.517  1.00  0.00           H  
ATOM   3902  HB1 GLN A 248     -40.749 -20.131  40.369  1.00  0.00           H  
ATOM   3903  HB2 GLN A 248     -40.808 -21.454  39.237  1.00  0.00           H  
ATOM   3904  HG1 GLN A 248     -42.983 -20.883  39.757  1.00  0.00           H  
ATOM   3905  HG2 GLN A 248     -42.886 -20.455  38.123  1.00  0.00           H  
ATOM   3906 1HE2 GLN A 248     -43.226 -16.810  38.823  1.00  0.00           H  
ATOM   3907 2HE2 GLN A 248     -42.436 -17.862  37.708  1.00  0.00           H  
ATOM   3908  N   LEU A 249     -38.056 -19.123  39.617  1.00  0.00           N  
ATOM   3909  CA  LEU A 249     -36.704 -19.262  40.040  1.00  0.00           C  
ATOM   3910  C   LEU A 249     -36.608 -20.192  41.200  1.00  0.00           C  
ATOM   3911  O   LEU A 249     -37.249 -19.974  42.227  1.00  0.00           O  
ATOM   3912  CB  LEU A 249     -36.036 -17.897  40.263  1.00  0.00           C  
ATOM   3913  CG  LEU A 249     -34.599 -17.917  40.819  1.00  0.00           C  
ATOM   3914  CD1 LEU A 249     -33.605 -18.549  39.831  1.00  0.00           C  
ATOM   3915  CD2 LEU A 249     -33.969 -16.536  41.093  1.00  0.00           C  
ATOM   3916  HN  LEU A 249     -38.428 -18.258  39.958  1.00  0.00           H  
ATOM   3917  HA  LEU A 249     -36.112 -19.745  39.275  1.00  0.00           H  
ATOM   3918  HB1 LEU A 249     -36.688 -17.291  40.934  1.00  0.00           H  
ATOM   3919  HB2 LEU A 249     -35.973 -17.344  39.306  1.00  0.00           H  
ATOM   3920  HG  LEU A 249     -34.546 -18.502  41.755  1.00  0.00           H  
ATOM   3921 1HD1 LEU A 249     -33.448 -18.057  38.844  1.00  0.00           H  
ATOM   3922 2HD1 LEU A 249     -33.921 -19.587  39.584  1.00  0.00           H  
ATOM   3923 3HD1 LEU A 249     -32.649 -18.654  40.393  1.00  0.00           H  
ATOM   3924 1HD2 LEU A 249     -33.827 -15.990  40.134  1.00  0.00           H  
ATOM   3925 2HD2 LEU A 249     -32.923 -16.700  41.425  1.00  0.00           H  
ATOM   3926 3HD2 LEU A 249     -34.507 -15.907  41.840  1.00  0.00           H  
ATOM   3927  N   ILE A 250     -35.776 -21.250  41.125  1.00  0.00           N  
ATOM   3928  CA  ILE A 250     -35.780 -22.164  42.227  1.00  0.00           C  
ATOM   3929  C   ILE A 250     -34.948 -21.697  43.377  1.00  0.00           C  
ATOM   3930  O   ILE A 250     -33.819 -21.291  43.151  1.00  0.00           O  
ATOM   3931  CB  ILE A 250     -35.346 -23.505  41.724  1.00  0.00           C  
ATOM   3932  CG1 ILE A 250     -36.359 -23.991  40.670  1.00  0.00           C  
ATOM   3933  CG2 ILE A 250     -35.327 -24.593  42.813  1.00  0.00           C  
ATOM   3934  CD  ILE A 250     -35.849 -25.229  39.950  1.00  0.00           C  
ATOM   3935  HN  ILE A 250     -35.109 -21.367  40.393  1.00  0.00           H  
ATOM   3936  HA  ILE A 250     -36.738 -22.404  42.682  1.00  0.00           H  
ATOM   3937  HB  ILE A 250     -34.406 -23.420  41.147  1.00  0.00           H  
ATOM   3938 1HG1 ILE A 250     -36.569 -23.276  39.842  1.00  0.00           H  
ATOM   3939 2HG1 ILE A 250     -37.296 -24.240  41.205  1.00  0.00           H  
ATOM   3940 1HG2 ILE A 250     -36.355 -24.810  43.189  1.00  0.00           H  
ATOM   3941 2HG2 ILE A 250     -34.659 -24.415  43.680  1.00  0.00           H  
ATOM   3942 3HG2 ILE A 250     -34.944 -25.535  42.364  1.00  0.00           H  
ATOM   3943  HD1 ILE A 250     -36.597 -25.416  39.156  1.00  0.00           H  
ATOM   3944  HD2 ILE A 250     -35.920 -26.116  40.622  1.00  0.00           H  
ATOM   3945  HD3 ILE A 250     -34.851 -25.186  39.453  1.00  0.00           H  
ATOM   3946  N   ASN A 251     -35.490 -21.639  44.600  1.00  0.00           N  
ATOM   3947  CA  ASN A 251     -34.872 -21.100  45.772  1.00  0.00           C  
ATOM   3948  C   ASN A 251     -34.810 -19.608  45.765  1.00  0.00           C  
ATOM   3949  O   ASN A 251     -34.007 -18.921  46.396  1.00  0.00           O  
ATOM   3950  CB  ASN A 251     -33.532 -21.774  46.129  1.00  0.00           C  
ATOM   3951  CG  ASN A 251     -33.708 -23.201  46.637  1.00  0.00           C  
ATOM   3952  ND2 ASN A 251     -32.544 -23.886  46.838  1.00  0.00           N  
ATOM   3953  OD1 ASN A 251     -34.816 -23.690  46.846  1.00  0.00           O  
ATOM   3954  HN  ASN A 251     -36.416 -21.998  44.729  1.00  0.00           H  
ATOM   3955  HA  ASN A 251     -35.548 -21.402  46.553  1.00  0.00           H  
ATOM   3956  HB1 ASN A 251     -33.065 -21.158  46.921  1.00  0.00           H  
ATOM   3957  HB2 ASN A 251     -32.846 -21.869  45.255  1.00  0.00           H  
ATOM   3958 1HD2 ASN A 251     -32.482 -24.857  47.049  1.00  0.00           H  
ATOM   3959 2HD2 ASN A 251     -31.749 -23.383  46.506  1.00  0.00           H  
ATOM   3960  N   GLY A 252     -35.643 -18.996  44.908  1.00  0.00           N  
ATOM   3961  CA  GLY A 252     -35.702 -17.632  44.479  1.00  0.00           C  
ATOM   3962  C   GLY A 252     -35.572 -16.610  45.552  1.00  0.00           C  
ATOM   3963  O   GLY A 252     -34.826 -15.634  45.561  1.00  0.00           O  
ATOM   3964  HN  GLY A 252     -36.329 -19.564  44.469  1.00  0.00           H  
ATOM   3965  HA1 GLY A 252     -36.675 -17.612  44.012  1.00  0.00           H  
ATOM   3966  HA2 GLY A 252     -34.893 -17.429  43.799  1.00  0.00           H  
ATOM   3967  N   LYS A 253     -36.238 -16.886  46.682  1.00  0.00           N  
ATOM   3968  CA  LYS A 253     -36.514 -16.014  47.792  1.00  0.00           C  
ATOM   3969  C   LYS A 253     -35.812 -16.497  49.007  1.00  0.00           C  
ATOM   3970  O   LYS A 253     -35.805 -15.807  50.028  1.00  0.00           O  
ATOM   3971  CB  LYS A 253     -38.004 -15.781  48.039  1.00  0.00           C  
ATOM   3972  CG  LYS A 253     -38.704 -15.168  46.828  1.00  0.00           C  
ATOM   3973  CD  LYS A 253     -39.942 -14.287  47.031  1.00  0.00           C  
ATOM   3974  CE  LYS A 253     -39.867 -13.176  45.989  1.00  0.00           C  
ATOM   3975  NZ  LYS A 253     -40.989 -12.220  46.105  1.00  0.00           N1+
ATOM   3976  HN  LYS A 253     -36.576 -17.814  46.802  1.00  0.00           H  
ATOM   3977  HA  LYS A 253     -36.067 -15.063  47.529  1.00  0.00           H  
ATOM   3978  HB1 LYS A 253     -38.047 -15.055  48.879  1.00  0.00           H  
ATOM   3979  HB2 LYS A 253     -38.501 -16.737  48.324  1.00  0.00           H  
ATOM   3980  HG1 LYS A 253     -38.862 -15.914  46.024  1.00  0.00           H  
ATOM   3981  HG2 LYS A 253     -37.910 -14.540  46.370  1.00  0.00           H  
ATOM   3982  HD1 LYS A 253     -39.861 -13.875  48.062  1.00  0.00           H  
ATOM   3983  HD2 LYS A 253     -40.857 -14.909  46.940  1.00  0.00           H  
ATOM   3984  HE1 LYS A 253     -39.993 -13.643  44.981  1.00  0.00           H  
ATOM   3985  HE2 LYS A 253     -38.946 -12.555  45.878  1.00  0.00           H  
ATOM   3986  HZ1 LYS A 253     -41.139 -11.527  45.347  1.00  0.00           H  
ATOM   3987  HZ2 LYS A 253     -40.812 -11.605  46.934  1.00  0.00           H  
ATOM   3988  HZ3 LYS A 253     -41.854 -12.778  46.191  1.00  0.00           H  
ATOM   3989  N   ASN A 254     -35.162 -17.678  48.933  1.00  0.00           N  
ATOM   3990  CA  ASN A 254     -34.758 -18.427  50.087  1.00  0.00           C  
ATOM   3991  C   ASN A 254     -33.466 -17.970  50.666  1.00  0.00           C  
ATOM   3992  O   ASN A 254     -32.418 -18.227  50.070  1.00  0.00           O  
ATOM   3993  CB  ASN A 254     -34.787 -19.903  49.652  1.00  0.00           C  
ATOM   3994  CG  ASN A 254     -34.537 -20.890  50.781  1.00  0.00           C  
ATOM   3995  ND2 ASN A 254     -34.458 -22.192  50.396  1.00  0.00           N  
ATOM   3996  OD1 ASN A 254     -34.433 -20.583  51.966  1.00  0.00           O  
ATOM   3997  HN  ASN A 254     -35.082 -18.119  48.049  1.00  0.00           H  
ATOM   3998  HA  ASN A 254     -35.517 -18.220  50.828  1.00  0.00           H  
ATOM   3999  HB1 ASN A 254     -34.024 -20.161  48.884  1.00  0.00           H  
ATOM   4000  HB2 ASN A 254     -35.807 -20.067  49.224  1.00  0.00           H  
ATOM   4001 1HD2 ASN A 254     -34.454 -22.840  51.165  1.00  0.00           H  
ATOM   4002 2HD2 ASN A 254     -34.574 -22.575  49.484  1.00  0.00           H  
ATOM   4003  N   GLU A 255     -33.378 -17.291  51.815  1.00  0.00           N  
ATOM   4004  CA  GLU A 255     -32.257 -16.626  52.399  1.00  0.00           C  
ATOM   4005  C   GLU A 255     -31.279 -17.565  53.017  1.00  0.00           C  
ATOM   4006  O   GLU A 255     -30.071 -17.345  53.077  1.00  0.00           O  
ATOM   4007  CB  GLU A 255     -32.667 -15.421  53.257  1.00  0.00           C  
ATOM   4008  CG  GLU A 255     -33.404 -14.512  52.275  1.00  0.00           C  
ATOM   4009  CD  GLU A 255     -33.653 -13.161  52.932  1.00  0.00           C  
ATOM   4010  OE1 GLU A 255     -32.849 -12.187  52.809  1.00  0.00           O  
ATOM   4011  OE2 GLU A 255     -34.679 -13.121  53.657  1.00  0.00           O1-
ATOM   4012  HN  GLU A 255     -34.263 -17.078  52.219  1.00  0.00           H  
ATOM   4013  HA  GLU A 255     -31.623 -16.240  51.615  1.00  0.00           H  
ATOM   4014  HB1 GLU A 255     -31.835 -14.932  53.806  1.00  0.00           H  
ATOM   4015  HB2 GLU A 255     -33.398 -15.769  54.022  1.00  0.00           H  
ATOM   4016  HG1 GLU A 255     -34.381 -14.871  51.874  1.00  0.00           H  
ATOM   4017  HG2 GLU A 255     -32.751 -14.221  51.424  1.00  0.00           H  
ATOM   4018  N   SER A 256     -31.841 -18.707  53.472  1.00  0.00           N  
ATOM   4019  CA  SER A 256     -31.074 -19.824  53.932  1.00  0.00           C  
ATOM   4020  C   SER A 256     -30.259 -20.415  52.826  1.00  0.00           C  
ATOM   4021  O   SER A 256     -29.075 -20.688  53.049  1.00  0.00           O  
ATOM   4022  CB  SER A 256     -31.972 -20.929  54.514  1.00  0.00           C  
ATOM   4023  OG  SER A 256     -31.303 -22.120  54.930  1.00  0.00           O  
ATOM   4024  HN  SER A 256     -32.837 -18.723  53.487  1.00  0.00           H  
ATOM   4025  HA  SER A 256     -30.401 -19.579  54.736  1.00  0.00           H  
ATOM   4026  HB1 SER A 256     -32.613 -21.259  53.673  1.00  0.00           H  
ATOM   4027  HB2 SER A 256     -32.691 -20.516  55.234  1.00  0.00           H  
ATOM   4028  HG1 SER A 256     -30.839 -21.964  55.753  1.00  0.00           H  
ATOM   4029  N   ALA A 257     -30.818 -20.639  51.629  1.00  0.00           N  
ATOM   4030  CA  ALA A 257     -30.045 -20.917  50.460  1.00  0.00           C  
ATOM   4031  C   ALA A 257     -29.108 -19.850  50.019  1.00  0.00           C  
ATOM   4032  O   ALA A 257     -27.899 -20.010  49.916  1.00  0.00           O  
ATOM   4033  CB  ALA A 257     -30.915 -21.471  49.315  1.00  0.00           C  
ATOM   4034  HN  ALA A 257     -31.812 -20.601  51.511  1.00  0.00           H  
ATOM   4035  HA  ALA A 257     -29.362 -21.714  50.718  1.00  0.00           H  
ATOM   4036  HB1 ALA A 257     -31.416 -22.380  49.728  1.00  0.00           H  
ATOM   4037  HB2 ALA A 257     -30.279 -21.782  48.461  1.00  0.00           H  
ATOM   4038  HB3 ALA A 257     -31.616 -20.720  48.899  1.00  0.00           H  
ATOM   4039  N   HSE A 258     -29.628 -18.623  49.828  1.00  0.00           N  
ATOM   4040  CA  HSE A 258     -28.871 -17.465  49.458  1.00  0.00           C  
ATOM   4041  C   HSE A 258     -27.621 -17.039  50.149  1.00  0.00           C  
ATOM   4042  O   HSE A 258     -26.577 -16.916  49.497  1.00  0.00           O  
ATOM   4043  CB  HSE A 258     -29.715 -16.235  49.114  1.00  0.00           C  
ATOM   4044  CG  HSE A 258     -30.528 -16.367  47.859  1.00  0.00           C  
ATOM   4045  CD2 HSE A 258     -31.867 -16.240  47.636  1.00  0.00           C  
ATOM   4046  ND1 HSE A 258     -29.912 -16.602  46.642  1.00  0.00           N  
ATOM   4047  CE1 HSE A 258     -30.844 -16.587  45.714  1.00  0.00           C  
ATOM   4048  NE2 HSE A 258     -32.061 -16.405  46.287  1.00  0.00           N  
ATOM   4049  HN  HSE A 258     -30.585 -18.501  50.077  1.00  0.00           H  
ATOM   4050  HA  HSE A 258     -28.387 -17.774  48.548  1.00  0.00           H  
ATOM   4051  HB1 HSE A 258     -29.124 -15.289  49.028  1.00  0.00           H  
ATOM   4052  HB2 HSE A 258     -30.425 -16.059  49.945  1.00  0.00           H  
ATOM   4053  HD2 HSE A 258     -32.709 -16.159  48.315  1.00  0.00           H  
ATOM   4054  HE1 HSE A 258     -30.693 -16.990  44.706  1.00  0.00           H  
ATOM   4055  HE2 HSE A 258     -32.951 -16.363  45.816  1.00  0.00           H  
ATOM   4056  N   ILE A 259     -27.679 -16.991  51.490  1.00  0.00           N  
ATOM   4057  CA  ILE A 259     -26.590 -16.840  52.408  1.00  0.00           C  
ATOM   4058  C   ILE A 259     -25.527 -17.875  52.226  1.00  0.00           C  
ATOM   4059  O   ILE A 259     -24.353 -17.540  52.072  1.00  0.00           O  
ATOM   4060  CB  ILE A 259     -27.084 -16.738  53.817  1.00  0.00           C  
ATOM   4061  CG1 ILE A 259     -27.858 -15.444  54.120  1.00  0.00           C  
ATOM   4062  CG2 ILE A 259     -25.842 -16.764  54.729  1.00  0.00           C  
ATOM   4063  CD  ILE A 259     -28.365 -15.280  55.557  1.00  0.00           C  
ATOM   4064  HN  ILE A 259     -28.512 -17.200  52.001  1.00  0.00           H  
ATOM   4065  HA  ILE A 259     -26.061 -15.960  52.085  1.00  0.00           H  
ATOM   4066  HB  ILE A 259     -27.689 -17.647  54.012  1.00  0.00           H  
ATOM   4067 1HG1 ILE A 259     -28.788 -15.475  53.504  1.00  0.00           H  
ATOM   4068 2HG1 ILE A 259     -27.360 -14.487  53.875  1.00  0.00           H  
ATOM   4069 1HG2 ILE A 259     -25.117 -15.960  54.455  1.00  0.00           H  
ATOM   4070 2HG2 ILE A 259     -25.259 -17.697  54.655  1.00  0.00           H  
ATOM   4071 3HG2 ILE A 259     -25.956 -16.722  55.831  1.00  0.00           H  
ATOM   4072  HD1 ILE A 259     -27.593 -14.927  56.283  1.00  0.00           H  
ATOM   4073  HD2 ILE A 259     -28.786 -16.273  55.832  1.00  0.00           H  
ATOM   4074  HD3 ILE A 259     -29.278 -14.647  55.632  1.00  0.00           H  
ATOM   4075  N   SER A 260     -25.825 -19.186  52.181  1.00  0.00           N  
ATOM   4076  CA  SER A 260     -24.818 -20.192  52.060  1.00  0.00           C  
ATOM   4077  C   SER A 260     -24.092 -20.200  50.761  1.00  0.00           C  
ATOM   4078  O   SER A 260     -22.891 -20.447  50.702  1.00  0.00           O  
ATOM   4079  CB  SER A 260     -25.447 -21.569  52.297  1.00  0.00           C  
ATOM   4080  OG  SER A 260     -24.522 -22.637  52.401  1.00  0.00           O  
ATOM   4081  HN  SER A 260     -26.746 -19.512  52.369  1.00  0.00           H  
ATOM   4082  HA  SER A 260     -23.996 -20.047  52.744  1.00  0.00           H  
ATOM   4083  HB1 SER A 260     -26.104 -21.729  51.419  1.00  0.00           H  
ATOM   4084  HB2 SER A 260     -26.108 -21.636  53.187  1.00  0.00           H  
ATOM   4085  HG1 SER A 260     -24.198 -22.730  51.496  1.00  0.00           H  
ATOM   4086  N   ASP A 261     -24.768 -19.784  49.678  1.00  0.00           N  
ATOM   4087  CA  ASP A 261     -24.239 -19.533  48.372  1.00  0.00           C  
ATOM   4088  C   ASP A 261     -23.344 -18.347  48.238  1.00  0.00           C  
ATOM   4089  O   ASP A 261     -22.227 -18.535  47.758  1.00  0.00           O  
ATOM   4090  CB  ASP A 261     -25.452 -19.512  47.420  1.00  0.00           C  
ATOM   4091  CG  ASP A 261     -25.974 -20.914  47.134  1.00  0.00           C  
ATOM   4092  OD1 ASP A 261     -25.270 -21.922  47.432  1.00  0.00           O  
ATOM   4093  OD2 ASP A 261     -27.051 -21.003  46.484  1.00  0.00           O1-
ATOM   4094  HN  ASP A 261     -25.750 -19.693  49.859  1.00  0.00           H  
ATOM   4095  HA  ASP A 261     -23.610 -20.351  48.062  1.00  0.00           H  
ATOM   4096  HB1 ASP A 261     -25.246 -19.034  46.443  1.00  0.00           H  
ATOM   4097  HB2 ASP A 261     -26.321 -19.035  47.912  1.00  0.00           H  
ATOM   4098  N   ALA A 262     -23.747 -17.233  48.870  1.00  0.00           N  
ATOM   4099  CA  ALA A 262     -22.929 -16.074  49.079  1.00  0.00           C  
ATOM   4100  C   ALA A 262     -21.693 -16.347  49.851  1.00  0.00           C  
ATOM   4101  O   ALA A 262     -20.593 -15.998  49.418  1.00  0.00           O  
ATOM   4102  CB  ALA A 262     -23.813 -14.939  49.631  1.00  0.00           C  
ATOM   4103  HN  ALA A 262     -24.658 -17.280  49.265  1.00  0.00           H  
ATOM   4104  HA  ALA A 262     -22.624 -15.726  48.104  1.00  0.00           H  
ATOM   4105  HB1 ALA A 262     -24.455 -15.313  50.465  1.00  0.00           H  
ATOM   4106  HB2 ALA A 262     -24.518 -14.577  48.852  1.00  0.00           H  
ATOM   4107  HB3 ALA A 262     -23.203 -14.095  50.000  1.00  0.00           H  
ATOM   4108  N   VAL A 263     -21.818 -17.066  50.987  1.00  0.00           N  
ATOM   4109  CA  VAL A 263     -20.702 -17.436  51.797  1.00  0.00           C  
ATOM   4110  C   VAL A 263     -19.694 -18.307  51.119  1.00  0.00           C  
ATOM   4111  O   VAL A 263     -18.481 -18.138  51.171  1.00  0.00           O  
ATOM   4112  CB  VAL A 263     -21.146 -18.058  53.087  1.00  0.00           C  
ATOM   4113  CG1 VAL A 263     -20.100 -18.929  53.800  1.00  0.00           C  
ATOM   4114  CG2 VAL A 263     -21.733 -17.061  54.099  1.00  0.00           C  
ATOM   4115  HN  VAL A 263     -22.672 -17.368  51.412  1.00  0.00           H  
ATOM   4116  HA  VAL A 263     -20.177 -16.503  51.953  1.00  0.00           H  
ATOM   4117  HB  VAL A 263     -21.980 -18.727  52.796  1.00  0.00           H  
ATOM   4118 1HG1 VAL A 263     -20.459 -19.323  54.767  1.00  0.00           H  
ATOM   4119 2HG1 VAL A 263     -19.169 -18.400  54.084  1.00  0.00           H  
ATOM   4120 3HG1 VAL A 263     -19.839 -19.873  53.274  1.00  0.00           H  
ATOM   4121 1HG2 VAL A 263     -22.252 -17.524  54.973  1.00  0.00           H  
ATOM   4122 2HG2 VAL A 263     -22.510 -16.448  53.580  1.00  0.00           H  
ATOM   4123 3HG2 VAL A 263     -20.929 -16.405  54.500  1.00  0.00           H  
ATOM   4124  N   GLY A 264     -20.216 -19.298  50.374  1.00  0.00           N  
ATOM   4125  CA  GLY A 264     -19.504 -20.170  49.494  1.00  0.00           C  
ATOM   4126  C   GLY A 264     -18.746 -19.571  48.357  1.00  0.00           C  
ATOM   4127  O   GLY A 264     -17.544 -19.791  48.227  1.00  0.00           O  
ATOM   4128  HN  GLY A 264     -21.181 -19.534  50.459  1.00  0.00           H  
ATOM   4129  HA1 GLY A 264     -20.193 -20.870  49.041  1.00  0.00           H  
ATOM   4130  HA2 GLY A 264     -18.847 -20.788  50.086  1.00  0.00           H  
ATOM   4131  N   VAL A 265     -19.429 -18.750  47.527  1.00  0.00           N  
ATOM   4132  CA  VAL A 265     -18.768 -18.026  46.498  1.00  0.00           C  
ATOM   4133  C   VAL A 265     -17.805 -16.998  46.999  1.00  0.00           C  
ATOM   4134  O   VAL A 265     -16.792 -16.773  46.333  1.00  0.00           O  
ATOM   4135  CB  VAL A 265     -19.730 -17.468  45.496  1.00  0.00           C  
ATOM   4136  CG1 VAL A 265     -20.547 -16.209  45.831  1.00  0.00           C  
ATOM   4137  CG2 VAL A 265     -18.989 -17.106  44.200  1.00  0.00           C  
ATOM   4138  HN  VAL A 265     -20.386 -18.619  47.755  1.00  0.00           H  
ATOM   4139  HA  VAL A 265     -18.158 -18.799  46.036  1.00  0.00           H  
ATOM   4140  HB  VAL A 265     -20.511 -18.230  45.268  1.00  0.00           H  
ATOM   4141 1HG1 VAL A 265     -21.099 -16.303  46.790  1.00  0.00           H  
ATOM   4142 2HG1 VAL A 265     -21.336 -16.100  45.055  1.00  0.00           H  
ATOM   4143 3HG1 VAL A 265     -19.841 -15.349  45.876  1.00  0.00           H  
ATOM   4144 1HG2 VAL A 265     -18.414 -16.153  44.234  1.00  0.00           H  
ATOM   4145 2HG2 VAL A 265     -19.718 -16.894  43.388  1.00  0.00           H  
ATOM   4146 3HG2 VAL A 265     -18.331 -17.928  43.859  1.00  0.00           H  
ATOM   4147  N   VAL A 266     -18.033 -16.379  48.169  1.00  0.00           N  
ATOM   4148  CA  VAL A 266     -17.093 -15.513  48.808  1.00  0.00           C  
ATOM   4149  C   VAL A 266     -15.859 -16.245  49.200  1.00  0.00           C  
ATOM   4150  O   VAL A 266     -14.745 -15.865  48.826  1.00  0.00           O  
ATOM   4151  CB  VAL A 266     -17.639 -14.627  49.885  1.00  0.00           C  
ATOM   4152  CG1 VAL A 266     -16.569 -13.915  50.738  1.00  0.00           C  
ATOM   4153  CG2 VAL A 266     -18.593 -13.633  49.214  1.00  0.00           C  
ATOM   4154  HN  VAL A 266     -18.891 -16.526  48.668  1.00  0.00           H  
ATOM   4155  HA  VAL A 266     -16.740 -14.901  47.992  1.00  0.00           H  
ATOM   4156  HB  VAL A 266     -18.238 -15.262  50.578  1.00  0.00           H  
ATOM   4157 1HG1 VAL A 266     -16.183 -14.568  51.538  1.00  0.00           H  
ATOM   4158 2HG1 VAL A 266     -16.984 -13.008  51.229  1.00  0.00           H  
ATOM   4159 3HG1 VAL A 266     -15.691 -13.542  50.159  1.00  0.00           H  
ATOM   4160 1HG2 VAL A 266     -18.095 -12.907  48.539  1.00  0.00           H  
ATOM   4161 2HG2 VAL A 266     -19.108 -12.987  49.959  1.00  0.00           H  
ATOM   4162 3HG2 VAL A 266     -19.325 -14.224  48.627  1.00  0.00           H  
ATOM   4163  N   ALA A 267     -16.022 -17.373  49.915  1.00  0.00           N  
ATOM   4164  CA  ALA A 267     -14.920 -18.063  50.519  1.00  0.00           C  
ATOM   4165  C   ALA A 267     -14.014 -18.659  49.491  1.00  0.00           C  
ATOM   4166  O   ALA A 267     -12.791 -18.608  49.609  1.00  0.00           O  
ATOM   4167  CB  ALA A 267     -15.440 -19.093  51.528  1.00  0.00           C  
ATOM   4168  HN  ALA A 267     -16.930 -17.677  50.181  1.00  0.00           H  
ATOM   4169  HA  ALA A 267     -14.228 -17.459  51.086  1.00  0.00           H  
ATOM   4170  HB1 ALA A 267     -15.927 -18.478  52.314  1.00  0.00           H  
ATOM   4171  HB2 ALA A 267     -14.677 -19.736  52.028  1.00  0.00           H  
ATOM   4172  HB3 ALA A 267     -16.244 -19.597  50.950  1.00  0.00           H  
ATOM   4173  N   GLN A 268     -14.611 -19.097  48.364  1.00  0.00           N  
ATOM   4174  CA  GLN A 268     -13.943 -19.517  47.174  1.00  0.00           C  
ATOM   4175  C   GLN A 268     -12.953 -18.518  46.675  1.00  0.00           C  
ATOM   4176  O   GLN A 268     -11.785 -18.743  46.375  1.00  0.00           O  
ATOM   4177  CB  GLN A 268     -14.855 -19.868  45.991  1.00  0.00           C  
ATOM   4178  CG  GLN A 268     -15.424 -21.285  45.917  1.00  0.00           C  
ATOM   4179  CD  GLN A 268     -14.375 -22.384  45.839  1.00  0.00           C  
ATOM   4180  NE2 GLN A 268     -14.115 -22.858  44.592  1.00  0.00           N  
ATOM   4181  OE1 GLN A 268     -13.789 -22.775  46.843  1.00  0.00           O  
ATOM   4182  HN  GLN A 268     -15.607 -19.087  48.288  1.00  0.00           H  
ATOM   4183  HA  GLN A 268     -13.319 -20.383  47.347  1.00  0.00           H  
ATOM   4184  HB1 GLN A 268     -14.188 -19.649  45.133  1.00  0.00           H  
ATOM   4185  HB2 GLN A 268     -15.733 -19.180  46.022  1.00  0.00           H  
ATOM   4186  HG1 GLN A 268     -16.096 -21.403  45.048  1.00  0.00           H  
ATOM   4187  HG2 GLN A 268     -16.030 -21.518  46.823  1.00  0.00           H  
ATOM   4188 1HE2 GLN A 268     -13.585 -23.690  44.435  1.00  0.00           H  
ATOM   4189 2HE2 GLN A 268     -14.585 -22.458  43.805  1.00  0.00           H  
ATOM   4190  N   ALA A 269     -13.470 -17.278  46.543  1.00  0.00           N  
ATOM   4191  CA  ALA A 269     -12.838 -16.116  46.006  1.00  0.00           C  
ATOM   4192  C   ALA A 269     -11.796 -15.501  46.884  1.00  0.00           C  
ATOM   4193  O   ALA A 269     -10.735 -15.214  46.344  1.00  0.00           O  
ATOM   4194  CB  ALA A 269     -13.859 -14.983  45.811  1.00  0.00           C  
ATOM   4195  HN  ALA A 269     -14.371 -17.114  46.939  1.00  0.00           H  
ATOM   4196  HA  ALA A 269     -12.444 -16.410  45.037  1.00  0.00           H  
ATOM   4197  HB1 ALA A 269     -14.429 -14.736  46.725  1.00  0.00           H  
ATOM   4198  HB2 ALA A 269     -14.510 -15.312  44.981  1.00  0.00           H  
ATOM   4199  HB3 ALA A 269     -13.383 -14.106  45.320  1.00  0.00           H  
ATOM   4200  N   VAL A 270     -12.047 -15.356  48.195  1.00  0.00           N  
ATOM   4201  CA  VAL A 270     -11.002 -15.039  49.127  1.00  0.00           C  
ATOM   4202  C   VAL A 270      -9.801 -15.918  49.105  1.00  0.00           C  
ATOM   4203  O   VAL A 270      -8.669 -15.440  49.156  1.00  0.00           O  
ATOM   4204  CB  VAL A 270     -11.582 -14.880  50.506  1.00  0.00           C  
ATOM   4205  CG1 VAL A 270     -10.496 -14.692  51.582  1.00  0.00           C  
ATOM   4206  CG2 VAL A 270     -12.574 -13.708  50.559  1.00  0.00           C  
ATOM   4207  HN  VAL A 270     -12.832 -15.869  48.538  1.00  0.00           H  
ATOM   4208  HA  VAL A 270     -10.521 -14.076  48.982  1.00  0.00           H  
ATOM   4209  HB  VAL A 270     -12.231 -15.740  50.800  1.00  0.00           H  
ATOM   4210 1HG1 VAL A 270     -10.946 -14.673  52.594  1.00  0.00           H  
ATOM   4211 2HG1 VAL A 270     -10.057 -13.677  51.596  1.00  0.00           H  
ATOM   4212 3HG1 VAL A 270      -9.663 -15.418  51.503  1.00  0.00           H  
ATOM   4213 1HG2 VAL A 270     -12.981 -13.782  51.594  1.00  0.00           H  
ATOM   4214 2HG2 VAL A 270     -13.438 -13.988  49.912  1.00  0.00           H  
ATOM   4215 3HG2 VAL A 270     -12.148 -12.697  50.454  1.00  0.00           H  
ATOM   4216  N   HSD A 271     -10.019 -17.239  49.029  1.00  0.00           N  
ATOM   4217  CA  HSD A 271      -8.900 -18.132  48.960  1.00  0.00           C  
ATOM   4218  C   HSD A 271      -8.042 -17.937  47.759  1.00  0.00           C  
ATOM   4219  O   HSD A 271      -6.821 -18.024  47.932  1.00  0.00           O  
ATOM   4220  CB  HSD A 271      -9.074 -19.607  49.330  1.00  0.00           C  
ATOM   4221  CG  HSD A 271      -9.447 -19.826  50.770  1.00  0.00           C  
ATOM   4222  CD2 HSD A 271      -8.688 -20.499  51.682  1.00  0.00           C  
ATOM   4223  ND1 HSD A 271     -10.705 -19.762  51.320  1.00  0.00           N  
ATOM   4224  CE1 HSD A 271     -10.628 -20.377  52.536  1.00  0.00           C  
ATOM   4225  NE2 HSD A 271      -9.416 -20.790  52.815  1.00  0.00           N  
ATOM   4226  HN  HSD A 271     -10.957 -17.583  49.007  1.00  0.00           H  
ATOM   4227  HA  HSD A 271      -8.222 -17.828  49.741  1.00  0.00           H  
ATOM   4228  HB1 HSD A 271      -8.240 -20.308  49.139  1.00  0.00           H  
ATOM   4229  HB2 HSD A 271      -9.960 -19.913  48.724  1.00  0.00           H  
ATOM   4230  HD1 HSD A 271     -11.474 -19.475  50.735  1.00  0.00           H  
ATOM   4231  HD2 HSD A 271      -7.624 -20.720  51.696  1.00  0.00           H  
ATOM   4232  HE1 HSD A 271     -11.496 -20.445  53.192  1.00  0.00           H  
ATOM   4233  N   GLU A 272      -8.639 -17.724  46.583  1.00  0.00           N  
ATOM   4234  CA  GLU A 272      -7.885 -17.367  45.417  1.00  0.00           C  
ATOM   4235  C   GLU A 272      -7.156 -16.081  45.582  1.00  0.00           C  
ATOM   4236  O   GLU A 272      -6.008 -15.865  45.204  1.00  0.00           O  
ATOM   4237  CB  GLU A 272      -8.789 -17.298  44.185  1.00  0.00           C  
ATOM   4238  CG  GLU A 272      -9.143 -18.679  43.613  1.00  0.00           C  
ATOM   4239  CD  GLU A 272      -8.185 -19.132  42.518  1.00  0.00           C  
ATOM   4240  OE1 GLU A 272      -7.054 -19.565  42.849  1.00  0.00           O  
ATOM   4241  OE2 GLU A 272      -8.549 -19.103  41.304  1.00  0.00           O1-
ATOM   4242  HN  GLU A 272      -9.633 -17.719  46.617  1.00  0.00           H  
ATOM   4243  HA  GLU A 272      -7.138 -18.145  45.332  1.00  0.00           H  
ATOM   4244  HB1 GLU A 272      -8.432 -16.646  43.366  1.00  0.00           H  
ATOM   4245  HB2 GLU A 272      -9.727 -16.916  44.642  1.00  0.00           H  
ATOM   4246  HG1 GLU A 272     -10.159 -18.593  43.174  1.00  0.00           H  
ATOM   4247  HG2 GLU A 272      -9.302 -19.452  44.382  1.00  0.00           H  
ATOM   4248  N   LEU A 273      -7.819 -15.038  46.114  1.00  0.00           N  
ATOM   4249  CA  LEU A 273      -7.249 -13.752  46.383  1.00  0.00           C  
ATOM   4250  C   LEU A 273      -5.997 -13.662  47.189  1.00  0.00           C  
ATOM   4251  O   LEU A 273      -5.119 -12.899  46.793  1.00  0.00           O  
ATOM   4252  CB  LEU A 273      -8.296 -12.876  47.092  1.00  0.00           C  
ATOM   4253  CG  LEU A 273      -7.959 -11.384  47.218  1.00  0.00           C  
ATOM   4254  CD1 LEU A 273      -7.939 -10.664  45.854  1.00  0.00           C  
ATOM   4255  CD2 LEU A 273      -8.915 -10.655  48.181  1.00  0.00           C  
ATOM   4256  HN  LEU A 273      -8.809 -15.111  46.212  1.00  0.00           H  
ATOM   4257  HA  LEU A 273      -6.987 -13.431  45.391  1.00  0.00           H  
ATOM   4258  HB1 LEU A 273      -8.494 -13.283  48.106  1.00  0.00           H  
ATOM   4259  HB2 LEU A 273      -9.294 -12.914  46.618  1.00  0.00           H  
ATOM   4260  HG  LEU A 273      -6.972 -11.253  47.718  1.00  0.00           H  
ATOM   4261 1HD1 LEU A 273      -7.389 -11.138  45.010  1.00  0.00           H  
ATOM   4262 2HD1 LEU A 273      -7.595  -9.633  46.040  1.00  0.00           H  
ATOM   4263 3HD1 LEU A 273      -8.974 -10.685  45.460  1.00  0.00           H  
ATOM   4264 1HD2 LEU A 273      -8.522  -9.654  48.467  1.00  0.00           H  
ATOM   4265 2HD2 LEU A 273      -9.159 -11.296  49.056  1.00  0.00           H  
ATOM   4266 3HD2 LEU A 273      -9.890 -10.556  47.670  1.00  0.00           H  
ATOM   4267  N   LEU A 274      -5.872 -14.376  48.319  1.00  0.00           N  
ATOM   4268  CA  LEU A 274      -4.769 -14.178  49.204  1.00  0.00           C  
ATOM   4269  C   LEU A 274      -3.512 -14.943  48.926  1.00  0.00           C  
ATOM   4270  O   LEU A 274      -2.546 -14.879  49.680  1.00  0.00           O  
ATOM   4271  CB  LEU A 274      -5.225 -14.420  50.648  1.00  0.00           C  
ATOM   4272  CG  LEU A 274      -6.376 -13.543  51.168  1.00  0.00           C  
ATOM   4273  CD1 LEU A 274      -6.426 -13.557  52.712  1.00  0.00           C  
ATOM   4274  CD2 LEU A 274      -6.417 -12.083  50.685  1.00  0.00           C  
ATOM   4275  HN  LEU A 274      -6.640 -14.921  48.662  1.00  0.00           H  
ATOM   4276  HA  LEU A 274      -4.481 -13.144  49.111  1.00  0.00           H  
ATOM   4277  HB1 LEU A 274      -4.348 -14.331  51.323  1.00  0.00           H  
ATOM   4278  HB2 LEU A 274      -5.603 -15.456  50.733  1.00  0.00           H  
ATOM   4279  HG  LEU A 274      -7.343 -14.045  50.934  1.00  0.00           H  
ATOM   4280 1HD1 LEU A 274      -7.339 -13.117  53.176  1.00  0.00           H  
ATOM   4281 2HD1 LEU A 274      -5.568 -12.984  53.146  1.00  0.00           H  
ATOM   4282 3HD1 LEU A 274      -6.358 -14.603  53.057  1.00  0.00           H  
ATOM   4283 1HD2 LEU A 274      -7.134 -11.514  51.308  1.00  0.00           H  
ATOM   4284 2HD2 LEU A 274      -6.712 -11.994  49.617  1.00  0.00           H  
ATOM   4285 3HD2 LEU A 274      -5.449 -11.555  50.828  1.00  0.00           H  
ATOM   4286  N   GLU A 275      -3.398 -15.729  47.836  1.00  0.00           N  
ATOM   4287  CA  GLU A 275      -2.106 -16.210  47.455  1.00  0.00           C  
ATOM   4288  C   GLU A 275      -1.277 -15.173  46.788  1.00  0.00           C  
ATOM   4289  O   GLU A 275      -0.044 -15.217  46.839  1.00  0.00           O  
ATOM   4290  CB  GLU A 275      -2.443 -17.302  46.430  1.00  0.00           C  
ATOM   4291  CG  GLU A 275      -3.501 -18.352  46.773  1.00  0.00           C  
ATOM   4292  CD  GLU A 275      -3.758 -19.452  45.746  1.00  0.00           C  
ATOM   4293  OE1 GLU A 275      -3.155 -19.429  44.639  1.00  0.00           O  
ATOM   4294  OE2 GLU A 275      -4.561 -20.364  46.107  1.00  0.00           O1-
ATOM   4295  HN  GLU A 275      -4.254 -15.842  47.332  1.00  0.00           H  
ATOM   4296  HA  GLU A 275      -1.560 -16.574  48.308  1.00  0.00           H  
ATOM   4297  HB1 GLU A 275      -1.496 -17.712  46.024  1.00  0.00           H  
ATOM   4298  HB2 GLU A 275      -2.928 -16.731  45.606  1.00  0.00           H  
ATOM   4299  HG1 GLU A 275      -4.503 -17.963  47.051  1.00  0.00           H  
ATOM   4300  HG2 GLU A 275      -3.121 -18.973  47.612  1.00  0.00           H  
ATOM   4301  N   LYS A 276      -1.870 -14.108  46.225  1.00  0.00           N  
ATOM   4302  CA  LYS A 276      -1.185 -12.878  45.954  1.00  0.00           C  
ATOM   4303  C   LYS A 276      -0.688 -12.019  47.065  1.00  0.00           C  
ATOM   4304  O   LYS A 276      -1.388 -11.657  48.018  1.00  0.00           O  
ATOM   4305  CB  LYS A 276      -1.980 -11.951  45.021  1.00  0.00           C  
ATOM   4306  CG  LYS A 276      -2.162 -12.492  43.598  1.00  0.00           C  
ATOM   4307  CD  LYS A 276      -3.189 -11.709  42.778  1.00  0.00           C  
ATOM   4308  CE  LYS A 276      -3.249 -12.124  41.306  1.00  0.00           C  
ATOM   4309  NZ  LYS A 276      -3.501 -13.582  41.226  1.00  0.00           N1+
ATOM   4310  HN  LYS A 276      -2.868 -14.118  46.130  1.00  0.00           H  
ATOM   4311  HA  LYS A 276      -0.334 -13.324  45.441  1.00  0.00           H  
ATOM   4312  HB1 LYS A 276      -1.629 -10.900  44.986  1.00  0.00           H  
ATOM   4313  HB2 LYS A 276      -2.968 -11.884  45.524  1.00  0.00           H  
ATOM   4314  HG1 LYS A 276      -2.465 -13.559  43.612  1.00  0.00           H  
ATOM   4315  HG2 LYS A 276      -1.109 -12.437  43.249  1.00  0.00           H  
ATOM   4316  HD1 LYS A 276      -2.808 -10.661  42.742  1.00  0.00           H  
ATOM   4317  HD2 LYS A 276      -4.167 -11.947  43.233  1.00  0.00           H  
ATOM   4318  HE1 LYS A 276      -2.264 -11.907  40.831  1.00  0.00           H  
ATOM   4319  HE2 LYS A 276      -3.944 -11.576  40.638  1.00  0.00           H  
ATOM   4320  HZ1 LYS A 276      -3.212 -13.825  40.258  1.00  0.00           H  
ATOM   4321  HZ2 LYS A 276      -4.471 -13.893  41.434  1.00  0.00           H  
ATOM   4322  HZ3 LYS A 276      -2.838 -14.131  41.804  1.00  0.00           H  
ATOM   4323  N   GLU A 277       0.587 -11.597  47.045  1.00  0.00           N  
ATOM   4324  CA  GLU A 277       1.224 -10.567  47.804  1.00  0.00           C  
ATOM   4325  C   GLU A 277       0.516  -9.252  47.814  1.00  0.00           C  
ATOM   4326  O   GLU A 277      -0.005  -8.715  46.842  1.00  0.00           O  
ATOM   4327  CB  GLU A 277       2.703 -10.556  47.367  1.00  0.00           C  
ATOM   4328  CG  GLU A 277       3.520 -11.839  47.603  1.00  0.00           C  
ATOM   4329  CD  GLU A 277       3.620 -12.264  49.061  1.00  0.00           C  
ATOM   4330  OE1 GLU A 277       4.082 -11.377  49.832  1.00  0.00           O  
ATOM   4331  OE2 GLU A 277       3.405 -13.442  49.459  1.00  0.00           O1-
ATOM   4332  HN  GLU A 277       1.169 -11.869  46.281  1.00  0.00           H  
ATOM   4333  HA  GLU A 277       1.296 -10.878  48.838  1.00  0.00           H  
ATOM   4334  HB1 GLU A 277       3.182  -9.611  47.694  1.00  0.00           H  
ATOM   4335  HB2 GLU A 277       2.773 -10.433  46.268  1.00  0.00           H  
ATOM   4336  HG1 GLU A 277       4.532 -11.985  47.174  1.00  0.00           H  
ATOM   4337  HG2 GLU A 277       2.865 -12.593  47.132  1.00  0.00           H  
ATOM   4338  N   ASN A 278       0.460  -8.629  49.000  1.00  0.00           N  
ATOM   4339  CA  ASN A 278       0.246  -7.231  49.224  1.00  0.00           C  
ATOM   4340  C   ASN A 278      -1.163  -6.871  48.903  1.00  0.00           C  
ATOM   4341  O   ASN A 278      -1.537  -5.911  48.239  1.00  0.00           O  
ATOM   4342  CB  ASN A 278       1.161  -6.225  48.496  1.00  0.00           C  
ATOM   4343  CG  ASN A 278       2.643  -6.520  48.622  1.00  0.00           C  
ATOM   4344  ND2 ASN A 278       3.139  -6.438  49.888  1.00  0.00           N  
ATOM   4345  OD1 ASN A 278       3.375  -6.745  47.663  1.00  0.00           O  
ATOM   4346  HN  ASN A 278       0.896  -9.066  49.789  1.00  0.00           H  
ATOM   4347  HA  ASN A 278       0.389  -7.015  50.272  1.00  0.00           H  
ATOM   4348  HB1 ASN A 278       0.997  -5.179  48.825  1.00  0.00           H  
ATOM   4349  HB2 ASN A 278       0.952  -6.286  47.403  1.00  0.00           H  
ATOM   4350 1HD2 ASN A 278       4.118  -6.331  50.089  1.00  0.00           H  
ATOM   4351 2HD2 ASN A 278       2.581  -6.467  50.724  1.00  0.00           H  
ATOM   4352  N   ILE A 279      -2.065  -7.620  49.569  1.00  0.00           N  
ATOM   4353  CA  ILE A 279      -3.484  -7.428  49.506  1.00  0.00           C  
ATOM   4354  C   ILE A 279      -3.776  -6.387  50.529  1.00  0.00           C  
ATOM   4355  O   ILE A 279      -3.601  -6.600  51.725  1.00  0.00           O  
ATOM   4356  CB  ILE A 279      -4.275  -8.692  49.681  1.00  0.00           C  
ATOM   4357  CG1 ILE A 279      -3.879  -9.801  48.699  1.00  0.00           C  
ATOM   4358  CG2 ILE A 279      -5.801  -8.451  49.608  1.00  0.00           C  
ATOM   4359  CD  ILE A 279      -4.102  -9.598  47.194  1.00  0.00           C  
ATOM   4360  HN  ILE A 279      -1.687  -8.312  50.161  1.00  0.00           H  
ATOM   4361  HA  ILE A 279      -3.794  -6.999  48.573  1.00  0.00           H  
ATOM   4362  HB  ILE A 279      -4.065  -9.036  50.712  1.00  0.00           H  
ATOM   4363 1HG1 ILE A 279      -4.518 -10.662  48.983  1.00  0.00           H  
ATOM   4364 2HG1 ILE A 279      -2.783  -9.929  48.827  1.00  0.00           H  
ATOM   4365 1HG2 ILE A 279      -6.204  -9.399  50.021  1.00  0.00           H  
ATOM   4366 2HG2 ILE A 279      -6.128  -8.287  48.558  1.00  0.00           H  
ATOM   4367 3HG2 ILE A 279      -5.988  -7.625  50.328  1.00  0.00           H  
ATOM   4368  HD1 ILE A 279      -3.435  -8.760  46.900  1.00  0.00           H  
ATOM   4369  HD2 ILE A 279      -5.155  -9.327  46.998  1.00  0.00           H  
ATOM   4370  HD3 ILE A 279      -3.871 -10.531  46.638  1.00  0.00           H  
ATOM   4371  N   THR A 280      -4.191  -5.171  50.105  1.00  0.00           N  
ATOM   4372  CA  THR A 280      -4.727  -4.118  50.903  1.00  0.00           C  
ATOM   4373  C   THR A 280      -6.039  -4.427  51.540  1.00  0.00           C  
ATOM   4374  O   THR A 280      -6.900  -5.115  51.001  1.00  0.00           O  
ATOM   4375  CB  THR A 280      -4.723  -2.782  50.233  1.00  0.00           C  
ATOM   4376  CG2 THR A 280      -3.340  -2.301  49.767  1.00  0.00           C  
ATOM   4377  OG1 THR A 280      -5.594  -2.610  49.126  1.00  0.00           O  
ATOM   4378  HN  THR A 280      -4.352  -5.071  49.123  1.00  0.00           H  
ATOM   4379  HA  THR A 280      -3.998  -3.920  51.677  1.00  0.00           H  
ATOM   4380  HB  THR A 280      -5.000  -2.074  51.050  1.00  0.00           H  
ATOM   4381  HG1 THR A 280      -5.553  -3.450  48.651  1.00  0.00           H  
ATOM   4382 1HG2 THR A 280      -2.918  -2.961  48.975  1.00  0.00           H  
ATOM   4383 2HG2 THR A 280      -2.636  -2.268  50.619  1.00  0.00           H  
ATOM   4384 3HG2 THR A 280      -3.432  -1.276  49.344  1.00  0.00           H  
ATOM   4385  N   ASP A 281      -6.346  -3.910  52.746  1.00  0.00           N  
ATOM   4386  CA  ASP A 281      -7.578  -4.123  53.437  1.00  0.00           C  
ATOM   4387  C   ASP A 281      -8.528  -3.045  53.053  1.00  0.00           C  
ATOM   4388  O   ASP A 281      -8.041  -1.971  52.703  1.00  0.00           O  
ATOM   4389  CB  ASP A 281      -7.467  -4.132  54.977  1.00  0.00           C  
ATOM   4390  CG  ASP A 281      -7.222  -5.493  55.621  1.00  0.00           C  
ATOM   4391  OD1 ASP A 281      -7.106  -5.496  56.880  1.00  0.00           O  
ATOM   4392  OD2 ASP A 281      -7.097  -6.561  54.974  1.00  0.00           O1-
ATOM   4393  HN  ASP A 281      -5.650  -3.342  53.175  1.00  0.00           H  
ATOM   4394  HA  ASP A 281      -8.092  -5.005  53.088  1.00  0.00           H  
ATOM   4395  HB1 ASP A 281      -8.307  -3.685  55.539  1.00  0.00           H  
ATOM   4396  HB2 ASP A 281      -6.642  -3.444  55.237  1.00  0.00           H  
ATOM   4397  N   PRO A 282      -9.813  -3.244  53.074  1.00  0.00           N  
ATOM   4398  CA  PRO A 282     -10.779  -2.201  53.012  1.00  0.00           C  
ATOM   4399  C   PRO A 282     -10.582  -1.088  53.989  1.00  0.00           C  
ATOM   4400  O   PRO A 282      -9.952  -1.341  55.016  1.00  0.00           O  
ATOM   4401  CB  PRO A 282     -12.159  -2.812  53.263  1.00  0.00           C  
ATOM   4402  CG  PRO A 282     -11.916  -4.282  52.861  1.00  0.00           C  
ATOM   4403  CD  PRO A 282     -10.429  -4.560  53.157  1.00  0.00           C  
ATOM   4404  HA  PRO A 282     -10.723  -1.810  52.002  1.00  0.00           H  
ATOM   4405  HB1 PRO A 282     -12.872  -2.167  52.722  1.00  0.00           H  
ATOM   4406  HB2 PRO A 282     -12.396  -2.901  54.345  1.00  0.00           H  
ATOM   4407  HG1 PRO A 282     -12.661  -4.933  53.349  1.00  0.00           H  
ATOM   4408  HG2 PRO A 282     -12.091  -4.406  51.770  1.00  0.00           H  
ATOM   4409  HD1 PRO A 282     -10.289  -4.989  54.174  1.00  0.00           H  
ATOM   4410  HD2 PRO A 282      -9.986  -5.221  52.384  1.00  0.00           H  
ATOM   4411  N   PRO A 283     -11.067   0.094  53.769  1.00  0.00           N  
ATOM   4412  CA  PRO A 283     -10.897   1.129  54.751  1.00  0.00           C  
ATOM   4413  C   PRO A 283     -11.323   0.893  56.154  1.00  0.00           C  
ATOM   4414  O   PRO A 283     -12.395   0.342  56.405  1.00  0.00           O  
ATOM   4415  CB  PRO A 283     -11.567   2.350  54.123  1.00  0.00           C  
ATOM   4416  CG  PRO A 283     -11.740   2.135  52.615  1.00  0.00           C  
ATOM   4417  CD  PRO A 283     -11.756   0.598  52.593  1.00  0.00           C  
ATOM   4418  HA  PRO A 283      -9.834   1.303  54.817  1.00  0.00           H  
ATOM   4419  HB1 PRO A 283     -11.059   3.291  54.429  1.00  0.00           H  
ATOM   4420  HB2 PRO A 283     -12.587   2.416  54.556  1.00  0.00           H  
ATOM   4421  HG1 PRO A 283     -12.681   2.653  52.305  1.00  0.00           H  
ATOM   4422  HG2 PRO A 283     -10.838   2.436  52.048  1.00  0.00           H  
ATOM   4423  HD1 PRO A 283     -12.821   0.269  52.664  1.00  0.00           H  
ATOM   4424  HD2 PRO A 283     -11.188   0.330  51.679  1.00  0.00           H  
ATOM   4425  N   ARG A 284     -10.593   1.374  57.176  1.00  0.00           N  
ATOM   4426  CA  ARG A 284     -10.977   1.363  58.557  1.00  0.00           C  
ATOM   4427  C   ARG A 284     -12.053   2.335  58.892  1.00  0.00           C  
ATOM   4428  O   ARG A 284     -11.775   3.465  59.306  1.00  0.00           O  
ATOM   4429  CB  ARG A 284      -9.680   1.409  59.364  1.00  0.00           C  
ATOM   4430  CG  ARG A 284      -9.667   1.748  60.861  1.00  0.00           C  
ATOM   4431  CD  ARG A 284     -10.620   0.850  61.655  1.00  0.00           C  
ATOM   4432  NE  ARG A 284     -10.632   1.259  63.079  1.00  0.00           N  
ATOM   4433  CZ  ARG A 284     -10.745   0.383  64.122  1.00  0.00           C  
ATOM   4434  NH1 ARG A 284     -11.346  -0.834  63.980  1.00  0.00           N1+
ATOM   4435  NH2 ARG A 284     -10.584   0.839  65.399  1.00  0.00           N  
ATOM   4436  HN  ARG A 284      -9.704   1.782  56.955  1.00  0.00           H  
ATOM   4437  HA  ARG A 284     -11.505   0.435  58.711  1.00  0.00           H  
ATOM   4438  HB1 ARG A 284      -8.962   2.091  58.856  1.00  0.00           H  
ATOM   4439  HB2 ARG A 284      -9.163   0.446  59.173  1.00  0.00           H  
ATOM   4440  HG1 ARG A 284      -9.892   2.839  60.939  1.00  0.00           H  
ATOM   4441  HG2 ARG A 284      -8.648   1.692  61.299  1.00  0.00           H  
ATOM   4442  HD1 ARG A 284     -10.259  -0.201  61.642  1.00  0.00           H  
ATOM   4443  HD2 ARG A 284     -11.639   1.007  61.223  1.00  0.00           H  
ATOM   4444  HE  ARG A 284     -10.807   2.221  63.301  1.00  0.00           H  
ATOM   4445 1HH1 ARG A 284     -11.122  -1.356  63.156  1.00  0.00           H  
ATOM   4446 2HH1 ARG A 284     -11.284  -1.406  64.795  1.00  0.00           H  
ATOM   4447 1HH2 ARG A 284     -10.447   1.810  65.584  1.00  0.00           H  
ATOM   4448 2HH2 ARG A 284     -10.931   0.210  66.096  1.00  0.00           H  
ATOM   4449  N   GLY A 285     -13.337   1.942  58.851  1.00  0.00           N  
ATOM   4450  CA  GLY A 285     -14.445   2.828  59.000  1.00  0.00           C  
ATOM   4451  C   GLY A 285     -14.695   3.723  57.825  1.00  0.00           C  
ATOM   4452  O   GLY A 285     -14.163   3.541  56.729  1.00  0.00           O  
ATOM   4453  HN  GLY A 285     -13.602   1.027  58.527  1.00  0.00           H  
ATOM   4454  HA1 GLY A 285     -14.282   3.515  59.827  1.00  0.00           H  
ATOM   4455  HA2 GLY A 285     -15.279   2.160  59.150  1.00  0.00           H  
ATOM   4456  N   CYS A 286     -15.430   4.826  58.005  1.00  0.00           N  
ATOM   4457  CA  CYS A 286     -15.774   5.757  56.982  1.00  0.00           C  
ATOM   4458  C   CYS A 286     -15.305   7.166  57.098  1.00  0.00           C  
ATOM   4459  O   CYS A 286     -15.050   7.756  56.045  1.00  0.00           O  
ATOM   4460  CB  CYS A 286     -17.302   5.894  56.823  1.00  0.00           C  
ATOM   4461  SG  CYS A 286     -18.028   4.249  56.523  1.00  0.00           S  
ATOM   4462  HN  CYS A 286     -15.743   5.030  58.935  1.00  0.00           H  
ATOM   4463  HA  CYS A 286     -15.269   5.456  56.081  1.00  0.00           H  
ATOM   4464  HB1 CYS A 286     -17.534   6.497  55.911  1.00  0.00           H  
ATOM   4465  HB2 CYS A 286     -17.738   6.398  57.703  1.00  0.00           H  
ATOM   4466  N   VAL A 287     -15.110   7.686  58.322  1.00  0.00           N  
ATOM   4467  CA  VAL A 287     -14.733   9.050  58.563  1.00  0.00           C  
ATOM   4468  C   VAL A 287     -13.320   9.310  58.166  1.00  0.00           C  
ATOM   4469  O   VAL A 287     -12.456   8.499  58.501  1.00  0.00           O  
ATOM   4470  CB  VAL A 287     -15.025   9.593  59.938  1.00  0.00           C  
ATOM   4471  CG1 VAL A 287     -16.544   9.745  60.100  1.00  0.00           C  
ATOM   4472  CG2 VAL A 287     -14.348   8.849  61.096  1.00  0.00           C  
ATOM   4473  HN  VAL A 287     -15.241   7.185  59.168  1.00  0.00           H  
ATOM   4474  HA  VAL A 287     -15.393   9.637  57.953  1.00  0.00           H  
ATOM   4475  HB  VAL A 287     -14.584  10.611  60.013  1.00  0.00           H  
ATOM   4476 1HG1 VAL A 287     -16.709   9.991  61.174  1.00  0.00           H  
ATOM   4477 2HG1 VAL A 287     -17.240   8.884  60.065  1.00  0.00           H  
ATOM   4478 3HG1 VAL A 287     -16.911  10.564  59.442  1.00  0.00           H  
ATOM   4479 1HG2 VAL A 287     -14.570   7.769  61.209  1.00  0.00           H  
ATOM   4480 2HG2 VAL A 287     -14.551   9.237  62.115  1.00  0.00           H  
ATOM   4481 3HG2 VAL A 287     -13.245   8.858  60.947  1.00  0.00           H  
ATOM   4482  N   GLY A 288     -12.989  10.402  57.459  1.00  0.00           N  
ATOM   4483  CA  GLY A 288     -11.731  10.843  56.958  1.00  0.00           C  
ATOM   4484  C   GLY A 288     -11.264   9.982  55.832  1.00  0.00           C  
ATOM   4485  O   GLY A 288     -10.080   9.935  55.505  1.00  0.00           O  
ATOM   4486  HN  GLY A 288     -13.683  11.131  57.464  1.00  0.00           H  
ATOM   4487  HA1 GLY A 288     -10.989  10.979  57.724  1.00  0.00           H  
ATOM   4488  HA2 GLY A 288     -11.990  11.802  56.521  1.00  0.00           H  
ATOM   4489  N   ASN A 289     -12.145   9.220  55.157  1.00  0.00           N  
ATOM   4490  CA  ASN A 289     -11.943   8.171  54.207  1.00  0.00           C  
ATOM   4491  C   ASN A 289     -12.629   8.621  52.962  1.00  0.00           C  
ATOM   4492  O   ASN A 289     -13.844   8.854  52.912  1.00  0.00           O  
ATOM   4493  CB  ASN A 289     -12.277   6.711  54.560  1.00  0.00           C  
ATOM   4494  CG  ASN A 289     -11.510   6.365  55.827  1.00  0.00           C  
ATOM   4495  ND2 ASN A 289     -11.993   5.350  56.595  1.00  0.00           N  
ATOM   4496  OD1 ASN A 289     -10.528   6.985  56.226  1.00  0.00           O  
ATOM   4497  HN  ASN A 289     -13.099   9.263  55.439  1.00  0.00           H  
ATOM   4498  HA  ASN A 289     -10.883   8.170  53.960  1.00  0.00           H  
ATOM   4499  HB1 ASN A 289     -12.102   5.973  53.757  1.00  0.00           H  
ATOM   4500  HB2 ASN A 289     -13.371   6.674  54.779  1.00  0.00           H  
ATOM   4501 1HD2 ASN A 289     -12.862   4.928  56.345  1.00  0.00           H  
ATOM   4502 2HD2 ASN A 289     -11.563   5.139  57.465  1.00  0.00           H  
ATOM   4503  N   THR A 290     -11.906   8.752  51.847  1.00  0.00           N  
ATOM   4504  CA  THR A 290     -12.452   9.106  50.564  1.00  0.00           C  
ATOM   4505  C   THR A 290     -11.910   8.289  49.445  1.00  0.00           C  
ATOM   4506  O   THR A 290     -12.534   7.861  48.478  1.00  0.00           O  
ATOM   4507  CB  THR A 290     -12.383  10.539  50.158  1.00  0.00           C  
ATOM   4508  CG2 THR A 290     -13.261  11.476  51.010  1.00  0.00           C  
ATOM   4509  OG1 THR A 290     -11.074  11.058  50.353  1.00  0.00           O  
ATOM   4510  HN  THR A 290     -10.902   8.747  51.842  1.00  0.00           H  
ATOM   4511  HA  THR A 290     -13.471   8.767  50.484  1.00  0.00           H  
ATOM   4512  HB  THR A 290     -12.721  10.703  49.108  1.00  0.00           H  
ATOM   4513  HG1 THR A 290     -10.934  10.947  51.296  1.00  0.00           H  
ATOM   4514 1HG2 THR A 290     -12.954  11.406  52.077  1.00  0.00           H  
ATOM   4515 2HG2 THR A 290     -14.333  11.211  50.908  1.00  0.00           H  
ATOM   4516 3HG2 THR A 290     -13.059  12.506  50.649  1.00  0.00           H  
ATOM   4517  N   ASN A 291     -10.653   7.837  49.633  1.00  0.00           N  
ATOM   4518  CA  ASN A 291     -10.044   6.952  48.696  1.00  0.00           C  
ATOM   4519  C   ASN A 291     -10.568   5.555  48.731  1.00  0.00           C  
ATOM   4520  O   ASN A 291     -10.706   4.943  49.782  1.00  0.00           O  
ATOM   4521  CB  ASN A 291      -8.506   7.049  48.734  1.00  0.00           C  
ATOM   4522  CG  ASN A 291      -8.172   8.511  48.421  1.00  0.00           C  
ATOM   4523  ND2 ASN A 291      -8.712   9.095  47.317  1.00  0.00           N  
ATOM   4524  OD1 ASN A 291      -7.366   9.121  49.115  1.00  0.00           O  
ATOM   4525  HN  ASN A 291     -10.075   8.149  50.386  1.00  0.00           H  
ATOM   4526  HA  ASN A 291     -10.399   7.231  47.711  1.00  0.00           H  
ATOM   4527  HB1 ASN A 291      -7.941   6.381  48.048  1.00  0.00           H  
ATOM   4528  HB2 ASN A 291      -8.042   6.860  49.722  1.00  0.00           H  
ATOM   4529 1HD2 ASN A 291      -8.181   9.885  47.009  1.00  0.00           H  
ATOM   4530 2HD2 ASN A 291      -9.436   8.675  46.773  1.00  0.00           H  
ATOM   4531  N   ILE A 292     -10.691   4.958  47.528  1.00  0.00           N  
ATOM   4532  CA  ILE A 292     -11.154   3.625  47.338  1.00  0.00           C  
ATOM   4533  C   ILE A 292     -10.166   2.608  47.809  1.00  0.00           C  
ATOM   4534  O   ILE A 292      -8.965   2.843  47.939  1.00  0.00           O  
ATOM   4535  CB  ILE A 292     -11.693   3.431  45.948  1.00  0.00           C  
ATOM   4536  CG1 ILE A 292     -10.636   3.481  44.838  1.00  0.00           C  
ATOM   4537  CG2 ILE A 292     -12.831   4.419  45.643  1.00  0.00           C  
ATOM   4538  CD  ILE A 292     -10.354   2.182  44.087  1.00  0.00           C  
ATOM   4539  HN  ILE A 292     -10.287   5.458  46.775  1.00  0.00           H  
ATOM   4540  HA  ILE A 292     -12.030   3.576  47.963  1.00  0.00           H  
ATOM   4541  HB  ILE A 292     -12.134   2.405  45.914  1.00  0.00           H  
ATOM   4542 1HG1 ILE A 292      -9.715   3.868  45.319  1.00  0.00           H  
ATOM   4543 2HG1 ILE A 292     -10.973   4.222  44.083  1.00  0.00           H  
ATOM   4544 1HG2 ILE A 292     -12.449   5.425  45.349  1.00  0.00           H  
ATOM   4545 2HG2 ILE A 292     -13.491   4.573  46.524  1.00  0.00           H  
ATOM   4546 3HG2 ILE A 292     -13.506   4.054  44.835  1.00  0.00           H  
ATOM   4547  HD1 ILE A 292      -9.950   1.423  44.802  1.00  0.00           H  
ATOM   4548  HD2 ILE A 292      -9.592   2.233  43.275  1.00  0.00           H  
ATOM   4549  HD3 ILE A 292     -11.373   2.009  43.700  1.00  0.00           H  
ATOM   4550  N   TRP A 293     -10.733   1.441  48.155  1.00  0.00           N  
ATOM   4551  CA  TRP A 293      -9.987   0.247  48.419  1.00  0.00           C  
ATOM   4552  C   TRP A 293      -9.253  -0.221  47.210  1.00  0.00           C  
ATOM   4553  O   TRP A 293      -9.848  -0.653  46.222  1.00  0.00           O  
ATOM   4554  CB  TRP A 293     -10.979  -0.857  48.823  1.00  0.00           C  
ATOM   4555  CG  TRP A 293     -10.408  -2.204  49.138  1.00  0.00           C  
ATOM   4556  CD1 TRP A 293      -9.083  -2.388  49.403  1.00  0.00           C  
ATOM   4557  CD2 TRP A 293     -10.975  -3.516  49.170  1.00  0.00           C  
ATOM   4558  CE2 TRP A 293      -9.976  -4.398  49.554  1.00  0.00           C  
ATOM   4559  CE3 TRP A 293     -12.211  -3.986  48.881  1.00  0.00           C  
ATOM   4560  NE1 TRP A 293      -8.784  -3.714  49.604  1.00  0.00           N  
ATOM   4561  CZ2 TRP A 293     -10.248  -5.710  49.749  1.00  0.00           C  
ATOM   4562  CZ3 TRP A 293     -12.531  -5.291  49.146  1.00  0.00           C  
ATOM   4563  CH2 TRP A 293     -11.532  -6.163  49.510  1.00  0.00           C  
ATOM   4564  HN  TRP A 293     -11.701   1.343  47.953  1.00  0.00           H  
ATOM   4565  HA  TRP A 293      -9.285   0.379  49.237  1.00  0.00           H  
ATOM   4566  HB1 TRP A 293     -11.723  -0.895  48.002  1.00  0.00           H  
ATOM   4567  HB2 TRP A 293     -11.527  -0.473  49.710  1.00  0.00           H  
ATOM   4568  HD1 TRP A 293      -8.371  -1.601  49.611  1.00  0.00           H  
ATOM   4569  HE1 TRP A 293      -8.045  -3.989  50.169  1.00  0.00           H  
ATOM   4570  HE3 TRP A 293     -13.021  -3.341  48.552  1.00  0.00           H  
ATOM   4571  HZ2 TRP A 293      -9.467  -6.417  49.991  1.00  0.00           H  
ATOM   4572  HZ3 TRP A 293     -13.536  -5.692  49.079  1.00  0.00           H  
ATOM   4573  HH2 TRP A 293     -11.655  -7.236  49.531  1.00  0.00           H  
ATOM   4574  N   LYS A 294      -7.899  -0.240  47.177  1.00  0.00           N  
ATOM   4575  CA  LYS A 294      -7.077  -0.541  46.048  1.00  0.00           C  
ATOM   4576  C   LYS A 294      -7.240  -1.901  45.451  1.00  0.00           C  
ATOM   4577  O   LYS A 294      -7.158  -2.155  44.249  1.00  0.00           O  
ATOM   4578  CB  LYS A 294      -5.604  -0.342  46.413  1.00  0.00           C  
ATOM   4579  CG  LYS A 294      -4.673  -0.325  45.198  1.00  0.00           C  
ATOM   4580  CD  LYS A 294      -3.190  -0.229  45.527  1.00  0.00           C  
ATOM   4581  CE  LYS A 294      -2.428  -0.602  44.253  1.00  0.00           C  
ATOM   4582  NZ  LYS A 294      -2.848   0.282  43.153  1.00  0.00           N1+
ATOM   4583  HN  LYS A 294      -7.381   0.188  47.916  1.00  0.00           H  
ATOM   4584  HA  LYS A 294      -7.385   0.094  45.227  1.00  0.00           H  
ATOM   4585  HB1 LYS A 294      -5.179  -1.179  47.010  1.00  0.00           H  
ATOM   4586  HB2 LYS A 294      -5.441   0.604  46.978  1.00  0.00           H  
ATOM   4587  HG1 LYS A 294      -4.979   0.507  44.518  1.00  0.00           H  
ATOM   4588  HG2 LYS A 294      -4.637  -1.299  44.649  1.00  0.00           H  
ATOM   4589  HD1 LYS A 294      -2.950  -0.854  46.420  1.00  0.00           H  
ATOM   4590  HD2 LYS A 294      -2.934   0.807  45.836  1.00  0.00           H  
ATOM   4591  HE1 LYS A 294      -2.684  -1.670  44.116  1.00  0.00           H  
ATOM   4592  HE2 LYS A 294      -1.315  -0.541  44.363  1.00  0.00           H  
ATOM   4593  HZ1 LYS A 294      -2.707   1.303  43.345  1.00  0.00           H  
ATOM   4594  HZ2 LYS A 294      -3.886   0.149  43.155  1.00  0.00           H  
ATOM   4595  HZ3 LYS A 294      -2.451   0.120  42.209  1.00  0.00           H  
ATOM   4596  N   THR A 295      -7.502  -2.849  46.370  1.00  0.00           N  
ATOM   4597  CA  THR A 295      -7.591  -4.225  46.003  1.00  0.00           C  
ATOM   4598  C   THR A 295      -9.034  -4.560  45.813  1.00  0.00           C  
ATOM   4599  O   THR A 295      -9.535  -5.667  45.634  1.00  0.00           O  
ATOM   4600  CB  THR A 295      -6.898  -5.162  46.948  1.00  0.00           C  
ATOM   4601  CG2 THR A 295      -6.702  -6.557  46.323  1.00  0.00           C  
ATOM   4602  OG1 THR A 295      -5.601  -4.705  47.306  1.00  0.00           O  
ATOM   4603  HN  THR A 295      -7.451  -2.628  47.341  1.00  0.00           H  
ATOM   4604  HA  THR A 295      -7.133  -4.373  45.037  1.00  0.00           H  
ATOM   4605  HB  THR A 295      -7.528  -5.332  47.852  1.00  0.00           H  
ATOM   4606  HG1 THR A 295      -5.101  -4.457  46.522  1.00  0.00           H  
ATOM   4607 1HG2 THR A 295      -6.440  -6.319  45.265  1.00  0.00           H  
ATOM   4608 2HG2 THR A 295      -7.609  -7.198  46.254  1.00  0.00           H  
ATOM   4609 3HG2 THR A 295      -5.788  -7.058  46.693  1.00  0.00           H  
ATOM   4610  N   GLY A 296      -9.934  -3.560  45.791  1.00  0.00           N  
ATOM   4611  CA  GLY A 296     -11.323  -3.752  45.544  1.00  0.00           C  
ATOM   4612  C   GLY A 296     -11.672  -3.927  44.099  1.00  0.00           C  
ATOM   4613  O   GLY A 296     -12.465  -4.810  43.807  1.00  0.00           O  
ATOM   4614  HN  GLY A 296      -9.659  -2.597  45.872  1.00  0.00           H  
ATOM   4615  HA1 GLY A 296     -11.912  -2.953  45.964  1.00  0.00           H  
ATOM   4616  HA2 GLY A 296     -11.690  -4.564  46.160  1.00  0.00           H  
ATOM   4617  N   PRO A 297     -11.147  -3.268  43.105  1.00  0.00           N  
ATOM   4618  CA  PRO A 297     -11.088  -3.729  41.752  1.00  0.00           C  
ATOM   4619  C   PRO A 297     -10.530  -5.097  41.568  1.00  0.00           C  
ATOM   4620  O   PRO A 297     -11.113  -5.891  40.837  1.00  0.00           O  
ATOM   4621  CB  PRO A 297     -10.294  -2.629  41.063  1.00  0.00           C  
ATOM   4622  CG  PRO A 297      -9.887  -1.535  42.067  1.00  0.00           C  
ATOM   4623  CD  PRO A 297     -10.857  -1.843  43.216  1.00  0.00           C  
ATOM   4624  HA  PRO A 297     -12.141  -3.752  41.489  1.00  0.00           H  
ATOM   4625  HB1 PRO A 297     -10.928  -2.153  40.287  1.00  0.00           H  
ATOM   4626  HB2 PRO A 297      -9.297  -2.943  40.672  1.00  0.00           H  
ATOM   4627  HG1 PRO A 297      -8.907  -1.686  42.549  1.00  0.00           H  
ATOM   4628  HG2 PRO A 297     -10.044  -0.480  41.744  1.00  0.00           H  
ATOM   4629  HD1 PRO A 297     -10.382  -1.483  44.139  1.00  0.00           H  
ATOM   4630  HD2 PRO A 297     -11.742  -1.182  43.078  1.00  0.00           H  
ATOM   4631  N   LEU A 298      -9.443  -5.542  42.232  1.00  0.00           N  
ATOM   4632  CA  LEU A 298      -8.962  -6.866  41.978  1.00  0.00           C  
ATOM   4633  C   LEU A 298      -9.798  -7.881  42.674  1.00  0.00           C  
ATOM   4634  O   LEU A 298      -9.986  -9.002  42.187  1.00  0.00           O  
ATOM   4635  CB  LEU A 298      -7.504  -6.952  42.446  1.00  0.00           C  
ATOM   4636  CG  LEU A 298      -6.884  -8.357  42.482  1.00  0.00           C  
ATOM   4637  CD1 LEU A 298      -6.916  -9.031  41.101  1.00  0.00           C  
ATOM   4638  CD2 LEU A 298      -5.443  -8.327  43.026  1.00  0.00           C  
ATOM   4639  HN  LEU A 298      -8.960  -4.935  42.864  1.00  0.00           H  
ATOM   4640  HA  LEU A 298      -9.027  -7.000  40.914  1.00  0.00           H  
ATOM   4641  HB1 LEU A 298      -7.398  -6.602  43.499  1.00  0.00           H  
ATOM   4642  HB2 LEU A 298      -7.026  -6.225  41.761  1.00  0.00           H  
ATOM   4643  HG  LEU A 298      -7.398  -9.050  43.176  1.00  0.00           H  
ATOM   4644 1HD1 LEU A 298      -7.963  -9.071  40.708  1.00  0.00           H  
ATOM   4645 2HD1 LEU A 298      -6.764 -10.111  41.315  1.00  0.00           H  
ATOM   4646 3HD1 LEU A 298      -6.199  -8.713  40.318  1.00  0.00           H  
ATOM   4647 1HD2 LEU A 298      -4.742  -8.172  42.170  1.00  0.00           H  
ATOM   4648 2HD2 LEU A 298      -5.124  -9.293  43.451  1.00  0.00           H  
ATOM   4649 3HD2 LEU A 298      -5.313  -7.558  43.820  1.00  0.00           H  
ATOM   4650  N   PHE A 299     -10.350  -7.602  43.867  1.00  0.00           N  
ATOM   4651  CA  PHE A 299     -11.358  -8.403  44.498  1.00  0.00           C  
ATOM   4652  C   PHE A 299     -12.588  -8.704  43.721  1.00  0.00           C  
ATOM   4653  O   PHE A 299     -13.147  -9.793  43.612  1.00  0.00           O  
ATOM   4654  CB  PHE A 299     -11.802  -7.993  45.913  1.00  0.00           C  
ATOM   4655  CG  PHE A 299     -12.576  -9.001  46.677  1.00  0.00           C  
ATOM   4656  CD1 PHE A 299     -12.346 -10.355  46.571  1.00  0.00           C  
ATOM   4657  CD2 PHE A 299     -13.746  -8.669  47.333  1.00  0.00           C  
ATOM   4658  CE1 PHE A 299     -13.154 -11.276  47.182  1.00  0.00           C  
ATOM   4659  CE2 PHE A 299     -14.469  -9.561  48.091  1.00  0.00           C  
ATOM   4660  CZ  PHE A 299     -14.229 -10.907  47.954  1.00  0.00           C  
ATOM   4661  HN  PHE A 299     -10.145  -6.708  44.273  1.00  0.00           H  
ATOM   4662  HA  PHE A 299     -10.868  -9.374  44.508  1.00  0.00           H  
ATOM   4663  HB1 PHE A 299     -12.363  -7.035  45.915  1.00  0.00           H  
ATOM   4664  HB2 PHE A 299     -10.995  -7.696  46.611  1.00  0.00           H  
ATOM   4665  HD1 PHE A 299     -11.544 -10.662  45.924  1.00  0.00           H  
ATOM   4666  HD2 PHE A 299     -14.059  -7.633  47.335  1.00  0.00           H  
ATOM   4667  HE1 PHE A 299     -13.007 -12.340  47.085  1.00  0.00           H  
ATOM   4668  HE2 PHE A 299     -15.311  -9.135  48.614  1.00  0.00           H  
ATOM   4669  HZ  PHE A 299     -14.810 -11.641  48.501  1.00  0.00           H  
ATOM   4670  N   LYS A 300     -13.136  -7.667  43.068  1.00  0.00           N  
ATOM   4671  CA  LYS A 300     -14.246  -7.735  42.157  1.00  0.00           C  
ATOM   4672  C   LYS A 300     -14.008  -8.675  41.021  1.00  0.00           C  
ATOM   4673  O   LYS A 300     -14.904  -9.486  40.789  1.00  0.00           O  
ATOM   4674  CB  LYS A 300     -14.659  -6.364  41.607  1.00  0.00           C  
ATOM   4675  CG  LYS A 300     -15.779  -6.397  40.565  1.00  0.00           C  
ATOM   4676  CD  LYS A 300     -16.093  -5.028  39.952  1.00  0.00           C  
ATOM   4677  CE  LYS A 300     -17.450  -4.993  39.243  1.00  0.00           C  
ATOM   4678  NZ  LYS A 300     -17.663  -3.784  38.414  1.00  0.00           N1+
ATOM   4679  HN  LYS A 300     -12.832  -6.742  43.260  1.00  0.00           H  
ATOM   4680  HA  LYS A 300     -15.016  -8.240  42.710  1.00  0.00           H  
ATOM   4681  HB1 LYS A 300     -13.766  -5.949  41.096  1.00  0.00           H  
ATOM   4682  HB2 LYS A 300     -14.917  -5.668  42.434  1.00  0.00           H  
ATOM   4683  HG1 LYS A 300     -16.640  -6.895  41.069  1.00  0.00           H  
ATOM   4684  HG2 LYS A 300     -15.599  -7.067  39.709  1.00  0.00           H  
ATOM   4685  HD1 LYS A 300     -15.285  -4.827  39.212  1.00  0.00           H  
ATOM   4686  HD2 LYS A 300     -16.002  -4.382  40.842  1.00  0.00           H  
ATOM   4687  HE1 LYS A 300     -18.316  -5.049  39.938  1.00  0.00           H  
ATOM   4688  HE2 LYS A 300     -17.487  -5.856  38.541  1.00  0.00           H  
ATOM   4689  HZ1 LYS A 300     -17.679  -2.921  38.997  1.00  0.00           H  
ATOM   4690  HZ2 LYS A 300     -18.550  -3.796  37.866  1.00  0.00           H  
ATOM   4691  HZ3 LYS A 300     -17.009  -3.601  37.629  1.00  0.00           H  
ATOM   4692  N   ARG A 301     -12.786  -8.696  40.461  1.00  0.00           N  
ATOM   4693  CA  ARG A 301     -12.228  -9.462  39.400  1.00  0.00           C  
ATOM   4694  C   ARG A 301     -12.207 -10.904  39.783  1.00  0.00           C  
ATOM   4695  O   ARG A 301     -12.724 -11.743  39.062  1.00  0.00           O  
ATOM   4696  CB  ARG A 301     -10.809  -9.032  38.985  1.00  0.00           C  
ATOM   4697  CG  ARG A 301     -10.304  -9.790  37.754  1.00  0.00           C  
ATOM   4698  CD  ARG A 301      -8.871  -9.431  37.362  1.00  0.00           C  
ATOM   4699  NE  ARG A 301      -8.472 -10.384  36.293  1.00  0.00           N  
ATOM   4700  CZ  ARG A 301      -7.470 -10.118  35.395  1.00  0.00           C  
ATOM   4701  NH1 ARG A 301      -6.641  -9.035  35.507  1.00  0.00           N1+
ATOM   4702  NH2 ARG A 301      -7.201 -11.101  34.480  1.00  0.00           N  
ATOM   4703  HN  ARG A 301     -12.124  -8.066  40.868  1.00  0.00           H  
ATOM   4704  HA  ARG A 301     -12.986  -9.344  38.642  1.00  0.00           H  
ATOM   4705  HB1 ARG A 301     -10.020  -9.050  39.767  1.00  0.00           H  
ATOM   4706  HB2 ARG A 301     -10.780  -7.949  38.766  1.00  0.00           H  
ATOM   4707  HG1 ARG A 301     -10.967  -9.607  36.881  1.00  0.00           H  
ATOM   4708  HG2 ARG A 301     -10.461 -10.860  38.005  1.00  0.00           H  
ATOM   4709  HD1 ARG A 301      -8.247  -9.519  38.272  1.00  0.00           H  
ATOM   4710  HD2 ARG A 301      -8.909  -8.457  36.830  1.00  0.00           H  
ATOM   4711  HE  ARG A 301      -8.713 -11.352  36.381  1.00  0.00           H  
ATOM   4712 1HH1 ARG A 301      -6.914  -8.364  36.195  1.00  0.00           H  
ATOM   4713 2HH1 ARG A 301      -5.745  -9.029  35.064  1.00  0.00           H  
ATOM   4714 1HH2 ARG A 301      -6.529 -10.956  33.756  1.00  0.00           H  
ATOM   4715 2HH2 ARG A 301      -7.895 -11.806  34.328  1.00  0.00           H  
ATOM   4716  N   VAL A 302     -11.546 -11.175  40.920  1.00  0.00           N  
ATOM   4717  CA  VAL A 302     -11.386 -12.393  41.650  1.00  0.00           C  
ATOM   4718  C   VAL A 302     -12.681 -13.071  41.953  1.00  0.00           C  
ATOM   4719  O   VAL A 302     -12.889 -14.266  41.790  1.00  0.00           O  
ATOM   4720  CB  VAL A 302     -10.498 -12.191  42.841  1.00  0.00           C  
ATOM   4721  CG1 VAL A 302     -10.529 -13.358  43.844  1.00  0.00           C  
ATOM   4722  CG2 VAL A 302      -9.032 -12.099  42.400  1.00  0.00           C  
ATOM   4723  HN  VAL A 302     -11.120 -10.390  41.365  1.00  0.00           H  
ATOM   4724  HA  VAL A 302     -10.841 -13.068  41.006  1.00  0.00           H  
ATOM   4725  HB  VAL A 302     -10.768 -11.227  43.336  1.00  0.00           H  
ATOM   4726 1HG1 VAL A 302     -11.419 -13.253  44.513  1.00  0.00           H  
ATOM   4727 2HG1 VAL A 302      -9.650 -13.240  44.508  1.00  0.00           H  
ATOM   4728 3HG1 VAL A 302     -10.586 -14.379  43.400  1.00  0.00           H  
ATOM   4729 1HG2 VAL A 302      -8.565 -13.108  42.403  1.00  0.00           H  
ATOM   4730 2HG2 VAL A 302      -8.456 -11.486  43.130  1.00  0.00           H  
ATOM   4731 3HG2 VAL A 302      -8.915 -11.807  41.333  1.00  0.00           H  
ATOM   4732  N   LEU A 303     -13.683 -12.310  42.445  1.00  0.00           N  
ATOM   4733  CA  LEU A 303     -15.019 -12.691  42.765  1.00  0.00           C  
ATOM   4734  C   LEU A 303     -15.752 -13.161  41.553  1.00  0.00           C  
ATOM   4735  O   LEU A 303     -16.366 -14.228  41.585  1.00  0.00           O  
ATOM   4736  CB  LEU A 303     -15.757 -11.666  43.630  1.00  0.00           C  
ATOM   4737  CG  LEU A 303     -17.109 -12.157  44.176  1.00  0.00           C  
ATOM   4738  CD1 LEU A 303     -16.943 -13.355  45.125  1.00  0.00           C  
ATOM   4739  CD2 LEU A 303     -17.869 -11.016  44.895  1.00  0.00           C  
ATOM   4740  HN  LEU A 303     -13.284 -11.467  42.798  1.00  0.00           H  
ATOM   4741  HA  LEU A 303     -14.930 -13.576  43.393  1.00  0.00           H  
ATOM   4742  HB1 LEU A 303     -15.890 -10.725  43.051  1.00  0.00           H  
ATOM   4743  HB2 LEU A 303     -15.055 -11.443  44.463  1.00  0.00           H  
ATOM   4744  HG  LEU A 303     -17.703 -12.503  43.304  1.00  0.00           H  
ATOM   4745 1HD1 LEU A 303     -16.565 -14.222  44.543  1.00  0.00           H  
ATOM   4746 2HD1 LEU A 303     -17.891 -13.707  45.585  1.00  0.00           H  
ATOM   4747 3HD1 LEU A 303     -16.115 -13.159  45.847  1.00  0.00           H  
ATOM   4748 1HD2 LEU A 303     -17.365 -10.897  45.879  1.00  0.00           H  
ATOM   4749 2HD2 LEU A 303     -18.907 -11.308  45.154  1.00  0.00           H  
ATOM   4750 3HD2 LEU A 303     -17.836 -10.113  44.264  1.00  0.00           H  
ATOM   4751  N   MET A 304     -15.694 -12.414  40.437  1.00  0.00           N  
ATOM   4752  CA  MET A 304     -16.119 -12.796  39.123  1.00  0.00           C  
ATOM   4753  C   MET A 304     -15.461 -13.973  38.507  1.00  0.00           C  
ATOM   4754  O   MET A 304     -16.072 -14.744  37.775  1.00  0.00           O  
ATOM   4755  CB  MET A 304     -16.108 -11.541  38.236  1.00  0.00           C  
ATOM   4756  CG  MET A 304     -17.231 -10.536  38.540  1.00  0.00           C  
ATOM   4757  SD  MET A 304     -17.125  -8.858  37.853  1.00  0.00           S  
ATOM   4758  CE  MET A 304     -18.859  -8.593  38.315  1.00  0.00           C  
ATOM   4759  HN  MET A 304     -15.342 -11.496  40.558  1.00  0.00           H  
ATOM   4760  HA  MET A 304     -17.174 -13.015  39.198  1.00  0.00           H  
ATOM   4761  HB1 MET A 304     -16.236 -11.810  37.170  1.00  0.00           H  
ATOM   4762  HB2 MET A 304     -15.140 -11.004  38.348  1.00  0.00           H  
ATOM   4763  HG1 MET A 304     -17.377 -10.512  39.634  1.00  0.00           H  
ATOM   4764  HG2 MET A 304     -18.214 -10.979  38.254  1.00  0.00           H  
ATOM   4765  HE1 MET A 304     -19.229  -7.719  37.745  1.00  0.00           H  
ATOM   4766  HE2 MET A 304     -18.781  -8.210  39.358  1.00  0.00           H  
ATOM   4767  HE3 MET A 304     -19.444  -9.513  38.090  1.00  0.00           H  
ATOM   4768  N   SER A 305     -14.160 -14.194  38.785  1.00  0.00           N  
ATOM   4769  CA  SER A 305     -13.338 -15.278  38.341  1.00  0.00           C  
ATOM   4770  C   SER A 305     -13.710 -16.570  38.988  1.00  0.00           C  
ATOM   4771  O   SER A 305     -13.463 -17.663  38.470  1.00  0.00           O  
ATOM   4772  CB  SER A 305     -11.841 -15.143  38.679  1.00  0.00           C  
ATOM   4773  OG  SER A 305     -11.181 -14.003  38.152  1.00  0.00           O  
ATOM   4774  HN  SER A 305     -13.673 -13.530  39.354  1.00  0.00           H  
ATOM   4775  HA  SER A 305     -13.570 -15.375  37.290  1.00  0.00           H  
ATOM   4776  HB1 SER A 305     -11.217 -16.018  38.411  1.00  0.00           H  
ATOM   4777  HB2 SER A 305     -11.754 -15.099  39.786  1.00  0.00           H  
ATOM   4778  HG1 SER A 305     -11.749 -13.274  38.394  1.00  0.00           H  
ATOM   4779  N   SER A 306     -14.295 -16.539  40.203  1.00  0.00           N  
ATOM   4780  CA  SER A 306     -14.254 -17.669  41.073  1.00  0.00           C  
ATOM   4781  C   SER A 306     -15.535 -18.412  40.857  1.00  0.00           C  
ATOM   4782  O   SER A 306     -16.529 -17.725  40.631  1.00  0.00           O  
ATOM   4783  CB  SER A 306     -14.073 -17.365  42.577  1.00  0.00           C  
ATOM   4784  OG  SER A 306     -12.847 -16.651  42.695  1.00  0.00           O  
ATOM   4785  HN  SER A 306     -14.700 -15.709  40.587  1.00  0.00           H  
ATOM   4786  HA  SER A 306     -13.379 -18.236  40.826  1.00  0.00           H  
ATOM   4787  HB1 SER A 306     -14.020 -18.298  43.167  1.00  0.00           H  
ATOM   4788  HB2 SER A 306     -14.889 -16.745  43.010  1.00  0.00           H  
ATOM   4789  HG1 SER A 306     -12.866 -15.806  42.228  1.00  0.00           H  
ATOM   4790  N   LYS A 307     -15.516 -19.730  41.095  1.00  0.00           N  
ATOM   4791  CA  LYS A 307     -16.690 -20.514  40.878  1.00  0.00           C  
ATOM   4792  C   LYS A 307     -16.917 -21.362  42.083  1.00  0.00           C  
ATOM   4793  O   LYS A 307     -15.963 -22.070  42.430  1.00  0.00           O  
ATOM   4794  CB  LYS A 307     -16.473 -21.445  39.672  1.00  0.00           C  
ATOM   4795  CG  LYS A 307     -16.404 -20.751  38.308  1.00  0.00           C  
ATOM   4796  CD  LYS A 307     -16.320 -21.709  37.117  1.00  0.00           C  
ATOM   4797  CE  LYS A 307     -15.820 -21.134  35.797  1.00  0.00           C  
ATOM   4798  NZ  LYS A 307     -16.710 -19.986  35.529  1.00  0.00           N1+
ATOM   4799  HN  LYS A 307     -14.643 -20.198  41.244  1.00  0.00           H  
ATOM   4800  HA  LYS A 307     -17.603 -19.950  40.776  1.00  0.00           H  
ATOM   4801  HB1 LYS A 307     -17.187 -22.293  39.667  1.00  0.00           H  
ATOM   4802  HB2 LYS A 307     -15.496 -21.966  39.761  1.00  0.00           H  
ATOM   4803  HG1 LYS A 307     -15.516 -20.096  38.407  1.00  0.00           H  
ATOM   4804  HG2 LYS A 307     -17.311 -20.118  38.173  1.00  0.00           H  
ATOM   4805  HD1 LYS A 307     -17.225 -22.307  36.905  1.00  0.00           H  
ATOM   4806  HD2 LYS A 307     -15.536 -22.479  37.291  1.00  0.00           H  
ATOM   4807  HE1 LYS A 307     -16.000 -21.898  35.004  1.00  0.00           H  
ATOM   4808  HE2 LYS A 307     -14.762 -20.807  35.887  1.00  0.00           H  
ATOM   4809  HZ1 LYS A 307     -17.692 -20.223  35.784  1.00  0.00           H  
ATOM   4810  HZ2 LYS A 307     -16.615 -19.618  34.559  1.00  0.00           H  
ATOM   4811  HZ3 LYS A 307     -16.555 -19.102  36.047  1.00  0.00           H  
ATOM   4812  N   TYR A 308     -18.140 -21.452  42.638  1.00  0.00           N  
ATOM   4813  CA  TYR A 308     -18.532 -22.310  43.706  1.00  0.00           C  
ATOM   4814  C   TYR A 308     -19.475 -23.332  43.164  1.00  0.00           C  
ATOM   4815  O   TYR A 308     -20.605 -22.990  42.817  1.00  0.00           O  
ATOM   4816  CB  TYR A 308     -19.097 -21.421  44.823  1.00  0.00           C  
ATOM   4817  CG  TYR A 308     -19.691 -22.114  46.000  1.00  0.00           C  
ATOM   4818  CD1 TYR A 308     -20.999 -21.892  46.383  1.00  0.00           C  
ATOM   4819  CD2 TYR A 308     -18.947 -22.911  46.827  1.00  0.00           C  
ATOM   4820  CE1 TYR A 308     -21.474 -22.396  47.568  1.00  0.00           C  
ATOM   4821  CE2 TYR A 308     -19.424 -23.527  47.957  1.00  0.00           C  
ATOM   4822  CZ  TYR A 308     -20.729 -23.276  48.319  1.00  0.00           C  
ATOM   4823  OH  TYR A 308     -21.295 -23.577  49.578  1.00  0.00           O  
ATOM   4824  HN  TYR A 308     -18.705 -20.676  42.377  1.00  0.00           H  
ATOM   4825  HA  TYR A 308     -17.697 -22.820  44.169  1.00  0.00           H  
ATOM   4826  HB1 TYR A 308     -19.831 -20.784  44.272  1.00  0.00           H  
ATOM   4827  HB2 TYR A 308     -18.329 -20.731  45.224  1.00  0.00           H  
ATOM   4828  HD1 TYR A 308     -21.522 -21.145  45.812  1.00  0.00           H  
ATOM   4829  HD2 TYR A 308     -17.946 -23.210  46.535  1.00  0.00           H  
ATOM   4830  HE1 TYR A 308     -22.460 -22.047  47.868  1.00  0.00           H  
ATOM   4831  HE2 TYR A 308     -18.787 -24.142  48.579  1.00  0.00           H  
ATOM   4832  HH  TYR A 308     -22.147 -23.159  49.681  1.00  0.00           H  
ATOM   4833  N   ALA A 309     -19.128 -24.627  43.062  1.00  0.00           N  
ATOM   4834  CA  ALA A 309     -19.884 -25.661  42.416  1.00  0.00           C  
ATOM   4835  C   ALA A 309     -20.851 -26.404  43.273  1.00  0.00           C  
ATOM   4836  O   ALA A 309     -21.512 -27.321  42.769  1.00  0.00           O  
ATOM   4837  CB  ALA A 309     -18.838 -26.556  41.738  1.00  0.00           C  
ATOM   4838  HN  ALA A 309     -18.275 -24.930  43.465  1.00  0.00           H  
ATOM   4839  HA  ALA A 309     -20.537 -25.190  41.690  1.00  0.00           H  
ATOM   4840  HB1 ALA A 309     -18.413 -27.223  42.528  1.00  0.00           H  
ATOM   4841  HB2 ALA A 309     -18.010 -25.992  41.262  1.00  0.00           H  
ATOM   4842  HB3 ALA A 309     -19.263 -27.147  40.904  1.00  0.00           H  
ATOM   4843  N   ASP A 310     -20.785 -26.099  44.580  1.00  0.00           N  
ATOM   4844  CA  ASP A 310     -21.370 -27.048  45.477  1.00  0.00           C  
ATOM   4845  C   ASP A 310     -22.499 -26.414  46.219  1.00  0.00           C  
ATOM   4846  O   ASP A 310     -22.982 -26.945  47.215  1.00  0.00           O  
ATOM   4847  CB  ASP A 310     -20.330 -27.337  46.566  1.00  0.00           C  
ATOM   4848  CG  ASP A 310     -19.351 -28.314  45.923  1.00  0.00           C  
ATOM   4849  OD1 ASP A 310     -19.736 -29.219  45.132  1.00  0.00           O  
ATOM   4850  OD2 ASP A 310     -18.145 -28.280  46.302  1.00  0.00           O1-
ATOM   4851  HN  ASP A 310     -20.319 -25.301  44.954  1.00  0.00           H  
ATOM   4852  HA  ASP A 310     -21.814 -27.912  45.006  1.00  0.00           H  
ATOM   4853  HB1 ASP A 310     -20.744 -27.870  47.450  1.00  0.00           H  
ATOM   4854  HB2 ASP A 310     -19.755 -26.442  46.882  1.00  0.00           H  
ATOM   4855  N   GLY A 311     -23.039 -25.312  45.663  1.00  0.00           N  
ATOM   4856  CA  GLY A 311     -24.075 -24.504  46.234  1.00  0.00           C  
ATOM   4857  C   GLY A 311     -25.409 -25.145  46.385  1.00  0.00           C  
ATOM   4858  O   GLY A 311     -25.657 -26.286  46.001  1.00  0.00           O  
ATOM   4859  HN  GLY A 311     -22.648 -24.936  44.826  1.00  0.00           H  
ATOM   4860  HA1 GLY A 311     -24.107 -23.647  45.576  1.00  0.00           H  
ATOM   4861  HA2 GLY A 311     -23.638 -24.240  47.183  1.00  0.00           H  
ATOM   4862  N   VAL A 312     -26.337 -24.366  46.975  1.00  0.00           N  
ATOM   4863  CA  VAL A 312     -27.654 -24.853  47.239  1.00  0.00           C  
ATOM   4864  C   VAL A 312     -28.478 -25.222  46.055  1.00  0.00           C  
ATOM   4865  O   VAL A 312     -29.083 -26.292  46.027  1.00  0.00           O  
ATOM   4866  CB  VAL A 312     -28.378 -24.023  48.262  1.00  0.00           C  
ATOM   4867  CG1 VAL A 312     -29.607 -24.798  48.768  1.00  0.00           C  
ATOM   4868  CG2 VAL A 312     -27.498 -23.589  49.443  1.00  0.00           C  
ATOM   4869  HN  VAL A 312     -25.975 -23.474  47.227  1.00  0.00           H  
ATOM   4870  HA  VAL A 312     -27.440 -25.773  47.775  1.00  0.00           H  
ATOM   4871  HB  VAL A 312     -28.782 -23.101  47.791  1.00  0.00           H  
ATOM   4872 1HG1 VAL A 312     -30.401 -24.739  47.994  1.00  0.00           H  
ATOM   4873 2HG1 VAL A 312     -29.986 -24.347  49.708  1.00  0.00           H  
ATOM   4874 3HG1 VAL A 312     -29.379 -25.841  49.068  1.00  0.00           H  
ATOM   4875 1HG2 VAL A 312     -26.988 -22.622  49.207  1.00  0.00           H  
ATOM   4876 2HG2 VAL A 312     -26.744 -24.296  49.826  1.00  0.00           H  
ATOM   4877 3HG2 VAL A 312     -28.018 -23.236  50.361  1.00  0.00           H  
ATOM   4878  N   THR A 313     -28.374 -24.427  44.976  1.00  0.00           N  
ATOM   4879  CA  THR A 313     -28.796 -24.770  43.650  1.00  0.00           C  
ATOM   4880  C   THR A 313     -27.644 -25.032  42.751  1.00  0.00           C  
ATOM   4881  O   THR A 313     -27.609 -24.728  41.556  1.00  0.00           O  
ATOM   4882  CB  THR A 313     -29.818 -23.868  43.025  1.00  0.00           C  
ATOM   4883  CG2 THR A 313     -31.225 -24.008  43.627  1.00  0.00           C  
ATOM   4884  OG1 THR A 313     -29.414 -22.520  43.216  1.00  0.00           O  
ATOM   4885  HN  THR A 313     -27.737 -23.686  45.128  1.00  0.00           H  
ATOM   4886  HA  THR A 313     -29.338 -25.713  43.675  1.00  0.00           H  
ATOM   4887  HB  THR A 313     -29.886 -24.142  41.957  1.00  0.00           H  
ATOM   4888  HG1 THR A 313     -29.372 -22.399  44.170  1.00  0.00           H  
ATOM   4889 1HG2 THR A 313     -31.239 -23.865  44.732  1.00  0.00           H  
ATOM   4890 2HG2 THR A 313     -31.695 -24.981  43.371  1.00  0.00           H  
ATOM   4891 3HG2 THR A 313     -31.941 -23.298  43.163  1.00  0.00           H  
ATOM   4892  N   GLY A 314     -26.605 -25.645  43.343  1.00  0.00           N  
ATOM   4893  CA  GLY A 314     -25.370 -25.934  42.684  1.00  0.00           C  
ATOM   4894  C   GLY A 314     -24.587 -24.706  42.351  1.00  0.00           C  
ATOM   4895  O   GLY A 314     -24.426 -23.847  43.210  1.00  0.00           O  
ATOM   4896  HN  GLY A 314     -26.647 -25.878  44.316  1.00  0.00           H  
ATOM   4897  HA1 GLY A 314     -25.540 -26.580  41.836  1.00  0.00           H  
ATOM   4898  HA2 GLY A 314     -24.812 -26.548  43.368  1.00  0.00           H  
ATOM   4899  N   ARG A 315     -24.092 -24.620  41.103  1.00  0.00           N  
ATOM   4900  CA  ARG A 315     -23.164 -23.644  40.626  1.00  0.00           C  
ATOM   4901  C   ARG A 315     -23.392 -22.176  40.798  1.00  0.00           C  
ATOM   4902  O   ARG A 315     -24.354 -21.617  40.266  1.00  0.00           O  
ATOM   4903  CB  ARG A 315     -22.700 -23.835  39.171  1.00  0.00           C  
ATOM   4904  CG  ARG A 315     -21.708 -24.992  39.027  1.00  0.00           C  
ATOM   4905  CD  ARG A 315     -21.322 -25.257  37.567  1.00  0.00           C  
ATOM   4906  NE  ARG A 315     -20.455 -24.167  37.047  1.00  0.00           N  
ATOM   4907  CZ  ARG A 315     -19.755 -24.157  35.868  1.00  0.00           C  
ATOM   4908  NH1 ARG A 315     -19.610 -25.338  35.195  1.00  0.00           N1+
ATOM   4909  NH2 ARG A 315     -19.163 -23.017  35.423  1.00  0.00           N  
ATOM   4910  HN  ARG A 315     -24.387 -25.239  40.376  1.00  0.00           H  
ATOM   4911  HA  ARG A 315     -22.245 -23.816  41.162  1.00  0.00           H  
ATOM   4912  HB1 ARG A 315     -22.237 -22.901  38.798  1.00  0.00           H  
ATOM   4913  HB2 ARG A 315     -23.573 -23.995  38.499  1.00  0.00           H  
ATOM   4914  HG1 ARG A 315     -22.241 -25.902  39.351  1.00  0.00           H  
ATOM   4915  HG2 ARG A 315     -20.775 -24.812  39.607  1.00  0.00           H  
ATOM   4916  HD1 ARG A 315     -22.240 -25.269  36.940  1.00  0.00           H  
ATOM   4917  HD2 ARG A 315     -20.762 -26.193  37.384  1.00  0.00           H  
ATOM   4918  HE  ARG A 315     -20.653 -23.283  37.484  1.00  0.00           H  
ATOM   4919 1HH1 ARG A 315     -20.284 -26.027  35.433  1.00  0.00           H  
ATOM   4920 2HH1 ARG A 315     -18.897 -25.507  34.514  1.00  0.00           H  
ATOM   4921 1HH2 ARG A 315     -19.260 -22.150  35.918  1.00  0.00           H  
ATOM   4922 2HH2 ARG A 315     -18.716 -22.990  34.529  1.00  0.00           H  
ATOM   4923  N   VAL A 316     -22.496 -21.474  41.515  1.00  0.00           N  
ATOM   4924  CA  VAL A 316     -22.538 -20.054  41.674  1.00  0.00           C  
ATOM   4925  C   VAL A 316     -21.271 -19.506  41.128  1.00  0.00           C  
ATOM   4926  O   VAL A 316     -20.158 -19.917  41.469  1.00  0.00           O  
ATOM   4927  CB  VAL A 316     -22.584 -19.691  43.131  1.00  0.00           C  
ATOM   4928  CG1 VAL A 316     -22.981 -18.225  43.357  1.00  0.00           C  
ATOM   4929  CG2 VAL A 316     -23.646 -20.554  43.827  1.00  0.00           C  
ATOM   4930  HN  VAL A 316     -21.787 -22.034  41.943  1.00  0.00           H  
ATOM   4931  HA  VAL A 316     -23.296 -19.557  41.091  1.00  0.00           H  
ATOM   4932  HB  VAL A 316     -21.633 -19.948  43.640  1.00  0.00           H  
ATOM   4933 1HG1 VAL A 316     -23.975 -18.010  42.922  1.00  0.00           H  
ATOM   4934 2HG1 VAL A 316     -22.175 -17.509  43.095  1.00  0.00           H  
ATOM   4935 3HG1 VAL A 316     -23.085 -18.184  44.459  1.00  0.00           H  
ATOM   4936 1HG2 VAL A 316     -23.546 -20.262  44.893  1.00  0.00           H  
ATOM   4937 2HG2 VAL A 316     -23.503 -21.649  43.691  1.00  0.00           H  
ATOM   4938 3HG2 VAL A 316     -24.657 -20.222  43.487  1.00  0.00           H
[truncated: 3,768,125 more chars]
