# Supplementary material for: How does binding of agonist ligands control intrinsic molecular dynamics in human NMDA receptors?
Source: PLoS One. 2018 Aug 3;13(8):e0201234. doi: 10.1371/journal.pone.0201234 (PMC6075769; doi:10.1371/journal.pone.0201234)
Supplement: S2 File — (PDB) [file pone.0201234.s007.pdb]

ATOM      1  N   ASP A   1     -35.001   7.061  80.263  1.00  0.00           N  
ATOM      2  CA  ASP A   1     -35.944   6.341  79.382  1.00  0.00           C  
ATOM      3  C   ASP A   1     -35.520   6.167  77.973  1.00  0.00           C  
ATOM      4  O   ASP A   1     -34.835   7.103  77.573  1.00  0.00           O  
ATOM      5  CB  ASP A   1     -37.350   6.946  79.580  1.00  0.00           C  
ATOM      6  CG  ASP A   1     -37.824   6.813  81.014  1.00  0.00           C  
ATOM      7  OD1 ASP A   1     -38.908   7.372  81.348  1.00  0.00           O  
ATOM      8  OD2 ASP A   1     -37.174   6.026  81.752  1.00  0.00           O1-
ATOM      9  HA  ASP A   1     -36.031   5.351  79.810  1.00  0.00           H  
ATOM     10  HB1 ASP A   1     -38.032   6.328  78.961  1.00  0.00           H  
ATOM     11  HB2 ASP A   1     -37.348   7.972  79.160  1.00  0.00           H  
ATOM     12  HT1 ASP A   1     -35.167   7.100  81.292  1.00  0.00           H  
ATOM     13  HT2 ASP A   1     -34.832   8.023  79.898  1.00  0.00           H  
ATOM     14  HT3 ASP A   1     -34.112   6.528  80.206  1.00  0.00           H  
ATOM     15  N   PRO A   2     -35.880   5.124  77.276  1.00  0.00           N  
ATOM     16  CA  PRO A   2     -35.705   4.957  75.866  1.00  0.00           C  
ATOM     17  C   PRO A   2     -35.932   6.157  75.006  1.00  0.00           C  
ATOM     18  O   PRO A   2     -36.971   6.797  75.143  1.00  0.00           O  
ATOM     19  CB  PRO A   2     -36.592   3.776  75.489  1.00  0.00           C  
ATOM     20  CG  PRO A   2     -36.292   2.775  76.617  1.00  0.00           C  
ATOM     21  CD  PRO A   2     -36.431   3.855  77.714  1.00  0.00           C  
ATOM     22  HA  PRO A   2     -34.663   4.713  75.750  1.00  0.00           H  
ATOM     23  HB1 PRO A   2     -36.362   3.274  74.522  1.00  0.00           H  
ATOM     24  HB2 PRO A   2     -37.692   3.923  75.517  1.00  0.00           H  
ATOM     25  HG1 PRO A   2     -37.003   1.938  76.722  1.00  0.00           H  
ATOM     26  HG2 PRO A   2     -35.317   2.268  76.748  1.00  0.00           H  
ATOM     27  HD1 PRO A   2     -37.491   3.931  78.035  1.00  0.00           H  
ATOM     28  HD2 PRO A   2     -35.780   3.533  78.549  1.00  0.00           H  
ATOM     29  N   LYS A   3     -34.959   6.357  74.100  1.00  0.00           N  
ATOM     30  CA  LYS A   3     -34.951   7.288  73.018  1.00  0.00           C  
ATOM     31  C   LYS A   3     -36.114   7.192  72.087  1.00  0.00           C  
ATOM     32  O   LYS A   3     -36.254   6.145  71.448  1.00  0.00           O  
ATOM     33  CB  LYS A   3     -33.568   7.165  72.352  1.00  0.00           C  
ATOM     34  CG  LYS A   3     -33.344   7.762  70.963  1.00  0.00           C  
ATOM     35  CD  LYS A   3     -33.678   9.248  70.812  1.00  0.00           C  
ATOM     36  CE  LYS A   3     -33.479   9.840  69.408  1.00  0.00           C  
ATOM     37  NZ  LYS A   3     -33.908  11.250  69.557  1.00  0.00           N1+
ATOM     38  HN  LYS A   3     -34.213   5.701  73.969  1.00  0.00           H  
ATOM     39  HA  LYS A   3     -35.118   8.214  73.535  1.00  0.00           H  
ATOM     40  HB1 LYS A   3     -33.268   6.087  72.389  1.00  0.00           H  
ATOM     41  HB2 LYS A   3     -32.794   7.674  72.964  1.00  0.00           H  
ATOM     42  HG1 LYS A   3     -33.983   7.179  70.267  1.00  0.00           H  
ATOM     43  HG2 LYS A   3     -32.291   7.657  70.631  1.00  0.00           H  
ATOM     44  HD1 LYS A   3     -33.119   9.791  71.603  1.00  0.00           H  
ATOM     45  HD2 LYS A   3     -34.756   9.350  71.078  1.00  0.00           H  
ATOM     46  HE1 LYS A   3     -34.166   9.422  68.643  1.00  0.00           H  
ATOM     47  HE2 LYS A   3     -32.427   9.818  69.052  1.00  0.00           H  
ATOM     48  HZ1 LYS A   3     -33.510  11.917  68.866  1.00  0.00           H  
ATOM     49  HZ2 LYS A   3     -33.624  11.595  70.489  1.00  0.00           H  
ATOM     50  HZ3 LYS A   3     -34.903  11.448  69.353  1.00  0.00           H  
ATOM     51  N   ILE A   4     -36.915   8.267  71.946  1.00  0.00           N  
ATOM     52  CA  ILE A   4     -37.832   8.447  70.865  1.00  0.00           C  
ATOM     53  C   ILE A   4     -37.293   8.535  69.485  1.00  0.00           C  
ATOM     54  O   ILE A   4     -36.456   9.341  69.075  1.00  0.00           O  
ATOM     55  CB  ILE A   4     -38.773   9.569  71.196  1.00  0.00           C  
ATOM     56  CG1 ILE A   4     -40.010   9.558  70.287  1.00  0.00           C  
ATOM     57  CG2 ILE A   4     -38.079  10.941  71.290  1.00  0.00           C  
ATOM     58  CD  ILE A   4     -40.994  10.643  70.736  1.00  0.00           C  
ATOM     59  HN  ILE A   4     -36.833   8.976  72.651  1.00  0.00           H  
ATOM     60  HA  ILE A   4     -38.508   7.613  70.985  1.00  0.00           H  
ATOM     61  HB  ILE A   4     -39.111   9.386  72.241  1.00  0.00           H  
ATOM     62 1HG1 ILE A   4     -40.466   8.549  70.174  1.00  0.00           H  
ATOM     63 2HG1 ILE A   4     -39.647   9.747  69.257  1.00  0.00           H  
ATOM     64 1HG2 ILE A   4     -38.029  11.422  70.295  1.00  0.00           H  
ATOM     65 2HG2 ILE A   4     -37.047  10.881  71.692  1.00  0.00           H  
ATOM     66 3HG2 ILE A   4     -38.706  11.604  71.919  1.00  0.00           H  
ATOM     67  HD1 ILE A   4     -41.293  10.655  71.799  1.00  0.00           H  
ATOM     68  HD2 ILE A   4     -41.901  10.701  70.094  1.00  0.00           H  
ATOM     69  HD3 ILE A   4     -40.504  11.628  70.543  1.00  0.00           H  
ATOM     70  N   VAL A   5     -37.874   7.663  68.631  1.00  0.00           N  
ATOM     71  CA  VAL A   5     -38.018   7.852  67.223  1.00  0.00           C  
ATOM     72  C   VAL A   5     -39.440   7.987  66.823  1.00  0.00           C  
ATOM     73  O   VAL A   5     -40.266   7.217  67.305  1.00  0.00           O  
ATOM     74  CB  VAL A   5     -37.375   6.722  66.481  1.00  0.00           C  
ATOM     75  CG1 VAL A   5     -37.811   6.510  65.017  1.00  0.00           C  
ATOM     76  CG2 VAL A   5     -35.855   6.907  66.579  1.00  0.00           C  
ATOM     77  HN  VAL A   5     -38.246   6.840  69.039  1.00  0.00           H  
ATOM     78  HA  VAL A   5     -37.592   8.803  66.907  1.00  0.00           H  
ATOM     79  HB  VAL A   5     -37.699   5.747  66.907  1.00  0.00           H  
ATOM     80 1HG1 VAL A   5     -38.650   5.788  64.912  1.00  0.00           H  
ATOM     81 2HG1 VAL A   5     -36.952   6.012  64.507  1.00  0.00           H  
ATOM     82 3HG1 VAL A   5     -38.030   7.490  64.526  1.00  0.00           H  
ATOM     83 1HG2 VAL A   5     -35.357   6.179  65.889  1.00  0.00           H  
ATOM     84 2HG2 VAL A   5     -35.491   6.763  67.620  1.00  0.00           H  
ATOM     85 3HG2 VAL A   5     -35.628   7.938  66.238  1.00  0.00           H  
ATOM     86  N   ASN A   6     -39.776   9.003  66.001  1.00  0.00           N  
ATOM     87  CA  ASN A   6     -41.093   9.103  65.444  1.00  0.00           C  
ATOM     88  C   ASN A   6     -41.150   8.531  64.069  1.00  0.00           C  
ATOM     89  O   ASN A   6     -40.447   8.845  63.114  1.00  0.00           O  
ATOM     90  CB  ASN A   6     -41.627  10.534  65.574  1.00  0.00           C  
ATOM     91  CG  ASN A   6     -41.580  11.159  66.956  1.00  0.00           C  
ATOM     92  ND2 ASN A   6     -40.365  11.657  67.305  1.00  0.00           N  
ATOM     93  OD1 ASN A   6     -42.538  11.207  67.725  1.00  0.00           O  
ATOM     94  HN  ASN A   6     -39.098   9.707  65.809  1.00  0.00           H  
ATOM     95  HA  ASN A   6     -41.810   8.592  66.069  1.00  0.00           H  
ATOM     96  HB1 ASN A   6     -42.689  10.464  65.281  1.00  0.00           H  
ATOM     97  HB2 ASN A   6     -41.148  11.257  64.872  1.00  0.00           H  
ATOM     98 1HD2 ASN A   6     -39.555  11.445  66.757  1.00  0.00           H  
ATOM     99 2HD2 ASN A   6     -40.252  11.963  68.248  1.00  0.00           H  
ATOM    100  N   ILE A   7     -42.205   7.745  63.788  1.00  0.00           N  
ATOM    101  CA  ILE A   7     -42.462   7.166  62.504  1.00  0.00           C  
ATOM    102  C   ILE A   7     -43.703   7.944  62.212  1.00  0.00           C  
ATOM    103  O   ILE A   7     -44.623   8.127  62.994  1.00  0.00           O  
ATOM    104  CB  ILE A   7     -42.684   5.681  62.480  1.00  0.00           C  
ATOM    105  CG1 ILE A   7     -41.503   4.872  63.047  1.00  0.00           C  
ATOM    106  CG2 ILE A   7     -43.098   5.249  61.065  1.00  0.00           C  
ATOM    107  CD  ILE A   7     -40.185   5.110  62.311  1.00  0.00           C  
ATOM    108  HN  ILE A   7     -42.944   7.502  64.418  1.00  0.00           H  
ATOM    109  HA  ILE A   7     -41.682   7.464  61.819  1.00  0.00           H  
ATOM    110  HB  ILE A   7     -43.560   5.474  63.120  1.00  0.00           H  
ATOM    111 1HG1 ILE A   7     -41.788   3.807  63.008  1.00  0.00           H  
ATOM    112 2HG1 ILE A   7     -41.340   5.203  64.105  1.00  0.00           H  
ATOM    113 1HG2 ILE A   7     -42.291   5.321  60.315  1.00  0.00           H  
ATOM    114 2HG2 ILE A   7     -44.088   5.739  60.925  1.00  0.00           H  
ATOM    115 3HG2 ILE A   7     -43.330   4.175  61.230  1.00  0.00           H  
ATOM    116  HD1 ILE A   7     -39.805   6.129  62.542  1.00  0.00           H  
ATOM    117  HD2 ILE A   7     -40.241   5.137  61.209  1.00  0.00           H  
ATOM    118  HD3 ILE A   7     -39.542   4.270  62.677  1.00  0.00           H  
ATOM    119  N   GLY A   8     -43.626   8.710  61.102  1.00  0.00           N  
ATOM    120  CA  GLY A   8     -44.678   9.465  60.504  1.00  0.00           C  
ATOM    121  C   GLY A   8     -45.580   8.633  59.667  1.00  0.00           C  
ATOM    122  O   GLY A   8     -45.187   7.593  59.136  1.00  0.00           O  
ATOM    123  HN  GLY A   8     -42.748   8.614  60.631  1.00  0.00           H  
ATOM    124  HA1 GLY A   8     -44.238  10.126  59.773  1.00  0.00           H  
ATOM    125  HA2 GLY A   8     -45.279   9.966  61.248  1.00  0.00           H  
ATOM    126  N   ALA A   9     -46.849   9.007  59.440  1.00  0.00           N  
ATOM    127  CA  ALA A   9     -47.704   8.468  58.433  1.00  0.00           C  
ATOM    128  C   ALA A   9     -48.674   9.432  57.845  1.00  0.00           C  
ATOM    129  O   ALA A   9     -49.363  10.143  58.583  1.00  0.00           O  
ATOM    130  CB  ALA A   9     -48.556   7.360  59.077  1.00  0.00           C  
ATOM    131  HN  ALA A   9     -47.212   9.798  59.935  1.00  0.00           H  
ATOM    132  HA  ALA A   9     -47.103   8.134  57.599  1.00  0.00           H  
ATOM    133  HB1 ALA A   9     -49.243   6.953  58.302  1.00  0.00           H  
ATOM    134  HB2 ALA A   9     -48.976   7.746  60.031  1.00  0.00           H  
ATOM    135  HB3 ALA A   9     -47.909   6.501  59.379  1.00  0.00           H  
ATOM    136  N   VAL A  10     -48.738   9.347  56.511  1.00  0.00           N  
ATOM    137  CA  VAL A  10     -49.708  10.035  55.718  1.00  0.00           C  
ATOM    138  C   VAL A  10     -50.601   9.019  55.078  1.00  0.00           C  
ATOM    139  O   VAL A  10     -50.234   8.253  54.196  1.00  0.00           O  
ATOM    140  CB  VAL A  10     -49.039  10.859  54.657  1.00  0.00           C  
ATOM    141  CG1 VAL A  10     -49.952  11.683  53.730  1.00  0.00           C  
ATOM    142  CG2 VAL A  10     -48.077  11.817  55.380  1.00  0.00           C  
ATOM    143  HN  VAL A  10     -48.179   8.714  55.970  1.00  0.00           H  
ATOM    144  HA  VAL A  10     -50.363  10.685  56.280  1.00  0.00           H  
ATOM    145  HB  VAL A  10     -48.475  10.081  54.123  1.00  0.00           H  
ATOM    146 1HG1 VAL A  10     -50.220  11.277  52.728  1.00  0.00           H  
ATOM    147 2HG1 VAL A  10     -49.373  12.584  53.441  1.00  0.00           H  
ATOM    148 3HG1 VAL A  10     -50.832  11.894  54.385  1.00  0.00           H  
ATOM    149 1HG2 VAL A  10     -47.242  11.339  55.942  1.00  0.00           H  
ATOM    150 2HG2 VAL A  10     -48.581  12.336  56.219  1.00  0.00           H  
ATOM    151 3HG2 VAL A  10     -47.698  12.532  54.605  1.00  0.00           H  
ATOM    152  N   LEU A  11     -51.852   8.891  55.554  1.00  0.00           N  
ATOM    153  CA  LEU A  11     -52.751   7.797  55.340  1.00  0.00           C  
ATOM    154  C   LEU A  11     -54.039   8.445  54.985  1.00  0.00           C  
ATOM    155  O   LEU A  11     -54.317   9.633  55.106  1.00  0.00           O  
ATOM    156  CB  LEU A  11     -52.882   6.873  56.570  1.00  0.00           C  
ATOM    157  CG  LEU A  11     -51.573   6.169  56.967  1.00  0.00           C  
ATOM    158  CD1 LEU A  11     -51.672   5.799  58.461  1.00  0.00           C  
ATOM    159  CD2 LEU A  11     -51.343   4.854  56.201  1.00  0.00           C  
ATOM    160  HN  LEU A  11     -52.215   9.458  56.287  1.00  0.00           H  
ATOM    161  HA  LEU A  11     -52.478   7.295  54.426  1.00  0.00           H  
ATOM    162  HB1 LEU A  11     -53.723   6.175  56.386  1.00  0.00           H  
ATOM    163  HB2 LEU A  11     -53.044   7.445  57.508  1.00  0.00           H  
ATOM    164  HG  LEU A  11     -50.721   6.868  56.863  1.00  0.00           H  
ATOM    165 1HD1 LEU A  11     -51.708   6.662  59.162  1.00  0.00           H  
ATOM    166 2HD1 LEU A  11     -50.845   5.083  58.657  1.00  0.00           H  
ATOM    167 3HD1 LEU A  11     -52.621   5.249  58.618  1.00  0.00           H  
ATOM    168 1HD2 LEU A  11     -50.256   4.602  56.300  1.00  0.00           H  
ATOM    169 2HD2 LEU A  11     -51.580   4.996  55.125  1.00  0.00           H  
ATOM    170 3HD2 LEU A  11     -51.939   3.994  56.569  1.00  0.00           H  
ATOM    171  N   SER A  12     -54.870   7.632  54.319  1.00  0.00           N  
ATOM    172  CA  SER A  12     -56.135   8.029  53.756  1.00  0.00           C  
ATOM    173  C   SER A  12     -57.214   7.917  54.772  1.00  0.00           C  
ATOM    174  O   SER A  12     -58.156   8.708  54.748  1.00  0.00           O  
ATOM    175  CB  SER A  12     -56.533   7.084  52.604  1.00  0.00           C  
ATOM    176  OG  SER A  12     -57.538   7.607  51.743  1.00  0.00           O  
ATOM    177  HN  SER A  12     -54.526   6.707  54.186  1.00  0.00           H  
ATOM    178  HA  SER A  12     -56.057   9.065  53.486  1.00  0.00           H  
ATOM    179  HB1 SER A  12     -56.732   6.103  53.086  1.00  0.00           H  
ATOM    180  HB2 SER A  12     -55.591   6.867  52.049  1.00  0.00           H  
ATOM    181  HG1 SER A  12     -57.047   8.307  51.312  1.00  0.00           H  
ATOM    182  N   THR A  13     -57.210   7.057  55.807  1.00  0.00           N  
ATOM    183  CA  THR A  13     -58.356   6.813  56.621  1.00  0.00           C  
ATOM    184  C   THR A  13     -57.979   6.097  57.868  1.00  0.00           C  
ATOM    185  O   THR A  13     -56.926   5.483  58.017  1.00  0.00           O  
ATOM    186  CB  THR A  13     -59.454   6.148  55.846  1.00  0.00           C  
ATOM    187  CG2 THR A  13     -59.057   4.675  55.648  1.00  0.00           C  
ATOM    188  OG1 THR A  13     -60.652   6.068  56.622  1.00  0.00           O  
ATOM    189  HN  THR A  13     -56.440   6.410  55.825  1.00  0.00           H  
ATOM    190  HA  THR A  13     -58.815   7.755  56.881  1.00  0.00           H  
ATOM    191  HB  THR A  13     -59.600   6.555  54.824  1.00  0.00           H  
ATOM    192  HG1 THR A  13     -60.756   5.125  56.741  1.00  0.00           H  
ATOM    193 1HG2 THR A  13     -58.060   4.617  55.167  1.00  0.00           H  
ATOM    194 2HG2 THR A  13     -59.769   3.996  55.132  1.00  0.00           H  
ATOM    195 3HG2 THR A  13     -59.064   4.086  56.594  1.00  0.00           H  
ATOM    196  N   ARG A  14     -58.822   6.460  58.855  1.00  0.00           N  
ATOM    197  CA  ARG A  14     -58.712   6.420  60.272  1.00  0.00           C  
ATOM    198  C   ARG A  14     -58.496   5.051  60.834  1.00  0.00           C  
ATOM    199  O   ARG A  14     -57.581   4.803  61.623  1.00  0.00           O  
ATOM    200  CB  ARG A  14     -60.021   6.896  60.931  1.00  0.00           C  
ATOM    201  CG  ARG A  14     -60.542   8.275  60.533  1.00  0.00           C  
ATOM    202  CD  ARG A  14     -59.676   9.521  60.664  1.00  0.00           C  
ATOM    203  NE  ARG A  14     -58.492   9.385  59.761  1.00  0.00           N  
ATOM    204  CZ  ARG A  14     -58.430   9.795  58.451  1.00  0.00           C  
ATOM    205  NH1 ARG A  14     -59.477  10.466  57.897  1.00  0.00           N1+
ATOM    206  NH2 ARG A  14     -57.265   9.654  57.756  1.00  0.00           N  
ATOM    207  HN  ARG A  14     -59.707   6.834  58.582  1.00  0.00           H  
ATOM    208  HA  ARG A  14     -57.844   6.998  60.533  1.00  0.00           H  
ATOM    209  HB1 ARG A  14     -60.023   6.890  62.036  1.00  0.00           H  
ATOM    210  HB2 ARG A  14     -60.766   6.157  60.551  1.00  0.00           H  
ATOM    211  HG1 ARG A  14     -61.506   8.488  61.040  1.00  0.00           H  
ATOM    212  HG2 ARG A  14     -60.796   8.216  59.454  1.00  0.00           H  
ATOM    213  HD1 ARG A  14     -59.251   9.549  61.696  1.00  0.00           H  
ATOM    214  HD2 ARG A  14     -60.257  10.436  60.425  1.00  0.00           H  
ATOM    215  HE  ARG A  14     -57.622   9.241  60.209  1.00  0.00           H  
ATOM    216 1HH1 ARG A  14     -60.398  10.250  58.238  1.00  0.00           H  
ATOM    217 2HH1 ARG A  14     -59.338  10.905  57.014  1.00  0.00           H  
ATOM    218 1HH2 ARG A  14     -56.480   9.409  58.326  1.00  0.00           H  
ATOM    219 2HH2 ARG A  14     -57.082  10.134  56.899  1.00  0.00           H  
ATOM    220  N   LYS A  15     -59.059   4.013  60.199  1.00  0.00           N  
ATOM    221  CA  LYS A  15     -58.965   2.653  60.623  1.00  0.00           C  
ATOM    222  C   LYS A  15     -57.622   2.085  60.297  1.00  0.00           C  
ATOM    223  O   LYS A  15     -57.085   1.259  61.023  1.00  0.00           O  
ATOM    224  CB  LYS A  15     -60.031   1.827  59.890  1.00  0.00           C  
ATOM    225  CG  LYS A  15     -60.094   0.329  60.181  1.00  0.00           C  
ATOM    226  CD  LYS A  15     -60.732  -0.075  61.515  1.00  0.00           C  
ATOM    227  CE  LYS A  15     -61.357  -1.460  61.662  1.00  0.00           C  
ATOM    228  NZ  LYS A  15     -62.040  -1.721  62.954  1.00  0.00           N1+
ATOM    229  HN  LYS A  15     -59.880   4.101  59.644  1.00  0.00           H  
ATOM    230  HA  LYS A  15     -59.153   2.532  61.684  1.00  0.00           H  
ATOM    231  HB1 LYS A  15     -59.877   2.148  58.842  1.00  0.00           H  
ATOM    232  HB2 LYS A  15     -60.965   2.349  60.181  1.00  0.00           H  
ATOM    233  HG1 LYS A  15     -59.133  -0.229  60.148  1.00  0.00           H  
ATOM    234  HG2 LYS A  15     -60.717  -0.256  59.471  1.00  0.00           H  
ATOM    235  HD1 LYS A  15     -61.492   0.691  61.780  1.00  0.00           H  
ATOM    236  HD2 LYS A  15     -60.016   0.080  62.345  1.00  0.00           H  
ATOM    237  HE1 LYS A  15     -60.510  -2.179  61.618  1.00  0.00           H  
ATOM    238  HE2 LYS A  15     -62.115  -1.608  60.871  1.00  0.00           H  
ATOM    239  HZ1 LYS A  15     -62.991  -2.092  62.757  1.00  0.00           H  
ATOM    240  HZ2 LYS A  15     -62.211  -0.856  63.508  1.00  0.00           H  
ATOM    241  HZ3 LYS A  15     -61.501  -2.408  63.527  1.00  0.00           H  
ATOM    242  N   HSD A  16     -56.995   2.582  59.219  1.00  0.00           N  
ATOM    243  CA  HSD A  16     -55.634   2.286  58.891  1.00  0.00           C  
ATOM    244  C   HSD A  16     -54.706   3.051  59.759  1.00  0.00           C  
ATOM    245  O   HSD A  16     -53.679   2.532  60.187  1.00  0.00           O  
ATOM    246  CB  HSD A  16     -55.320   2.473  57.391  1.00  0.00           C  
ATOM    247  CG  HSD A  16     -56.157   1.769  56.366  1.00  0.00           C  
ATOM    248  CD2 HSD A  16     -57.126   0.854  56.589  1.00  0.00           C  
ATOM    249  ND1 HSD A  16     -55.918   1.720  55.005  1.00  0.00           N  
ATOM    250  CE1 HSD A  16     -56.812   0.842  54.489  1.00  0.00           C  
ATOM    251  NE2 HSD A  16     -57.531   0.247  55.414  1.00  0.00           N  
ATOM    252  HN  HSD A  16     -57.474   3.315  58.740  1.00  0.00           H  
ATOM    253  HA  HSD A  16     -55.386   1.253  59.076  1.00  0.00           H  
ATOM    254  HB1 HSD A  16     -54.271   2.203  57.138  1.00  0.00           H  
ATOM    255  HB2 HSD A  16     -55.350   3.567  57.199  1.00  0.00           H  
ATOM    256  HD1 HSD A  16     -55.092   2.080  54.582  1.00  0.00           H  
ATOM    257  HD2 HSD A  16     -57.575   0.493  57.510  1.00  0.00           H  
ATOM    258  HE1 HSD A  16     -56.900   0.589  53.423  1.00  0.00           H  
ATOM    259  N   GLU A  17     -54.981   4.298  60.181  1.00  0.00           N  
ATOM    260  CA  GLU A  17     -54.216   5.007  61.159  1.00  0.00           C  
ATOM    261  C   GLU A  17     -54.279   4.411  62.525  1.00  0.00           C  
ATOM    262  O   GLU A  17     -53.251   4.309  63.190  1.00  0.00           O  
ATOM    263  CB  GLU A  17     -54.605   6.477  61.396  1.00  0.00           C  
ATOM    264  CG  GLU A  17     -54.441   7.235  60.074  1.00  0.00           C  
ATOM    265  CD  GLU A  17     -55.236   8.524  59.928  1.00  0.00           C  
ATOM    266  OE1 GLU A  17     -56.122   8.830  60.765  1.00  0.00           O  
ATOM    267  OE2 GLU A  17     -54.964   9.218  58.917  1.00  0.00           O1-
ATOM    268  HN  GLU A  17     -55.765   4.789  59.795  1.00  0.00           H  
ATOM    269  HA  GLU A  17     -53.188   5.111  60.828  1.00  0.00           H  
ATOM    270  HB1 GLU A  17     -53.986   6.958  62.180  1.00  0.00           H  
ATOM    271  HB2 GLU A  17     -55.690   6.582  61.623  1.00  0.00           H  
ATOM    272  HG1 GLU A  17     -54.838   6.634  59.215  1.00  0.00           H  
ATOM    273  HG2 GLU A  17     -53.359   7.461  59.988  1.00  0.00           H  
ATOM    274  N   GLN A  18     -55.412   3.882  63.017  1.00  0.00           N  
ATOM    275  CA  GLN A  18     -55.384   3.083  64.205  1.00  0.00           C  
ATOM    276  C   GLN A  18     -54.511   1.869  64.168  1.00  0.00           C  
ATOM    277  O   GLN A  18     -53.855   1.520  65.143  1.00  0.00           O  
ATOM    278  CB  GLN A  18     -56.771   2.614  64.671  1.00  0.00           C  
ATOM    279  CG  GLN A  18     -57.678   3.655  65.326  1.00  0.00           C  
ATOM    280  CD  GLN A  18     -56.949   4.565  66.306  1.00  0.00           C  
ATOM    281  NE2 GLN A  18     -56.730   4.023  67.539  1.00  0.00           N  
ATOM    282  OE1 GLN A  18     -56.602   5.705  65.991  1.00  0.00           O  
ATOM    283  HN  GLN A  18     -56.301   3.918  62.574  1.00  0.00           H  
ATOM    284  HA  GLN A  18     -54.934   3.646  64.999  1.00  0.00           H  
ATOM    285  HB1 GLN A  18     -56.627   1.724  65.317  1.00  0.00           H  
ATOM    286  HB2 GLN A  18     -57.364   2.368  63.767  1.00  0.00           H  
ATOM    287  HG1 GLN A  18     -58.535   3.145  65.825  1.00  0.00           H  
ATOM    288  HG2 GLN A  18     -58.006   4.402  64.572  1.00  0.00           H  
ATOM    289 1HE2 GLN A  18     -56.094   4.362  68.226  1.00  0.00           H  
ATOM    290 2HE2 GLN A  18     -57.296   3.318  67.964  1.00  0.00           H  
ATOM    291  N   MET A  19     -54.401   1.247  62.980  1.00  0.00           N  
ATOM    292  CA  MET A  19     -53.535   0.133  62.778  1.00  0.00           C  
ATOM    293  C   MET A  19     -52.068   0.375  62.728  1.00  0.00           C  
ATOM    294  O   MET A  19     -51.286  -0.369  63.320  1.00  0.00           O  
ATOM    295  CB  MET A  19     -54.006  -0.653  61.541  1.00  0.00           C  
ATOM    296  CG  MET A  19     -53.229  -1.967  61.432  1.00  0.00           C  
ATOM    297  SD  MET A  19     -53.342  -3.253  62.712  1.00  0.00           S  
ATOM    298  CE  MET A  19     -54.813  -4.162  62.146  1.00  0.00           C  
ATOM    299  HN  MET A  19     -54.903   1.629  62.211  1.00  0.00           H  
ATOM    300  HA  MET A  19     -53.592  -0.515  63.638  1.00  0.00           H  
ATOM    301  HB1 MET A  19     -53.898   0.075  60.708  1.00  0.00           H  
ATOM    302  HB2 MET A  19     -55.090  -0.926  61.562  1.00  0.00           H  
ATOM    303  HG1 MET A  19     -52.179  -1.689  61.203  1.00  0.00           H  
ATOM    304  HG2 MET A  19     -53.683  -2.434  60.534  1.00  0.00           H  
ATOM    305  HE1 MET A  19     -55.036  -5.091  62.710  1.00  0.00           H  
ATOM    306  HE2 MET A  19     -54.590  -4.424  61.088  1.00  0.00           H  
ATOM    307  HE3 MET A  19     -55.704  -3.507  62.234  1.00  0.00           H  
ATOM    308  N   PHE A  20     -51.692   1.596  62.291  1.00  0.00           N  
ATOM    309  CA  PHE A  20     -50.340   2.049  62.353  1.00  0.00           C  
ATOM    310  C   PHE A  20     -49.956   2.313  63.770  1.00  0.00           C  
ATOM    311  O   PHE A  20     -48.905   1.860  64.208  1.00  0.00           O  
ATOM    312  CB  PHE A  20     -50.256   3.294  61.454  1.00  0.00           C  
ATOM    313  CG  PHE A  20     -49.135   4.251  61.705  1.00  0.00           C  
ATOM    314  CD1 PHE A  20     -47.902   3.821  61.280  1.00  0.00           C  
ATOM    315  CD2 PHE A  20     -49.345   5.536  62.158  1.00  0.00           C  
ATOM    316  CE1 PHE A  20     -46.814   4.650  61.343  1.00  0.00           C  
ATOM    317  CE2 PHE A  20     -48.233   6.330  62.213  1.00  0.00           C  
ATOM    318  CZ  PHE A  20     -46.983   5.948  61.778  1.00  0.00           C  
ATOM    319  HN  PHE A  20     -52.386   2.212  61.927  1.00  0.00           H  
ATOM    320  HA  PHE A  20     -49.548   1.404  61.988  1.00  0.00           H  
ATOM    321  HB1 PHE A  20     -51.126   3.974  61.571  1.00  0.00           H  
ATOM    322  HB2 PHE A  20     -50.397   2.854  60.444  1.00  0.00           H  
ATOM    323  HD1 PHE A  20     -47.820   2.801  60.925  1.00  0.00           H  
ATOM    324  HD2 PHE A  20     -50.297   5.928  62.472  1.00  0.00           H  
ATOM    325  HE1 PHE A  20     -45.840   4.284  61.057  1.00  0.00           H  
ATOM    326  HE2 PHE A  20     -48.317   7.327  62.628  1.00  0.00           H  
ATOM    327  HZ  PHE A  20     -46.197   6.683  61.823  1.00  0.00           H  
ATOM    328  N   ARG A  21     -50.765   2.982  64.610  1.00  0.00           N  
ATOM    329  CA  ARG A  21     -50.444   3.167  65.993  1.00  0.00           C  
ATOM    330  C   ARG A  21     -50.234   1.894  66.739  1.00  0.00           C  
ATOM    331  O   ARG A  21     -49.341   1.800  67.585  1.00  0.00           O  
ATOM    332  CB  ARG A  21     -51.511   4.024  66.686  1.00  0.00           C  
ATOM    333  CG  ARG A  21     -51.592   5.493  66.278  1.00  0.00           C  
ATOM    334  CD  ARG A  21     -52.689   6.391  66.847  1.00  0.00           C  
ATOM    335  NE  ARG A  21     -52.668   7.785  66.300  1.00  0.00           N  
ATOM    336  CZ  ARG A  21     -53.390   8.142  65.205  1.00  0.00           C  
ATOM    337  NH1 ARG A  21     -54.437   7.360  64.810  1.00  0.00           N1+
ATOM    338  NH2 ARG A  21     -52.921   9.233  64.534  1.00  0.00           N  
ATOM    339  HN  ARG A  21     -51.474   3.638  64.335  1.00  0.00           H  
ATOM    340  HA  ARG A  21     -49.454   3.609  66.025  1.00  0.00           H  
ATOM    341  HB1 ARG A  21     -51.437   4.157  67.787  1.00  0.00           H  
ATOM    342  HB2 ARG A  21     -52.500   3.535  66.558  1.00  0.00           H  
ATOM    343  HG1 ARG A  21     -51.757   5.439  65.171  1.00  0.00           H  
ATOM    344  HG2 ARG A  21     -50.612   5.916  66.566  1.00  0.00           H  
ATOM    345  HD1 ARG A  21     -52.262   6.440  67.870  1.00  0.00           H  
ATOM    346  HD2 ARG A  21     -53.718   5.981  66.949  1.00  0.00           H  
ATOM    347  HE  ARG A  21     -51.886   8.372  66.497  1.00  0.00           H  
ATOM    348 1HH1 ARG A  21     -55.023   6.834  65.428  1.00  0.00           H  
ATOM    349 2HH1 ARG A  21     -55.089   7.756  64.154  1.00  0.00           H  
ATOM    350 1HH2 ARG A  21     -53.384   9.480  63.675  1.00  0.00           H  
ATOM    351 2HH2 ARG A  21     -52.188   9.801  64.903  1.00  0.00           H  
ATOM    352  N   GLU A  22     -51.131   0.922  66.523  1.00  0.00           N  
ATOM    353  CA  GLU A  22     -51.058  -0.444  66.951  1.00  0.00           C  
ATOM    354  C   GLU A  22     -49.941  -1.277  66.424  1.00  0.00           C  
ATOM    355  O   GLU A  22     -49.265  -1.839  67.287  1.00  0.00           O  
ATOM    356  CB  GLU A  22     -52.389  -1.134  66.610  1.00  0.00           C  
ATOM    357  CG  GLU A  22     -52.546  -2.555  67.172  1.00  0.00           C  
ATOM    358  CD  GLU A  22     -53.924  -3.110  67.465  1.00  0.00           C  
ATOM    359  OE1 GLU A  22     -54.823  -2.401  67.999  1.00  0.00           O  
ATOM    360  OE2 GLU A  22     -54.111  -4.342  67.342  1.00  0.00           O1-
ATOM    361  HN  GLU A  22     -51.849   1.098  65.842  1.00  0.00           H  
ATOM    362  HA  GLU A  22     -51.038  -0.351  68.029  1.00  0.00           H  
ATOM    363  HB1 GLU A  22     -52.549  -1.108  65.509  1.00  0.00           H  
ATOM    364  HB2 GLU A  22     -53.079  -0.423  67.102  1.00  0.00           H  
ATOM    365  HG1 GLU A  22     -51.980  -2.733  68.118  1.00  0.00           H  
ATOM    366  HG2 GLU A  22     -52.106  -3.217  66.396  1.00  0.00           H  
ATOM    367  N   ALA A  23     -49.574  -1.271  65.134  1.00  0.00           N  
ATOM    368  CA  ALA A  23     -48.472  -1.998  64.588  1.00  0.00           C  
ATOM    369  C   ALA A  23     -47.142  -1.559  65.093  1.00  0.00           C  
ATOM    370  O   ALA A  23     -46.222  -2.327  65.379  1.00  0.00           O  
ATOM    371  CB  ALA A  23     -48.577  -2.076  63.058  1.00  0.00           C  
ATOM    372  HN  ALA A  23     -50.175  -0.823  64.472  1.00  0.00           H  
ATOM    373  HA  ALA A  23     -48.592  -3.036  64.856  1.00  0.00           H  
ATOM    374  HB1 ALA A  23     -47.615  -2.299  62.550  1.00  0.00           H  
ATOM    375  HB2 ALA A  23     -48.977  -1.164  62.557  1.00  0.00           H  
ATOM    376  HB3 ALA A  23     -49.300  -2.900  62.901  1.00  0.00           H  
ATOM    377  N   VAL A  24     -46.911  -0.230  65.143  1.00  0.00           N  
ATOM    378  CA  VAL A  24     -45.907   0.443  65.907  1.00  0.00           C  
ATOM    379  C   VAL A  24     -45.688  -0.095  67.283  1.00  0.00           C  
ATOM    380  O   VAL A  24     -44.639  -0.625  67.633  1.00  0.00           O  
ATOM    381  CB  VAL A  24     -46.015   1.942  65.886  1.00  0.00           C  
ATOM    382  CG1 VAL A  24     -45.186   2.645  66.973  1.00  0.00           C  
ATOM    383  CG2 VAL A  24     -45.566   2.364  64.479  1.00  0.00           C  
ATOM    384  HN  VAL A  24     -47.669   0.307  64.787  1.00  0.00           H  
ATOM    385  HA  VAL A  24     -44.944   0.113  65.544  1.00  0.00           H  
ATOM    386  HB  VAL A  24     -47.077   2.266  65.890  1.00  0.00           H  
ATOM    387 1HG1 VAL A  24     -45.395   2.234  67.985  1.00  0.00           H  
ATOM    388 2HG1 VAL A  24     -45.368   3.726  66.810  1.00  0.00           H  
ATOM    389 3HG1 VAL A  24     -44.104   2.486  66.825  1.00  0.00           H  
ATOM    390 1HG2 VAL A  24     -45.565   3.475  64.466  1.00  0.00           H  
ATOM    391 2HG2 VAL A  24     -46.238   2.028  63.666  1.00  0.00           H  
ATOM    392 3HG2 VAL A  24     -44.549   2.052  64.158  1.00  0.00           H  
ATOM    393  N   ASN A  25     -46.716  -0.139  68.140  1.00  0.00           N  
ATOM    394  CA  ASN A  25     -46.737  -0.761  69.435  1.00  0.00           C  
ATOM    395  C   ASN A  25     -46.321  -2.189  69.533  1.00  0.00           C  
ATOM    396  O   ASN A  25     -45.594  -2.499  70.467  1.00  0.00           O  
ATOM    397  CB  ASN A  25     -48.076  -0.516  70.153  1.00  0.00           C  
ATOM    398  CG  ASN A  25     -48.265   0.965  70.443  1.00  0.00           C  
ATOM    399  ND2 ASN A  25     -49.520   1.288  70.854  1.00  0.00           N  
ATOM    400  OD1 ASN A  25     -47.365   1.794  70.401  1.00  0.00           O  
ATOM    401  HN  ASN A  25     -47.523   0.296  67.744  1.00  0.00           H  
ATOM    402  HA  ASN A  25     -45.965  -0.195  69.939  1.00  0.00           H  
ATOM    403  HB1 ASN A  25     -47.943  -0.971  71.153  1.00  0.00           H  
ATOM    404  HB2 ASN A  25     -48.968  -0.989  69.690  1.00  0.00           H  
ATOM    405 1HD2 ASN A  25     -49.718   2.174  71.262  1.00  0.00           H  
ATOM    406 2HD2 ASN A  25     -50.199   0.567  70.963  1.00  0.00           H  
ATOM    407  N   GLN A  26     -46.798  -3.026  68.599  1.00  0.00           N  
ATOM    408  CA  GLN A  26     -46.344  -4.370  68.461  1.00  0.00           C  
ATOM    409  C   GLN A  26     -44.864  -4.431  68.292  1.00  0.00           C  
ATOM    410  O   GLN A  26     -44.251  -5.412  68.735  1.00  0.00           O  
ATOM    411  CB  GLN A  26     -46.925  -5.041  67.194  1.00  0.00           C  
ATOM    412  CG  GLN A  26     -48.443  -5.190  67.169  1.00  0.00           C  
ATOM    413  CD  GLN A  26     -48.985  -5.228  68.595  1.00  0.00           C  
ATOM    414  NE2 GLN A  26     -49.463  -4.114  69.200  1.00  0.00           N  
ATOM    415  OE1 GLN A  26     -49.202  -6.321  69.133  1.00  0.00           O  
ATOM    416  HN  GLN A  26     -47.409  -2.646  67.903  1.00  0.00           H  
ATOM    417  HA  GLN A  26     -46.451  -4.949  69.367  1.00  0.00           H  
ATOM    418  HB1 GLN A  26     -46.501  -6.050  66.976  1.00  0.00           H  
ATOM    419  HB2 GLN A  26     -46.688  -4.408  66.317  1.00  0.00           H  
ATOM    420  HG1 GLN A  26     -48.680  -6.109  66.601  1.00  0.00           H  
ATOM    421  HG2 GLN A  26     -48.833  -4.260  66.698  1.00  0.00           H  
ATOM    422 1HE2 GLN A  26     -49.788  -4.265  70.133  1.00  0.00           H  
ATOM    423 2HE2 GLN A  26     -49.427  -3.234  68.721  1.00  0.00           H  
ATOM    424  N   ALA A  27     -44.179  -3.552  67.550  1.00  0.00           N  
ATOM    425  CA  ALA A  27     -42.764  -3.447  67.377  1.00  0.00           C  
ATOM    426  C   ALA A  27     -41.991  -3.271  68.648  1.00  0.00           C  
ATOM    427  O   ALA A  27     -41.031  -4.012  68.856  1.00  0.00           O  
ATOM    428  CB  ALA A  27     -42.327  -2.445  66.296  1.00  0.00           C  
ATOM    429  HN  ALA A  27     -44.614  -2.893  66.954  1.00  0.00           H  
ATOM    430  HA  ALA A  27     -42.454  -4.384  66.953  1.00  0.00           H  
ATOM    431  HB1 ALA A  27     -41.214  -2.432  66.289  1.00  0.00           H  
ATOM    432  HB2 ALA A  27     -42.694  -1.417  66.524  1.00  0.00           H  
ATOM    433  HB3 ALA A  27     -42.599  -2.634  65.241  1.00  0.00           H  
ATOM    434  N   ASN A  28     -42.436  -2.379  69.546  1.00  0.00           N  
ATOM    435  CA  ASN A  28     -41.685  -2.103  70.727  1.00  0.00           C  
ATOM    436  C   ASN A  28     -41.605  -3.297  71.618  1.00  0.00           C  
ATOM    437  O   ASN A  28     -40.582  -3.599  72.237  1.00  0.00           O  
ATOM    438  CB  ASN A  28     -42.288  -0.932  71.526  1.00  0.00           C  
ATOM    439  CG  ASN A  28     -42.200   0.368  70.743  1.00  0.00           C  
ATOM    440  ND2 ASN A  28     -43.333   0.960  70.292  1.00  0.00           N  
ATOM    441  OD1 ASN A  28     -41.101   0.917  70.659  1.00  0.00           O  
ATOM    442  HN  ASN A  28     -43.191  -1.768  69.337  1.00  0.00           H  
ATOM    443  HA  ASN A  28     -40.671  -1.856  70.451  1.00  0.00           H  
ATOM    444  HB1 ASN A  28     -41.639  -0.767  72.422  1.00  0.00           H  
ATOM    445  HB2 ASN A  28     -43.323  -1.166  71.837  1.00  0.00           H  
ATOM    446 1HD2 ASN A  28     -43.187   1.884  69.948  1.00  0.00           H  
ATOM    447 2HD2 ASN A  28     -44.184   0.665  70.735  1.00  0.00           H  
ATOM    448  N   LYS A  29     -42.787  -3.878  71.879  1.00  0.00           N  
ATOM    449  CA  LYS A  29     -43.041  -5.006  72.709  1.00  0.00           C  
ATOM    450  C   LYS A  29     -42.365  -6.257  72.268  1.00  0.00           C  
ATOM    451  O   LYS A  29     -41.775  -6.954  73.086  1.00  0.00           O  
ATOM    452  CB  LYS A  29     -44.542  -5.266  72.857  1.00  0.00           C  
ATOM    453  CG  LYS A  29     -44.952  -6.657  73.379  1.00  0.00           C  
ATOM    454  CD  LYS A  29     -44.593  -6.828  74.849  1.00  0.00           C  
ATOM    455  CE  LYS A  29     -45.520  -6.081  75.801  1.00  0.00           C  
ATOM    456  NZ  LYS A  29     -45.105  -6.220  77.220  1.00  0.00           N1+
ATOM    457  HN  LYS A  29     -43.642  -3.605  71.439  1.00  0.00           H  
ATOM    458  HA  LYS A  29     -42.655  -4.713  73.678  1.00  0.00           H  
ATOM    459  HB1 LYS A  29     -44.818  -5.403  71.786  1.00  0.00           H  
ATOM    460  HB2 LYS A  29     -45.111  -4.434  73.324  1.00  0.00           H  
ATOM    461  HG1 LYS A  29     -44.525  -7.487  72.777  1.00  0.00           H  
ATOM    462  HG2 LYS A  29     -46.038  -6.832  73.256  1.00  0.00           H  
ATOM    463  HD1 LYS A  29     -43.523  -6.516  74.925  1.00  0.00           H  
ATOM    464  HD2 LYS A  29     -44.544  -7.909  75.120  1.00  0.00           H  
ATOM    465  HE1 LYS A  29     -46.515  -6.562  75.737  1.00  0.00           H  
ATOM    466  HE2 LYS A  29     -45.561  -5.011  75.486  1.00  0.00           H  
ATOM    467  HZ1 LYS A  29     -44.097  -6.449  77.123  1.00  0.00           H  
ATOM    468  HZ2 LYS A  29     -45.568  -7.047  77.646  1.00  0.00           H  
ATOM    469  HZ3 LYS A  29     -45.337  -5.396  77.814  1.00  0.00           H  
ATOM    470  N   ARG A  30     -42.327  -6.544  70.948  1.00  0.00           N  
ATOM    471  CA  ARG A  30     -41.672  -7.662  70.348  1.00  0.00           C  
ATOM    472  C   ARG A  30     -40.188  -7.682  70.407  1.00  0.00           C  
ATOM    473  O   ARG A  30     -39.502  -8.680  70.189  1.00  0.00           O  
ATOM    474  CB  ARG A  30     -42.189  -7.962  68.924  1.00  0.00           C  
ATOM    475  CG  ARG A  30     -41.547  -7.091  67.842  1.00  0.00           C  
ATOM    476  CD  ARG A  30     -41.871  -7.736  66.494  1.00  0.00           C  
ATOM    477  NE  ARG A  30     -43.304  -7.441  66.202  1.00  0.00           N  
ATOM    478  CZ  ARG A  30     -43.904  -6.843  65.133  1.00  0.00           C  
ATOM    479  NH1 ARG A  30     -43.137  -6.147  64.247  1.00  0.00           N1+
ATOM    480  NH2 ARG A  30     -45.226  -7.038  64.850  1.00  0.00           N  
ATOM    481  HN  ARG A  30     -42.881  -6.054  70.280  1.00  0.00           H  
ATOM    482  HA  ARG A  30     -42.016  -8.391  71.054  1.00  0.00           H  
ATOM    483  HB1 ARG A  30     -43.274  -7.859  68.720  1.00  0.00           H  
ATOM    484  HB2 ARG A  30     -42.005  -9.025  68.648  1.00  0.00           H  
ATOM    485  HG1 ARG A  30     -40.461  -7.213  68.023  1.00  0.00           H  
ATOM    486  HG2 ARG A  30     -41.913  -6.046  67.918  1.00  0.00           H  
ATOM    487  HD1 ARG A  30     -41.640  -8.818  66.453  1.00  0.00           H  
ATOM    488  HD2 ARG A  30     -41.122  -7.229  65.832  1.00  0.00           H  
ATOM    489  HE  ARG A  30     -43.983  -7.737  66.867  1.00  0.00           H  
ATOM    490 1HH1 ARG A  30     -43.614  -5.768  63.452  1.00  0.00           H  
ATOM    491 2HH1 ARG A  30     -42.166  -6.179  64.490  1.00  0.00           H  
ATOM    492 1HH2 ARG A  30     -45.674  -7.909  65.044  1.00  0.00           H  
ATOM    493 2HH2 ARG A  30     -45.553  -6.465  64.103  1.00  0.00           H  
ATOM    494  N   HSD A  31     -39.530  -6.535  70.664  1.00  0.00           N  
ATOM    495  CA  HSD A  31     -38.117  -6.338  70.744  1.00  0.00           C  
ATOM    496  C   HSD A  31     -37.775  -6.097  72.178  1.00  0.00           C  
ATOM    497  O   HSD A  31     -36.742  -5.501  72.469  1.00  0.00           O  
ATOM    498  CB  HSD A  31     -37.809  -5.058  69.936  1.00  0.00           C  
ATOM    499  CG  HSD A  31     -37.831  -5.123  68.442  1.00  0.00           C  
ATOM    500  CD2 HSD A  31     -38.372  -4.298  67.502  1.00  0.00           C  
ATOM    501  ND1 HSD A  31     -37.574  -6.316  67.793  1.00  0.00           N  
ATOM    502  CE1 HSD A  31     -38.030  -6.165  66.515  1.00  0.00           C  
ATOM    503  NE2 HSD A  31     -38.428  -4.928  66.275  1.00  0.00           N  
ATOM    504  HN  HSD A  31     -40.129  -5.754  70.796  1.00  0.00           H  
ATOM    505  HA  HSD A  31     -37.595  -7.206  70.375  1.00  0.00           H  
ATOM    506  HB1 HSD A  31     -36.840  -4.557  70.109  1.00  0.00           H  
ATOM    507  HB2 HSD A  31     -38.625  -4.343  70.178  1.00  0.00           H  
ATOM    508  HD1 HSD A  31     -37.260  -7.159  68.224  1.00  0.00           H  
ATOM    509  HD2 HSD A  31     -38.709  -3.269  67.580  1.00  0.00           H  
ATOM    510  HE1 HSD A  31     -37.939  -6.956  65.768  1.00  0.00           H  
ATOM    511  N   GLY A  32     -38.734  -6.381  73.074  1.00  0.00           N  
ATOM    512  CA  GLY A  32     -38.671  -6.514  74.494  1.00  0.00           C  
ATOM    513  C   GLY A  32     -38.903  -5.249  75.246  1.00  0.00           C  
ATOM    514  O   GLY A  32     -38.824  -5.234  76.469  1.00  0.00           O  
ATOM    515  HN  GLY A  32     -39.651  -6.527  72.704  1.00  0.00           H  
ATOM    516  HA1 GLY A  32     -37.637  -6.799  74.662  1.00  0.00           H  
ATOM    517  HA2 GLY A  32     -39.300  -7.278  74.916  1.00  0.00           H  
ATOM    518  N   SER A  33     -39.120  -4.099  74.574  1.00  0.00           N  
ATOM    519  CA  SER A  33     -38.886  -2.733  74.944  1.00  0.00           C  
ATOM    520  C   SER A  33     -37.421  -2.462  74.958  1.00  0.00           C  
ATOM    521  O   SER A  33     -36.706  -2.761  75.926  1.00  0.00           O  
ATOM    522  CB  SER A  33     -39.622  -2.176  76.170  1.00  0.00           C  
ATOM    523  OG  SER A  33     -39.101  -0.963  76.705  1.00  0.00           O  
ATOM    524  HN  SER A  33     -39.456  -4.148  73.634  1.00  0.00           H  
ATOM    525  HA  SER A  33     -39.277  -2.174  74.106  1.00  0.00           H  
ATOM    526  HB1 SER A  33     -39.492  -3.006  76.895  1.00  0.00           H  
ATOM    527  HB2 SER A  33     -40.658  -1.985  75.830  1.00  0.00           H  
ATOM    528  HG1 SER A  33     -39.022  -0.297  76.027  1.00  0.00           H  
ATOM    529  N   TRP A  34     -36.897  -1.814  73.903  1.00  0.00           N  
ATOM    530  CA  TRP A  34     -35.526  -1.525  73.661  1.00  0.00           C  
ATOM    531  C   TRP A  34     -35.019  -0.169  74.006  1.00  0.00           C  
ATOM    532  O   TRP A  34     -35.768   0.755  74.333  1.00  0.00           O  
ATOM    533  CB  TRP A  34     -35.333  -1.762  72.150  1.00  0.00           C  
ATOM    534  CG  TRP A  34     -33.951  -1.716  71.580  1.00  0.00           C  
ATOM    535  CD1 TRP A  34     -33.609  -0.980  70.476  1.00  0.00           C  
ATOM    536  CD2 TRP A  34     -32.783  -2.433  71.963  1.00  0.00           C  
ATOM    537  CE2 TRP A  34     -31.774  -2.068  71.084  1.00  0.00           C  
ATOM    538  CE3 TRP A  34     -32.452  -3.263  72.996  1.00  0.00           C  
ATOM    539  NE1 TRP A  34     -32.306  -1.234  70.132  1.00  0.00           N  
ATOM    540  CZ2 TRP A  34     -30.488  -2.491  71.191  1.00  0.00           C  
ATOM    541  CZ3 TRP A  34     -31.140  -3.594  73.238  1.00  0.00           C  
ATOM    542  CH2 TRP A  34     -30.187  -3.207  72.321  1.00  0.00           C  
ATOM    543  HN  TRP A  34     -37.558  -1.537  73.208  1.00  0.00           H  
ATOM    544  HA  TRP A  34     -34.879  -2.181  74.225  1.00  0.00           H  
ATOM    545  HB1 TRP A  34     -36.085  -1.129  71.646  1.00  0.00           H  
ATOM    546  HB2 TRP A  34     -35.579  -2.827  71.950  1.00  0.00           H  
ATOM    547  HD1 TRP A  34     -34.239  -0.326  69.898  1.00  0.00           H  
ATOM    548  HE1 TRP A  34     -31.718  -0.759  69.521  1.00  0.00           H  
ATOM    549  HE3 TRP A  34     -33.174  -3.724  73.646  1.00  0.00           H  
ATOM    550  HZ2 TRP A  34     -29.656  -2.285  70.539  1.00  0.00           H  
ATOM    551  HZ3 TRP A  34     -30.895  -4.276  74.034  1.00  0.00           H  
ATOM    552  HH2 TRP A  34     -29.188  -3.548  72.522  1.00  0.00           H  
ATOM    553  N   LYS A  35     -33.693   0.109  73.997  1.00  0.00           N  
ATOM    554  CA  LYS A  35     -33.208   1.398  74.342  1.00  0.00           C  
ATOM    555  C   LYS A  35     -33.482   2.490  73.359  1.00  0.00           C  
ATOM    556  O   LYS A  35     -33.457   3.674  73.685  1.00  0.00           O  
ATOM    557  CB  LYS A  35     -31.687   1.323  74.573  1.00  0.00           C  
ATOM    558  CG  LYS A  35     -30.837   0.803  73.409  1.00  0.00           C  
ATOM    559  CD  LYS A  35     -29.540   0.167  73.936  1.00  0.00           C  
ATOM    560  CE  LYS A  35     -28.883   0.962  75.065  1.00  0.00           C  
ATOM    561  NZ  LYS A  35     -27.549   0.373  75.292  1.00  0.00           N1+
ATOM    562  HN  LYS A  35     -33.127  -0.682  73.769  1.00  0.00           H  
ATOM    563  HA  LYS A  35     -33.554   1.822  75.274  1.00  0.00           H  
ATOM    564  HB1 LYS A  35     -31.701   0.538  75.361  1.00  0.00           H  
ATOM    565  HB2 LYS A  35     -31.380   2.218  75.146  1.00  0.00           H  
ATOM    566  HG1 LYS A  35     -30.702   1.643  72.702  1.00  0.00           H  
ATOM    567  HG2 LYS A  35     -31.280  -0.025  72.817  1.00  0.00           H  
ATOM    568  HD1 LYS A  35     -28.849   0.256  73.068  1.00  0.00           H  
ATOM    569  HD2 LYS A  35     -29.631  -0.933  74.101  1.00  0.00           H  
ATOM    570  HE1 LYS A  35     -29.479   0.681  75.960  1.00  0.00           H  
ATOM    571  HE2 LYS A  35     -28.728   2.024  74.793  1.00  0.00           H  
ATOM    572  HZ1 LYS A  35     -27.527  -0.669  75.255  1.00  0.00           H  
ATOM    573  HZ2 LYS A  35     -27.295   0.691  76.249  1.00  0.00           H  
ATOM    574  HZ3 LYS A  35     -26.853   0.827  74.668  1.00  0.00           H  
ATOM    575  N   ILE A  36     -33.976   2.074  72.187  1.00  0.00           N  
ATOM    576  CA  ILE A  36     -34.498   2.959  71.186  1.00  0.00           C  
ATOM    577  C   ILE A  36     -35.920   2.532  71.069  1.00  0.00           C  
ATOM    578  O   ILE A  36     -36.212   1.341  70.909  1.00  0.00           O  
ATOM    579  CB  ILE A  36     -33.842   2.902  69.843  1.00  0.00           C  
ATOM    580  CG1 ILE A  36     -32.309   3.035  69.904  1.00  0.00           C  
ATOM    581  CG2 ILE A  36     -34.492   3.999  68.988  1.00  0.00           C  
ATOM    582  CD  ILE A  36     -31.641   4.301  70.445  1.00  0.00           C  
ATOM    583  HN  ILE A  36     -34.038   1.095  71.998  1.00  0.00           H  
ATOM    584  HA  ILE A  36     -34.447   3.985  71.525  1.00  0.00           H  
ATOM    585  HB  ILE A  36     -34.054   1.924  69.346  1.00  0.00           H  
ATOM    586 1HG1 ILE A  36     -31.957   2.890  68.860  1.00  0.00           H  
ATOM    587 2HG1 ILE A  36     -31.857   2.144  70.386  1.00  0.00           H  
ATOM    588 1HG2 ILE A  36     -34.064   3.910  67.963  1.00  0.00           H  
ATOM    589 2HG2 ILE A  36     -34.206   4.974  69.449  1.00  0.00           H  
ATOM    590 3HG2 ILE A  36     -35.586   4.091  68.846  1.00  0.00           H  
ATOM    591  HD1 ILE A  36     -31.759   4.348  71.547  1.00  0.00           H  
ATOM    592  HD2 ILE A  36     -32.092   5.258  70.101  1.00  0.00           H  
ATOM    593  HD3 ILE A  36     -30.579   4.235  70.124  1.00  0.00           H  
ATOM    594  N   GLN A  37     -36.907   3.443  71.075  1.00  0.00           N  
ATOM    595  CA  GLN A  37     -38.332   3.304  71.134  1.00  0.00           C  
ATOM    596  C   GLN A  37     -38.960   3.982  69.965  1.00  0.00           C  
ATOM    597  O   GLN A  37     -38.554   5.064  69.541  1.00  0.00           O  
ATOM    598  CB  GLN A  37     -38.901   3.908  72.423  1.00  0.00           C  
ATOM    599  CG  GLN A  37     -40.419   4.123  72.479  1.00  0.00           C  
ATOM    600  CD  GLN A  37     -40.926   4.508  73.850  1.00  0.00           C  
ATOM    601  NE2 GLN A  37     -40.545   3.630  74.817  1.00  0.00           N  
ATOM    602  OE1 GLN A  37     -41.417   5.621  74.058  1.00  0.00           O  
ATOM    603  HN  GLN A  37     -36.755   4.426  71.001  1.00  0.00           H  
ATOM    604  HA  GLN A  37     -38.472   2.232  71.097  1.00  0.00           H  
ATOM    605  HB1 GLN A  37     -38.340   4.853  72.591  1.00  0.00           H  
ATOM    606  HB2 GLN A  37     -38.531   3.341  73.316  1.00  0.00           H  
ATOM    607  HG1 GLN A  37     -40.825   3.120  72.254  1.00  0.00           H  
ATOM    608  HG2 GLN A  37     -40.734   4.858  71.701  1.00  0.00           H  
ATOM    609 1HE2 GLN A  37     -40.686   3.891  75.777  1.00  0.00           H  
ATOM    610 2HE2 GLN A  37     -39.948   2.852  74.625  1.00  0.00           H  
ATOM    611  N   LEU A  38     -39.998   3.401  69.348  1.00  0.00           N  
ATOM    612  CA  LEU A  38     -40.751   3.967  68.266  1.00  0.00           C  
ATOM    613  C   LEU A  38     -42.112   4.508  68.583  1.00  0.00           C  
ATOM    614  O   LEU A  38     -42.994   3.790  69.050  1.00  0.00           O  
ATOM    615  CB  LEU A  38     -40.879   2.876  67.191  1.00  0.00           C  
ATOM    616  CG  LEU A  38     -39.631   2.131  66.666  1.00  0.00           C  
ATOM    617  CD1 LEU A  38     -39.779   0.709  67.226  1.00  0.00           C  
ATOM    618  CD2 LEU A  38     -39.465   2.102  65.147  1.00  0.00           C  
ATOM    619  HN  LEU A  38     -40.228   2.467  69.596  1.00  0.00           H  
ATOM    620  HA  LEU A  38     -40.246   4.787  67.801  1.00  0.00           H  
ATOM    621  HB1 LEU A  38     -41.467   3.158  66.299  1.00  0.00           H  
ATOM    622  HB2 LEU A  38     -41.647   2.142  67.522  1.00  0.00           H  
ATOM    623  HG  LEU A  38     -38.724   2.623  67.086  1.00  0.00           H  
ATOM    624 1HD1 LEU A  38     -38.877   0.075  67.075  1.00  0.00           H  
ATOM    625 2HD1 LEU A  38     -40.584   0.193  66.670  1.00  0.00           H  
ATOM    626 3HD1 LEU A  38     -39.980   0.834  68.309  1.00  0.00           H  
ATOM    627 1HD2 LEU A  38     -39.282   3.123  64.752  1.00  0.00           H  
ATOM    628 2HD2 LEU A  38     -40.363   1.746  64.603  1.00  0.00           H  
ATOM    629 3HD2 LEU A  38     -38.523   1.545  64.923  1.00  0.00           H  
ATOM    630  N   ASN A  39     -42.336   5.796  68.292  1.00  0.00           N  
ATOM    631  CA  ASN A  39     -43.616   6.431  68.426  1.00  0.00           C  
ATOM    632  C   ASN A  39     -44.260   6.580  67.094  1.00  0.00           C  
ATOM    633  O   ASN A  39     -43.622   6.958  66.117  1.00  0.00           O  
ATOM    634  CB  ASN A  39     -43.331   7.796  69.082  1.00  0.00           C  
ATOM    635  CG  ASN A  39     -44.595   8.573  69.409  1.00  0.00           C  
ATOM    636  ND2 ASN A  39     -44.550   9.901  69.128  1.00  0.00           N  
ATOM    637  OD1 ASN A  39     -45.593   8.068  69.927  1.00  0.00           O  
ATOM    638  HN  ASN A  39     -41.592   6.362  67.943  1.00  0.00           H  
ATOM    639  HA  ASN A  39     -44.297   5.853  69.028  1.00  0.00           H  
ATOM    640  HB1 ASN A  39     -42.665   8.311  68.366  1.00  0.00           H  
ATOM    641  HB2 ASN A  39     -42.644   7.690  69.949  1.00  0.00           H  
ATOM    642 1HD2 ASN A  39     -45.371  10.380  69.444  1.00  0.00           H  
ATOM    643 2HD2 ASN A  39     -43.861  10.324  68.543  1.00  0.00           H  
ATOM    644  N   ALA A  40     -45.592   6.484  66.924  1.00  0.00           N  
ATOM    645  CA  ALA A  40     -46.368   6.601  65.728  1.00  0.00           C  
ATOM    646  C   ALA A  40     -47.038   7.938  65.786  1.00  0.00           C  
ATOM    647  O   ALA A  40     -47.731   8.233  66.757  1.00  0.00           O  
ATOM    648  CB  ALA A  40     -47.494   5.564  65.666  1.00  0.00           C  
ATOM    649  HN  ALA A  40     -46.139   6.018  67.620  1.00  0.00           H  
ATOM    650  HA  ALA A  40     -45.793   6.550  64.821  1.00  0.00           H  
ATOM    651  HB1 ALA A  40     -47.101   4.522  65.667  1.00  0.00           H  
ATOM    652  HB2 ALA A  40     -47.971   5.616  64.661  1.00  0.00           H  
ATOM    653  HB3 ALA A  40     -48.207   5.613  66.509  1.00  0.00           H  
ATOM    654  N   THR A  41     -46.738   8.779  64.781  1.00  0.00           N  
ATOM    655  CA  THR A  41     -47.347  10.065  64.587  1.00  0.00           C  
ATOM    656  C   THR A  41     -47.812  10.101  63.169  1.00  0.00           C  
ATOM    657  O   THR A  41     -47.317   9.339  62.344  1.00  0.00           O  
ATOM    658  CB  THR A  41     -46.500  11.255  64.912  1.00  0.00           C  
ATOM    659  CG2 THR A  41     -45.344  11.464  63.930  1.00  0.00           C  
ATOM    660  OG1 THR A  41     -47.317  12.415  65.016  1.00  0.00           O  
ATOM    661  HN  THR A  41     -46.152   8.486  64.036  1.00  0.00           H  
ATOM    662  HA  THR A  41     -48.242  10.098  65.179  1.00  0.00           H  
ATOM    663  HB  THR A  41     -45.986  11.146  65.895  1.00  0.00           H  
ATOM    664  HG1 THR A  41     -47.817  12.212  65.806  1.00  0.00           H  
ATOM    665 1HG2 THR A  41     -44.747  12.380  64.150  1.00  0.00           H  
ATOM    666 2HG2 THR A  41     -45.782  11.671  62.929  1.00  0.00           H  
ATOM    667 3HG2 THR A  41     -44.617  10.621  63.962  1.00  0.00           H  
ATOM    668  N   SER A  42     -48.834  10.910  62.856  1.00  0.00           N  
ATOM    669  CA  SER A  42     -49.553  10.876  61.617  1.00  0.00           C  
ATOM    670  C   SER A  42     -50.203  12.215  61.528  1.00  0.00           C  
ATOM    671  O   SER A  42     -50.306  12.947  62.508  1.00  0.00           O  
ATOM    672  CB  SER A  42     -50.565   9.705  61.572  1.00  0.00           C  
ATOM    673  OG  SER A  42     -51.659  10.000  60.731  1.00  0.00           O  
ATOM    674  HN  SER A  42     -49.061  11.618  63.522  1.00  0.00           H  
ATOM    675  HA  SER A  42     -48.896  10.817  60.764  1.00  0.00           H  
ATOM    676  HB1 SER A  42     -50.953   9.501  62.595  1.00  0.00           H  
ATOM    677  HB2 SER A  42     -50.096   8.742  61.278  1.00  0.00           H  
ATOM    678  HG1 SER A  42     -51.407   9.960  59.808  1.00  0.00           H  
ATOM    679  N   VAL A  43     -50.653  12.557  60.305  1.00  0.00           N  
ATOM    680  CA  VAL A  43     -50.824  13.893  59.833  1.00  0.00           C  
ATOM    681  C   VAL A  43     -52.269  14.233  59.977  1.00  0.00           C  
ATOM    682  O   VAL A  43     -53.237  13.497  59.815  1.00  0.00           O  
ATOM    683  CB  VAL A  43     -50.355  14.047  58.411  1.00  0.00           C  
ATOM    684  CG1 VAL A  43     -51.248  13.271  57.423  1.00  0.00           C  
ATOM    685  CG2 VAL A  43     -50.273  15.500  57.908  1.00  0.00           C  
ATOM    686  HN  VAL A  43     -50.405  11.855  59.636  1.00  0.00           H  
ATOM    687  HA  VAL A  43     -50.357  14.601  60.492  1.00  0.00           H  
ATOM    688  HB  VAL A  43     -49.376  13.539  58.317  1.00  0.00           H  
ATOM    689 1HG1 VAL A  43     -50.831  13.448  56.413  1.00  0.00           H  
ATOM    690 2HG1 VAL A  43     -52.310  13.593  57.478  1.00  0.00           H  
ATOM    691 3HG1 VAL A  43     -51.270  12.168  57.574  1.00  0.00           H  
ATOM    692 1HG2 VAL A  43     -49.756  16.134  58.664  1.00  0.00           H  
ATOM    693 2HG2 VAL A  43     -51.331  15.837  57.821  1.00  0.00           H  
ATOM    694 3HG2 VAL A  43     -49.755  15.565  56.930  1.00  0.00           H  
ATOM    695  N   THR A  44     -52.526  15.536  60.195  1.00  0.00           N  
ATOM    696  CA  THR A  44     -53.793  16.202  60.267  1.00  0.00           C  
ATOM    697  C   THR A  44     -54.603  16.195  59.018  1.00  0.00           C  
ATOM    698  O   THR A  44     -54.083  16.539  57.959  1.00  0.00           O  
ATOM    699  CB  THR A  44     -53.659  17.602  60.773  1.00  0.00           C  
ATOM    700  CG2 THR A  44     -54.997  18.358  60.724  1.00  0.00           C  
ATOM    701  OG1 THR A  44     -53.202  17.611  62.114  1.00  0.00           O  
ATOM    702  HN  THR A  44     -51.744  16.146  60.322  1.00  0.00           H  
ATOM    703  HA  THR A  44     -54.314  15.697  61.068  1.00  0.00           H  
ATOM    704  HB  THR A  44     -52.875  18.120  60.166  1.00  0.00           H  
ATOM    705  HG1 THR A  44     -52.248  17.677  62.051  1.00  0.00           H  
ATOM    706 1HG2 THR A  44     -55.923  17.837  61.062  1.00  0.00           H  
ATOM    707 2HG2 THR A  44     -55.220  18.739  59.704  1.00  0.00           H  
ATOM    708 3HG2 THR A  44     -54.916  19.295  61.325  1.00  0.00           H  
ATOM    709  N   HSD A  45     -55.877  15.746  58.981  1.00  0.00           N  
ATOM    710  CA  HSD A  45     -56.744  15.633  57.847  1.00  0.00           C  
ATOM    711  C   HSD A  45     -57.037  16.949  57.213  1.00  0.00           C  
ATOM    712  O   HSD A  45     -57.698  17.792  57.823  1.00  0.00           O  
ATOM    713  CB  HSD A  45     -58.051  14.984  58.353  1.00  0.00           C  
ATOM    714  CG  HSD A  45     -59.134  14.734  57.343  1.00  0.00           C  
ATOM    715  CD2 HSD A  45     -60.460  15.040  57.297  1.00  0.00           C  
ATOM    716  ND1 HSD A  45     -58.878  14.021  56.191  1.00  0.00           N  
ATOM    717  CE1 HSD A  45     -60.052  13.906  55.517  1.00  0.00           C  
ATOM    718  NE2 HSD A  45     -61.032  14.472  56.179  1.00  0.00           N  
ATOM    719  HN  HSD A  45     -56.369  15.409  59.779  1.00  0.00           H  
ATOM    720  HA  HSD A  45     -56.361  14.950  57.111  1.00  0.00           H  
ATOM    721  HB1 HSD A  45     -58.412  15.598  59.202  1.00  0.00           H  
ATOM    722  HB2 HSD A  45     -57.680  14.001  58.732  1.00  0.00           H  
ATOM    723  HD1 HSD A  45     -58.029  13.544  55.951  1.00  0.00           H  
ATOM    724  HD2 HSD A  45     -61.165  15.501  57.977  1.00  0.00           H  
ATOM    725  HE1 HSD A  45     -60.167  13.336  54.594  1.00  0.00           H  
ATOM    726  N   LYS A  46     -56.574  17.138  55.970  1.00  0.00           N  
ATOM    727  CA  LYS A  46     -56.816  18.249  55.115  1.00  0.00           C  
ATOM    728  C   LYS A  46     -57.488  17.570  53.968  1.00  0.00           C  
ATOM    729  O   LYS A  46     -57.147  16.402  53.785  1.00  0.00           O  
ATOM    730  CB  LYS A  46     -55.595  18.960  54.498  1.00  0.00           C  
ATOM    731  CG  LYS A  46     -54.855  19.783  55.551  1.00  0.00           C  
ATOM    732  CD  LYS A  46     -55.687  20.881  56.216  1.00  0.00           C  
ATOM    733  CE  LYS A  46     -55.132  22.309  56.097  1.00  0.00           C  
ATOM    734  NZ  LYS A  46     -55.942  23.351  56.763  1.00  0.00           N1+
ATOM    735  HN  LYS A  46     -56.184  16.329  55.519  1.00  0.00           H  
ATOM    736  HA  LYS A  46     -57.537  18.907  55.558  1.00  0.00           H  
ATOM    737  HB1 LYS A  46     -55.887  19.700  53.726  1.00  0.00           H  
ATOM    738  HB2 LYS A  46     -54.910  18.185  54.083  1.00  0.00           H  
ATOM    739  HG1 LYS A  46     -53.930  20.236  55.126  1.00  0.00           H  
ATOM    740  HG2 LYS A  46     -54.489  19.089  56.343  1.00  0.00           H  
ATOM    741  HD1 LYS A  46     -55.940  20.691  57.275  1.00  0.00           H  
ATOM    742  HD2 LYS A  46     -56.675  20.958  55.714  1.00  0.00           H  
ATOM    743  HE1 LYS A  46     -55.078  22.729  55.076  1.00  0.00           H  
ATOM    744  HE2 LYS A  46     -54.114  22.300  56.536  1.00  0.00           H  
ATOM    745  HZ1 LYS A  46     -56.272  24.113  56.133  1.00  0.00           H  
ATOM    746  HZ2 LYS A  46     -55.481  23.655  57.636  1.00  0.00           H  
ATOM    747  HZ3 LYS A  46     -56.867  22.936  57.017  1.00  0.00           H  
ATOM    748  N   PRO A  47     -58.455  18.000  53.214  1.00  0.00           N  
ATOM    749  CA  PRO A  47     -59.221  17.185  52.320  1.00  0.00           C  
ATOM    750  C   PRO A  47     -58.476  16.800  51.086  1.00  0.00           C  
ATOM    751  O   PRO A  47     -58.771  15.858  50.363  1.00  0.00           O  
ATOM    752  CB  PRO A  47     -60.375  18.114  51.921  1.00  0.00           C  
ATOM    753  CG  PRO A  47     -59.790  19.523  52.101  1.00  0.00           C  
ATOM    754  CD  PRO A  47     -59.013  19.319  53.422  1.00  0.00           C  
ATOM    755  HA  PRO A  47     -59.568  16.255  52.744  1.00  0.00           H  
ATOM    756  HB1 PRO A  47     -61.093  17.971  52.759  1.00  0.00           H  
ATOM    757  HB2 PRO A  47     -60.829  17.783  50.962  1.00  0.00           H  
ATOM    758  HG1 PRO A  47     -59.113  19.696  51.242  1.00  0.00           H  
ATOM    759  HG2 PRO A  47     -60.465  20.404  52.133  1.00  0.00           H  
ATOM    760  HD1 PRO A  47     -58.144  19.981  53.618  1.00  0.00           H  
ATOM    761  HD2 PRO A  47     -59.692  19.401  54.302  1.00  0.00           H  
ATOM    762  N   ASN A  48     -57.439  17.584  50.757  1.00  0.00           N  
ATOM    763  CA  ASN A  48     -56.782  17.676  49.486  1.00  0.00           C  
ATOM    764  C   ASN A  48     -55.353  17.258  49.575  1.00  0.00           C  
ATOM    765  O   ASN A  48     -54.634  17.580  50.521  1.00  0.00           O  
ATOM    766  CB  ASN A  48     -56.877  19.085  48.872  1.00  0.00           C  
ATOM    767  CG  ASN A  48     -58.267  19.609  48.538  1.00  0.00           C  
ATOM    768  ND2 ASN A  48     -58.621  20.927  48.583  1.00  0.00           N  
ATOM    769  OD1 ASN A  48     -59.081  18.760  48.173  1.00  0.00           O  
ATOM    770  HN  ASN A  48     -57.181  18.260  51.435  1.00  0.00           H  
ATOM    771  HA  ASN A  48     -57.293  16.943  48.885  1.00  0.00           H  
ATOM    772  HB1 ASN A  48     -56.291  19.085  47.926  1.00  0.00           H  
ATOM    773  HB2 ASN A  48     -56.333  19.641  49.677  1.00  0.00           H  
ATOM    774 1HD2 ASN A  48     -59.588  21.127  48.455  1.00  0.00           H  
ATOM    775 2HD2 ASN A  48     -57.850  21.548  48.744  1.00  0.00           H  
ATOM    776  N   ALA A  49     -54.841  16.677  48.484  1.00  0.00           N  
ATOM    777  CA  ALA A  49     -53.443  16.419  48.295  1.00  0.00           C  
ATOM    778  C   ALA A  49     -52.582  17.639  48.323  1.00  0.00           C  
ATOM    779  O   ALA A  49     -51.586  17.593  49.030  1.00  0.00           O  
ATOM    780  CB  ALA A  49     -53.102  15.644  47.008  1.00  0.00           C  
ATOM    781  HN  ALA A  49     -55.443  16.508  47.712  1.00  0.00           H  
ATOM    782  HA  ALA A  49     -53.063  15.764  49.067  1.00  0.00           H  
ATOM    783  HB1 ALA A  49     -53.555  14.647  46.855  1.00  0.00           H  
ATOM    784  HB2 ALA A  49     -52.024  15.500  46.780  1.00  0.00           H  
ATOM    785  HB3 ALA A  49     -53.365  16.301  46.152  1.00  0.00           H  
ATOM    786  N   ILE A  50     -52.908  18.797  47.715  1.00  0.00           N  
ATOM    787  CA  ILE A  50     -52.088  19.972  47.788  1.00  0.00           C  
ATOM    788  C   ILE A  50     -51.866  20.452  49.184  1.00  0.00           C  
ATOM    789  O   ILE A  50     -50.801  20.809  49.684  1.00  0.00           O  
ATOM    790  CB  ILE A  50     -52.609  20.988  46.828  1.00  0.00           C  
ATOM    791  CG1 ILE A  50     -51.586  22.125  46.664  1.00  0.00           C  
ATOM    792  CG2 ILE A  50     -54.017  21.496  47.193  1.00  0.00           C  
ATOM    793  CD  ILE A  50     -51.911  22.824  45.342  1.00  0.00           C  
ATOM    794  HN  ILE A  50     -53.774  18.829  47.236  1.00  0.00           H  
ATOM    795  HA  ILE A  50     -51.115  19.712  47.408  1.00  0.00           H  
ATOM    796  HB  ILE A  50     -52.714  20.615  45.786  1.00  0.00           H  
ATOM    797 1HG1 ILE A  50     -50.608  21.619  46.519  1.00  0.00           H  
ATOM    798 2HG1 ILE A  50     -51.485  22.761  47.564  1.00  0.00           H  
ATOM    799 1HG2 ILE A  50     -54.629  20.640  47.533  1.00  0.00           H  
ATOM    800 2HG2 ILE A  50     -54.602  22.018  46.401  1.00  0.00           H  
ATOM    801 3HG2 ILE A  50     -53.963  22.181  48.076  1.00  0.00           H  
ATOM    802  HD1 ILE A  50     -52.940  23.241  45.419  1.00  0.00           H  
ATOM    803  HD2 ILE A  50     -51.941  22.059  44.540  1.00  0.00           H  
ATOM    804  HD3 ILE A  50     -51.299  23.680  45.002  1.00  0.00           H  
ATOM    805  N   GLN A  51     -52.928  20.497  50.004  1.00  0.00           N  
ATOM    806  CA  GLN A  51     -52.921  20.937  51.358  1.00  0.00           C  
ATOM    807  C   GLN A  51     -52.342  19.951  52.318  1.00  0.00           C  
ATOM    808  O   GLN A  51     -51.890  20.215  53.426  1.00  0.00           O  
ATOM    809  CB  GLN A  51     -54.367  21.120  51.868  1.00  0.00           C  
ATOM    810  CG  GLN A  51     -55.123  22.289  51.234  1.00  0.00           C  
ATOM    811  CD  GLN A  51     -56.480  22.344  51.930  1.00  0.00           C  
ATOM    812  NE2 GLN A  51     -56.691  23.377  52.782  1.00  0.00           N  
ATOM    813  OE1 GLN A  51     -57.334  21.489  51.674  1.00  0.00           O  
ATOM    814  HN  GLN A  51     -53.788  20.178  49.609  1.00  0.00           H  
ATOM    815  HA  GLN A  51     -52.341  21.842  51.458  1.00  0.00           H  
ATOM    816  HB1 GLN A  51     -54.383  21.198  52.982  1.00  0.00           H  
ATOM    817  HB2 GLN A  51     -54.976  20.214  51.682  1.00  0.00           H  
ATOM    818  HG1 GLN A  51     -55.297  22.092  50.158  1.00  0.00           H  
ATOM    819  HG2 GLN A  51     -54.508  23.196  51.347  1.00  0.00           H  
ATOM    820 1HE2 GLN A  51     -57.613  23.569  53.115  1.00  0.00           H  
ATOM    821 2HE2 GLN A  51     -55.916  23.963  53.042  1.00  0.00           H  
ATOM    822  N   MET A  52     -52.278  18.673  51.906  1.00  0.00           N  
ATOM    823  CA  MET A  52     -51.435  17.731  52.561  1.00  0.00           C  
ATOM    824  C   MET A  52     -49.966  17.922  52.517  1.00  0.00           C  
ATOM    825  O   MET A  52     -49.313  17.683  53.533  1.00  0.00           O  
ATOM    826  CB  MET A  52     -51.845  16.285  52.210  1.00  0.00           C  
ATOM    827  CG  MET A  52     -53.007  15.599  52.940  1.00  0.00           C  
ATOM    828  SD  MET A  52     -52.853  15.351  54.731  1.00  0.00           S  
ATOM    829  CE  MET A  52     -54.484  14.566  54.862  1.00  0.00           C  
ATOM    830  HN  MET A  52     -52.890  18.299  51.211  1.00  0.00           H  
ATOM    831  HA  MET A  52     -51.638  17.754  53.627  1.00  0.00           H  
ATOM    832  HB1 MET A  52     -51.007  15.588  52.395  1.00  0.00           H  
ATOM    833  HB2 MET A  52     -52.008  16.241  51.103  1.00  0.00           H  
ATOM    834  HG1 MET A  52     -53.299  14.624  52.501  1.00  0.00           H  
ATOM    835  HG2 MET A  52     -53.880  16.253  52.728  1.00  0.00           H  
ATOM    836  HE1 MET A  52     -54.864  14.553  55.909  1.00  0.00           H  
ATOM    837  HE2 MET A  52     -54.312  13.529  54.509  1.00  0.00           H  
ATOM    838  HE3 MET A  52     -55.307  15.022  54.276  1.00  0.00           H  
ATOM    839  N   ALA A  53     -49.463  18.544  51.433  1.00  0.00           N  
ATOM    840  CA  ALA A  53     -48.101  18.966  51.470  1.00  0.00           C  
ATOM    841  C   ALA A  53     -47.804  19.880  52.609  1.00  0.00           C  
ATOM    842  O   ALA A  53     -46.801  19.772  53.310  1.00  0.00           O  
ATOM    843  CB  ALA A  53     -47.740  19.707  50.158  1.00  0.00           C  
ATOM    844  HN  ALA A  53     -49.924  18.790  50.583  1.00  0.00           H  
ATOM    845  HA  ALA A  53     -47.487  18.099  51.625  1.00  0.00           H  
ATOM    846  HB1 ALA A  53     -47.559  18.920  49.393  1.00  0.00           H  
ATOM    847  HB2 ALA A  53     -46.777  20.244  50.223  1.00  0.00           H  
ATOM    848  HB3 ALA A  53     -48.508  20.456  49.871  1.00  0.00           H  
ATOM    849  N   LEU A  54     -48.733  20.831  52.852  1.00  0.00           N  
ATOM    850  CA  LEU A  54     -48.683  21.785  53.921  1.00  0.00           C  
ATOM    851  C   LEU A  54     -48.810  21.121  55.244  1.00  0.00           C  
ATOM    852  O   LEU A  54     -48.035  21.466  56.139  1.00  0.00           O  
ATOM    853  CB  LEU A  54     -49.701  22.924  53.737  1.00  0.00           C  
ATOM    854  CG  LEU A  54     -49.913  23.563  52.357  1.00  0.00           C  
ATOM    855  CD1 LEU A  54     -51.005  24.647  52.357  1.00  0.00           C  
ATOM    856  CD2 LEU A  54     -48.649  24.174  51.733  1.00  0.00           C  
ATOM    857  HN  LEU A  54     -49.526  20.834  52.254  1.00  0.00           H  
ATOM    858  HA  LEU A  54     -47.732  22.300  53.854  1.00  0.00           H  
ATOM    859  HB1 LEU A  54     -49.453  23.754  54.429  1.00  0.00           H  
ATOM    860  HB2 LEU A  54     -50.699  22.658  54.151  1.00  0.00           H  
ATOM    861  HG  LEU A  54     -50.122  22.693  51.685  1.00  0.00           H  
ATOM    862 1HD1 LEU A  54     -51.041  25.263  51.432  1.00  0.00           H  
ATOM    863 2HD1 LEU A  54     -50.855  25.231  53.285  1.00  0.00           H  
ATOM    864 3HD1 LEU A  54     -51.979  24.124  52.469  1.00  0.00           H  
ATOM    865 1HD2 LEU A  54     -47.976  23.446  51.223  1.00  0.00           H  
ATOM    866 2HD2 LEU A  54     -47.952  24.611  52.478  1.00  0.00           H  
ATOM    867 3HD2 LEU A  54     -48.831  25.041  51.073  1.00  0.00           H  
ATOM    868  N   SER A  55     -49.700  20.122  55.424  1.00  0.00           N  
ATOM    869  CA  SER A  55     -49.896  19.524  56.704  1.00  0.00           C  
ATOM    870  C   SER A  55     -48.783  18.594  57.061  1.00  0.00           C  
ATOM    871  O   SER A  55     -48.456  18.381  58.226  1.00  0.00           O  
ATOM    872  CB  SER A  55     -51.231  18.762  56.645  1.00  0.00           C  
ATOM    873  OG  SER A  55     -51.747  18.419  57.918  1.00  0.00           O  
ATOM    874  HN  SER A  55     -50.295  19.849  54.672  1.00  0.00           H  
ATOM    875  HA  SER A  55     -49.882  20.230  57.526  1.00  0.00           H  
ATOM    876  HB1 SER A  55     -51.135  17.939  55.904  1.00  0.00           H  
ATOM    877  HB2 SER A  55     -51.913  19.567  56.325  1.00  0.00           H  
ATOM    878  HG1 SER A  55     -52.191  17.606  57.696  1.00  0.00           H  
ATOM    879  N   VAL A  56     -48.096  18.006  56.067  1.00  0.00           N  
ATOM    880  CA  VAL A  56     -46.934  17.196  56.260  1.00  0.00           C  
ATOM    881  C   VAL A  56     -45.819  18.042  56.769  1.00  0.00           C  
ATOM    882  O   VAL A  56     -45.193  17.597  57.733  1.00  0.00           O  
ATOM    883  CB  VAL A  56     -46.443  16.524  55.002  1.00  0.00           C  
ATOM    884  CG1 VAL A  56     -44.966  16.118  55.062  1.00  0.00           C  
ATOM    885  CG2 VAL A  56     -47.366  15.324  54.763  1.00  0.00           C  
ATOM    886  HN  VAL A  56     -48.561  18.040  55.181  1.00  0.00           H  
ATOM    887  HA  VAL A  56     -47.196  16.441  56.978  1.00  0.00           H  
ATOM    888  HB  VAL A  56     -46.560  17.235  54.152  1.00  0.00           H  
ATOM    889 1HG1 VAL A  56     -44.712  15.632  54.092  1.00  0.00           H  
ATOM    890 2HG1 VAL A  56     -44.667  15.367  55.831  1.00  0.00           H  
ATOM    891 3HG1 VAL A  56     -44.275  16.980  54.941  1.00  0.00           H  
ATOM    892 1HG2 VAL A  56     -47.086  14.411  55.339  1.00  0.00           H  
ATOM    893 2HG2 VAL A  56     -47.152  14.970  53.740  1.00  0.00           H  
ATOM    894 3HG2 VAL A  56     -48.432  15.601  54.938  1.00  0.00           H  
ATOM    895  N   CYS A  57     -45.560  19.249  56.231  1.00  0.00           N  
ATOM    896  CA  CYS A  57     -44.659  20.193  56.822  1.00  0.00           C  
ATOM    897  C   CYS A  57     -44.978  20.747  58.159  1.00  0.00           C  
ATOM    898  O   CYS A  57     -44.120  20.659  59.033  1.00  0.00           O  
ATOM    899  CB  CYS A  57     -44.550  21.405  55.875  1.00  0.00           C  
ATOM    900  SG  CYS A  57     -43.487  21.070  54.437  1.00  0.00           S  
ATOM    901  HN  CYS A  57     -45.897  19.494  55.326  1.00  0.00           H  
ATOM    902  HA  CYS A  57     -43.732  19.710  57.099  1.00  0.00           H  
ATOM    903  HB1 CYS A  57     -44.004  22.194  56.443  1.00  0.00           H  
ATOM    904  HB2 CYS A  57     -45.567  21.772  55.618  1.00  0.00           H  
ATOM    905  N   GLU A  58     -46.264  21.073  58.423  1.00  0.00           N  
ATOM    906  CA  GLU A  58     -46.832  21.433  59.681  1.00  0.00           C  
ATOM    907  C   GLU A  58     -46.684  20.431  60.778  1.00  0.00           C  
ATOM    908  O   GLU A  58     -46.174  20.778  61.839  1.00  0.00           O  
ATOM    909  CB  GLU A  58     -48.275  21.967  59.573  1.00  0.00           C  
ATOM    910  CG  GLU A  58     -48.366  23.429  59.126  1.00  0.00           C  
ATOM    911  CD  GLU A  58     -47.415  24.379  59.851  1.00  0.00           C  
ATOM    912  OE1 GLU A  58     -46.523  25.000  59.221  1.00  0.00           O  
ATOM    913  OE2 GLU A  58     -47.536  24.523  61.094  1.00  0.00           O1-
ATOM    914  HN  GLU A  58     -46.930  21.016  57.692  1.00  0.00           H  
ATOM    915  HA  GLU A  58     -46.205  22.259  59.969  1.00  0.00           H  
ATOM    916  HB1 GLU A  58     -48.670  21.998  60.607  1.00  0.00           H  
ATOM    917  HB2 GLU A  58     -48.939  21.335  58.950  1.00  0.00           H  
ATOM    918  HG1 GLU A  58     -49.413  23.766  59.241  1.00  0.00           H  
ATOM    919  HG2 GLU A  58     -48.111  23.416  58.051  1.00  0.00           H  
ATOM    920  N   ASP A  59     -46.976  19.166  60.438  1.00  0.00           N  
ATOM    921  CA  ASP A  59     -47.016  18.143  61.448  1.00  0.00           C  
ATOM    922  C   ASP A  59     -45.776  17.325  61.481  1.00  0.00           C  
ATOM    923  O   ASP A  59     -45.004  17.484  62.423  1.00  0.00           O  
ATOM    924  CB  ASP A  59     -48.191  17.175  61.196  1.00  0.00           C  
ATOM    925  CG  ASP A  59     -49.475  17.816  61.690  1.00  0.00           C  
ATOM    926  OD1 ASP A  59     -50.538  17.304  61.238  1.00  0.00           O  
ATOM    927  OD2 ASP A  59     -49.438  18.773  62.506  1.00  0.00           O1-
ATOM    928  HN  ASP A  59     -47.437  18.872  59.606  1.00  0.00           H  
ATOM    929  HA  ASP A  59     -47.012  18.621  62.416  1.00  0.00           H  
ATOM    930  HB1 ASP A  59     -48.076  16.222  61.761  1.00  0.00           H  
ATOM    931  HB2 ASP A  59     -48.346  17.037  60.111  1.00  0.00           H  
ATOM    932  N   LEU A  60     -45.591  16.478  60.444  1.00  0.00           N  
ATOM    933  CA  LEU A  60     -44.512  15.553  60.348  1.00  0.00           C  
ATOM    934  C   LEU A  60     -43.130  16.103  60.176  1.00  0.00           C  
ATOM    935  O   LEU A  60     -42.301  15.538  60.885  1.00  0.00           O  
ATOM    936  CB  LEU A  60     -44.843  14.383  59.409  1.00  0.00           C  
ATOM    937  CG  LEU A  60     -46.274  13.817  59.467  1.00  0.00           C  
ATOM    938  CD1 LEU A  60     -46.522  12.843  58.312  1.00  0.00           C  
ATOM    939  CD2 LEU A  60     -46.660  13.291  60.863  1.00  0.00           C  
ATOM    940  HN  LEU A  60     -46.305  16.399  59.753  1.00  0.00           H  
ATOM    941  HA  LEU A  60     -44.416  15.136  61.338  1.00  0.00           H  
ATOM    942  HB1 LEU A  60     -44.158  13.531  59.592  1.00  0.00           H  
ATOM    943  HB2 LEU A  60     -44.674  14.841  58.410  1.00  0.00           H  
ATOM    944  HG  LEU A  60     -46.888  14.726  59.274  1.00  0.00           H  
ATOM    945 1HD1 LEU A  60     -45.646  12.159  58.276  1.00  0.00           H  
ATOM    946 2HD1 LEU A  60     -46.742  13.354  57.344  1.00  0.00           H  
ATOM    947 3HD1 LEU A  60     -47.498  12.349  58.489  1.00  0.00           H  
ATOM    948 1HD2 LEU A  60     -46.617  13.990  61.729  1.00  0.00           H  
ATOM    949 2HD2 LEU A  60     -45.952  12.448  61.000  1.00  0.00           H  
ATOM    950 3HD2 LEU A  60     -47.669  12.857  60.743  1.00  0.00           H  
ATOM    951  N   ILE A  61     -42.779  17.041  59.281  1.00  0.00           N  
ATOM    952  CA  ILE A  61     -41.461  17.563  59.079  1.00  0.00           C  
ATOM    953  C   ILE A  61     -40.964  18.169  60.348  1.00  0.00           C  
ATOM    954  O   ILE A  61     -39.811  18.096  60.745  1.00  0.00           O  
ATOM    955  CB  ILE A  61     -41.333  18.317  57.784  1.00  0.00           C  
ATOM    956  CG1 ILE A  61     -41.876  17.618  56.527  1.00  0.00           C  
ATOM    957  CG2 ILE A  61     -39.828  18.519  57.559  1.00  0.00           C  
ATOM    958  CD  ILE A  61     -41.381  16.201  56.252  1.00  0.00           C  
ATOM    959  HN  ILE A  61     -43.495  17.407  58.687  1.00  0.00           H  
ATOM    960  HA  ILE A  61     -40.737  16.768  58.961  1.00  0.00           H  
ATOM    961  HB  ILE A  61     -41.823  19.315  57.850  1.00  0.00           H  
ATOM    962 1HG1 ILE A  61     -41.644  18.292  55.685  1.00  0.00           H  
ATOM    963 2HG1 ILE A  61     -42.991  17.554  56.561  1.00  0.00           H  
ATOM    964 1HG2 ILE A  61     -39.619  19.306  56.803  1.00  0.00           H  
ATOM    965 2HG2 ILE A  61     -39.221  17.632  57.264  1.00  0.00           H  
ATOM    966 3HG2 ILE A  61     -39.332  19.041  58.412  1.00  0.00           H  
ATOM    967  HD1 ILE A  61     -41.576  15.937  55.185  1.00  0.00           H  
ATOM    968  HD2 ILE A  61     -41.952  15.430  56.806  1.00  0.00           H  
ATOM    969  HD3 ILE A  61     -40.281  16.050  56.326  1.00  0.00           H  
ATOM    970  N   SER A  62     -41.879  18.778  61.133  1.00  0.00           N  
ATOM    971  CA  SER A  62     -41.537  19.322  62.407  1.00  0.00           C  
ATOM    972  C   SER A  62     -41.624  18.482  63.626  1.00  0.00           C  
ATOM    973  O   SER A  62     -41.286  18.838  64.753  1.00  0.00           O  
ATOM    974  CB  SER A  62     -42.418  20.585  62.512  1.00  0.00           C  
ATOM    975  OG  SER A  62     -43.746  20.126  62.711  1.00  0.00           O  
ATOM    976  HN  SER A  62     -42.837  18.900  60.875  1.00  0.00           H  
ATOM    977  HA  SER A  62     -40.488  19.581  62.382  1.00  0.00           H  
ATOM    978  HB1 SER A  62     -42.369  21.324  61.682  1.00  0.00           H  
ATOM    979  HB2 SER A  62     -42.022  21.176  63.370  1.00  0.00           H  
ATOM    980  HG1 SER A  62     -44.236  20.173  61.892  1.00  0.00           H  
ATOM    981  N   SER A  63     -41.875  17.173  63.417  1.00  0.00           N  
ATOM    982  CA  SER A  63     -41.970  16.209  64.464  1.00  0.00           C  
ATOM    983  C   SER A  63     -40.779  15.318  64.521  1.00  0.00           C  
ATOM    984  O   SER A  63     -40.705  14.317  65.224  1.00  0.00           O  
ATOM    985  CB  SER A  63     -43.326  15.489  64.463  1.00  0.00           C  
ATOM    986  OG  SER A  63     -44.292  16.352  65.043  1.00  0.00           O  
ATOM    987  HN  SER A  63     -42.096  16.877  62.497  1.00  0.00           H  
ATOM    988  HA  SER A  63     -41.842  16.674  65.437  1.00  0.00           H  
ATOM    989  HB1 SER A  63     -43.130  14.599  65.109  1.00  0.00           H  
ATOM    990  HB2 SER A  63     -43.694  15.050  63.509  1.00  0.00           H  
ATOM    991  HG1 SER A  63     -44.406  17.111  64.452  1.00  0.00           H  
ATOM    992  N   GLN A  64     -39.781  15.592  63.668  1.00  0.00           N  
ATOM    993  CA  GLN A  64     -38.517  14.942  63.474  1.00  0.00           C  
ATOM    994  C   GLN A  64     -38.627  13.501  63.114  1.00  0.00           C  
ATOM    995  O   GLN A  64     -37.833  12.727  63.639  1.00  0.00           O  
ATOM    996  CB  GLN A  64     -37.615  15.136  64.700  1.00  0.00           C  
ATOM    997  CG  GLN A  64     -37.342  16.609  65.020  1.00  0.00           C  
ATOM    998  CD  GLN A  64     -36.172  16.835  65.970  1.00  0.00           C  
ATOM    999  NE2 GLN A  64     -34.963  17.078  65.399  1.00  0.00           N  
ATOM   1000  OE1 GLN A  64     -36.281  16.733  67.191  1.00  0.00           O  
ATOM   1001  HN  GLN A  64     -39.976  16.368  63.074  1.00  0.00           H  
ATOM   1002  HA  GLN A  64     -38.065  15.482  62.660  1.00  0.00           H  
ATOM   1003  HB1 GLN A  64     -36.646  14.600  64.585  1.00  0.00           H  
ATOM   1004  HB2 GLN A  64     -37.955  14.552  65.591  1.00  0.00           H  
ATOM   1005  HG1 GLN A  64     -38.194  17.160  65.471  1.00  0.00           H  
ATOM   1006  HG2 GLN A  64     -37.131  17.099  64.045  1.00  0.00           H  
ATOM   1007 1HE2 GLN A  64     -34.083  17.217  65.847  1.00  0.00           H  
ATOM   1008 2HE2 GLN A  64     -35.009  16.822  64.436  1.00  0.00           H  
ATOM   1009  N   VAL A  65     -39.519  13.140  62.169  1.00  0.00           N  
ATOM   1010  CA  VAL A  65     -39.860  11.766  61.984  1.00  0.00           C  
ATOM   1011  C   VAL A  65     -38.742  11.105  61.266  1.00  0.00           C  
ATOM   1012  O   VAL A  65     -38.271  11.599  60.240  1.00  0.00           O  
ATOM   1013  CB  VAL A  65     -41.176  11.660  61.267  1.00  0.00           C  
ATOM   1014  CG1 VAL A  65     -42.245  12.357  62.132  1.00  0.00           C  
ATOM   1015  CG2 VAL A  65     -41.086  12.163  59.817  1.00  0.00           C  
ATOM   1016  HN  VAL A  65     -40.062  13.825  61.679  1.00  0.00           H  
ATOM   1017  HA  VAL A  65     -40.077  11.319  62.943  1.00  0.00           H  
ATOM   1018  HB  VAL A  65     -41.526  10.606  61.253  1.00  0.00           H  
ATOM   1019 1HG1 VAL A  65     -43.255  12.263  61.672  1.00  0.00           H  
ATOM   1020 2HG1 VAL A  65     -42.005  13.442  62.140  1.00  0.00           H  
ATOM   1021 3HG1 VAL A  65     -42.295  11.835  63.112  1.00  0.00           H  
ATOM   1022 1HG2 VAL A  65     -42.067  12.178  59.299  1.00  0.00           H  
ATOM   1023 2HG2 VAL A  65     -40.458  11.478  59.206  1.00  0.00           H  
ATOM   1024 3HG2 VAL A  65     -40.701  13.194  59.966  1.00  0.00           H  
ATOM   1025  N   TYR A  66     -38.312   9.887  61.634  1.00  0.00           N  
ATOM   1026  CA  TYR A  66     -37.280   9.148  60.969  1.00  0.00           C  
ATOM   1027  C   TYR A  66     -37.657   8.594  59.639  1.00  0.00           C  
ATOM   1028  O   TYR A  66     -36.864   8.390  58.716  1.00  0.00           O  
ATOM   1029  CB  TYR A  66     -36.622   8.069  61.845  1.00  0.00           C  
ATOM   1030  CG  TYR A  66     -35.638   8.511  62.859  1.00  0.00           C  
ATOM   1031  CD1 TYR A  66     -34.435   7.852  62.923  1.00  0.00           C  
ATOM   1032  CD2 TYR A  66     -35.823   9.580  63.709  1.00  0.00           C  
ATOM   1033  CE1 TYR A  66     -33.455   8.260  63.802  1.00  0.00           C  
ATOM   1034  CE2 TYR A  66     -34.873   9.941  64.632  1.00  0.00           C  
ATOM   1035  CZ  TYR A  66     -33.649   9.298  64.682  1.00  0.00           C  
ATOM   1036  OH  TYR A  66     -32.518   9.840  65.328  1.00  0.00           O  
ATOM   1037  HN  TYR A  66     -38.655   9.539  62.504  1.00  0.00           H  
ATOM   1038  HA  TYR A  66     -36.527   9.899  60.796  1.00  0.00           H  
ATOM   1039  HB1 TYR A  66     -36.011   7.495  61.113  1.00  0.00           H  
ATOM   1040  HB2 TYR A  66     -37.445   7.473  62.289  1.00  0.00           H  
ATOM   1041  HD1 TYR A  66     -34.274   6.938  62.366  1.00  0.00           H  
ATOM   1042  HD2 TYR A  66     -36.588  10.332  63.575  1.00  0.00           H  
ATOM   1043  HE1 TYR A  66     -32.498   7.772  63.786  1.00  0.00           H  
ATOM   1044  HE2 TYR A  66     -34.980  10.854  65.198  1.00  0.00           H  
ATOM   1045  HH  TYR A  66     -32.751  10.660  65.778  1.00  0.00           H  
ATOM   1046  N   ALA A  67     -38.937   8.266  59.419  1.00  0.00           N  
ATOM   1047  CA  ALA A  67     -39.497   7.793  58.184  1.00  0.00           C  
ATOM   1048  C   ALA A  67     -40.944   8.149  58.206  1.00  0.00           C  
ATOM   1049  O   ALA A  67     -41.514   8.468  59.247  1.00  0.00           O  
ATOM   1050  CB  ALA A  67     -39.305   6.276  58.033  1.00  0.00           C  
ATOM   1051  HN  ALA A  67     -39.610   8.466  60.133  1.00  0.00           H  
ATOM   1052  HA  ALA A  67     -39.174   8.359  57.326  1.00  0.00           H  
ATOM   1053  HB1 ALA A  67     -39.879   5.681  58.766  1.00  0.00           H  
ATOM   1054  HB2 ALA A  67     -38.216   6.036  58.082  1.00  0.00           H  
ATOM   1055  HB3 ALA A  67     -39.811   5.984  57.088  1.00  0.00           H  
ATOM   1056  N   ILE A  68     -41.562   8.165  57.012  1.00  0.00           N  
ATOM   1057  CA  ILE A  68     -42.952   8.428  56.800  1.00  0.00           C  
ATOM   1058  C   ILE A  68     -43.436   7.249  56.025  1.00  0.00           C  
ATOM   1059  O   ILE A  68     -42.746   6.810  55.114  1.00  0.00           O  
ATOM   1060  CB  ILE A  68     -43.170   9.732  56.090  1.00  0.00           C  
ATOM   1061  CG1 ILE A  68     -42.922  10.940  56.997  1.00  0.00           C  
ATOM   1062  CG2 ILE A  68     -44.503   9.814  55.330  1.00  0.00           C  
ATOM   1063  CD  ILE A  68     -42.984  12.343  56.396  1.00  0.00           C  
ATOM   1064  HN  ILE A  68     -41.039   7.875  56.208  1.00  0.00           H  
ATOM   1065  HA  ILE A  68     -43.488   8.480  57.741  1.00  0.00           H  
ATOM   1066  HB  ILE A  68     -42.448   9.844  55.248  1.00  0.00           H  
ATOM   1067 1HG1 ILE A  68     -41.927  10.833  57.464  1.00  0.00           H  
ATOM   1068 2HG1 ILE A  68     -43.602  10.849  57.873  1.00  0.00           H  
ATOM   1069 1HG2 ILE A  68     -44.554   9.169  54.429  1.00  0.00           H  
ATOM   1070 2HG2 ILE A  68     -44.689  10.816  54.876  1.00  0.00           H  
ATOM   1071 3HG2 ILE A  68     -45.320   9.512  56.033  1.00  0.00           H  
ATOM   1072  HD1 ILE A  68     -42.797  12.374  55.307  1.00  0.00           H  
ATOM   1073  HD2 ILE A  68     -42.316  13.136  56.806  1.00  0.00           H  
ATOM   1074  HD3 ILE A  68     -43.992  12.760  56.622  1.00  0.00           H  
ATOM   1075  N   LEU A  69     -44.553   6.686  56.521  1.00  0.00           N  
ATOM   1076  CA  LEU A  69     -45.324   5.776  55.733  1.00  0.00           C  
ATOM   1077  C   LEU A  69     -46.232   6.567  54.853  1.00  0.00           C  
ATOM   1078  O   LEU A  69     -46.856   7.533  55.292  1.00  0.00           O  
ATOM   1079  CB  LEU A  69     -46.070   4.888  56.732  1.00  0.00           C  
ATOM   1080  CG  LEU A  69     -45.271   4.012  57.708  1.00  0.00           C  
ATOM   1081  CD1 LEU A  69     -46.089   2.820  58.237  1.00  0.00           C  
ATOM   1082  CD2 LEU A  69     -43.955   3.459  57.143  1.00  0.00           C  
ATOM   1083  HN  LEU A  69     -44.837   6.956  57.439  1.00  0.00           H  
ATOM   1084  HA  LEU A  69     -44.688   5.205  55.068  1.00  0.00           H  
ATOM   1085  HB1 LEU A  69     -46.608   4.064  56.231  1.00  0.00           H  
ATOM   1086  HB2 LEU A  69     -46.781   5.593  57.228  1.00  0.00           H  
ATOM   1087  HG  LEU A  69     -44.925   4.581  58.595  1.00  0.00           H  
ATOM   1088 1HD1 LEU A  69     -45.589   2.362  59.112  1.00  0.00           H  
ATOM   1089 2HD1 LEU A  69     -46.210   2.020  57.480  1.00  0.00           H  
ATOM   1090 3HD1 LEU A  69     -47.082   3.210  58.559  1.00  0.00           H  
ATOM   1091 1HD2 LEU A  69     -44.233   2.867  56.251  1.00  0.00           H  
ATOM   1092 2HD2 LEU A  69     -43.438   2.751  57.822  1.00  0.00           H  
ATOM   1093 3HD2 LEU A  69     -43.233   4.252  56.837  1.00  0.00           H  
ATOM   1094  N   VAL A  70     -46.322   6.396  53.517  1.00  0.00           N  
ATOM   1095  CA  VAL A  70     -47.261   7.108  52.709  1.00  0.00           C  
ATOM   1096  C   VAL A  70     -48.264   6.184  52.110  1.00  0.00           C  
ATOM   1097  O   VAL A  70     -47.936   5.032  51.849  1.00  0.00           O  
ATOM   1098  CB  VAL A  70     -46.644   7.924  51.607  1.00  0.00           C  
ATOM   1099  CG1 VAL A  70     -45.776   7.055  50.678  1.00  0.00           C  
ATOM   1100  CG2 VAL A  70     -47.637   8.857  50.890  1.00  0.00           C  
ATOM   1101  HN  VAL A  70     -45.854   5.666  53.027  1.00  0.00           H  
ATOM   1102  HA  VAL A  70     -47.861   7.746  53.341  1.00  0.00           H  
ATOM   1103  HB  VAL A  70     -45.808   8.479  52.078  1.00  0.00           H  
ATOM   1104 1HG1 VAL A  70     -45.093   6.508  51.366  1.00  0.00           H  
ATOM   1105 2HG1 VAL A  70     -45.222   7.693  49.963  1.00  0.00           H  
ATOM   1106 3HG1 VAL A  70     -46.502   6.357  50.205  1.00  0.00           H  
ATOM   1107 1HG2 VAL A  70     -47.085   9.698  50.427  1.00  0.00           H  
ATOM   1108 2HG2 VAL A  70     -48.458   9.095  51.605  1.00  0.00           H  
ATOM   1109 3HG2 VAL A  70     -48.104   8.319  50.040  1.00  0.00           H  
ATOM   1110  N   SER A  71     -49.516   6.652  51.979  1.00  0.00           N  
ATOM   1111  CA  SER A  71     -50.600   5.989  51.314  1.00  0.00           C  
ATOM   1112  C   SER A  71     -51.491   7.010  50.706  1.00  0.00           C  
ATOM   1113  O   SER A  71     -51.269   8.216  50.820  1.00  0.00           O  
ATOM   1114  CB  SER A  71     -51.322   5.036  52.283  1.00  0.00           C  
ATOM   1115  OG  SER A  71     -52.286   4.271  51.586  1.00  0.00           O  
ATOM   1116  HN  SER A  71     -49.713   7.595  52.248  1.00  0.00           H  
ATOM   1117  HA  SER A  71     -50.298   5.324  50.525  1.00  0.00           H  
ATOM   1118  HB1 SER A  71     -51.825   5.586  53.104  1.00  0.00           H  
ATOM   1119  HB2 SER A  71     -50.597   4.387  52.822  1.00  0.00           H  
ATOM   1120  HG1 SER A  71     -52.449   3.485  52.118  1.00  0.00           H  
ATOM   1121  N   HSD A  72     -52.607   6.576  50.087  1.00  0.00           N  
ATOM   1122  CA  HSD A  72     -53.538   7.395  49.368  1.00  0.00           C  
ATOM   1123  C   HSD A  72     -54.025   8.721  49.848  1.00  0.00           C  
ATOM   1124  O   HSD A  72     -54.269   8.879  51.046  1.00  0.00           O  
ATOM   1125  CB  HSD A  72     -54.761   6.495  49.172  1.00  0.00           C  
ATOM   1126  CG  HSD A  72     -54.468   5.239  48.408  1.00  0.00           C  
ATOM   1127  CD2 HSD A  72     -54.704   5.044  47.090  1.00  0.00           C  
ATOM   1128  ND1 HSD A  72     -54.258   3.993  48.982  1.00  0.00           N  
ATOM   1129  CE1 HSD A  72     -54.150   3.109  47.958  1.00  0.00           C  
ATOM   1130  NE2 HSD A  72     -54.504   3.703  46.829  1.00  0.00           N  
ATOM   1131  HN  HSD A  72     -52.782   5.592  50.053  1.00  0.00           H  
ATOM   1132  HA  HSD A  72     -53.098   7.384  48.378  1.00  0.00           H  
ATOM   1133  HB1 HSD A  72     -55.526   7.043  48.582  1.00  0.00           H  
ATOM   1134  HB2 HSD A  72     -55.373   6.328  50.090  1.00  0.00           H  
ATOM   1135  HD1 HSD A  72     -54.104   3.810  49.949  1.00  0.00           H  
ATOM   1136  HD2 HSD A  72     -54.709   5.733  46.246  1.00  0.00           H  
ATOM   1137  HE1 HSD A  72     -54.065   2.029  48.059  1.00  0.00           H  
ATOM   1138  N   PRO A  73     -54.209   9.707  49.034  1.00  0.00           N  
ATOM   1139  CA  PRO A  73     -55.052  10.833  49.334  1.00  0.00           C  
ATOM   1140  C   PRO A  73     -56.316  10.594  50.081  1.00  0.00           C  
ATOM   1141  O   PRO A  73     -56.925   9.559  49.812  1.00  0.00           O  
ATOM   1142  CB  PRO A  73     -55.364  11.459  47.985  1.00  0.00           C  
ATOM   1143  CG  PRO A  73     -54.119  11.093  47.173  1.00  0.00           C  
ATOM   1144  CD  PRO A  73     -53.961   9.629  47.596  1.00  0.00           C  
ATOM   1145  HA  PRO A  73     -54.395  11.457  49.928  1.00  0.00           H  
ATOM   1146  HB1 PRO A  73     -55.469  12.568  48.013  1.00  0.00           H  
ATOM   1147  HB2 PRO A  73     -56.264  11.008  47.515  1.00  0.00           H  
ATOM   1148  HG1 PRO A  73     -54.244  11.093  46.063  1.00  0.00           H  
ATOM   1149  HG2 PRO A  73     -53.258  11.754  47.432  1.00  0.00           H  
ATOM   1150  HD1 PRO A  73     -54.741   9.067  47.053  1.00  0.00           H  
ATOM   1151  HD2 PRO A  73     -52.963   9.195  47.341  1.00  0.00           H  
ATOM   1152  N   PRO A  74     -56.763  11.425  50.974  1.00  0.00           N  
ATOM   1153  CA  PRO A  74     -58.030  11.282  51.626  1.00  0.00           C  
ATOM   1154  C   PRO A  74     -59.236  11.717  50.870  1.00  0.00           C  
ATOM   1155  O   PRO A  74     -60.302  11.751  51.485  1.00  0.00           O  
ATOM   1156  CB  PRO A  74     -57.923  12.346  52.723  1.00  0.00           C  
ATOM   1157  CG  PRO A  74     -57.073  13.483  52.143  1.00  0.00           C  
ATOM   1158  CD  PRO A  74     -56.164  12.740  51.154  1.00  0.00           C  
ATOM   1159  HA  PRO A  74     -58.186  10.259  51.953  1.00  0.00           H  
ATOM   1160  HB1 PRO A  74     -57.317  11.941  53.562  1.00  0.00           H  
ATOM   1161  HB2 PRO A  74     -58.842  12.725  53.204  1.00  0.00           H  
ATOM   1162  HG1 PRO A  74     -57.842  13.932  51.474  1.00  0.00           H  
ATOM   1163  HG2 PRO A  74     -56.643  14.248  52.824  1.00  0.00           H  
ATOM   1164  HD1 PRO A  74     -56.170  13.351  50.222  1.00  0.00           H  
ATOM   1165  HD2 PRO A  74     -55.185  12.483  51.622  1.00  0.00           H  
ATOM   1166  N   THR A  75     -59.110  11.861  49.546  1.00  0.00           N  
ATOM   1167  CA  THR A  75     -60.147  12.260  48.641  1.00  0.00           C  
ATOM   1168  C   THR A  75     -59.992  11.572  47.337  1.00  0.00           C  
ATOM   1169  O   THR A  75     -58.844  11.235  47.018  1.00  0.00           O  
ATOM   1170  CB  THR A  75     -60.169  13.716  48.281  1.00  0.00           C  
ATOM   1171  CG2 THR A  75     -58.815  14.215  47.733  1.00  0.00           C  
ATOM   1172  OG1 THR A  75     -61.264  14.041  47.453  1.00  0.00           O  
ATOM   1173  HN  THR A  75     -58.277  11.548  49.098  1.00  0.00           H  
ATOM   1174  HA  THR A  75     -61.089  11.972  49.093  1.00  0.00           H  
ATOM   1175  HB  THR A  75     -60.246  14.260  49.251  1.00  0.00           H  
ATOM   1176  HG1 THR A  75     -61.574  14.879  47.818  1.00  0.00           H  
ATOM   1177 1HG2 THR A  75     -58.046  14.238  48.532  1.00  0.00           H  
ATOM   1178 2HG2 THR A  75     -59.030  15.267  47.441  1.00  0.00           H  
ATOM   1179 3HG2 THR A  75     -58.451  13.674  46.839  1.00  0.00           H  
ATOM   1180  N   PRO A  76     -60.959  11.271  46.524  1.00  0.00           N  
ATOM   1181  CA  PRO A  76     -60.755  10.862  45.161  1.00  0.00           C  
ATOM   1182  C   PRO A  76     -60.372  11.960  44.231  1.00  0.00           C  
ATOM   1183  O   PRO A  76     -60.109  11.715  43.054  1.00  0.00           O  
ATOM   1184  CB  PRO A  76     -62.094  10.237  44.776  1.00  0.00           C  
ATOM   1185  CG  PRO A  76     -63.170  10.841  45.685  1.00  0.00           C  
ATOM   1186  CD  PRO A  76     -62.322  10.972  46.958  1.00  0.00           C  
ATOM   1187  HA  PRO A  76     -59.898  10.208  45.203  1.00  0.00           H  
ATOM   1188  HB1 PRO A  76     -61.933   9.167  45.026  1.00  0.00           H  
ATOM   1189  HB2 PRO A  76     -62.343  10.370  43.701  1.00  0.00           H  
ATOM   1190  HG1 PRO A  76     -63.439  11.883  45.393  1.00  0.00           H  
ATOM   1191  HG2 PRO A  76     -64.108  10.234  45.702  1.00  0.00           H  
ATOM   1192  HD1 PRO A  76     -62.853  11.720  47.575  1.00  0.00           H  
ATOM   1193  HD2 PRO A  76     -62.422  10.030  47.526  1.00  0.00           H  
ATOM   1194  N   ASN A  77     -60.393  13.206  44.725  1.00  0.00           N  
ATOM   1195  CA  ASN A  77     -60.252  14.394  43.943  1.00  0.00           C  
ATOM   1196  C   ASN A  77     -58.840  14.551  43.519  1.00  0.00           C  
ATOM   1197  O   ASN A  77     -58.584  15.306  42.577  1.00  0.00           O  
ATOM   1198  CB  ASN A  77     -60.798  15.650  44.645  1.00  0.00           C  
ATOM   1199  CG  ASN A  77     -62.284  15.367  44.787  1.00  0.00           C  
ATOM   1200  ND2 ASN A  77     -62.917  15.962  45.832  1.00  0.00           N  
ATOM   1201  OD1 ASN A  77     -62.843  14.695  43.914  1.00  0.00           O  
ATOM   1202  HN  ASN A  77     -60.715  13.432  45.647  1.00  0.00           H  
ATOM   1203  HA  ASN A  77     -60.724  14.250  42.983  1.00  0.00           H  
ATOM   1204  HB1 ASN A  77     -60.762  16.557  44.005  1.00  0.00           H  
ATOM   1205  HB2 ASN A  77     -60.323  15.906  45.624  1.00  0.00           H  
ATOM   1206 1HD2 ASN A  77     -63.928  15.981  45.852  1.00  0.00           H  
ATOM   1207 2HD2 ASN A  77     -62.372  16.295  46.588  1.00  0.00           H  
ATOM   1208  N   ASP A  78     -57.883  13.785  44.073  1.00  0.00           N  
ATOM   1209  CA  ASP A  78     -56.478  13.691  43.825  1.00  0.00           C  
ATOM   1210  C   ASP A  78     -56.231  12.230  43.791  1.00  0.00           C  
ATOM   1211  O   ASP A  78     -57.085  11.494  44.302  1.00  0.00           O  
ATOM   1212  CB  ASP A  78     -55.870  14.369  45.067  1.00  0.00           C  
ATOM   1213  CG  ASP A  78     -56.241  15.838  45.004  1.00  0.00           C  
ATOM   1214  OD1 ASP A  78     -56.378  16.543  46.040  1.00  0.00           O  
ATOM   1215  OD2 ASP A  78     -56.257  16.328  43.840  1.00  0.00           O1-
ATOM   1216  HN  ASP A  78     -58.119  13.098  44.761  1.00  0.00           H  
ATOM   1217  HA  ASP A  78     -56.268  14.040  42.818  1.00  0.00           H  
ATOM   1218  HB1 ASP A  78     -54.766  14.209  45.068  1.00  0.00           H  
ATOM   1219  HB2 ASP A  78     -56.264  13.795  45.939  1.00  0.00           H  
ATOM   1220  N   HSD A  79     -55.142  11.838  43.100  1.00  0.00           N  
ATOM   1221  CA  HSD A  79     -54.814  10.496  42.763  1.00  0.00           C  
ATOM   1222  C   HSD A  79     -53.505  10.148  43.393  1.00  0.00           C  
ATOM   1223  O   HSD A  79     -53.521   9.192  44.168  1.00  0.00           O  
ATOM   1224  CB  HSD A  79     -54.868  10.357  41.228  1.00  0.00           C  
ATOM   1225  CG  HSD A  79     -54.450   9.004  40.738  1.00  0.00           C  
ATOM   1226  CD2 HSD A  79     -55.134   7.829  40.770  1.00  0.00           C  
ATOM   1227  ND1 HSD A  79     -53.524   8.830  39.730  1.00  0.00           N  
ATOM   1228  CE1 HSD A  79     -53.626   7.555  39.269  1.00  0.00           C  
ATOM   1229  NE2 HSD A  79     -54.621   6.914  39.867  1.00  0.00           N  
ATOM   1230  HN  HSD A  79     -54.382  12.419  42.811  1.00  0.00           H  
ATOM   1231  HA  HSD A  79     -55.512   9.776  43.162  1.00  0.00           H  
ATOM   1232  HB1 HSD A  79     -54.169  11.127  40.832  1.00  0.00           H  
ATOM   1233  HB2 HSD A  79     -55.906  10.578  40.901  1.00  0.00           H  
ATOM   1234  HD1 HSD A  79     -53.109   9.625  39.302  1.00  0.00           H  
ATOM   1235  HD2 HSD A  79     -56.019   7.516  41.312  1.00  0.00           H  
ATOM   1236  HE1 HSD A  79     -53.052   7.082  38.471  1.00  0.00           H  
ATOM   1237  N   PHE A  80     -52.409  10.850  43.066  1.00  0.00           N  
ATOM   1238  CA  PHE A  80     -51.121  10.336  43.400  1.00  0.00           C  
ATOM   1239  C   PHE A  80     -50.802  10.113  44.832  1.00  0.00           C  
ATOM   1240  O   PHE A  80     -50.779  11.042  45.650  1.00  0.00           O  
ATOM   1241  CB  PHE A  80     -50.061  11.145  42.629  1.00  0.00           C  
ATOM   1242  CG  PHE A  80     -50.349  11.282  41.173  1.00  0.00           C  
ATOM   1243  CD1 PHE A  80     -50.787  12.478  40.641  1.00  0.00           C  
ATOM   1244  CD2 PHE A  80     -50.048  10.264  40.294  1.00  0.00           C  
ATOM   1245  CE1 PHE A  80     -51.100  12.615  39.313  1.00  0.00           C  
ATOM   1246  CE2 PHE A  80     -50.257  10.422  38.947  1.00  0.00           C  
ATOM   1247  CZ  PHE A  80     -50.785  11.593  38.452  1.00  0.00           C  
ATOM   1248  HN  PHE A  80     -52.491  11.635  42.460  1.00  0.00           H  
ATOM   1249  HA  PHE A  80     -51.171   9.334  43.002  1.00  0.00           H  
ATOM   1250  HB1 PHE A  80     -49.045  10.694  42.706  1.00  0.00           H  
ATOM   1251  HB2 PHE A  80     -49.927  12.173  43.012  1.00  0.00           H  
ATOM   1252  HD1 PHE A  80     -51.161  13.245  41.300  1.00  0.00           H  
ATOM   1253  HD2 PHE A  80     -49.698   9.372  40.786  1.00  0.00           H  
ATOM   1254  HE1 PHE A  80     -51.446  13.535  38.863  1.00  0.00           H  
ATOM   1255  HE2 PHE A  80     -49.990   9.550  38.363  1.00  0.00           H  
ATOM   1256  HZ  PHE A  80     -50.987  11.615  37.399  1.00  0.00           H  
ATOM   1257  N   THR A  81     -50.364   8.902  45.230  1.00  0.00           N  
ATOM   1258  CA  THR A  81     -49.938   8.632  46.566  1.00  0.00           C  
ATOM   1259  C   THR A  81     -48.692   9.335  46.986  1.00  0.00           C  
ATOM   1260  O   THR A  81     -48.799  10.016  47.993  1.00  0.00           O  
ATOM   1261  CB  THR A  81     -49.862   7.135  46.685  1.00  0.00           C  
ATOM   1262  CG2 THR A  81     -48.996   6.486  47.779  1.00  0.00           C  
ATOM   1263  OG1 THR A  81     -51.131   6.560  46.965  1.00  0.00           O  
ATOM   1264  HN  THR A  81     -50.521   8.122  44.626  1.00  0.00           H  
ATOM   1265  HA  THR A  81     -50.766   8.947  47.187  1.00  0.00           H  
ATOM   1266  HB  THR A  81     -49.597   6.751  45.680  1.00  0.00           H  
ATOM   1267  HG1 THR A  81     -51.616   6.647  46.139  1.00  0.00           H  
ATOM   1268 1HG2 THR A  81     -47.981   6.901  47.609  1.00  0.00           H  
ATOM   1269 2HG2 THR A  81     -48.976   5.375  47.696  1.00  0.00           H  
ATOM   1270 3HG2 THR A  81     -49.313   6.645  48.827  1.00  0.00           H  
ATOM   1271  N   PRO A  82     -47.549   9.338  46.358  1.00  0.00           N  
ATOM   1272  CA  PRO A  82     -46.352   9.775  47.012  1.00  0.00           C  
ATOM   1273  C   PRO A  82     -46.111  11.237  47.000  1.00  0.00           C  
ATOM   1274  O   PRO A  82     -45.418  11.699  47.901  1.00  0.00           O  
ATOM   1275  CB  PRO A  82     -45.208   9.090  46.247  1.00  0.00           C  
ATOM   1276  CG  PRO A  82     -45.760   8.940  44.821  1.00  0.00           C  
ATOM   1277  CD  PRO A  82     -47.206   8.558  45.182  1.00  0.00           C  
ATOM   1278  HA  PRO A  82     -46.428   9.461  48.035  1.00  0.00           H  
ATOM   1279  HB1 PRO A  82     -45.093   8.045  46.600  1.00  0.00           H  
ATOM   1280  HB2 PRO A  82     -44.214   9.584  46.251  1.00  0.00           H  
ATOM   1281  HG1 PRO A  82     -45.683   9.888  44.237  1.00  0.00           H  
ATOM   1282  HG2 PRO A  82     -45.102   8.279  44.236  1.00  0.00           H  
ATOM   1283  HD1 PRO A  82     -47.929   8.660  44.343  1.00  0.00           H  
ATOM   1284  HD2 PRO A  82     -47.250   7.503  45.526  1.00  0.00           H  
ATOM   1285  N   THR A  83     -46.696  11.971  46.030  1.00  0.00           N  
ATOM   1286  CA  THR A  83     -46.362  13.299  45.641  1.00  0.00           C  
ATOM   1287  C   THR A  83     -46.340  14.372  46.674  1.00  0.00           C  
ATOM   1288  O   THR A  83     -45.394  15.161  46.640  1.00  0.00           O  
ATOM   1289  CB  THR A  83     -47.007  13.851  44.403  1.00  0.00           C  
ATOM   1290  CG2 THR A  83     -46.484  13.048  43.210  1.00  0.00           C  
ATOM   1291  OG1 THR A  83     -48.401  13.596  44.416  1.00  0.00           O  
ATOM   1292  HN  THR A  83     -47.321  11.515  45.393  1.00  0.00           H  
ATOM   1293  HA  THR A  83     -45.306  13.250  45.425  1.00  0.00           H  
ATOM   1294  HB  THR A  83     -46.773  14.924  44.248  1.00  0.00           H  
ATOM   1295  HG1 THR A  83     -48.658  14.116  43.650  1.00  0.00           H  
ATOM   1296 1HG2 THR A  83     -46.663  11.949  43.260  1.00  0.00           H  
ATOM   1297 2HG2 THR A  83     -45.384  13.155  43.213  1.00  0.00           H  
ATOM   1298 3HG2 THR A  83     -46.907  13.404  42.249  1.00  0.00           H  
ATOM   1299  N   PRO A  84     -47.169  14.528  47.662  1.00  0.00           N  
ATOM   1300  CA  PRO A  84     -47.020  15.538  48.664  1.00  0.00           C  
ATOM   1301  C   PRO A  84     -45.951  15.221  49.652  1.00  0.00           C  
ATOM   1302  O   PRO A  84     -45.312  16.148  50.151  1.00  0.00           O  
ATOM   1303  CB  PRO A  84     -48.406  15.662  49.311  1.00  0.00           C  
ATOM   1304  CG  PRO A  84     -49.115  14.332  49.018  1.00  0.00           C  
ATOM   1305  CD  PRO A  84     -48.519  13.971  47.652  1.00  0.00           C  
ATOM   1306  HA  PRO A  84     -46.777  16.469  48.189  1.00  0.00           H  
ATOM   1307  HB1 PRO A  84     -48.921  16.398  48.665  1.00  0.00           H  
ATOM   1308  HB2 PRO A  84     -48.536  16.081  50.332  1.00  0.00           H  
ATOM   1309  HG1 PRO A  84     -48.844  13.507  49.716  1.00  0.00           H  
ATOM   1310  HG2 PRO A  84     -50.208  14.514  48.905  1.00  0.00           H  
ATOM   1311  HD1 PRO A  84     -48.549  12.859  47.579  1.00  0.00           H  
ATOM   1312  HD2 PRO A  84     -49.181  14.434  46.891  1.00  0.00           H  
ATOM   1313  N   VAL A  85     -45.732  13.925  49.923  1.00  0.00           N  
ATOM   1314  CA  VAL A  85     -44.690  13.515  50.817  1.00  0.00           C  
ATOM   1315  C   VAL A  85     -43.387  13.532  50.096  1.00  0.00           C  
ATOM   1316  O   VAL A  85     -42.408  13.962  50.712  1.00  0.00           O  
ATOM   1317  CB  VAL A  85     -44.905  12.091  51.257  1.00  0.00           C  
ATOM   1318  CG1 VAL A  85     -43.894  11.720  52.354  1.00  0.00           C  
ATOM   1319  CG2 VAL A  85     -46.294  12.011  51.918  1.00  0.00           C  
ATOM   1320  HN  VAL A  85     -46.412  13.240  49.657  1.00  0.00           H  
ATOM   1321  HA  VAL A  85     -44.693  14.047  51.750  1.00  0.00           H  
ATOM   1322  HB  VAL A  85     -44.724  11.357  50.445  1.00  0.00           H  
ATOM   1323 1HG1 VAL A  85     -44.012  10.632  52.577  1.00  0.00           H  
ATOM   1324 2HG1 VAL A  85     -44.148  12.248  53.287  1.00  0.00           H  
ATOM   1325 3HG1 VAL A  85     -42.847  11.860  52.032  1.00  0.00           H  
ATOM   1326 1HG2 VAL A  85     -47.193  12.108  51.277  1.00  0.00           H  
ATOM   1327 2HG2 VAL A  85     -46.272  12.767  52.731  1.00  0.00           H  
ATOM   1328 3HG2 VAL A  85     -46.396  11.059  52.486  1.00  0.00           H  
ATOM   1329  N   SER A  86     -43.266  13.146  48.813  1.00  0.00           N  
ATOM   1330  CA  SER A  86     -41.987  12.980  48.185  1.00  0.00           C  
ATOM   1331  C   SER A  86     -41.311  14.270  47.877  1.00  0.00           C  
ATOM   1332  O   SER A  86     -40.087  14.347  47.801  1.00  0.00           O  
ATOM   1333  CB  SER A  86     -41.987  12.201  46.864  1.00  0.00           C  
ATOM   1334  OG  SER A  86     -42.267  10.819  47.064  1.00  0.00           O  
ATOM   1335  HN  SER A  86     -44.056  12.744  48.377  1.00  0.00           H  
ATOM   1336  HA  SER A  86     -41.343  12.481  48.895  1.00  0.00           H  
ATOM   1337  HB1 SER A  86     -41.015  12.242  46.324  1.00  0.00           H  
ATOM   1338  HB2 SER A  86     -42.712  12.772  46.247  1.00  0.00           H  
ATOM   1339  HG1 SER A  86     -41.520  10.492  47.574  1.00  0.00           H  
ATOM   1340  N   TYR A  87     -42.093  15.370  47.805  1.00  0.00           N  
ATOM   1341  CA  TYR A  87     -41.569  16.677  47.550  1.00  0.00           C  
ATOM   1342  C   TYR A  87     -41.402  17.552  48.743  1.00  0.00           C  
ATOM   1343  O   TYR A  87     -41.028  18.717  48.680  1.00  0.00           O  
ATOM   1344  CB  TYR A  87     -42.412  17.471  46.535  1.00  0.00           C  
ATOM   1345  CG  TYR A  87     -42.491  16.747  45.234  1.00  0.00           C  
ATOM   1346  CD1 TYR A  87     -43.667  16.715  44.526  1.00  0.00           C  
ATOM   1347  CD2 TYR A  87     -41.394  16.176  44.630  1.00  0.00           C  
ATOM   1348  CE1 TYR A  87     -43.720  16.230  43.239  1.00  0.00           C  
ATOM   1349  CE2 TYR A  87     -41.456  15.578  43.397  1.00  0.00           C  
ATOM   1350  CZ  TYR A  87     -42.646  15.569  42.704  1.00  0.00           C  
ATOM   1351  OH  TYR A  87     -42.665  14.840  41.493  1.00  0.00           O  
ATOM   1352  HN  TYR A  87     -43.080  15.241  47.819  1.00  0.00           H  
ATOM   1353  HA  TYR A  87     -40.573  16.698  47.137  1.00  0.00           H  
ATOM   1354  HB1 TYR A  87     -42.113  18.505  46.282  1.00  0.00           H  
ATOM   1355  HB2 TYR A  87     -43.433  17.565  46.972  1.00  0.00           H  
ATOM   1356  HD1 TYR A  87     -44.556  17.204  44.907  1.00  0.00           H  
ATOM   1357  HD2 TYR A  87     -40.483  16.284  45.203  1.00  0.00           H  
ATOM   1358  HE1 TYR A  87     -44.653  16.134  42.702  1.00  0.00           H  
ATOM   1359  HE2 TYR A  87     -40.566  15.088  43.026  1.00  0.00           H  
ATOM   1360  HH  TYR A  87     -41.797  14.469  41.299  1.00  0.00           H  
ATOM   1361  N   THR A  88     -41.474  16.904  49.923  1.00  0.00           N  
ATOM   1362  CA  THR A  88     -41.258  17.606  51.153  1.00  0.00           C  
ATOM   1363  C   THR A  88     -40.336  16.755  51.954  1.00  0.00           C  
ATOM   1364  O   THR A  88     -39.197  17.184  52.107  1.00  0.00           O  
ATOM   1365  CB  THR A  88     -42.522  17.958  51.886  1.00  0.00           C  
ATOM   1366  CG2 THR A  88     -43.435  18.985  51.220  1.00  0.00           C  
ATOM   1367  OG1 THR A  88     -43.412  16.901  52.214  1.00  0.00           O  
ATOM   1368  HN  THR A  88     -41.803  15.965  50.005  1.00  0.00           H  
ATOM   1369  HA  THR A  88     -40.735  18.525  50.928  1.00  0.00           H  
ATOM   1370  HB  THR A  88     -42.223  18.556  52.774  1.00  0.00           H  
ATOM   1371  HG1 THR A  88     -43.775  16.722  51.352  1.00  0.00           H  
ATOM   1372 1HG2 THR A  88     -43.618  18.729  50.152  1.00  0.00           H  
ATOM   1373 2HG2 THR A  88     -43.018  20.016  51.230  1.00  0.00           H  
ATOM   1374 3HG2 THR A  88     -44.383  19.090  51.798  1.00  0.00           H  
ATOM   1375  N   ALA A  89     -40.718  15.572  52.477  1.00  0.00           N  
ATOM   1376  CA  ALA A  89     -39.919  14.627  53.172  1.00  0.00           C  
ATOM   1377  C   ALA A  89     -38.852  14.001  52.334  1.00  0.00           C  
ATOM   1378  O   ALA A  89     -37.683  14.008  52.693  1.00  0.00           O  
ATOM   1379  CB  ALA A  89     -40.754  13.505  53.811  1.00  0.00           C  
ATOM   1380  HN  ALA A  89     -41.598  15.181  52.193  1.00  0.00           H  
ATOM   1381  HA  ALA A  89     -39.544  15.150  54.039  1.00  0.00           H  
ATOM   1382  HB1 ALA A  89     -41.453  12.996  53.113  1.00  0.00           H  
ATOM   1383  HB2 ALA A  89     -41.335  13.958  54.640  1.00  0.00           H  
ATOM   1384  HB3 ALA A  89     -40.101  12.806  54.391  1.00  0.00           H  
ATOM   1385  N   GLY A  90     -39.171  13.491  51.139  1.00  0.00           N  
ATOM   1386  CA  GLY A  90     -38.176  12.993  50.245  1.00  0.00           C  
ATOM   1387  C   GLY A  90     -37.194  14.036  49.825  1.00  0.00           C  
ATOM   1388  O   GLY A  90     -35.983  13.851  49.720  1.00  0.00           O  
ATOM   1389  HN  GLY A  90     -40.133  13.409  50.886  1.00  0.00           H  
ATOM   1390  HA1 GLY A  90     -38.550  12.615  49.307  1.00  0.00           H  
ATOM   1391  HA2 GLY A  90     -37.579  12.170  50.622  1.00  0.00           H  
ATOM   1392  N   PHE A  91     -37.693  15.236  49.490  1.00  0.00           N  
ATOM   1393  CA  PHE A  91     -36.888  16.413  49.341  1.00  0.00           C  
ATOM   1394  C   PHE A  91     -35.838  16.721  50.342  1.00  0.00           C  
ATOM   1395  O   PHE A  91     -34.658  16.857  50.014  1.00  0.00           O  
ATOM   1396  CB  PHE A  91     -37.793  17.600  48.964  1.00  0.00           C  
ATOM   1397  CG  PHE A  91     -37.041  18.877  48.875  1.00  0.00           C  
ATOM   1398  CD1 PHE A  91     -37.264  19.899  49.779  1.00  0.00           C  
ATOM   1399  CD2 PHE A  91     -36.058  19.015  47.921  1.00  0.00           C  
ATOM   1400  CE1 PHE A  91     -36.506  21.039  49.781  1.00  0.00           C  
ATOM   1401  CE2 PHE A  91     -35.362  20.199  47.887  1.00  0.00           C  
ATOM   1402  CZ  PHE A  91     -35.564  21.228  48.788  1.00  0.00           C  
ATOM   1403  HN  PHE A  91     -38.695  15.210  49.535  1.00  0.00           H  
ATOM   1404  HA  PHE A  91     -36.251  16.164  48.508  1.00  0.00           H  
ATOM   1405  HB1 PHE A  91     -38.565  17.734  49.754  1.00  0.00           H  
ATOM   1406  HB2 PHE A  91     -38.312  17.506  47.986  1.00  0.00           H  
ATOM   1407  HD1 PHE A  91     -38.154  19.880  50.386  1.00  0.00           H  
ATOM   1408  HD2 PHE A  91     -35.916  18.181  47.253  1.00  0.00           H  
ATOM   1409  HE1 PHE A  91     -36.680  21.869  50.445  1.00  0.00           H  
ATOM   1410  HE2 PHE A  91     -34.652  20.362  47.093  1.00  0.00           H  
ATOM   1411  HZ  PHE A  91     -34.988  22.138  48.766  1.00  0.00           H  
ATOM   1412  N   TYR A  92     -36.157  16.737  51.645  1.00  0.00           N  
ATOM   1413  CA  TYR A  92     -35.286  16.880  52.771  1.00  0.00           C  
ATOM   1414  C   TYR A  92     -34.671  15.566  53.115  1.00  0.00           C  
ATOM   1415  O   TYR A  92     -33.984  15.413  54.121  1.00  0.00           O  
ATOM   1416  CB  TYR A  92     -36.069  17.447  53.966  1.00  0.00           C  
ATOM   1417  CG  TYR A  92     -36.400  18.893  53.771  1.00  0.00           C  
ATOM   1418  CD1 TYR A  92     -35.484  19.908  53.597  1.00  0.00           C  
ATOM   1419  CD2 TYR A  92     -37.731  19.224  53.870  1.00  0.00           C  
ATOM   1420  CE1 TYR A  92     -35.858  21.227  53.502  1.00  0.00           C  
ATOM   1421  CE2 TYR A  92     -38.149  20.522  53.731  1.00  0.00           C  
ATOM   1422  CZ  TYR A  92     -37.199  21.500  53.558  1.00  0.00           C  
ATOM   1423  OH  TYR A  92     -37.667  22.835  53.494  1.00  0.00           O  
ATOM   1424  HN  TYR A  92     -37.122  16.595  51.868  1.00  0.00           H  
ATOM   1425  HA  TYR A  92     -34.489  17.564  52.523  1.00  0.00           H  
ATOM   1426  HB1 TYR A  92     -35.430  17.562  54.860  1.00  0.00           H  
ATOM   1427  HB2 TYR A  92     -36.946  16.809  54.193  1.00  0.00           H  
ATOM   1428  HD1 TYR A  92     -34.445  19.703  53.771  1.00  0.00           H  
ATOM   1429  HD2 TYR A  92     -38.424  18.403  53.994  1.00  0.00           H  
ATOM   1430  HE1 TYR A  92     -35.124  22.018  53.398  1.00  0.00           H  
ATOM   1431  HE2 TYR A  92     -39.214  20.682  53.764  1.00  0.00           H  
ATOM   1432  HH  TYR A  92     -36.954  23.385  53.159  1.00  0.00           H  
ATOM   1433  N   ARG A  93     -34.802  14.527  52.270  1.00  0.00           N  
ATOM   1434  CA  ARG A  93     -34.043  13.312  52.285  1.00  0.00           C  
ATOM   1435  C   ARG A  93     -34.408  12.269  53.298  1.00  0.00           C  
ATOM   1436  O   ARG A  93     -33.493  11.587  53.734  1.00  0.00           O  
ATOM   1437  CB  ARG A  93     -32.516  13.543  52.233  1.00  0.00           C  
ATOM   1438  CG  ARG A  93     -32.114  14.620  51.216  1.00  0.00           C  
ATOM   1439  CD  ARG A  93     -32.283  14.029  49.821  1.00  0.00           C  
ATOM   1440  NE  ARG A  93     -32.048  15.097  48.806  1.00  0.00           N  
ATOM   1441  CZ  ARG A  93     -31.244  14.980  47.715  1.00  0.00           C  
ATOM   1442  NH1 ARG A  93     -30.627  13.831  47.304  1.00  0.00           N1+
ATOM   1443  NH2 ARG A  93     -31.044  16.066  46.913  1.00  0.00           N  
ATOM   1444  HN  ARG A  93     -35.415  14.585  51.497  1.00  0.00           H  
ATOM   1445  HA  ARG A  93     -34.358  12.809  51.387  1.00  0.00           H  
ATOM   1446  HB1 ARG A  93     -31.905  12.626  52.129  1.00  0.00           H  
ATOM   1447  HB2 ARG A  93     -32.215  13.902  53.235  1.00  0.00           H  
ATOM   1448  HG1 ARG A  93     -31.039  14.857  51.377  1.00  0.00           H  
ATOM   1449  HG2 ARG A  93     -32.672  15.575  51.149  1.00  0.00           H  
ATOM   1450  HD1 ARG A  93     -33.358  13.773  49.627  1.00  0.00           H  
ATOM   1451  HD2 ARG A  93     -31.700  13.098  49.690  1.00  0.00           H  
ATOM   1452  HE  ARG A  93     -32.555  15.955  48.864  1.00  0.00           H  
ATOM   1453 1HH1 ARG A  93     -30.341  13.786  46.353  1.00  0.00           H  
ATOM   1454 2HH1 ARG A  93     -30.416  13.043  47.883  1.00  0.00           H  
ATOM   1455 1HH2 ARG A  93     -31.522  16.934  47.099  1.00  0.00           H  
ATOM   1456 2HH2 ARG A  93     -30.166  16.154  46.426  1.00  0.00           H  
ATOM   1457  N   ILE A  94     -35.677  12.225  53.764  1.00  0.00           N  
ATOM   1458  CA  ILE A  94     -36.197  11.306  54.725  1.00  0.00           C  
ATOM   1459  C   ILE A  94     -36.725  10.167  53.910  1.00  0.00           C  
ATOM   1460  O   ILE A  94     -37.305  10.444  52.863  1.00  0.00           O  
ATOM   1461  CB  ILE A  94     -37.324  11.926  55.482  1.00  0.00           C  
ATOM   1462  CG1 ILE A  94     -36.831  13.154  56.260  1.00  0.00           C  
ATOM   1463  CG2 ILE A  94     -37.856  10.973  56.566  1.00  0.00           C  
ATOM   1464  CD  ILE A  94     -37.942  13.980  56.918  1.00  0.00           C  
ATOM   1465  HN  ILE A  94     -36.285  12.974  53.496  1.00  0.00           H  
ATOM   1466  HA  ILE A  94     -35.423  10.957  55.381  1.00  0.00           H  
ATOM   1467  HB  ILE A  94     -38.112  12.229  54.754  1.00  0.00           H  
ATOM   1468 1HG1 ILE A  94     -36.240  13.706  55.500  1.00  0.00           H  
ATOM   1469 2HG1 ILE A  94     -36.039  12.841  56.966  1.00  0.00           H  
ATOM   1470 1HG2 ILE A  94     -38.718  11.335  57.177  1.00  0.00           H  
ATOM   1471 2HG2 ILE A  94     -36.998  10.741  57.224  1.00  0.00           H  
ATOM   1472 3HG2 ILE A  94     -38.111   9.968  56.178  1.00  0.00           H  
ATOM   1473  HD1 ILE A  94     -38.812  14.204  56.261  1.00  0.00           H  
ATOM   1474  HD2 ILE A  94     -37.555  14.999  57.086  1.00  0.00           H  
ATOM   1475  HD3 ILE A  94     -38.300  13.519  57.863  1.00  0.00           H  
ATOM   1476  N   PRO A  95     -36.410   8.934  54.188  1.00  0.00           N  
ATOM   1477  CA  PRO A  95     -37.068   7.822  53.565  1.00  0.00           C  
ATOM   1478  C   PRO A  95     -38.535   7.656  53.744  1.00  0.00           C  
ATOM   1479  O   PRO A  95     -39.089   7.643  54.847  1.00  0.00           O  
ATOM   1480  CB  PRO A  95     -36.360   6.556  54.058  1.00  0.00           C  
ATOM   1481  CG  PRO A  95     -34.959   7.057  54.451  1.00  0.00           C  
ATOM   1482  CD  PRO A  95     -35.222   8.504  54.907  1.00  0.00           C  
ATOM   1483  HA  PRO A  95     -36.835   7.934  52.525  1.00  0.00           H  
ATOM   1484  HB1 PRO A  95     -36.309   5.828  53.222  1.00  0.00           H  
ATOM   1485  HB2 PRO A  95     -36.872   6.087  54.921  1.00  0.00           H  
ATOM   1486  HG1 PRO A  95     -34.408   6.541  55.271  1.00  0.00           H  
ATOM   1487  HG2 PRO A  95     -34.224   6.932  53.629  1.00  0.00           H  
ATOM   1488  HD1 PRO A  95     -35.528   8.477  55.969  1.00  0.00           H  
ATOM   1489  HD2 PRO A  95     -34.298   9.114  54.873  1.00  0.00           H  
ATOM   1490  N   VAL A  96     -39.190   7.483  52.583  1.00  0.00           N  
ATOM   1491  CA  VAL A  96     -40.614   7.320  52.477  1.00  0.00           C  
ATOM   1492  C   VAL A  96     -41.036   5.962  52.043  1.00  0.00           C  
ATOM   1493  O   VAL A  96     -40.561   5.394  51.063  1.00  0.00           O  
ATOM   1494  CB  VAL A  96     -41.077   8.347  51.486  1.00  0.00           C  
ATOM   1495  CG1 VAL A  96     -42.567   8.268  51.145  1.00  0.00           C  
ATOM   1496  CG2 VAL A  96     -40.722   9.779  51.929  1.00  0.00           C  
ATOM   1497  HN  VAL A  96     -38.623   7.501  51.775  1.00  0.00           H  
ATOM   1498  HA  VAL A  96     -41.035   7.574  53.441  1.00  0.00           H  
ATOM   1499  HB  VAL A  96     -40.598   8.145  50.504  1.00  0.00           H  
ATOM   1500 1HG1 VAL A  96     -42.796   7.293  50.662  1.00  0.00           H  
ATOM   1501 2HG1 VAL A  96     -42.834   9.024  50.379  1.00  0.00           H  
ATOM   1502 3HG1 VAL A  96     -43.136   8.295  52.100  1.00  0.00           H  
ATOM   1503 1HG2 VAL A  96     -40.991   9.886  53.005  1.00  0.00           H  
ATOM   1504 2HG2 VAL A  96     -41.141  10.530  51.235  1.00  0.00           H  
ATOM   1505 3HG2 VAL A  96     -39.633   9.993  51.840  1.00  0.00           H  
ATOM   1506  N   LEU A  97     -41.911   5.282  52.798  1.00  0.00           N  
ATOM   1507  CA  LEU A  97     -42.273   3.927  52.496  1.00  0.00           C  
ATOM   1508  C   LEU A  97     -43.650   3.938  51.934  1.00  0.00           C  
ATOM   1509  O   LEU A  97     -44.598   4.282  52.643  1.00  0.00           O  
ATOM   1510  CB  LEU A  97     -42.337   3.050  53.757  1.00  0.00           C  
ATOM   1511  CG  LEU A  97     -41.046   2.463  54.362  1.00  0.00           C  
ATOM   1512  CD1 LEU A  97     -40.052   3.537  54.842  1.00  0.00           C  
ATOM   1513  CD2 LEU A  97     -41.215   1.360  55.422  1.00  0.00           C  
ATOM   1514  HN  LEU A  97     -42.220   5.619  53.685  1.00  0.00           H  
ATOM   1515  HA  LEU A  97     -41.747   3.391  51.723  1.00  0.00           H  
ATOM   1516  HB1 LEU A  97     -42.971   2.159  53.588  1.00  0.00           H  
ATOM   1517  HB2 LEU A  97     -42.938   3.538  54.562  1.00  0.00           H  
ATOM   1518  HG  LEU A  97     -40.532   1.942  53.521  1.00  0.00           H  
ATOM   1519 1HD1 LEU A  97     -39.117   3.088  55.222  1.00  0.00           H  
ATOM   1520 2HD1 LEU A  97     -40.485   4.072  55.709  1.00  0.00           H  
ATOM   1521 3HD1 LEU A  97     -39.894   4.363  54.110  1.00  0.00           H  
ATOM   1522 1HD2 LEU A  97     -41.686   1.705  56.373  1.00  0.00           H  
ATOM   1523 2HD2 LEU A  97     -40.285   0.787  55.639  1.00  0.00           H  
ATOM   1524 3HD2 LEU A  97     -41.838   0.593  54.912  1.00  0.00           H  
ATOM   1525  N   GLY A  98     -43.790   3.529  50.660  1.00  0.00           N  
ATOM   1526  CA  GLY A  98     -45.051   3.297  50.015  1.00  0.00           C  
ATOM   1527  C   GLY A  98     -45.737   2.064  50.472  1.00  0.00           C  
ATOM   1528  O   GLY A  98     -45.245   0.975  50.153  1.00  0.00           O  
ATOM   1529  HN  GLY A  98     -42.991   3.173  50.185  1.00  0.00           H  
ATOM   1530  HA1 GLY A  98     -44.780   3.085  48.992  1.00  0.00           H  
ATOM   1531  HA2 GLY A  98     -45.643   4.177  50.194  1.00  0.00           H  
ATOM   1532  N   LEU A  99     -46.976   2.186  50.987  1.00  0.00           N  
ATOM   1533  CA  LEU A  99     -47.637   1.027  51.497  1.00  0.00           C  
ATOM   1534  C   LEU A  99     -48.501   0.463  50.417  1.00  0.00           C  
ATOM   1535  O   LEU A  99     -49.083  -0.597  50.633  1.00  0.00           O  
ATOM   1536  CB  LEU A  99     -48.529   1.483  52.664  1.00  0.00           C  
ATOM   1537  CG  LEU A  99     -47.727   2.024  53.856  1.00  0.00           C  
ATOM   1538  CD1 LEU A  99     -48.683   2.798  54.796  1.00  0.00           C  
ATOM   1539  CD2 LEU A  99     -46.975   0.873  54.554  1.00  0.00           C  
ATOM   1540  HN  LEU A  99     -47.286   3.100  51.235  1.00  0.00           H  
ATOM   1541  HA  LEU A  99     -46.910   0.294  51.824  1.00  0.00           H  
ATOM   1542  HB1 LEU A  99     -49.144   0.637  53.026  1.00  0.00           H  
ATOM   1543  HB2 LEU A  99     -49.264   2.268  52.353  1.00  0.00           H  
ATOM   1544  HG  LEU A  99     -46.998   2.767  53.483  1.00  0.00           H  
ATOM   1545 1HD1 LEU A  99     -49.572   2.201  55.080  1.00  0.00           H  
ATOM   1546 2HD1 LEU A  99     -49.158   3.710  54.381  1.00  0.00           H  
ATOM   1547 3HD1 LEU A  99     -48.212   3.116  55.750  1.00  0.00           H  
ATOM   1548 1HD2 LEU A  99     -47.732   0.280  55.108  1.00  0.00           H  
ATOM   1549 2HD2 LEU A  99     -46.140   1.195  55.220  1.00  0.00           H  
ATOM   1550 3HD2 LEU A  99     -46.448   0.212  53.842  1.00  0.00           H  
ATOM   1551  N   THR A 100     -48.495   1.132  49.253  1.00  0.00           N  
ATOM   1552  CA  THR A 100     -49.240   1.000  48.031  1.00  0.00           C  
ATOM   1553  C   THR A 100     -48.542   1.827  47.006  1.00  0.00           C  
ATOM   1554  O   THR A 100     -47.737   2.644  47.452  1.00  0.00           O  
ATOM   1555  CB  THR A 100     -50.650   1.430  48.307  1.00  0.00           C  
ATOM   1556  CG2 THR A 100     -50.657   2.911  48.715  1.00  0.00           C  
ATOM   1557  OG1 THR A 100     -51.434   1.169  47.154  1.00  0.00           O  
ATOM   1558  HN  THR A 100     -47.873   1.903  49.180  1.00  0.00           H  
ATOM   1559  HA  THR A 100     -49.074   0.029  47.592  1.00  0.00           H  
ATOM   1560  HB  THR A 100     -51.088   0.747  49.067  1.00  0.00           H  
ATOM   1561  HG1 THR A 100     -52.134   0.634  47.538  1.00  0.00           H  
ATOM   1562 1HG2 THR A 100     -51.640   3.421  48.789  1.00  0.00           H  
ATOM   1563 2HG2 THR A 100     -49.976   3.551  48.108  1.00  0.00           H  
ATOM   1564 3HG2 THR A 100     -50.092   2.886  49.673  1.00  0.00           H  
ATOM   1565  N   THR A 101     -48.767   1.692  45.689  1.00  0.00           N  
ATOM   1566  CA  THR A 101     -48.083   2.301  44.588  1.00  0.00           C  
ATOM   1567  C   THR A 101     -47.346   1.266  43.815  1.00  0.00           C  
ATOM   1568  O   THR A 101     -46.168   0.938  43.869  1.00  0.00           O  
ATOM   1569  CB  THR A 101     -47.008   3.320  44.813  1.00  0.00           C  
ATOM   1570  CG2 THR A 101     -46.539   3.939  43.480  1.00  0.00           C  
ATOM   1571  OG1 THR A 101     -47.596   4.389  45.528  1.00  0.00           O  
ATOM   1572  HN  THR A 101     -49.471   1.019  45.490  1.00  0.00           H  
ATOM   1573  HA  THR A 101     -48.838   2.826  44.015  1.00  0.00           H  
ATOM   1574  HB  THR A 101     -46.138   2.956  45.397  1.00  0.00           H  
ATOM   1575  HG1 THR A 101     -47.683   4.012  46.406  1.00  0.00           H  
ATOM   1576 1HG2 THR A 101     -46.026   3.110  42.941  1.00  0.00           H  
ATOM   1577 2HG2 THR A 101     -45.855   4.802  43.616  1.00  0.00           H  
ATOM   1578 3HG2 THR A 101     -47.431   4.345  42.954  1.00  0.00           H  
ATOM   1579  N   ARG A 102     -48.173   0.487  43.089  1.00  0.00           N  
ATOM   1580  CA  ARG A 102     -47.745  -0.676  42.388  1.00  0.00           C  
ATOM   1581  C   ARG A 102     -46.987  -0.440  41.129  1.00  0.00           C  
ATOM   1582  O   ARG A 102     -46.294  -1.358  40.681  1.00  0.00           O  
ATOM   1583  CB  ARG A 102     -48.959  -1.620  42.228  1.00  0.00           C  
ATOM   1584  CG  ARG A 102     -49.422  -2.320  43.513  1.00  0.00           C  
ATOM   1585  CD  ARG A 102     -50.765  -3.023  43.316  1.00  0.00           C  
ATOM   1586  NE  ARG A 102     -50.376  -4.382  42.842  1.00  0.00           N  
ATOM   1587  CZ  ARG A 102     -51.237  -5.410  42.605  1.00  0.00           C  
ATOM   1588  NH1 ARG A 102     -52.604  -5.291  42.572  1.00  0.00           N1+
ATOM   1589  NH2 ARG A 102     -50.857  -6.656  42.183  1.00  0.00           N  
ATOM   1590  HN  ARG A 102     -49.027   0.916  42.814  1.00  0.00           H  
ATOM   1591  HA  ARG A 102     -47.055  -1.250  42.991  1.00  0.00           H  
ATOM   1592  HB1 ARG A 102     -48.710  -2.410  41.490  1.00  0.00           H  
ATOM   1593  HB2 ARG A 102     -49.804  -0.995  41.875  1.00  0.00           H  
ATOM   1594  HG1 ARG A 102     -49.628  -1.464  44.196  1.00  0.00           H  
ATOM   1595  HG2 ARG A 102     -48.679  -2.981  43.996  1.00  0.00           H  
ATOM   1596  HD1 ARG A 102     -51.379  -2.537  42.517  1.00  0.00           H  
ATOM   1597  HD2 ARG A 102     -51.377  -3.140  44.238  1.00  0.00           H  
ATOM   1598  HE  ARG A 102     -49.392  -4.546  42.775  1.00  0.00           H  
ATOM   1599 1HH1 ARG A 102     -52.993  -4.415  42.874  1.00  0.00           H  
ATOM   1600 2HH1 ARG A 102     -53.175  -5.990  42.149  1.00  0.00           H  
ATOM   1601 1HH2 ARG A 102     -49.907  -6.661  41.869  1.00  0.00           H  
ATOM   1602 2HH2 ARG A 102     -51.505  -7.335  41.869  1.00  0.00           H  
ATOM   1603  N   MET A 103     -47.034   0.775  40.561  1.00  0.00           N  
ATOM   1604  CA  MET A 103     -46.546   1.073  39.250  1.00  0.00           C  
ATOM   1605  C   MET A 103     -45.077   0.903  39.074  1.00  0.00           C  
ATOM   1606  O   MET A 103     -44.205   1.295  39.851  1.00  0.00           O  
ATOM   1607  CB  MET A 103     -46.983   2.461  38.753  1.00  0.00           C  
ATOM   1608  CG  MET A 103     -48.426   2.503  38.238  1.00  0.00           C  
ATOM   1609  SD  MET A 103     -49.013   1.344  36.973  1.00  0.00           S  
ATOM   1610  CE  MET A 103     -50.680   2.008  36.727  1.00  0.00           C  
ATOM   1611  HN  MET A 103     -47.591   1.473  41.006  1.00  0.00           H  
ATOM   1612  HA  MET A 103     -46.965   0.293  38.636  1.00  0.00           H  
ATOM   1613  HB1 MET A 103     -46.264   2.826  37.973  1.00  0.00           H  
ATOM   1614  HB2 MET A 103     -46.984   3.106  39.655  1.00  0.00           H  
ATOM   1615  HG1 MET A 103     -48.641   3.572  38.030  1.00  0.00           H  
ATOM   1616  HG2 MET A 103     -49.108   2.311  39.096  1.00  0.00           H  
ATOM   1617  HE1 MET A 103     -51.389   1.994  37.595  1.00  0.00           H  
ATOM   1618  HE2 MET A 103     -51.282   1.514  35.938  1.00  0.00           H  
ATOM   1619  HE3 MET A 103     -50.531   3.078  36.517  1.00  0.00           H  
ATOM   1620  N   SER A 104     -44.718   0.417  37.868  1.00  0.00           N  
ATOM   1621  CA  SER A 104     -43.402  -0.042  37.516  1.00  0.00           C  
ATOM   1622  C   SER A 104     -42.422   1.071  37.368  1.00  0.00           C  
ATOM   1623  O   SER A 104     -41.205   0.917  37.459  1.00  0.00           O  
ATOM   1624  CB  SER A 104     -43.520  -0.956  36.289  1.00  0.00           C  
ATOM   1625  OG  SER A 104     -44.267  -2.155  36.435  1.00  0.00           O  
ATOM   1626  HN  SER A 104     -45.389   0.188  37.166  1.00  0.00           H  
ATOM   1627  HA  SER A 104     -42.955  -0.718  38.231  1.00  0.00           H  
ATOM   1628  HB1 SER A 104     -42.478  -1.223  35.997  1.00  0.00           H  
ATOM   1629  HB2 SER A 104     -43.982  -0.395  35.455  1.00  0.00           H  
ATOM   1630  HG1 SER A 104     -45.196  -1.943  36.331  1.00  0.00           H  
ATOM   1631  N   ILE A 105     -42.923   2.288  37.106  1.00  0.00           N  
ATOM   1632  CA  ILE A 105     -42.027   3.381  36.871  1.00  0.00           C  
ATOM   1633  C   ILE A 105     -41.280   3.861  38.059  1.00  0.00           C  
ATOM   1634  O   ILE A 105     -40.159   4.371  38.059  1.00  0.00           O  
ATOM   1635  CB  ILE A 105     -42.580   4.595  36.180  1.00  0.00           C  
ATOM   1636  CG1 ILE A 105     -41.492   5.484  35.562  1.00  0.00           C  
ATOM   1637  CG2 ILE A 105     -43.526   5.410  37.080  1.00  0.00           C  
ATOM   1638  CD  ILE A 105     -42.148   6.725  34.945  1.00  0.00           C  
ATOM   1639  HN  ILE A 105     -43.851   2.508  36.809  1.00  0.00           H  
ATOM   1640  HA  ILE A 105     -41.331   3.015  36.119  1.00  0.00           H  
ATOM   1641  HB  ILE A 105     -43.169   4.183  35.334  1.00  0.00           H  
ATOM   1642 1HG1 ILE A 105     -40.877   5.128  34.714  1.00  0.00           H  
ATOM   1643 2HG1 ILE A 105     -40.836   5.959  36.328  1.00  0.00           H  
ATOM   1644 1HG2 ILE A 105     -43.078   6.162  37.756  1.00  0.00           H  
ATOM   1645 2HG2 ILE A 105     -44.266   4.726  37.552  1.00  0.00           H  
ATOM   1646 3HG2 ILE A 105     -44.079   6.016  36.319  1.00  0.00           H  
ATOM   1647  HD1 ILE A 105     -41.447   7.203  34.229  1.00  0.00           H  
ATOM   1648  HD2 ILE A 105     -42.338   7.418  35.796  1.00  0.00           H  
ATOM   1649  HD3 ILE A 105     -42.963   6.441  34.246  1.00  0.00           H  
ATOM   1650  N   TYR A 106     -41.730   3.669  39.311  1.00  0.00           N  
ATOM   1651  CA  TYR A 106     -41.146   4.128  40.530  1.00  0.00           C  
ATOM   1652  C   TYR A 106     -40.044   3.217  40.962  1.00  0.00           C  
ATOM   1653  O   TYR A 106     -39.363   3.432  41.968  1.00  0.00           O  
ATOM   1654  CB  TYR A 106     -42.288   4.231  41.555  1.00  0.00           C  
ATOM   1655  CG  TYR A 106     -43.337   5.230  41.201  1.00  0.00           C  
ATOM   1656  CD1 TYR A 106     -43.214   6.535  41.589  1.00  0.00           C  
ATOM   1657  CD2 TYR A 106     -44.468   4.800  40.555  1.00  0.00           C  
ATOM   1658  CE1 TYR A 106     -44.305   7.369  41.466  1.00  0.00           C  
ATOM   1659  CE2 TYR A 106     -45.511   5.670  40.333  1.00  0.00           C  
ATOM   1660  CZ  TYR A 106     -45.459   6.942  40.855  1.00  0.00           C  
ATOM   1661  OH  TYR A 106     -46.457   7.862  40.464  1.00  0.00           O  
ATOM   1662  HN  TYR A 106     -42.624   3.252  39.467  1.00  0.00           H  
ATOM   1663  HA  TYR A 106     -40.677   5.068  40.276  1.00  0.00           H  
ATOM   1664  HB1 TYR A 106     -41.871   4.558  42.541  1.00  0.00           H  
ATOM   1665  HB2 TYR A 106     -42.726   3.236  41.757  1.00  0.00           H  
ATOM   1666  HD1 TYR A 106     -42.274   6.868  42.010  1.00  0.00           H  
ATOM   1667  HD2 TYR A 106     -44.498   3.794  40.152  1.00  0.00           H  
ATOM   1668  HE1 TYR A 106     -44.189   8.417  41.701  1.00  0.00           H  
ATOM   1669  HE2 TYR A 106     -46.349   5.387  39.721  1.00  0.00           H  
ATOM   1670  HH  TYR A 106     -46.029   8.713  40.580  1.00  0.00           H  
ATOM   1671  N   SER A 107     -39.860   2.157  40.154  1.00  0.00           N  
ATOM   1672  CA  SER A 107     -38.664   1.388  40.179  1.00  0.00           C  
ATOM   1673  C   SER A 107     -37.447   2.198  39.888  1.00  0.00           C  
ATOM   1674  O   SER A 107     -36.353   1.969  40.386  1.00  0.00           O  
ATOM   1675  CB  SER A 107     -38.744   0.159  39.247  1.00  0.00           C  
ATOM   1676  OG  SER A 107     -39.728  -0.725  39.762  1.00  0.00           O  
ATOM   1677  HN  SER A 107     -40.529   2.030  39.419  1.00  0.00           H  
ATOM   1678  HA  SER A 107     -38.439   1.078  41.194  1.00  0.00           H  
ATOM   1679  HB1 SER A 107     -37.745  -0.321  39.131  1.00  0.00           H  
ATOM   1680  HB2 SER A 107     -39.023   0.510  38.237  1.00  0.00           H  
ATOM   1681  HG1 SER A 107     -39.464  -1.036  40.625  1.00  0.00           H  
ATOM   1682  N   ASP A 108     -37.520   3.227  39.024  1.00  0.00           N  
ATOM   1683  CA  ASP A 108     -36.384   4.052  38.729  1.00  0.00           C  
ATOM   1684  C   ASP A 108     -36.148   5.041  39.815  1.00  0.00           C  
ATOM   1685  O   ASP A 108     -37.048   5.754  40.248  1.00  0.00           O  
ATOM   1686  CB  ASP A 108     -36.668   4.694  37.354  1.00  0.00           C  
ATOM   1687  CG  ASP A 108     -35.625   5.525  36.629  1.00  0.00           C  
ATOM   1688  OD1 ASP A 108     -35.786   5.841  35.418  1.00  0.00           O  
ATOM   1689  OD2 ASP A 108     -34.629   6.013  37.225  1.00  0.00           O1-
ATOM   1690  HN  ASP A 108     -38.400   3.531  38.683  1.00  0.00           H  
ATOM   1691  HA  ASP A 108     -35.509   3.427  38.738  1.00  0.00           H  
ATOM   1692  HB1 ASP A 108     -37.630   5.244  37.346  1.00  0.00           H  
ATOM   1693  HB2 ASP A 108     -36.751   3.800  36.706  1.00  0.00           H  
ATOM   1694  N   LYS A 109     -34.906   5.181  40.304  1.00  0.00           N  
ATOM   1695  CA  LYS A 109     -34.500   6.121  41.301  1.00  0.00           C  
ATOM   1696  C   LYS A 109     -34.572   7.540  40.836  1.00  0.00           C  
ATOM   1697  O   LYS A 109     -34.471   8.476  41.628  1.00  0.00           O  
ATOM   1698  CB  LYS A 109     -33.105   5.742  41.829  1.00  0.00           C  
ATOM   1699  CG  LYS A 109     -33.216   4.512  42.734  1.00  0.00           C  
ATOM   1700  CD  LYS A 109     -31.966   4.138  43.548  1.00  0.00           C  
ATOM   1701  CE  LYS A 109     -30.914   3.539  42.614  1.00  0.00           C  
ATOM   1702  NZ  LYS A 109     -29.966   2.637  43.292  1.00  0.00           N1+
ATOM   1703  HN  LYS A 109     -34.172   4.553  40.044  1.00  0.00           H  
ATOM   1704  HA  LYS A 109     -35.244   6.128  42.085  1.00  0.00           H  
ATOM   1705  HB1 LYS A 109     -32.696   6.554  42.467  1.00  0.00           H  
ATOM   1706  HB2 LYS A 109     -32.504   5.493  40.921  1.00  0.00           H  
ATOM   1707  HG1 LYS A 109     -33.785   3.737  42.193  1.00  0.00           H  
ATOM   1708  HG2 LYS A 109     -33.923   4.817  43.535  1.00  0.00           H  
ATOM   1709  HD1 LYS A 109     -32.282   3.362  44.275  1.00  0.00           H  
ATOM   1710  HD2 LYS A 109     -31.590   5.010  44.126  1.00  0.00           H  
ATOM   1711  HE1 LYS A 109     -30.270   4.323  42.148  1.00  0.00           H  
ATOM   1712  HE2 LYS A 109     -31.385   2.951  41.791  1.00  0.00           H  
ATOM   1713  HZ1 LYS A 109     -29.362   3.188  43.942  1.00  0.00           H  
ATOM   1714  HZ2 LYS A 109     -29.415   2.136  42.558  1.00  0.00           H  
ATOM   1715  HZ3 LYS A 109     -30.518   1.935  43.827  1.00  0.00           H  
ATOM   1716  N   SER A 110     -34.576   7.821  39.519  1.00  0.00           N  
ATOM   1717  CA  SER A 110     -34.705   9.132  38.975  1.00  0.00           C  
ATOM   1718  C   SER A 110     -35.924   9.908  39.364  1.00  0.00           C  
ATOM   1719  O   SER A 110     -35.738  11.105  39.608  1.00  0.00           O  
ATOM   1720  CB  SER A 110     -34.639   9.144  37.439  1.00  0.00           C  
ATOM   1721  OG  SER A 110     -35.748   8.526  36.813  1.00  0.00           O  
ATOM   1722  HN  SER A 110     -34.685   7.107  38.839  1.00  0.00           H  
ATOM   1723  HA  SER A 110     -33.841   9.720  39.259  1.00  0.00           H  
ATOM   1724  HB1 SER A 110     -33.769   8.476  37.261  1.00  0.00           H  
ATOM   1725  HB2 SER A 110     -34.534  10.180  37.051  1.00  0.00           H  
ATOM   1726  HG1 SER A 110     -35.516   7.602  36.641  1.00  0.00           H  
ATOM   1727  N   ILE A 111     -37.077   9.227  39.459  1.00  0.00           N  
ATOM   1728  CA  ILE A 111     -38.389   9.708  39.761  1.00  0.00           C  
ATOM   1729  C   ILE A 111     -38.646  10.478  41.010  1.00  0.00           C  
ATOM   1730  O   ILE A 111     -39.333  11.500  40.913  1.00  0.00           O  
ATOM   1731  CB  ILE A 111     -39.434   8.650  39.609  1.00  0.00           C  
ATOM   1732  CG1 ILE A 111     -39.216   7.775  38.370  1.00  0.00           C  
ATOM   1733  CG2 ILE A 111     -40.818   9.312  39.572  1.00  0.00           C  
ATOM   1734  CD  ILE A 111     -39.337   8.407  36.982  1.00  0.00           C  
ATOM   1735  HN  ILE A 111     -37.040   8.297  39.111  1.00  0.00           H  
ATOM   1736  HA  ILE A 111     -38.500  10.484  39.027  1.00  0.00           H  
ATOM   1737  HB  ILE A 111     -39.337   7.973  40.487  1.00  0.00           H  
ATOM   1738 1HG1 ILE A 111     -39.955   6.945  38.431  1.00  0.00           H  
ATOM   1739 2HG1 ILE A 111     -38.290   7.184  38.535  1.00  0.00           H  
ATOM   1740 1HG2 ILE A 111     -41.302   9.660  40.506  1.00  0.00           H  
ATOM   1741 2HG2 ILE A 111     -41.573   8.552  39.263  1.00  0.00           H  
ATOM   1742 3HG2 ILE A 111     -40.816  10.089  38.785  1.00  0.00           H  
ATOM   1743  HD1 ILE A 111     -38.573   9.159  36.715  1.00  0.00           H  
ATOM   1744  HD2 ILE A 111     -40.256   9.035  36.869  1.00  0.00           H  
ATOM   1745  HD3 ILE A 111     -39.337   7.562  36.249  1.00  0.00           H  
ATOM   1746  N   HSD A 112     -38.202  10.068  42.208  1.00  0.00           N  
ATOM   1747  CA  HSD A 112     -38.509  10.643  43.482  1.00  0.00           C  
ATOM   1748  C   HSD A 112     -37.312  10.480  44.355  1.00  0.00           C  
ATOM   1749  O   HSD A 112     -36.631   9.461  44.422  1.00  0.00           O  
ATOM   1750  CB  HSD A 112     -39.801  10.157  44.163  1.00  0.00           C  
ATOM   1751  CG  HSD A 112     -41.097  10.603  43.559  1.00  0.00           C  
ATOM   1752  CD2 HSD A 112     -42.135   9.829  43.152  1.00  0.00           C  
ATOM   1753  ND1 HSD A 112     -41.509  11.925  43.523  1.00  0.00           N  
ATOM   1754  CE1 HSD A 112     -42.764  11.870  43.003  1.00  0.00           C  
ATOM   1755  NE2 HSD A 112     -43.194  10.638  42.765  1.00  0.00           N  
ATOM   1756  HN  HSD A 112     -37.622   9.263  42.252  1.00  0.00           H  
ATOM   1757  HA  HSD A 112     -38.608  11.714  43.425  1.00  0.00           H  
ATOM   1758  HB1 HSD A 112     -39.803  10.407  45.248  1.00  0.00           H  
ATOM   1759  HB2 HSD A 112     -39.851   9.049  44.094  1.00  0.00           H  
ATOM   1760  HD1 HSD A 112     -40.924  12.701  43.754  1.00  0.00           H  
ATOM   1761  HD2 HSD A 112     -42.200   8.752  43.130  1.00  0.00           H  
ATOM   1762  HE1 HSD A 112     -43.263  12.801  42.748  1.00  0.00           H  
ATOM   1763  N   LEU A 113     -36.908  11.480  45.152  1.00  0.00           N  
ATOM   1764  CA  LEU A 113     -35.862  11.291  46.114  1.00  0.00           C  
ATOM   1765  C   LEU A 113     -36.271  10.405  47.229  1.00  0.00           C  
ATOM   1766  O   LEU A 113     -37.365  10.611  47.762  1.00  0.00           O  
ATOM   1767  CB  LEU A 113     -35.406  12.636  46.714  1.00  0.00           C  
ATOM   1768  CG  LEU A 113     -34.824  13.569  45.639  1.00  0.00           C  
ATOM   1769  CD1 LEU A 113     -34.911  15.034  46.081  1.00  0.00           C  
ATOM   1770  CD2 LEU A 113     -33.392  13.255  45.173  1.00  0.00           C  
ATOM   1771  HN  LEU A 113     -37.381  12.356  45.113  1.00  0.00           H  
ATOM   1772  HA  LEU A 113     -35.068  10.785  45.596  1.00  0.00           H  
ATOM   1773  HB1 LEU A 113     -34.754  12.495  47.595  1.00  0.00           H  
ATOM   1774  HB2 LEU A 113     -36.358  13.076  47.084  1.00  0.00           H  
ATOM   1775  HG  LEU A 113     -35.526  13.525  44.784  1.00  0.00           H  
ATOM   1776 1HD1 LEU A 113     -35.872  15.257  46.589  1.00  0.00           H  
ATOM   1777 2HD1 LEU A 113     -34.702  15.821  45.325  1.00  0.00           H  
ATOM   1778 3HD1 LEU A 113     -34.192  15.126  46.927  1.00  0.00           H  
ATOM   1779 1HD2 LEU A 113     -33.340  12.664  44.224  1.00  0.00           H  
ATOM   1780 2HD2 LEU A 113     -32.893  12.569  45.897  1.00  0.00           H  
ATOM   1781 3HD2 LEU A 113     -32.848  14.214  45.110  1.00  0.00           H  
ATOM   1782  N   SER A 114     -35.488   9.356  47.550  1.00  0.00           N  
ATOM   1783  CA  SER A 114     -35.789   8.411  48.588  1.00  0.00           C  
ATOM   1784  C   SER A 114     -37.155   7.831  48.714  1.00  0.00           C  
ATOM   1785  O   SER A 114     -37.825   8.048  49.715  1.00  0.00           O  
ATOM   1786  CB  SER A 114     -35.341   8.899  49.970  1.00  0.00           C  
ATOM   1787  OG  SER A 114     -33.914   8.921  50.013  1.00  0.00           O  
ATOM   1788  HN  SER A 114     -34.711   9.182  46.961  1.00  0.00           H  
ATOM   1789  HA  SER A 114     -35.194   7.545  48.317  1.00  0.00           H  
ATOM   1790  HB1 SER A 114     -35.686   8.110  50.672  1.00  0.00           H  
ATOM   1791  HB2 SER A 114     -35.840   9.870  50.210  1.00  0.00           H  
ATOM   1792  HG1 SER A 114     -33.508   9.483  49.353  1.00  0.00           H  
ATOM   1793  N   PHE A 115     -37.539   7.019  47.712  1.00  0.00           N  
ATOM   1794  CA  PHE A 115     -38.772   6.285  47.716  1.00  0.00           C  
ATOM   1795  C   PHE A 115     -38.445   4.832  47.851  1.00  0.00           C  
ATOM   1796  O   PHE A 115     -37.578   4.320  47.145  1.00  0.00           O  
ATOM   1797  CB  PHE A 115     -39.717   6.747  46.603  1.00  0.00           C  
ATOM   1798  CG  PHE A 115     -41.043   6.076  46.508  1.00  0.00           C  
ATOM   1799  CD1 PHE A 115     -41.871   6.095  47.617  1.00  0.00           C  
ATOM   1800  CD2 PHE A 115     -41.480   5.381  45.404  1.00  0.00           C  
ATOM   1801  CE1 PHE A 115     -43.170   5.654  47.505  1.00  0.00           C  
ATOM   1802  CE2 PHE A 115     -42.722   4.794  45.340  1.00  0.00           C  
ATOM   1803  CZ  PHE A 115     -43.601   5.030  46.364  1.00  0.00           C  
ATOM   1804  HN  PHE A 115     -36.927   6.915  46.926  1.00  0.00           H  
ATOM   1805  HA  PHE A 115     -39.223   6.586  48.650  1.00  0.00           H  
ATOM   1806  HB1 PHE A 115     -39.222   6.705  45.610  1.00  0.00           H  
ATOM   1807  HB2 PHE A 115     -40.029   7.784  46.841  1.00  0.00           H  
ATOM   1808  HD1 PHE A 115     -41.558   6.588  48.515  1.00  0.00           H  
ATOM   1809  HD2 PHE A 115     -40.855   5.289  44.524  1.00  0.00           H  
ATOM   1810  HE1 PHE A 115     -43.794   5.828  48.370  1.00  0.00           H  
ATOM   1811  HE2 PHE A 115     -43.114   4.440  44.398  1.00  0.00           H  
ATOM   1812  HZ  PHE A 115     -44.617   4.647  46.261  1.00  0.00           H  
ATOM   1813  N   LEU A 116     -39.200   4.154  48.725  1.00  0.00           N  
ATOM   1814  CA  LEU A 116     -39.116   2.737  48.860  1.00  0.00           C  
ATOM   1815  C   LEU A 116     -40.545   2.367  49.097  1.00  0.00           C  
ATOM   1816  O   LEU A 116     -41.305   3.214  49.584  1.00  0.00           O  
ATOM   1817  CB  LEU A 116     -38.332   2.310  50.111  1.00  0.00           C  
ATOM   1818  CG  LEU A 116     -36.864   2.772  50.171  1.00  0.00           C  
ATOM   1819  CD1 LEU A 116     -36.596   4.084  50.939  1.00  0.00           C  
ATOM   1820  CD2 LEU A 116     -35.999   1.703  50.842  1.00  0.00           C  
ATOM   1821  HN  LEU A 116     -39.893   4.525  49.345  1.00  0.00           H  
ATOM   1822  HA  LEU A 116     -38.895   2.255  47.928  1.00  0.00           H  
ATOM   1823  HB1 LEU A 116     -38.303   1.198  50.026  1.00  0.00           H  
ATOM   1824  HB2 LEU A 116     -38.928   2.714  50.959  1.00  0.00           H  
ATOM   1825  HG  LEU A 116     -36.411   2.688  49.163  1.00  0.00           H  
ATOM   1826 1HD1 LEU A 116     -37.226   4.968  50.697  1.00  0.00           H  
ATOM   1827 2HD1 LEU A 116     -35.503   4.307  50.860  1.00  0.00           H  
ATOM   1828 3HD1 LEU A 116     -36.917   3.887  51.980  1.00  0.00           H  
ATOM   1829 1HD2 LEU A 116     -36.229   1.467  51.903  1.00  0.00           H  
ATOM   1830 2HD2 LEU A 116     -34.931   2.029  50.849  1.00  0.00           H  
ATOM   1831 3HD2 LEU A 116     -36.107   0.704  50.364  1.00  0.00           H  
ATOM   1832  N   ARG A 117     -40.908   1.088  48.923  1.00  0.00           N  
ATOM   1833  CA  ARG A 117     -42.263   0.628  49.046  1.00  0.00           C  
ATOM   1834  C   ARG A 117     -42.373  -0.847  49.246  1.00  0.00           C  
ATOM   1835  O   ARG A 117     -41.567  -1.709  48.892  1.00  0.00           O  
ATOM   1836  CB  ARG A 117     -43.068   0.957  47.781  1.00  0.00           C  
ATOM   1837  CG  ARG A 117     -42.277   0.553  46.536  1.00  0.00           C  
ATOM   1838  CD  ARG A 117     -43.093   0.509  45.243  1.00  0.00           C  
ATOM   1839  NE  ARG A 117     -42.209   0.381  44.053  1.00  0.00           N  
ATOM   1840  CZ  ARG A 117     -42.656   0.368  42.760  1.00  0.00           C  
ATOM   1841  NH1 ARG A 117     -43.957   0.560  42.392  1.00  0.00           N1+
ATOM   1842  NH2 ARG A 117     -41.703   0.104  41.811  1.00  0.00           N  
ATOM   1843  HN  ARG A 117     -40.250   0.357  48.784  1.00  0.00           H  
ATOM   1844  HA  ARG A 117     -42.586   0.974  50.008  1.00  0.00           H  
ATOM   1845  HB1 ARG A 117     -43.294   2.049  47.791  1.00  0.00           H  
ATOM   1846  HB2 ARG A 117     -44.068   0.466  47.748  1.00  0.00           H  
ATOM   1847  HG1 ARG A 117     -41.839  -0.446  46.756  1.00  0.00           H  
ATOM   1848  HG2 ARG A 117     -41.462   1.300  46.412  1.00  0.00           H  
ATOM   1849  HD1 ARG A 117     -43.684   1.447  45.233  1.00  0.00           H  
ATOM   1850  HD2 ARG A 117     -43.827  -0.327  45.190  1.00  0.00           H  
ATOM   1851  HE  ARG A 117     -41.258   0.084  44.135  1.00  0.00           H  
ATOM   1852 1HH1 ARG A 117     -44.258   0.758  41.456  1.00  0.00           H  
ATOM   1853 2HH1 ARG A 117     -44.652   0.529  43.102  1.00  0.00           H  
ATOM   1854 1HH2 ARG A 117     -40.813  -0.113  42.219  1.00  0.00           H  
ATOM   1855 2HH2 ARG A 117     -41.970  -0.412  41.005  1.00  0.00           H  
ATOM   1856  N   THR A 118     -43.462  -1.239  49.924  1.00  0.00           N  
ATOM   1857  CA  THR A 118     -43.566  -2.548  50.494  1.00  0.00           C  
ATOM   1858  C   THR A 118     -44.300  -3.566  49.679  1.00  0.00           C  
ATOM   1859  O   THR A 118     -44.574  -4.683  50.115  1.00  0.00           O  
ATOM   1860  CB  THR A 118     -44.150  -2.648  51.872  1.00  0.00           C  
ATOM   1861  CG2 THR A 118     -43.110  -2.103  52.863  1.00  0.00           C  
ATOM   1862  OG1 THR A 118     -45.387  -1.973  52.072  1.00  0.00           O  
ATOM   1863  HN  THR A 118     -44.120  -0.623  50.351  1.00  0.00           H  
ATOM   1864  HA  THR A 118     -42.633  -3.059  50.675  1.00  0.00           H  
ATOM   1865  HB  THR A 118     -44.396  -3.684  52.175  1.00  0.00           H  
ATOM   1866  HG1 THR A 118     -46.022  -2.684  51.989  1.00  0.00           H  
ATOM   1867 1HG2 THR A 118     -43.565  -2.029  53.871  1.00  0.00           H  
ATOM   1868 2HG2 THR A 118     -42.852  -1.034  52.682  1.00  0.00           H  
ATOM   1869 3HG2 THR A 118     -42.267  -2.815  52.892  1.00  0.00           H  
ATOM   1870  N   VAL A 119     -44.716  -3.120  48.479  1.00  0.00           N  
ATOM   1871  CA  VAL A 119     -45.236  -3.997  47.479  1.00  0.00           C  
ATOM   1872  C   VAL A 119     -44.293  -4.027  46.336  1.00  0.00           C  
ATOM   1873  O   VAL A 119     -43.608  -3.035  46.074  1.00  0.00           O  
ATOM   1874  CB  VAL A 119     -46.525  -3.415  46.987  1.00  0.00           C  
ATOM   1875  CG1 VAL A 119     -46.539  -2.163  46.108  1.00  0.00           C  
ATOM   1876  CG2 VAL A 119     -47.450  -4.498  46.400  1.00  0.00           C  
ATOM   1877  HN  VAL A 119     -44.615  -2.144  48.322  1.00  0.00           H  
ATOM   1878  HA  VAL A 119     -45.404  -4.991  47.873  1.00  0.00           H  
ATOM   1879  HB  VAL A 119     -47.050  -3.142  47.933  1.00  0.00           H  
ATOM   1880 1HG1 VAL A 119     -47.580  -2.061  45.722  1.00  0.00           H  
ATOM   1881 2HG1 VAL A 119     -45.820  -2.183  45.267  1.00  0.00           H  
ATOM   1882 3HG1 VAL A 119     -46.309  -1.233  46.679  1.00  0.00           H  
ATOM   1883 1HG2 VAL A 119     -47.781  -5.310  47.086  1.00  0.00           H  
ATOM   1884 2HG2 VAL A 119     -47.042  -4.902  45.446  1.00  0.00           H  
ATOM   1885 3HG2 VAL A 119     -48.370  -3.973  46.074  1.00  0.00           H  
ATOM   1886  N   PRO A 120     -44.019  -5.121  45.681  1.00  0.00           N  
ATOM   1887  CA  PRO A 120     -43.214  -5.173  44.493  1.00  0.00           C  
ATOM   1888  C   PRO A 120     -44.010  -4.577  43.381  1.00  0.00           C  
ATOM   1889  O   PRO A 120     -45.231  -4.742  43.397  1.00  0.00           O  
ATOM   1890  CB  PRO A 120     -42.833  -6.633  44.309  1.00  0.00           C  
ATOM   1891  CG  PRO A 120     -44.023  -7.390  44.916  1.00  0.00           C  
ATOM   1892  CD  PRO A 120     -44.394  -6.472  46.088  1.00  0.00           C  
ATOM   1893  HA  PRO A 120     -42.386  -4.513  44.697  1.00  0.00           H  
ATOM   1894  HB1 PRO A 120     -41.816  -6.874  44.699  1.00  0.00           H  
ATOM   1895  HB2 PRO A 120     -42.761  -6.917  43.238  1.00  0.00           H  
ATOM   1896  HG1 PRO A 120     -44.862  -7.506  44.206  1.00  0.00           H  
ATOM   1897  HG2 PRO A 120     -43.733  -8.370  45.352  1.00  0.00           H  
ATOM   1898  HD1 PRO A 120     -45.485  -6.466  46.276  1.00  0.00           H  
ATOM   1899  HD2 PRO A 120     -43.876  -6.733  47.027  1.00  0.00           H  
ATOM   1900  N   PRO A 121     -43.463  -3.936  42.391  1.00  0.00           N  
ATOM   1901  CA  PRO A 121     -44.195  -3.583  41.206  1.00  0.00           C  
ATOM   1902  C   PRO A 121     -44.693  -4.727  40.385  1.00  0.00           C  
ATOM   1903  O   PRO A 121     -44.195  -5.852  40.409  1.00  0.00           O  
ATOM   1904  CB  PRO A 121     -43.182  -2.696  40.481  1.00  0.00           C  
ATOM   1905  CG  PRO A 121     -41.815  -3.288  40.865  1.00  0.00           C  
ATOM   1906  CD  PRO A 121     -42.053  -3.571  42.363  1.00  0.00           C  
ATOM   1907  HA  PRO A 121     -45.090  -3.024  41.400  1.00  0.00           H  
ATOM   1908  HB1 PRO A 121     -43.383  -1.675  40.859  1.00  0.00           H  
ATOM   1909  HB2 PRO A 121     -43.217  -2.663  39.375  1.00  0.00           H  
ATOM   1910  HG1 PRO A 121     -41.727  -4.217  40.271  1.00  0.00           H  
ATOM   1911  HG2 PRO A 121     -40.909  -2.696  40.618  1.00  0.00           H  
ATOM   1912  HD1 PRO A 121     -41.343  -4.361  42.658  1.00  0.00           H  
ATOM   1913  HD2 PRO A 121     -41.935  -2.608  42.918  1.00  0.00           H  
ATOM   1914  N   TYR A 122     -45.600  -4.554  39.404  1.00  0.00           N  
ATOM   1915  CA  TYR A 122     -46.052  -5.465  38.409  1.00  0.00           C  
ATOM   1916  C   TYR A 122     -45.008  -6.043  37.518  1.00  0.00           C  
ATOM   1917  O   TYR A 122     -45.075  -7.242  37.251  1.00  0.00           O  
ATOM   1918  CB  TYR A 122     -46.999  -4.665  37.487  1.00  0.00           C  
ATOM   1919  CG  TYR A 122     -48.238  -4.308  38.235  1.00  0.00           C  
ATOM   1920  CD1 TYR A 122     -48.439  -2.989  38.555  1.00  0.00           C  
ATOM   1921  CD2 TYR A 122     -49.198  -5.265  38.442  1.00  0.00           C  
ATOM   1922  CE1 TYR A 122     -49.714  -2.631  38.942  1.00  0.00           C  
ATOM   1923  CE2 TYR A 122     -50.403  -4.864  38.972  1.00  0.00           C  
ATOM   1924  CZ  TYR A 122     -50.716  -3.539  39.152  1.00  0.00           C  
ATOM   1925  OH  TYR A 122     -52.024  -3.152  39.507  1.00  0.00           O  
ATOM   1926  HN  TYR A 122     -46.046  -3.661  39.330  1.00  0.00           H  
ATOM   1927  HA  TYR A 122     -46.581  -6.271  38.900  1.00  0.00           H  
ATOM   1928  HB1 TYR A 122     -47.313  -5.177  36.557  1.00  0.00           H  
ATOM   1929  HB2 TYR A 122     -46.523  -3.713  37.161  1.00  0.00           H  
ATOM   1930  HD1 TYR A 122     -47.709  -2.232  38.316  1.00  0.00           H  
ATOM   1931  HD2 TYR A 122     -49.082  -6.332  38.333  1.00  0.00           H  
ATOM   1932  HE1 TYR A 122     -49.967  -1.616  39.228  1.00  0.00           H  
ATOM   1933  HE2 TYR A 122     -51.241  -5.528  39.159  1.00  0.00           H  
ATOM   1934  HH  TYR A 122     -52.069  -2.226  39.243  1.00  0.00           H  
ATOM   1935  N   SER A 123     -44.025  -5.281  37.004  1.00  0.00           N  
ATOM   1936  CA  SER A 123     -42.854  -5.856  36.416  1.00  0.00           C  
ATOM   1937  C   SER A 123     -42.223  -7.043  37.063  1.00  0.00           C  
ATOM   1938  O   SER A 123     -41.617  -7.917  36.462  1.00  0.00           O  
ATOM   1939  CB  SER A 123     -41.713  -4.826  36.311  1.00  0.00           C  
ATOM   1940  OG  SER A 123     -41.551  -4.145  37.550  1.00  0.00           O  
ATOM   1941  HN  SER A 123     -44.075  -4.285  37.043  1.00  0.00           H  
ATOM   1942  HA  SER A 123     -43.078  -6.293  35.453  1.00  0.00           H  
ATOM   1943  HB1 SER A 123     -42.076  -4.045  35.607  1.00  0.00           H  
ATOM   1944  HB2 SER A 123     -40.776  -5.284  35.932  1.00  0.00           H  
ATOM   1945  HG1 SER A 123     -40.775  -3.588  37.501  1.00  0.00           H  
ATOM   1946  N   HSE A 124     -42.258  -7.175  38.410  1.00  0.00           N  
ATOM   1947  CA  HSE A 124     -41.499  -8.164  39.099  1.00  0.00           C  
ATOM   1948  C   HSE A 124     -42.154  -9.505  39.071  1.00  0.00           C  
ATOM   1949  O   HSE A 124     -41.588 -10.488  39.533  1.00  0.00           O  
ATOM   1950  CB  HSE A 124     -41.287  -7.850  40.596  1.00  0.00           C  
ATOM   1951  CG  HSE A 124     -40.295  -6.779  40.923  1.00  0.00           C  
ATOM   1952  CD2 HSE A 124     -39.654  -5.802  40.228  1.00  0.00           C  
ATOM   1953  ND1 HSE A 124     -39.896  -6.728  42.249  1.00  0.00           N  
ATOM   1954  CE1 HSE A 124     -39.001  -5.759  42.311  1.00  0.00           C  
ATOM   1955  NE2 HSE A 124     -38.809  -5.154  41.103  1.00  0.00           N  
ATOM   1956  HN  HSE A 124     -42.543  -6.455  39.037  1.00  0.00           H  
ATOM   1957  HA  HSE A 124     -40.605  -8.361  38.545  1.00  0.00           H  
ATOM   1958  HB1 HSE A 124     -40.722  -8.727  40.964  1.00  0.00           H  
ATOM   1959  HB2 HSE A 124     -42.190  -7.684  41.230  1.00  0.00           H  
ATOM   1960  HD2 HSE A 124     -39.806  -5.434  39.214  1.00  0.00           H  
ATOM   1961  HE1 HSE A 124     -38.302  -5.632  43.132  1.00  0.00           H  
ATOM   1962  HE2 HSE A 124     -38.097  -4.486  40.902  1.00  0.00           H  
ATOM   1963  N   GLN A 125     -43.396  -9.542  38.540  1.00  0.00           N  
ATOM   1964  CA  GLN A 125     -44.066 -10.731  38.118  1.00  0.00           C  
ATOM   1965  C   GLN A 125     -43.341 -11.539  37.099  1.00  0.00           C  
ATOM   1966  O   GLN A 125     -43.500 -12.760  37.053  1.00  0.00           O  
ATOM   1967  CB  GLN A 125     -45.471 -10.459  37.542  1.00  0.00           C  
ATOM   1968  CG  GLN A 125     -46.346 -10.141  38.756  1.00  0.00           C  
ATOM   1969  CD  GLN A 125     -47.692  -9.688  38.203  1.00  0.00           C  
ATOM   1970  NE2 GLN A 125     -47.703  -8.564  37.447  1.00  0.00           N  
ATOM   1971  OE1 GLN A 125     -48.712 -10.330  38.448  1.00  0.00           O  
ATOM   1972  HN  GLN A 125     -43.820  -8.713  38.190  1.00  0.00           H  
ATOM   1973  HA  GLN A 125     -44.195 -11.305  39.018  1.00  0.00           H  
ATOM   1974  HB1 GLN A 125     -45.935 -11.338  37.042  1.00  0.00           H  
ATOM   1975  HB2 GLN A 125     -45.413  -9.644  36.788  1.00  0.00           H  
ATOM   1976  HG1 GLN A 125     -45.939  -9.307  39.366  1.00  0.00           H  
ATOM   1977  HG2 GLN A 125     -46.630 -11.058  39.322  1.00  0.00           H  
ATOM   1978 1HE2 GLN A 125     -46.833  -8.147  37.183  1.00  0.00           H  
ATOM   1979 2HE2 GLN A 125     -48.624  -8.324  37.119  1.00  0.00           H  
ATOM   1980  N   SER A 126     -42.410 -10.940  36.336  1.00  0.00           N  
ATOM   1981  CA  SER A 126     -41.495 -11.585  35.436  1.00  0.00           C  
ATOM   1982  C   SER A 126     -40.767 -12.756  35.993  1.00  0.00           C  
ATOM   1983  O   SER A 126     -40.614 -13.797  35.357  1.00  0.00           O  
ATOM   1984  CB  SER A 126     -40.400 -10.632  34.945  1.00  0.00           C  
ATOM   1985  OG  SER A 126     -39.848  -9.960  36.075  1.00  0.00           O  
ATOM   1986  HN  SER A 126     -42.117 -10.003  36.476  1.00  0.00           H  
ATOM   1987  HA  SER A 126     -42.121 -11.972  34.640  1.00  0.00           H  
ATOM   1988  HB1 SER A 126     -40.941  -9.842  34.370  1.00  0.00           H  
ATOM   1989  HB2 SER A 126     -39.654 -11.133  34.294  1.00  0.00           H  
ATOM   1990  HG1 SER A 126     -40.446  -9.255  36.323  1.00  0.00           H  
ATOM   1991  N   SER A 127     -40.439 -12.670  37.295  1.00  0.00           N  
ATOM   1992  CA  SER A 127     -39.798 -13.603  38.166  1.00  0.00           C  
ATOM   1993  C   SER A 127     -40.538 -14.868  38.396  1.00  0.00           C  
ATOM   1994  O   SER A 127     -39.904 -15.920  38.512  1.00  0.00           O  
ATOM   1995  CB  SER A 127     -39.406 -13.012  39.536  1.00  0.00           C  
ATOM   1996  OG  SER A 127     -38.278 -12.161  39.378  1.00  0.00           O  
ATOM   1997  HN  SER A 127     -40.580 -11.785  37.732  1.00  0.00           H  
ATOM   1998  HA  SER A 127     -38.940 -13.894  37.571  1.00  0.00           H  
ATOM   1999  HB1 SER A 127     -39.145 -13.941  40.084  1.00  0.00           H  
ATOM   2000  HB2 SER A 127     -40.245 -12.508  40.042  1.00  0.00           H  
ATOM   2001  HG1 SER A 127     -37.478 -12.678  39.330  1.00  0.00           H  
ATOM   2002  N   VAL A 128     -41.865 -14.715  38.573  1.00  0.00           N  
ATOM   2003  CA  VAL A 128     -42.756 -15.817  38.785  1.00  0.00           C  
ATOM   2004  C   VAL A 128     -42.827 -16.606  37.529  1.00  0.00           C  
ATOM   2005  O   VAL A 128     -42.765 -17.835  37.642  1.00  0.00           O  
ATOM   2006  CB  VAL A 128     -44.091 -15.393  39.323  1.00  0.00           C  
ATOM   2007  CG1 VAL A 128     -44.960 -16.599  39.727  1.00  0.00           C  
ATOM   2008  CG2 VAL A 128     -43.963 -14.459  40.529  1.00  0.00           C  
ATOM   2009  HN  VAL A 128     -42.318 -13.831  38.520  1.00  0.00           H  
ATOM   2010  HA  VAL A 128     -42.306 -16.366  39.602  1.00  0.00           H  
ATOM   2011  HB  VAL A 128     -44.729 -14.843  38.595  1.00  0.00           H  
ATOM   2012 1HG1 VAL A 128     -44.320 -17.373  40.212  1.00  0.00           H  
ATOM   2013 2HG1 VAL A 128     -45.339 -17.079  38.803  1.00  0.00           H  
ATOM   2014 3HG1 VAL A 128     -45.801 -16.148  40.311  1.00  0.00           H  
ATOM   2015 1HG2 VAL A 128     -44.957 -14.080  40.851  1.00  0.00           H  
ATOM   2016 2HG2 VAL A 128     -43.284 -13.593  40.349  1.00  0.00           H  
ATOM   2017 3HG2 VAL A 128     -43.633 -15.088  41.384  1.00  0.00           H  
ATOM   2018  N   TRP A 129     -42.960 -15.921  36.383  1.00  0.00           N  
ATOM   2019  CA  TRP A 129     -42.916 -16.568  35.104  1.00  0.00           C  
ATOM   2020  C   TRP A 129     -41.587 -17.187  34.849  1.00  0.00           C  
ATOM   2021  O   TRP A 129     -41.500 -18.291  34.303  1.00  0.00           O  
ATOM   2022  CB  TRP A 129     -43.214 -15.616  33.931  1.00  0.00           C  
ATOM   2023  CG  TRP A 129     -44.426 -14.752  33.896  1.00  0.00           C  
ATOM   2024  CD1 TRP A 129     -45.676 -14.974  34.406  1.00  0.00           C  
ATOM   2025  CD2 TRP A 129     -44.476 -13.454  33.295  1.00  0.00           C  
ATOM   2026  CE2 TRP A 129     -45.755 -12.952  33.449  1.00  0.00           C  
ATOM   2027  CE3 TRP A 129     -43.526 -12.634  32.771  1.00  0.00           C  
ATOM   2028  NE1 TRP A 129     -46.476 -13.903  34.131  1.00  0.00           N  
ATOM   2029  CZ2 TRP A 129     -46.158 -11.791  32.866  1.00  0.00           C  
ATOM   2030  CZ3 TRP A 129     -43.807 -11.379  32.294  1.00  0.00           C  
ATOM   2031  CH2 TRP A 129     -45.138 -11.017  32.366  1.00  0.00           C  
ATOM   2032  HN  TRP A 129     -43.025 -14.923  36.446  1.00  0.00           H  
ATOM   2033  HA  TRP A 129     -43.704 -17.307  35.152  1.00  0.00           H  
ATOM   2034  HB1 TRP A 129     -43.200 -16.190  32.982  1.00  0.00           H  
ATOM   2035  HB2 TRP A 129     -42.343 -14.943  33.842  1.00  0.00           H  
ATOM   2036  HD1 TRP A 129     -45.925 -15.800  35.054  1.00  0.00           H  
ATOM   2037  HE1 TRP A 129     -47.440 -13.708  34.074  1.00  0.00           H  
ATOM   2038  HE3 TRP A 129     -42.503 -12.977  32.651  1.00  0.00           H  
ATOM   2039  HZ2 TRP A 129     -47.184 -11.463  32.843  1.00  0.00           H  
ATOM   2040  HZ3 TRP A 129     -43.046 -10.742  31.866  1.00  0.00           H  
ATOM   2041  HH2 TRP A 129     -45.398 -10.053  31.943  1.00  0.00           H  
ATOM   2042  N   PHE A 130     -40.469 -16.551  35.259  1.00  0.00           N  
ATOM   2043  CA  PHE A 130     -39.203 -17.209  35.229  1.00  0.00           C  
ATOM   2044  C   PHE A 130     -39.120 -18.518  35.945  1.00  0.00           C  
ATOM   2045  O   PHE A 130     -38.712 -19.508  35.344  1.00  0.00           O  
ATOM   2046  CB  PHE A 130     -38.125 -16.244  35.755  1.00  0.00           C  
ATOM   2047  CG  PHE A 130     -36.734 -16.795  35.779  1.00  0.00           C  
ATOM   2048  CD1 PHE A 130     -36.324 -17.562  34.714  1.00  0.00           C  
ATOM   2049  CD2 PHE A 130     -35.802 -16.431  36.716  1.00  0.00           C  
ATOM   2050  CE1 PHE A 130     -35.034 -17.996  34.605  1.00  0.00           C  
ATOM   2051  CE2 PHE A 130     -34.484 -16.778  36.567  1.00  0.00           C  
ATOM   2052  CZ  PHE A 130     -34.139 -17.710  35.625  1.00  0.00           C  
ATOM   2053  HN  PHE A 130     -40.531 -15.568  35.402  1.00  0.00           H  
ATOM   2054  HA  PHE A 130     -39.057 -17.468  34.196  1.00  0.00           H  
ATOM   2055  HB1 PHE A 130     -38.424 -15.727  36.685  1.00  0.00           H  
ATOM   2056  HB2 PHE A 130     -38.075 -15.379  35.068  1.00  0.00           H  
ATOM   2057  HD1 PHE A 130     -36.973 -17.810  33.883  1.00  0.00           H  
ATOM   2058  HD2 PHE A 130     -36.037 -15.695  37.467  1.00  0.00           H  
ATOM   2059  HE1 PHE A 130     -34.697 -18.680  33.848  1.00  0.00           H  
ATOM   2060  HE2 PHE A 130     -33.735 -16.482  37.290  1.00  0.00           H  
ATOM   2061  HZ  PHE A 130     -33.169 -18.162  35.445  1.00  0.00           H  
ATOM   2062  N   GLU A 131     -39.679 -18.586  37.167  1.00  0.00           N  
ATOM   2063  CA  GLU A 131     -39.700 -19.805  37.902  1.00  0.00           C  
ATOM   2064  C   GLU A 131     -40.678 -20.810  37.393  1.00  0.00           C  
ATOM   2065  O   GLU A 131     -40.380 -22.003  37.513  1.00  0.00           O  
ATOM   2066  CB  GLU A 131     -39.956 -19.627  39.410  1.00  0.00           C  
ATOM   2067  CG  GLU A 131     -38.905 -18.723  40.060  1.00  0.00           C  
ATOM   2068  CD  GLU A 131     -37.533 -19.370  40.029  1.00  0.00           C  
ATOM   2069  OE1 GLU A 131     -36.521 -18.702  40.402  1.00  0.00           O  
ATOM   2070  OE2 GLU A 131     -37.425 -20.567  39.655  1.00  0.00           O1-
ATOM   2071  HN  GLU A 131     -40.061 -17.833  37.704  1.00  0.00           H  
ATOM   2072  HA  GLU A 131     -38.713 -20.254  37.801  1.00  0.00           H  
ATOM   2073  HB1 GLU A 131     -39.920 -20.556  40.024  1.00  0.00           H  
ATOM   2074  HB2 GLU A 131     -40.917 -19.096  39.615  1.00  0.00           H  
ATOM   2075  HG1 GLU A 131     -39.076 -18.543  41.142  1.00  0.00           H  
ATOM   2076  HG2 GLU A 131     -38.797 -17.763  39.512  1.00  0.00           H  
ATOM   2077  N   MET A 132     -41.764 -20.461  36.688  1.00  0.00           N  
ATOM   2078  CA  MET A 132     -42.594 -21.341  35.934  1.00  0.00           C  
ATOM   2079  C   MET A 132     -41.941 -21.903  34.714  1.00  0.00           C  
ATOM   2080  O   MET A 132     -42.144 -23.074  34.415  1.00  0.00           O  
ATOM   2081  CB  MET A 132     -43.880 -20.686  35.396  1.00  0.00           C  
ATOM   2082  CG  MET A 132     -44.880 -20.453  36.536  1.00  0.00           C  
ATOM   2083  SD  MET A 132     -46.592 -20.316  35.949  1.00  0.00           S  
ATOM   2084  CE  MET A 132     -46.525 -18.714  35.103  1.00  0.00           C  
ATOM   2085  HN  MET A 132     -41.973 -19.486  36.726  1.00  0.00           H  
ATOM   2086  HA  MET A 132     -42.872 -22.200  36.524  1.00  0.00           H  
ATOM   2087  HB1 MET A 132     -44.285 -21.297  34.558  1.00  0.00           H  
ATOM   2088  HB2 MET A 132     -43.718 -19.680  34.963  1.00  0.00           H  
ATOM   2089  HG1 MET A 132     -44.654 -19.618  37.223  1.00  0.00           H  
ATOM   2090  HG2 MET A 132     -44.805 -21.408  37.109  1.00  0.00           H  
ATOM   2091  HE1 MET A 132     -45.766 -18.722  34.296  1.00  0.00           H  
ATOM   2092  HE2 MET A 132     -46.257 -17.801  35.676  1.00  0.00           H  
ATOM   2093  HE3 MET A 132     -47.519 -18.465  34.668  1.00  0.00           H  
ATOM   2094  N   MET A 133     -41.072 -21.133  34.049  1.00  0.00           N  
ATOM   2095  CA  MET A 133     -40.310 -21.618  32.927  1.00  0.00           C  
ATOM   2096  C   MET A 133     -39.467 -22.790  33.246  1.00  0.00           C  
ATOM   2097  O   MET A 133     -39.346 -23.770  32.508  1.00  0.00           O  
ATOM   2098  CB  MET A 133     -39.654 -20.524  32.064  1.00  0.00           C  
ATOM   2099  CG  MET A 133     -40.653 -19.718  31.235  1.00  0.00           C  
ATOM   2100  SD  MET A 133     -40.088 -18.036  30.848  1.00  0.00           S  
ATOM   2101  CE  MET A 133     -38.719 -18.547  29.775  1.00  0.00           C  
ATOM   2102  HN  MET A 133     -41.082 -20.187  34.363  1.00  0.00           H  
ATOM   2103  HA  MET A 133     -41.044 -22.177  32.353  1.00  0.00           H  
ATOM   2104  HB1 MET A 133     -38.970 -20.980  31.328  1.00  0.00           H  
ATOM   2105  HB2 MET A 133     -39.118 -19.947  32.863  1.00  0.00           H  
ATOM   2106  HG1 MET A 133     -41.606 -19.632  31.802  1.00  0.00           H  
ATOM   2107  HG2 MET A 133     -40.841 -20.232  30.260  1.00  0.00           H  
ATOM   2108  HE1 MET A 133     -38.601 -17.743  29.018  1.00  0.00           H  
ATOM   2109  HE2 MET A 133     -38.954 -19.422  29.128  1.00  0.00           H  
ATOM   2110  HE3 MET A 133     -37.825 -18.683  30.423  1.00  0.00           H  
ATOM   2111  N   ARG A 134     -38.780 -22.787  34.408  1.00  0.00           N  
ATOM   2112  CA  ARG A 134     -37.985 -23.866  34.908  1.00  0.00           C  
ATOM   2113  C   ARG A 134     -38.849 -24.976  35.401  1.00  0.00           C  
ATOM   2114  O   ARG A 134     -38.634 -26.086  34.921  1.00  0.00           O  
ATOM   2115  CB  ARG A 134     -36.978 -23.306  35.928  1.00  0.00           C  
ATOM   2116  CG  ARG A 134     -36.092 -22.254  35.251  1.00  0.00           C  
ATOM   2117  CD  ARG A 134     -34.790 -21.796  35.897  1.00  0.00           C  
ATOM   2118  NE  ARG A 134     -35.153 -21.149  37.188  1.00  0.00           N  
ATOM   2119  CZ  ARG A 134     -34.345 -21.146  38.285  1.00  0.00           C  
ATOM   2120  NH1 ARG A 134     -33.034 -21.528  38.277  1.00  0.00           N1+
ATOM   2121  NH2 ARG A 134     -34.799 -20.838  39.536  1.00  0.00           N  
ATOM   2122  HN  ARG A 134     -38.873 -21.978  34.983  1.00  0.00           H  
ATOM   2123  HA  ARG A 134     -37.451 -24.175  34.029  1.00  0.00           H  
ATOM   2124  HB1 ARG A 134     -36.335 -24.090  36.390  1.00  0.00           H  
ATOM   2125  HB2 ARG A 134     -37.645 -22.813  36.664  1.00  0.00           H  
ATOM   2126  HG1 ARG A 134     -36.717 -21.344  35.102  1.00  0.00           H  
ATOM   2127  HG2 ARG A 134     -35.979 -22.639  34.216  1.00  0.00           H  
ATOM   2128  HD1 ARG A 134     -34.259 -21.182  35.144  1.00  0.00           H  
ATOM   2129  HD2 ARG A 134     -34.110 -22.657  36.110  1.00  0.00           H  
ATOM   2130  HE  ARG A 134     -36.071 -20.788  37.350  1.00  0.00           H  
ATOM   2131 1HH1 ARG A 134     -32.556 -21.459  37.399  1.00  0.00           H  
ATOM   2132 2HH1 ARG A 134     -32.502 -21.266  39.082  1.00  0.00           H  
ATOM   2133 1HH2 ARG A 134     -34.108 -20.745  40.254  1.00  0.00           H  
ATOM   2134 2HH2 ARG A 134     -35.774 -20.743  39.750  1.00  0.00           H  
ATOM   2135  N   VAL A 135     -39.865 -24.706  36.241  1.00  0.00           N  
ATOM   2136  CA  VAL A 135     -40.702 -25.674  36.883  1.00  0.00           C  
ATOM   2137  C   VAL A 135     -41.413 -26.494  35.865  1.00  0.00           C  
ATOM   2138  O   VAL A 135     -41.452 -27.723  35.948  1.00  0.00           O  
ATOM   2139  CB  VAL A 135     -41.470 -25.066  38.017  1.00  0.00           C  
ATOM   2140  CG1 VAL A 135     -42.364 -26.175  38.609  1.00  0.00           C  
ATOM   2141  CG2 VAL A 135     -40.518 -24.654  39.149  1.00  0.00           C  
ATOM   2142  HN  VAL A 135     -40.052 -23.822  36.657  1.00  0.00           H  
ATOM   2143  HA  VAL A 135     -40.096 -26.460  37.322  1.00  0.00           H  
ATOM   2144  HB  VAL A 135     -42.025 -24.181  37.637  1.00  0.00           H  
ATOM   2145 1HG1 VAL A 135     -43.305 -26.256  38.024  1.00  0.00           H  
ATOM   2146 2HG1 VAL A 135     -42.767 -25.844  39.596  1.00  0.00           H  
ATOM   2147 3HG1 VAL A 135     -41.839 -27.135  38.723  1.00  0.00           H  
ATOM   2148 1HG2 VAL A 135     -40.026 -25.474  39.710  1.00  0.00           H  
ATOM   2149 2HG2 VAL A 135     -41.091 -24.057  39.895  1.00  0.00           H  
ATOM   2150 3HG2 VAL A 135     -39.715 -23.957  38.819  1.00  0.00           H  
ATOM   2151  N   TYR A 136     -41.972 -25.934  34.774  1.00  0.00           N  
ATOM   2152  CA  TYR A 136     -42.721 -26.709  33.829  1.00  0.00           C  
ATOM   2153  C   TYR A 136     -41.989 -26.958  32.567  1.00  0.00           C  
ATOM   2154  O   TYR A 136     -42.483 -27.620  31.651  1.00  0.00           O  
ATOM   2155  CB  TYR A 136     -44.085 -26.080  33.529  1.00  0.00           C  
ATOM   2156  CG  TYR A 136     -44.907 -26.017  34.773  1.00  0.00           C  
ATOM   2157  CD1 TYR A 136     -45.097 -24.783  35.361  1.00  0.00           C  
ATOM   2158  CD2 TYR A 136     -45.310 -27.159  35.407  1.00  0.00           C  
ATOM   2159  CE1 TYR A 136     -45.731 -24.673  36.571  1.00  0.00           C  
ATOM   2160  CE2 TYR A 136     -46.071 -27.032  36.542  1.00  0.00           C  
ATOM   2161  CZ  TYR A 136     -46.307 -25.799  37.108  1.00  0.00           C  
ATOM   2162  OH  TYR A 136     -47.128 -25.599  38.240  1.00  0.00           O  
ATOM   2163  HN  TYR A 136     -41.921 -24.965  34.535  1.00  0.00           H  
ATOM   2164  HA  TYR A 136     -42.866 -27.650  34.335  1.00  0.00           H  
ATOM   2165  HB1 TYR A 136     -44.741 -26.723  32.903  1.00  0.00           H  
ATOM   2166  HB2 TYR A 136     -43.929 -25.128  32.971  1.00  0.00           H  
ATOM   2167  HD1 TYR A 136     -44.674 -23.869  34.961  1.00  0.00           H  
ATOM   2168  HD2 TYR A 136     -45.086 -28.098  34.918  1.00  0.00           H  
ATOM   2169  HE1 TYR A 136     -45.729 -23.738  37.097  1.00  0.00           H  
ATOM   2170  HE2 TYR A 136     -46.648 -27.828  36.992  1.00  0.00           H  
ATOM   2171  HH  TYR A 136     -47.653 -26.407  38.270  1.00  0.00           H  
ATOM   2172  N   SER A 137     -40.745 -26.446  32.461  1.00  0.00           N  
ATOM   2173  CA  SER A 137     -39.741 -26.656  31.465  1.00  0.00           C  
ATOM   2174  C   SER A 137     -39.999 -26.111  30.098  1.00  0.00           C  
ATOM   2175  O   SER A 137     -39.837 -26.719  29.044  1.00  0.00           O  
ATOM   2176  CB  SER A 137     -39.425 -28.146  31.292  1.00  0.00           C  
ATOM   2177  OG  SER A 137     -38.867 -28.669  32.488  1.00  0.00           O  
ATOM   2178  HN  SER A 137     -40.466 -25.774  33.145  1.00  0.00           H  
ATOM   2179  HA  SER A 137     -38.809 -26.172  31.716  1.00  0.00           H  
ATOM   2180  HB1 SER A 137     -38.638 -28.190  30.496  1.00  0.00           H  
ATOM   2181  HB2 SER A 137     -40.305 -28.760  30.999  1.00  0.00           H  
ATOM   2182  HG1 SER A 137     -38.103 -28.175  32.774  1.00  0.00           H  
ATOM   2183  N   TRP A 138     -40.347 -24.812  30.088  1.00  0.00           N  
ATOM   2184  CA  TRP A 138     -40.386 -24.020  28.901  1.00  0.00           C  
ATOM   2185  C   TRP A 138     -39.083 -23.368  28.569  1.00  0.00           C  
ATOM   2186  O   TRP A 138     -38.328 -22.916  29.426  1.00  0.00           O  
ATOM   2187  CB  TRP A 138     -41.495 -22.946  28.975  1.00  0.00           C  
ATOM   2188  CG  TRP A 138     -42.811 -23.632  29.184  1.00  0.00           C  
ATOM   2189  CD1 TRP A 138     -43.184 -24.733  28.474  1.00  0.00           C  
ATOM   2190  CD2 TRP A 138     -43.806 -23.362  30.173  1.00  0.00           C  
ATOM   2191  CE2 TRP A 138     -44.835 -24.258  29.959  1.00  0.00           C  
ATOM   2192  CE3 TRP A 138     -43.883 -22.463  31.181  1.00  0.00           C  
ATOM   2193  NE1 TRP A 138     -44.426 -25.077  28.931  1.00  0.00           N  
ATOM   2194  CZ2 TRP A 138     -45.986 -24.232  30.673  1.00  0.00           C  
ATOM   2195  CZ3 TRP A 138     -45.063 -22.360  31.887  1.00  0.00           C  
ATOM   2196  CH2 TRP A 138     -46.077 -23.258  31.650  1.00  0.00           C  
ATOM   2197  HN  TRP A 138     -40.432 -24.292  30.945  1.00  0.00           H  
ATOM   2198  HA  TRP A 138     -40.529 -24.586  27.994  1.00  0.00           H  
ATOM   2199  HB1 TRP A 138     -41.477 -22.390  28.013  1.00  0.00           H  
ATOM   2200  HB2 TRP A 138     -41.265 -22.303  29.840  1.00  0.00           H  
ATOM   2201  HD1 TRP A 138     -42.696 -25.136  27.607  1.00  0.00           H  
ATOM   2202  HE1 TRP A 138     -44.871 -25.931  28.737  1.00  0.00           H  
ATOM   2203  HE3 TRP A 138     -43.055 -21.817  31.446  1.00  0.00           H  
ATOM   2204  HZ2 TRP A 138     -46.808 -24.891  30.447  1.00  0.00           H  
ATOM   2205  HZ3 TRP A 138     -45.103 -21.611  32.661  1.00  0.00           H  
ATOM   2206  HH2 TRP A 138     -47.008 -23.030  32.151  1.00  0.00           H  
ATOM   2207  N   ASN A 139     -38.751 -23.213  27.277  1.00  0.00           N  
ATOM   2208  CA  ASN A 139     -37.462 -22.828  26.814  1.00  0.00           C  
ATOM   2209  C   ASN A 139     -37.530 -21.948  25.610  1.00  0.00           C  
ATOM   2210  O   ASN A 139     -36.554 -21.294  25.252  1.00  0.00           O  
ATOM   2211  CB  ASN A 139     -36.661 -24.085  26.430  1.00  0.00           C  
ATOM   2212  CG  ASN A 139     -35.155 -23.919  26.335  1.00  0.00           C  
ATOM   2213  ND2 ASN A 139     -34.551 -24.697  25.404  1.00  0.00           N  
ATOM   2214  OD1 ASN A 139     -34.494 -23.115  26.994  1.00  0.00           O  
ATOM   2215  HN  ASN A 139     -39.387 -23.438  26.538  1.00  0.00           H  
ATOM   2216  HA  ASN A 139     -36.954 -22.264  27.587  1.00  0.00           H  
ATOM   2217  HB1 ASN A 139     -36.950 -24.507  25.441  1.00  0.00           H  
ATOM   2218  HB2 ASN A 139     -36.952 -24.855  27.173  1.00  0.00           H  
ATOM   2219 1HD2 ASN A 139     -33.555 -24.659  25.320  1.00  0.00           H  
ATOM   2220 2HD2 ASN A 139     -35.149 -24.980  24.652  1.00  0.00           H  
ATOM   2221  N   HSD A 140     -38.613 -21.922  24.806  1.00  0.00           N  
ATOM   2222  CA  HSD A 140     -38.762 -21.091  23.655  1.00  0.00           C  
ATOM   2223  C   HSD A 140     -40.075 -20.388  23.770  1.00  0.00           C  
ATOM   2224  O   HSD A 140     -41.092 -21.030  24.025  1.00  0.00           O  
ATOM   2225  CB  HSD A 140     -38.681 -21.897  22.346  1.00  0.00           C  
ATOM   2226  CG  HSD A 140     -37.467 -22.776  22.257  1.00  0.00           C  
ATOM   2227  CD2 HSD A 140     -37.300 -24.119  22.186  1.00  0.00           C  
ATOM   2228  ND1 HSD A 140     -36.211 -22.206  22.163  1.00  0.00           N  
ATOM   2229  CE1 HSD A 140     -35.371 -23.269  22.083  1.00  0.00           C  
ATOM   2230  NE2 HSD A 140     -35.959 -24.454  22.136  1.00  0.00           N  
ATOM   2231  HN  HSD A 140     -39.427 -22.494  24.883  1.00  0.00           H  
ATOM   2232  HA  HSD A 140     -37.987 -20.358  23.794  1.00  0.00           H  
ATOM   2233  HB1 HSD A 140     -38.730 -21.228  21.458  1.00  0.00           H  
ATOM   2234  HB2 HSD A 140     -39.543 -22.595  22.258  1.00  0.00           H  
ATOM   2235  HD1 HSD A 140     -36.080 -21.213  22.176  1.00  0.00           H  
ATOM   2236  HD2 HSD A 140     -38.048 -24.903  22.171  1.00  0.00           H  
ATOM   2237  HE1 HSD A 140     -34.301 -23.071  21.966  1.00  0.00           H  
ATOM   2238  N   ILE A 141     -40.013 -19.046  23.794  1.00  0.00           N  
ATOM   2239  CA  ILE A 141     -41.091 -18.206  24.211  1.00  0.00           C  
ATOM   2240  C   ILE A 141     -41.249 -17.027  23.305  1.00  0.00           C  
ATOM   2241  O   ILE A 141     -40.410 -16.474  22.587  1.00  0.00           O  
ATOM   2242  CB  ILE A 141     -40.791 -17.669  25.586  1.00  0.00           C  
ATOM   2243  CG1 ILE A 141     -39.424 -17.000  25.775  1.00  0.00           C  
ATOM   2244  CG2 ILE A 141     -41.151 -18.725  26.637  1.00  0.00           C  
ATOM   2245  CD  ILE A 141     -39.426 -15.829  26.760  1.00  0.00           C  
ATOM   2246  HN  ILE A 141     -39.129 -18.585  23.848  1.00  0.00           H  
ATOM   2247  HA  ILE A 141     -41.957 -18.840  24.293  1.00  0.00           H  
ATOM   2248  HB  ILE A 141     -41.576 -16.907  25.784  1.00  0.00           H  
ATOM   2249 1HG1 ILE A 141     -39.079 -16.697  24.758  1.00  0.00           H  
ATOM   2250 2HG1 ILE A 141     -38.697 -17.746  26.162  1.00  0.00           H  
ATOM   2251 1HG2 ILE A 141     -40.373 -19.521  26.529  1.00  0.00           H  
ATOM   2252 2HG2 ILE A 141     -42.201 -19.069  26.728  1.00  0.00           H  
ATOM   2253 3HG2 ILE A 141     -40.912 -18.293  27.626  1.00  0.00           H  
ATOM   2254  HD1 ILE A 141     -38.416 -15.370  26.768  1.00  0.00           H  
ATOM   2255  HD2 ILE A 141     -39.594 -16.117  27.814  1.00  0.00           H  
ATOM   2256  HD3 ILE A 141     -40.138 -15.039  26.455  1.00  0.00           H  
ATOM   2257  N   ILE A 142     -42.488 -16.533  23.215  1.00  0.00           N  
ATOM   2258  CA  ILE A 142     -42.949 -15.414  22.446  1.00  0.00           C  
ATOM   2259  C   ILE A 142     -43.256 -14.391  23.490  1.00  0.00           C  
ATOM   2260  O   ILE A 142     -43.908 -14.787  24.459  1.00  0.00           O  
ATOM   2261  CB  ILE A 142     -44.099 -15.758  21.544  1.00  0.00           C  
ATOM   2262  CG1 ILE A 142     -43.814 -16.977  20.662  1.00  0.00           C  
ATOM   2263  CG2 ILE A 142     -44.329 -14.506  20.678  1.00  0.00           C  
ATOM   2264  CD  ILE A 142     -44.815 -17.269  19.540  1.00  0.00           C  
ATOM   2265  HN  ILE A 142     -43.257 -16.996  23.649  1.00  0.00           H  
ATOM   2266  HA  ILE A 142     -42.182 -14.914  21.872  1.00  0.00           H  
ATOM   2267  HB  ILE A 142     -44.950 -16.022  22.205  1.00  0.00           H  
ATOM   2268 1HG1 ILE A 142     -43.689 -17.894  21.290  1.00  0.00           H  
ATOM   2269 2HG1 ILE A 142     -42.837 -16.745  20.178  1.00  0.00           H  
ATOM   2270 1HG2 ILE A 142     -45.133 -14.678  19.935  1.00  0.00           H  
ATOM   2271 2HG2 ILE A 142     -43.430 -14.165  20.126  1.00  0.00           H  
ATOM   2272 3HG2 ILE A 142     -44.613 -13.589  21.239  1.00  0.00           H  
ATOM   2273  HD1 ILE A 142     -45.859 -17.510  19.812  1.00  0.00           H  
ATOM   2274  HD2 ILE A 142     -44.411 -18.115  18.941  1.00  0.00           H  
ATOM   2275  HD3 ILE A 142     -44.866 -16.424  18.831  1.00  0.00           H  
ATOM   2276  N   LEU A 143     -42.833 -13.130  23.333  1.00  0.00           N  
ATOM   2277  CA  LEU A 143     -43.198 -12.080  24.227  1.00  0.00           C  
ATOM   2278  C   LEU A 143     -44.007 -11.050  23.511  1.00  0.00           C  
ATOM   2279  O   LEU A 143     -43.667 -10.620  22.413  1.00  0.00           O  
ATOM   2280  CB  LEU A 143     -42.001 -11.358  24.884  1.00  0.00           C  
ATOM   2281  CG  LEU A 143     -42.331 -10.108  25.727  1.00  0.00           C  
ATOM   2282  CD1 LEU A 143     -43.212 -10.450  26.940  1.00  0.00           C  
ATOM   2283  CD2 LEU A 143     -41.010  -9.536  26.265  1.00  0.00           C  
ATOM   2284  HN  LEU A 143     -42.329 -12.905  22.493  1.00  0.00           H  
ATOM   2285  HA  LEU A 143     -43.811 -12.466  25.036  1.00  0.00           H  
ATOM   2286  HB1 LEU A 143     -41.343 -11.080  24.038  1.00  0.00           H  
ATOM   2287  HB2 LEU A 143     -41.316 -12.089  25.353  1.00  0.00           H  
ATOM   2288  HG  LEU A 143     -42.719  -9.304  25.081  1.00  0.00           H  
ATOM   2289 1HD1 LEU A 143     -43.362  -9.701  27.736  1.00  0.00           H  
ATOM   2290 2HD1 LEU A 143     -42.745 -11.362  27.366  1.00  0.00           H  
ATOM   2291 3HD1 LEU A 143     -44.261 -10.805  26.805  1.00  0.00           H  
ATOM   2292 1HD2 LEU A 143     -40.536 -10.238  26.983  1.00  0.00           H  
ATOM   2293 2HD2 LEU A 143     -41.297  -8.574  26.727  1.00  0.00           H  
ATOM   2294 3HD2 LEU A 143     -40.223  -9.338  25.509  1.00  0.00           H  
ATOM   2295  N   LEU A 144     -45.171 -10.700  24.080  1.00  0.00           N  
ATOM   2296  CA  LEU A 144     -46.095  -9.711  23.639  1.00  0.00           C  
ATOM   2297  C   LEU A 144     -46.158  -8.610  24.641  1.00  0.00           C  
ATOM   2298  O   LEU A 144     -46.308  -8.857  25.838  1.00  0.00           O  
ATOM   2299  CB  LEU A 144     -47.499 -10.323  23.472  1.00  0.00           C  
ATOM   2300  CG  LEU A 144     -47.511 -11.152  22.180  1.00  0.00           C  
ATOM   2301  CD1 LEU A 144     -48.317 -12.460  22.288  1.00  0.00           C  
ATOM   2302  CD2 LEU A 144     -47.957 -10.323  20.956  1.00  0.00           C  
ATOM   2303  HN  LEU A 144     -45.493 -11.192  24.882  1.00  0.00           H  
ATOM   2304  HA  LEU A 144     -45.712  -9.167  22.788  1.00  0.00           H  
ATOM   2305  HB1 LEU A 144     -48.289  -9.556  23.355  1.00  0.00           H  
ATOM   2306  HB2 LEU A 144     -47.769 -10.960  24.345  1.00  0.00           H  
ATOM   2307  HG  LEU A 144     -46.469 -11.432  21.949  1.00  0.00           H  
ATOM   2308 1HD1 LEU A 144     -47.836 -13.114  23.049  1.00  0.00           H  
ATOM   2309 2HD1 LEU A 144     -48.313 -13.011  21.322  1.00  0.00           H  
ATOM   2310 3HD1 LEU A 144     -49.372 -12.365  22.620  1.00  0.00           H  
ATOM   2311 1HD2 LEU A 144     -47.815 -10.859  19.994  1.00  0.00           H  
ATOM   2312 2HD2 LEU A 144     -47.459  -9.326  20.936  1.00  0.00           H  
ATOM   2313 3HD2 LEU A 144     -49.038 -10.111  21.067  1.00  0.00           H  
ATOM   2314  N   VAL A 145     -45.889  -7.351  24.248  1.00  0.00           N  
ATOM   2315  CA  VAL A 145     -45.620  -6.417  25.293  1.00  0.00           C  
ATOM   2316  C   VAL A 145     -45.993  -5.034  24.855  1.00  0.00           C  
ATOM   2317  O   VAL A 145     -45.621  -4.570  23.784  1.00  0.00           O  
ATOM   2318  CB  VAL A 145     -44.224  -6.512  25.823  1.00  0.00           C  
ATOM   2319  CG1 VAL A 145     -43.132  -6.237  24.777  1.00  0.00           C  
ATOM   2320  CG2 VAL A 145     -44.096  -5.505  26.973  1.00  0.00           C  
ATOM   2321  HN  VAL A 145     -45.538  -7.054  23.363  1.00  0.00           H  
ATOM   2322  HA  VAL A 145     -46.380  -6.660  26.019  1.00  0.00           H  
ATOM   2323  HB  VAL A 145     -44.013  -7.537  26.220  1.00  0.00           H  
ATOM   2324 1HG1 VAL A 145     -43.198  -5.370  24.083  1.00  0.00           H  
ATOM   2325 2HG1 VAL A 145     -43.043  -7.090  24.077  1.00  0.00           H  
ATOM   2326 3HG1 VAL A 145     -42.128  -6.204  25.264  1.00  0.00           H  
ATOM   2327 1HG2 VAL A 145     -44.977  -5.539  27.639  1.00  0.00           H  
ATOM   2328 2HG2 VAL A 145     -43.907  -4.457  26.631  1.00  0.00           H  
ATOM   2329 3HG2 VAL A 145     -43.221  -5.700  27.631  1.00  0.00           H  
ATOM   2330  N   SER A 146     -46.777  -4.255  25.627  1.00  0.00           N  
ATOM   2331  CA  SER A 146     -47.001  -2.845  25.571  1.00  0.00           C  
ATOM   2332  C   SER A 146     -45.800  -1.970  25.493  1.00  0.00           C  
ATOM   2333  O   SER A 146     -44.758  -2.324  26.043  1.00  0.00           O  
ATOM   2334  CB  SER A 146     -48.005  -2.154  26.504  1.00  0.00           C  
ATOM   2335  OG  SER A 146     -47.707  -2.512  27.847  1.00  0.00           O  
ATOM   2336  HN  SER A 146     -47.234  -4.630  26.426  1.00  0.00           H  
ATOM   2337  HA  SER A 146     -47.457  -2.819  24.590  1.00  0.00           H  
ATOM   2338  HB1 SER A 146     -49.045  -2.466  26.278  1.00  0.00           H  
ATOM   2339  HB2 SER A 146     -47.986  -1.043  26.426  1.00  0.00           H  
ATOM   2340  HG1 SER A 146     -47.285  -1.732  28.235  1.00  0.00           H  
ATOM   2341  N   ASP A 147     -45.865  -0.837  24.768  1.00  0.00           N  
ATOM   2342  CA  ASP A 147     -44.793   0.088  24.577  1.00  0.00           C  
ATOM   2343  C   ASP A 147     -44.763   1.160  25.598  1.00  0.00           C  
ATOM   2344  O   ASP A 147     -44.846   2.332  25.239  1.00  0.00           O  
ATOM   2345  CB  ASP A 147     -44.967   0.650  23.153  1.00  0.00           C  
ATOM   2346  CG  ASP A 147     -43.956   1.615  22.547  1.00  0.00           C  
ATOM   2347  OD1 ASP A 147     -42.757   1.544  22.914  1.00  0.00           O  
ATOM   2348  OD2 ASP A 147     -44.302   2.224  21.489  1.00  0.00           O1-
ATOM   2349  HN  ASP A 147     -46.726  -0.593  24.326  1.00  0.00           H  
ATOM   2350  HA  ASP A 147     -43.843  -0.428  24.549  1.00  0.00           H  
ATOM   2351  HB1 ASP A 147     -45.890   1.263  23.173  1.00  0.00           H  
ATOM   2352  HB2 ASP A 147     -45.186  -0.132  22.407  1.00  0.00           H  
ATOM   2353  N   ASP A 148     -44.751   0.868  26.913  1.00  0.00           N  
ATOM   2354  CA  ASP A 148     -45.002   1.872  27.893  1.00  0.00           C  
ATOM   2355  C   ASP A 148     -44.106   1.602  29.052  1.00  0.00           C  
ATOM   2356  O   ASP A 148     -43.319   0.646  29.073  1.00  0.00           O  
ATOM   2357  CB  ASP A 148     -46.524   1.929  28.111  1.00  0.00           C  
ATOM   2358  CG  ASP A 148     -47.249   0.890  28.950  1.00  0.00           C  
ATOM   2359  OD1 ASP A 148     -48.316   1.138  29.573  1.00  0.00           O  
ATOM   2360  OD2 ASP A 148     -46.776  -0.276  28.843  1.00  0.00           O1-
ATOM   2361  HN  ASP A 148     -44.647  -0.064  27.267  1.00  0.00           H  
ATOM   2362  HA  ASP A 148     -44.644   2.791  27.435  1.00  0.00           H  
ATOM   2363  HB1 ASP A 148     -47.091   1.934  27.161  1.00  0.00           H  
ATOM   2364  HB2 ASP A 148     -46.688   2.862  28.690  1.00  0.00           H  
ATOM   2365  N   HSD A 149     -44.240   2.375  30.144  1.00  0.00           N  
ATOM   2366  CA  HSD A 149     -43.474   2.200  31.337  1.00  0.00           C  
ATOM   2367  C   HSD A 149     -43.717   0.921  32.060  1.00  0.00           C  
ATOM   2368  O   HSD A 149     -42.740   0.310  32.480  1.00  0.00           O  
ATOM   2369  CB  HSD A 149     -43.784   3.327  32.329  1.00  0.00           C  
ATOM   2370  CG  HSD A 149     -43.777   4.660  31.627  1.00  0.00           C  
ATOM   2371  CD2 HSD A 149     -44.776   5.432  31.112  1.00  0.00           C  
ATOM   2372  ND1 HSD A 149     -42.613   5.372  31.461  1.00  0.00           N  
ATOM   2373  CE1 HSD A 149     -42.934   6.502  30.757  1.00  0.00           C  
ATOM   2374  NE2 HSD A 149     -44.240   6.576  30.564  1.00  0.00           N  
ATOM   2375  HN  HSD A 149     -44.982   3.043  30.234  1.00  0.00           H  
ATOM   2376  HA  HSD A 149     -42.418   2.191  31.135  1.00  0.00           H  
ATOM   2377  HB1 HSD A 149     -43.109   3.213  33.197  1.00  0.00           H  
ATOM   2378  HB2 HSD A 149     -44.823   3.183  32.690  1.00  0.00           H  
ATOM   2379  HD1 HSD A 149     -41.715   5.027  31.723  1.00  0.00           H  
ATOM   2380  HD2 HSD A 149     -45.804   5.102  31.005  1.00  0.00           H  
ATOM   2381  HE1 HSD A 149     -42.154   7.202  30.462  1.00  0.00           H  
ATOM   2382  N   GLU A 150     -44.955   0.397  31.960  1.00  0.00           N  
ATOM   2383  CA  GLU A 150     -45.304  -0.957  32.299  1.00  0.00           C  
ATOM   2384  C   GLU A 150     -44.721  -2.074  31.509  1.00  0.00           C  
ATOM   2385  O   GLU A 150     -44.172  -2.989  32.123  1.00  0.00           O  
ATOM   2386  CB  GLU A 150     -46.825  -1.135  32.283  1.00  0.00           C  
ATOM   2387  CG  GLU A 150     -47.488  -0.344  33.411  1.00  0.00           C  
ATOM   2388  CD  GLU A 150     -47.015  -0.878  34.756  1.00  0.00           C  
ATOM   2389  OE1 GLU A 150     -46.503  -0.116  35.626  1.00  0.00           O  
ATOM   2390  OE2 GLU A 150     -47.294  -2.070  35.044  1.00  0.00           O1-
ATOM   2391  HN  GLU A 150     -45.695   0.951  31.580  1.00  0.00           H  
ATOM   2392  HA  GLU A 150     -44.907  -1.226  33.262  1.00  0.00           H  
ATOM   2393  HB1 GLU A 150     -47.233  -2.164  32.415  1.00  0.00           H  
ATOM   2394  HB2 GLU A 150     -47.198  -0.728  31.316  1.00  0.00           H  
ATOM   2395  HG1 GLU A 150     -48.560  -0.551  33.241  1.00  0.00           H  
ATOM   2396  HG2 GLU A 150     -47.288   0.742  33.571  1.00  0.00           H  
ATOM   2397  N   GLY A 151     -44.749  -2.001  30.160  1.00  0.00           N  
ATOM   2398  CA  GLY A 151     -44.192  -2.944  29.245  1.00  0.00           C  
ATOM   2399  C   GLY A 151     -42.715  -2.873  29.098  1.00  0.00           C  
ATOM   2400  O   GLY A 151     -42.108  -3.942  29.003  1.00  0.00           O  
ATOM   2401  HN  GLY A 151     -45.278  -1.233  29.806  1.00  0.00           H  
ATOM   2402  HA1 GLY A 151     -44.691  -2.749  28.307  1.00  0.00           H  
ATOM   2403  HA2 GLY A 151     -44.283  -3.924  29.696  1.00  0.00           H  
ATOM   2404  N   ARG A 152     -42.062  -1.694  29.113  1.00  0.00           N  
ATOM   2405  CA  ARG A 152     -40.642  -1.514  29.088  1.00  0.00           C  
ATOM   2406  C   ARG A 152     -39.981  -2.059  30.303  1.00  0.00           C  
ATOM   2407  O   ARG A 152     -39.037  -2.846  30.234  1.00  0.00           O  
ATOM   2408  CB  ARG A 152     -40.201  -0.060  28.851  1.00  0.00           C  
ATOM   2409  CG  ARG A 152     -40.581   0.468  27.466  1.00  0.00           C  
ATOM   2410  CD  ARG A 152     -40.640   1.992  27.355  1.00  0.00           C  
ATOM   2411  NE  ARG A 152     -41.024   2.288  25.951  1.00  0.00           N  
ATOM   2412  CZ  ARG A 152     -41.454   3.527  25.565  1.00  0.00           C  
ATOM   2413  NH1 ARG A 152     -41.614   4.635  26.351  1.00  0.00           N1+
ATOM   2414  NH2 ARG A 152     -41.761   3.693  24.238  1.00  0.00           N  
ATOM   2415  HN  ARG A 152     -42.649  -0.892  29.183  1.00  0.00           H  
ATOM   2416  HA  ARG A 152     -40.241  -2.095  28.255  1.00  0.00           H  
ATOM   2417  HB1 ARG A 152     -39.102  -0.029  28.960  1.00  0.00           H  
ATOM   2418  HB2 ARG A 152     -40.688   0.623  29.587  1.00  0.00           H  
ATOM   2419  HG1 ARG A 152     -41.595   0.070  27.238  1.00  0.00           H  
ATOM   2420  HG2 ARG A 152     -39.957   0.069  26.643  1.00  0.00           H  
ATOM   2421  HD1 ARG A 152     -39.653   2.459  27.542  1.00  0.00           H  
ATOM   2422  HD2 ARG A 152     -41.460   2.375  28.000  1.00  0.00           H  
ATOM   2423  HE  ARG A 152     -40.843   1.632  25.218  1.00  0.00           H  
ATOM   2424 1HH1 ARG A 152     -41.342   4.532  27.311  1.00  0.00           H  
ATOM   2425 2HH1 ARG A 152     -42.022   5.481  26.010  1.00  0.00           H  
ATOM   2426 1HH2 ARG A 152     -41.913   2.987  23.547  1.00  0.00           H  
ATOM   2427 2HH2 ARG A 152     -42.261   4.540  24.049  1.00  0.00           H  
ATOM   2428  N   ALA A 153     -40.487  -1.676  31.489  1.00  0.00           N  
ATOM   2429  CA  ALA A 153     -40.037  -2.292  32.700  1.00  0.00           C  
ATOM   2430  C   ALA A 153     -40.266  -3.761  32.822  1.00  0.00           C  
ATOM   2431  O   ALA A 153     -39.421  -4.485  33.351  1.00  0.00           O  
ATOM   2432  CB  ALA A 153     -40.620  -1.570  33.919  1.00  0.00           C  
ATOM   2433  HN  ALA A 153     -41.329  -1.140  31.517  1.00  0.00           H  
ATOM   2434  HA  ALA A 153     -38.960  -2.151  32.710  1.00  0.00           H  
ATOM   2435  HB1 ALA A 153     -40.283  -2.042  34.867  1.00  0.00           H  
ATOM   2436  HB2 ALA A 153     -41.736  -1.535  34.012  1.00  0.00           H  
ATOM   2437  HB3 ALA A 153     -40.244  -0.538  33.834  1.00  0.00           H  
ATOM   2438  N   ALA A 154     -41.411  -4.331  32.422  1.00  0.00           N  
ATOM   2439  CA  ALA A 154     -41.615  -5.750  32.431  1.00  0.00           C  
ATOM   2440  C   ALA A 154     -40.765  -6.502  31.463  1.00  0.00           C  
ATOM   2441  O   ALA A 154     -40.180  -7.544  31.773  1.00  0.00           O  
ATOM   2442  CB  ALA A 154     -43.118  -6.039  32.300  1.00  0.00           C  
ATOM   2443  HN  ALA A 154     -42.260  -3.854  32.181  1.00  0.00           H  
ATOM   2444  HA  ALA A 154     -41.303  -6.105  33.404  1.00  0.00           H  
ATOM   2445  HB1 ALA A 154     -43.386  -7.062  32.640  1.00  0.00           H  
ATOM   2446  HB2 ALA A 154     -43.582  -6.071  31.285  1.00  0.00           H  
ATOM   2447  HB3 ALA A 154     -43.706  -5.333  32.935  1.00  0.00           H  
ATOM   2448  N   GLN A 155     -40.599  -5.933  30.258  1.00  0.00           N  
ATOM   2449  CA  GLN A 155     -39.708  -6.437  29.271  1.00  0.00           C  
ATOM   2450  C   GLN A 155     -38.248  -6.393  29.596  1.00  0.00           C  
ATOM   2451  O   GLN A 155     -37.583  -7.422  29.502  1.00  0.00           O  
ATOM   2452  CB  GLN A 155     -39.948  -5.644  27.972  1.00  0.00           C  
ATOM   2453  CG  GLN A 155     -39.039  -6.001  26.799  1.00  0.00           C  
ATOM   2454  CD  GLN A 155     -39.429  -5.203  25.570  1.00  0.00           C  
ATOM   2455  NE2 GLN A 155     -38.496  -5.319  24.596  1.00  0.00           N  
ATOM   2456  OE1 GLN A 155     -40.362  -4.398  25.434  1.00  0.00           O  
ATOM   2457  HN  GLN A 155     -41.053  -5.064  30.071  1.00  0.00           H  
ATOM   2458  HA  GLN A 155     -40.010  -7.468  29.218  1.00  0.00           H  
ATOM   2459  HB1 GLN A 155     -39.817  -4.568  28.206  1.00  0.00           H  
ATOM   2460  HB2 GLN A 155     -41.020  -5.817  27.723  1.00  0.00           H  
ATOM   2461  HG1 GLN A 155     -39.028  -7.083  26.556  1.00  0.00           H  
ATOM   2462  HG2 GLN A 155     -37.981  -5.870  27.119  1.00  0.00           H  
ATOM   2463 1HE2 GLN A 155     -37.753  -5.973  24.691  1.00  0.00           H  
ATOM   2464 2HE2 GLN A 155     -38.593  -4.726  23.794  1.00  0.00           H  
ATOM   2465  N   LYS A 156     -37.841  -5.318  30.296  1.00  0.00           N  
ATOM   2466  CA  LYS A 156     -36.532  -5.266  30.877  1.00  0.00           C  
ATOM   2467  C   LYS A 156     -36.230  -6.196  32.000  1.00  0.00           C  
ATOM   2468  O   LYS A 156     -35.163  -6.806  31.972  1.00  0.00           O  
ATOM   2469  CB  LYS A 156     -36.302  -3.835  31.417  1.00  0.00           C  
ATOM   2470  CG  LYS A 156     -34.918  -3.542  32.001  1.00  0.00           C  
ATOM   2471  CD  LYS A 156     -33.759  -3.599  31.017  1.00  0.00           C  
ATOM   2472  CE  LYS A 156     -33.789  -2.695  29.777  1.00  0.00           C  
ATOM   2473  NZ  LYS A 156     -32.719  -3.176  28.878  1.00  0.00           N1+
ATOM   2474  HN  LYS A 156     -38.367  -4.476  30.327  1.00  0.00           H  
ATOM   2475  HA  LYS A 156     -35.812  -5.482  30.111  1.00  0.00           H  
ATOM   2476  HB1 LYS A 156     -36.984  -3.619  32.267  1.00  0.00           H  
ATOM   2477  HB2 LYS A 156     -36.459  -3.157  30.551  1.00  0.00           H  
ATOM   2478  HG1 LYS A 156     -34.744  -4.233  32.862  1.00  0.00           H  
ATOM   2479  HG2 LYS A 156     -34.782  -2.538  32.464  1.00  0.00           H  
ATOM   2480  HD1 LYS A 156     -33.558  -4.630  30.648  1.00  0.00           H  
ATOM   2481  HD2 LYS A 156     -32.918  -3.256  31.644  1.00  0.00           H  
ATOM   2482  HE1 LYS A 156     -33.666  -1.642  30.092  1.00  0.00           H  
ATOM   2483  HE2 LYS A 156     -34.776  -2.843  29.277  1.00  0.00           H  
ATOM   2484  HZ1 LYS A 156     -32.891  -2.568  28.051  1.00  0.00           H  
ATOM   2485  HZ2 LYS A 156     -32.697  -4.204  28.740  1.00  0.00           H  
ATOM   2486  HZ3 LYS A 156     -31.726  -3.010  29.153  1.00  0.00           H  
ATOM   2487  N   ARG A 157     -37.156  -6.326  32.973  1.00  0.00           N  
ATOM   2488  CA  ARG A 157     -37.016  -7.274  34.035  1.00  0.00           C  
ATOM   2489  C   ARG A 157     -37.009  -8.692  33.572  1.00  0.00           C  
ATOM   2490  O   ARG A 157     -36.258  -9.519  34.091  1.00  0.00           O  
ATOM   2491  CB  ARG A 157     -38.080  -7.036  35.117  1.00  0.00           C  
ATOM   2492  CG  ARG A 157     -37.734  -5.846  36.013  1.00  0.00           C  
ATOM   2493  CD  ARG A 157     -36.494  -6.068  36.892  1.00  0.00           C  
ATOM   2494  NE  ARG A 157     -36.538  -7.411  37.529  1.00  0.00           N  
ATOM   2495  CZ  ARG A 157     -35.514  -7.982  38.229  1.00  0.00           C  
ATOM   2496  NH1 ARG A 157     -34.326  -7.364  38.501  1.00  0.00           N1+
ATOM   2497  NH2 ARG A 157     -35.715  -9.292  38.543  1.00  0.00           N  
ATOM   2498  HN  ARG A 157     -37.939  -5.716  32.924  1.00  0.00           H  
ATOM   2499  HA  ARG A 157     -36.001  -7.135  34.385  1.00  0.00           H  
ATOM   2500  HB1 ARG A 157     -38.281  -7.940  35.719  1.00  0.00           H  
ATOM   2501  HB2 ARG A 157     -38.996  -6.817  34.541  1.00  0.00           H  
ATOM   2502  HG1 ARG A 157     -38.604  -5.719  36.689  1.00  0.00           H  
ATOM   2503  HG2 ARG A 157     -37.572  -4.924  35.410  1.00  0.00           H  
ATOM   2504  HD1 ARG A 157     -36.539  -5.213  37.604  1.00  0.00           H  
ATOM   2505  HD2 ARG A 157     -35.529  -5.863  36.377  1.00  0.00           H  
ATOM   2506  HE  ARG A 157     -37.289  -8.046  37.373  1.00  0.00           H  
ATOM   2507 1HH1 ARG A 157     -34.157  -6.417  38.247  1.00  0.00           H  
ATOM   2508 2HH1 ARG A 157     -33.696  -7.737  39.184  1.00  0.00           H  
ATOM   2509 1HH2 ARG A 157     -36.596  -9.651  38.230  1.00  0.00           H  
ATOM   2510 2HH2 ARG A 157     -34.911  -9.737  38.939  1.00  0.00           H  
ATOM   2511  N   LEU A 158     -37.757  -9.106  32.522  1.00  0.00           N  
ATOM   2512  CA  LEU A 158     -37.688 -10.387  31.893  1.00  0.00           C  
ATOM   2513  C   LEU A 158     -36.498 -10.587  31.025  1.00  0.00           C  
ATOM   2514  O   LEU A 158     -35.784 -11.583  31.128  1.00  0.00           O  
ATOM   2515  CB  LEU A 158     -39.086 -10.553  31.281  1.00  0.00           C  
ATOM   2516  CG  LEU A 158     -39.451 -11.926  30.691  1.00  0.00           C  
ATOM   2517  CD1 LEU A 158     -39.570 -13.038  31.750  1.00  0.00           C  
ATOM   2518  CD2 LEU A 158     -40.784 -11.823  29.913  1.00  0.00           C  
ATOM   2519  HN  LEU A 158     -38.390  -8.449  32.119  1.00  0.00           H  
ATOM   2520  HA  LEU A 158     -37.592 -11.150  32.641  1.00  0.00           H  
ATOM   2521  HB1 LEU A 158     -39.007  -9.791  30.477  1.00  0.00           H  
ATOM   2522  HB2 LEU A 158     -39.833 -10.353  32.081  1.00  0.00           H  
ATOM   2523  HG  LEU A 158     -38.696 -12.252  29.940  1.00  0.00           H  
ATOM   2524 1HD1 LEU A 158     -40.159 -13.909  31.389  1.00  0.00           H  
ATOM   2525 2HD1 LEU A 158     -40.093 -12.713  32.669  1.00  0.00           H  
ATOM   2526 3HD1 LEU A 158     -38.604 -13.529  32.018  1.00  0.00           H  
ATOM   2527 1HD2 LEU A 158     -40.961 -10.955  29.230  1.00  0.00           H  
ATOM   2528 2HD2 LEU A 158     -41.616 -11.777  30.646  1.00  0.00           H  
ATOM   2529 3HD2 LEU A 158     -40.980 -12.716  29.276  1.00  0.00           H  
ATOM   2530  N   GLU A 159     -36.143  -9.687  30.084  1.00  0.00           N  
ATOM   2531  CA  GLU A 159     -34.860  -9.620  29.474  1.00  0.00           C  
ATOM   2532  C   GLU A 159     -33.653  -9.774  30.335  1.00  0.00           C  
ATOM   2533  O   GLU A 159     -32.786 -10.544  29.945  1.00  0.00           O  
ATOM   2534  CB  GLU A 159     -34.705  -8.360  28.603  1.00  0.00           C  
ATOM   2535  CG  GLU A 159     -33.355  -8.118  27.912  1.00  0.00           C  
ATOM   2536  CD  GLU A 159     -33.182  -6.658  27.535  1.00  0.00           C  
ATOM   2537  OE1 GLU A 159     -33.144  -6.369  26.312  1.00  0.00           O  
ATOM   2538  OE2 GLU A 159     -33.202  -5.733  28.401  1.00  0.00           O1-
ATOM   2539  HN  GLU A 159     -36.760  -8.920  29.902  1.00  0.00           H  
ATOM   2540  HA  GLU A 159     -34.789 -10.280  28.619  1.00  0.00           H  
ATOM   2541  HB1 GLU A 159     -34.937  -7.487  29.252  1.00  0.00           H  
ATOM   2542  HB2 GLU A 159     -35.446  -8.377  27.779  1.00  0.00           H  
ATOM   2543  HG1 GLU A 159     -33.228  -8.725  26.988  1.00  0.00           H  
ATOM   2544  HG2 GLU A 159     -32.520  -8.458  28.556  1.00  0.00           H  
ATOM   2545  N   THR A 160     -33.648  -9.018  31.459  1.00  0.00           N  
ATOM   2546  CA  THR A 160     -32.630  -9.162  32.450  1.00  0.00           C  
ATOM   2547  C   THR A 160     -32.562 -10.525  33.043  1.00  0.00           C  
ATOM   2548  O   THR A 160     -31.460 -11.083  33.084  1.00  0.00           O  
ATOM   2549  CB  THR A 160     -32.791  -8.223  33.612  1.00  0.00           C  
ATOM   2550  CG2 THR A 160     -31.732  -8.441  34.712  1.00  0.00           C  
ATOM   2551  OG1 THR A 160     -32.666  -6.910  33.089  1.00  0.00           O  
ATOM   2552  HN  THR A 160     -34.394  -8.419  31.739  1.00  0.00           H  
ATOM   2553  HA  THR A 160     -31.633  -9.131  32.038  1.00  0.00           H  
ATOM   2554  HB  THR A 160     -33.800  -8.305  34.064  1.00  0.00           H  
ATOM   2555  HG1 THR A 160     -33.488  -6.765  32.621  1.00  0.00           H  
ATOM   2556 1HG2 THR A 160     -31.933  -7.724  35.537  1.00  0.00           H  
ATOM   2557 2HG2 THR A 160     -30.700  -8.396  34.304  1.00  0.00           H  
ATOM   2558 3HG2 THR A 160     -31.886  -9.382  35.271  1.00  0.00           H  
ATOM   2559  N   LEU A 161     -33.681 -11.173  33.410  1.00  0.00           N  
ATOM   2560  CA  LEU A 161     -33.591 -12.559  33.740  1.00  0.00           C  
ATOM   2561  C   LEU A 161     -33.069 -13.543  32.748  1.00  0.00           C  
ATOM   2562  O   LEU A 161     -32.390 -14.494  33.129  1.00  0.00           O  
ATOM   2563  CB  LEU A 161     -34.899 -12.982  34.439  1.00  0.00           C  
ATOM   2564  CG  LEU A 161     -35.200 -12.288  35.783  1.00  0.00           C  
ATOM   2565  CD1 LEU A 161     -36.652 -12.590  36.194  1.00  0.00           C  
ATOM   2566  CD2 LEU A 161     -34.163 -12.613  36.869  1.00  0.00           C  
ATOM   2567  HN  LEU A 161     -34.562 -10.716  33.326  1.00  0.00           H  
ATOM   2568  HA  LEU A 161     -32.793 -12.619  34.455  1.00  0.00           H  
ATOM   2569  HB1 LEU A 161     -34.814 -14.040  34.757  1.00  0.00           H  
ATOM   2570  HB2 LEU A 161     -35.684 -12.800  33.680  1.00  0.00           H  
ATOM   2571  HG  LEU A 161     -35.209 -11.190  35.638  1.00  0.00           H  
ATOM   2572 1HD1 LEU A 161     -37.104 -11.915  36.953  1.00  0.00           H  
ATOM   2573 2HD1 LEU A 161     -36.857 -13.676  36.301  1.00  0.00           H  
ATOM   2574 3HD1 LEU A 161     -37.246 -12.286  35.304  1.00  0.00           H  
ATOM   2575 1HD2 LEU A 161     -34.559 -12.191  37.811  1.00  0.00           H  
ATOM   2576 2HD2 LEU A 161     -33.201 -12.190  36.495  1.00  0.00           H  
ATOM   2577 3HD2 LEU A 161     -34.254 -13.713  37.034  1.00  0.00           H  
ATOM   2578  N   LEU A 162     -33.336 -13.396  31.432  1.00  0.00           N  
ATOM   2579  CA  LEU A 162     -33.084 -14.443  30.489  1.00  0.00           C  
ATOM   2580  C   LEU A 162     -31.839 -14.158  29.710  1.00  0.00           C  
ATOM   2581  O   LEU A 162     -31.584 -14.900  28.770  1.00  0.00           O  
ATOM   2582  CB  LEU A 162     -34.269 -14.801  29.583  1.00  0.00           C  
ATOM   2583  CG  LEU A 162     -35.474 -15.309  30.397  1.00  0.00           C  
ATOM   2584  CD1 LEU A 162     -36.693 -15.374  29.470  1.00  0.00           C  
ATOM   2585  CD2 LEU A 162     -35.275 -16.661  31.108  1.00  0.00           C  
ATOM   2586  HN  LEU A 162     -33.974 -12.701  31.115  1.00  0.00           H  
ATOM   2587  HA  LEU A 162     -32.746 -15.325  31.015  1.00  0.00           H  
ATOM   2588  HB1 LEU A 162     -34.043 -15.607  28.848  1.00  0.00           H  
ATOM   2589  HB2 LEU A 162     -34.655 -13.881  29.090  1.00  0.00           H  
ATOM   2590  HG  LEU A 162     -35.787 -14.590  31.183  1.00  0.00           H  
ATOM   2591 1HD1 LEU A 162     -37.571 -15.510  30.137  1.00  0.00           H  
ATOM   2592 2HD1 LEU A 162     -36.702 -16.143  28.674  1.00  0.00           H  
ATOM   2593 3HD1 LEU A 162     -36.841 -14.387  28.966  1.00  0.00           H  
ATOM   2594 1HD2 LEU A 162     -35.064 -17.540  30.463  1.00  0.00           H  
ATOM   2595 2HD2 LEU A 162     -36.222 -16.930  31.614  1.00  0.00           H  
ATOM   2596 3HD2 LEU A 162     -34.519 -16.472  31.903  1.00  0.00           H  
ATOM   2597  N   GLU A 163     -31.059 -13.108  30.037  1.00  0.00           N  
ATOM   2598  CA  GLU A 163     -29.807 -12.731  29.458  1.00  0.00           C  
ATOM   2599  C   GLU A 163     -28.627 -13.632  29.568  1.00  0.00           C  
ATOM   2600  O   GLU A 163     -27.824 -13.654  28.637  1.00  0.00           O  
ATOM   2601  CB  GLU A 163     -29.460 -11.309  29.922  1.00  0.00           C  
ATOM   2602  CG  GLU A 163     -28.082 -10.722  29.601  1.00  0.00           C  
ATOM   2603  CD  GLU A 163     -27.998  -9.245  29.959  1.00  0.00           C  
ATOM   2604  OE1 GLU A 163     -28.022  -8.935  31.175  1.00  0.00           O  
ATOM   2605  OE2 GLU A 163     -27.734  -8.421  29.041  1.00  0.00           O1-
ATOM   2606  HN  GLU A 163     -31.459 -12.340  30.527  1.00  0.00           H  
ATOM   2607  HA  GLU A 163     -30.047 -12.691  28.404  1.00  0.00           H  
ATOM   2608  HB1 GLU A 163     -29.610 -11.327  31.025  1.00  0.00           H  
ATOM   2609  HB2 GLU A 163     -30.204 -10.609  29.494  1.00  0.00           H  
ATOM   2610  HG1 GLU A 163     -27.769 -10.900  28.552  1.00  0.00           H  
ATOM   2611  HG2 GLU A 163     -27.331 -11.198  30.261  1.00  0.00           H  
ATOM   2612  N   GLU A 164     -28.511 -14.433  30.636  1.00  0.00           N  
ATOM   2613  CA  GLU A 164     -27.355 -15.254  30.860  1.00  0.00           C  
ATOM   2614  C   GLU A 164     -27.892 -16.634  30.733  1.00  0.00           C  
ATOM   2615  O   GLU A 164     -27.072 -17.539  30.864  1.00  0.00           O  
ATOM   2616  CB  GLU A 164     -26.720 -15.005  32.246  1.00  0.00           C  
ATOM   2617  CG  GLU A 164     -25.798 -13.784  32.221  1.00  0.00           C  
ATOM   2618  CD  GLU A 164     -24.857 -13.789  33.413  1.00  0.00           C  
ATOM   2619  OE1 GLU A 164     -25.339 -13.879  34.577  1.00  0.00           O  
ATOM   2620  OE2 GLU A 164     -23.617 -13.682  33.244  1.00  0.00           O1-
ATOM   2621  HN  GLU A 164     -29.025 -14.321  31.485  1.00  0.00           H  
ATOM   2622  HA  GLU A 164     -26.697 -15.048  30.028  1.00  0.00           H  
ATOM   2623  HB1 GLU A 164     -26.156 -15.863  32.647  1.00  0.00           H  
ATOM   2624  HB2 GLU A 164     -27.515 -14.917  33.016  1.00  0.00           H  
ATOM   2625  HG1 GLU A 164     -26.372 -12.834  32.085  1.00  0.00           H  
ATOM   2626  HG2 GLU A 164     -25.206 -13.816  31.281  1.00  0.00           H  
ATOM   2627  N   ARG A 165     -29.198 -16.833  30.478  1.00  0.00           N  
ATOM   2628  CA  ARG A 165     -29.815 -18.100  30.224  1.00  0.00           C  
ATOM   2629  C   ARG A 165     -29.911 -18.243  28.738  1.00  0.00           C  
ATOM   2630  O   ARG A 165     -29.557 -17.439  27.872  1.00  0.00           O  
ATOM   2631  CB  ARG A 165     -31.163 -18.211  30.956  1.00  0.00           C  
ATOM   2632  CG  ARG A 165     -31.221 -17.721  32.398  1.00  0.00           C  
ATOM   2633  CD  ARG A 165     -30.226 -18.517  33.250  1.00  0.00           C  
ATOM   2634  NE  ARG A 165     -30.108 -17.810  34.552  1.00  0.00           N  
ATOM   2635  CZ  ARG A 165     -29.509 -18.298  35.671  1.00  0.00           C  
ATOM   2636  NH1 ARG A 165     -28.589 -19.311  35.732  1.00  0.00           N1+
ATOM   2637  NH2 ARG A 165     -29.691 -17.714  36.891  1.00  0.00           N  
ATOM   2638  HN  ARG A 165     -29.763 -16.011  30.443  1.00  0.00           H  
ATOM   2639  HA  ARG A 165     -29.143 -18.875  30.569  1.00  0.00           H  
ATOM   2640  HB1 ARG A 165     -31.524 -19.260  30.883  1.00  0.00           H  
ATOM   2641  HB2 ARG A 165     -31.974 -17.590  30.524  1.00  0.00           H  
ATOM   2642  HG1 ARG A 165     -32.225 -17.856  32.865  1.00  0.00           H  
ATOM   2643  HG2 ARG A 165     -30.965 -16.641  32.434  1.00  0.00           H  
ATOM   2644  HD1 ARG A 165     -29.247 -18.417  32.744  1.00  0.00           H  
ATOM   2645  HD2 ARG A 165     -30.567 -19.559  33.408  1.00  0.00           H  
ATOM   2646  HE  ARG A 165     -30.343 -16.844  34.677  1.00  0.00           H  
ATOM   2647 1HH1 ARG A 165     -28.351 -19.862  34.934  1.00  0.00           H  
ATOM   2648 2HH1 ARG A 165     -28.329 -19.724  36.609  1.00  0.00           H  
ATOM   2649 1HH2 ARG A 165     -30.231 -16.866  36.852  1.00  0.00           H  
ATOM   2650 2HH2 ARG A 165     -28.974 -17.798  37.589  1.00  0.00           H  
ATOM   2651  N   GLU A 166     -30.442 -19.431  28.380  1.00  0.00           N  
ATOM   2652  CA  GLU A 166     -30.558 -19.902  27.035  1.00  0.00           C  
ATOM   2653  C   GLU A 166     -31.963 -20.021  26.541  1.00  0.00           C  
ATOM   2654  O   GLU A 166     -32.118 -20.329  25.360  1.00  0.00           O  
ATOM   2655  CB  GLU A 166     -29.810 -21.191  26.669  1.00  0.00           C  
ATOM   2656  CG  GLU A 166     -28.305 -21.050  26.931  1.00  0.00           C  
ATOM   2657  CD  GLU A 166     -27.669 -22.412  27.123  1.00  0.00           C  
ATOM   2658  OE1 GLU A 166     -26.956 -22.651  28.127  1.00  0.00           O  
ATOM   2659  OE2 GLU A 166     -27.659 -23.113  26.072  1.00  0.00           O1-
ATOM   2660  HN  GLU A 166     -30.482 -20.136  29.078  1.00  0.00           H  
ATOM   2661  HA  GLU A 166     -30.170 -19.124  26.396  1.00  0.00           H  
ATOM   2662  HB1 GLU A 166     -29.959 -21.422  25.596  1.00  0.00           H  
ATOM   2663  HB2 GLU A 166     -30.315 -22.034  27.204  1.00  0.00           H  
ATOM   2664  HG1 GLU A 166     -28.088 -20.510  27.872  1.00  0.00           H  
ATOM   2665  HG2 GLU A 166     -27.861 -20.567  26.031  1.00  0.00           H  
ATOM   2666  N   SER A 167     -32.963 -19.714  27.380  1.00  0.00           N  
ATOM   2667  CA  SER A 167     -34.383 -19.840  27.358  1.00  0.00           C  
ATOM   2668  C   SER A 167     -35.052 -18.602  26.876  1.00  0.00           C  
ATOM   2669  O   SER A 167     -36.159 -18.298  27.317  1.00  0.00           O  
ATOM   2670  CB  SER A 167     -35.061 -20.386  28.627  1.00  0.00           C  
ATOM   2671  OG  SER A 167     -34.331 -21.495  29.138  1.00  0.00           O  
ATOM   2672  HN  SER A 167     -32.686 -19.542  28.331  1.00  0.00           H  
ATOM   2673  HA  SER A 167     -34.587 -20.606  26.621  1.00  0.00           H  
ATOM   2674  HB1 SER A 167     -36.139 -20.645  28.515  1.00  0.00           H  
ATOM   2675  HB2 SER A 167     -35.108 -19.542  29.338  1.00  0.00           H  
ATOM   2676  HG1 SER A 167     -34.441 -22.105  28.415  1.00  0.00           H  
ATOM   2677  N   LYS A 168     -34.299 -17.816  26.092  1.00  0.00           N  
ATOM   2678  CA  LYS A 168     -34.516 -16.518  25.535  1.00  0.00           C  
ATOM   2679  C   LYS A 168     -35.811 -16.333  24.817  1.00  0.00           C  
ATOM   2680  O   LYS A 168     -36.340 -17.310  24.292  1.00  0.00           O  
ATOM   2681  CB  LYS A 168     -33.325 -15.977  24.725  1.00  0.00           C  
ATOM   2682  CG  LYS A 168     -32.108 -15.624  25.594  1.00  0.00           C  
ATOM   2683  CD  LYS A 168     -31.134 -14.805  24.748  1.00  0.00           C  
ATOM   2684  CE  LYS A 168     -30.140 -14.086  25.671  1.00  0.00           C  
ATOM   2685  NZ  LYS A 168     -29.184 -15.076  26.218  1.00  0.00           N1+
ATOM   2686  HN  LYS A 168     -33.402 -18.202  25.902  1.00  0.00           H  
ATOM   2687  HA  LYS A 168     -34.569 -15.914  26.423  1.00  0.00           H  
ATOM   2688  HB1 LYS A 168     -33.529 -15.135  24.036  1.00  0.00           H  
ATOM   2689  HB2 LYS A 168     -32.878 -16.800  24.119  1.00  0.00           H  
ATOM   2690  HG1 LYS A 168     -31.561 -16.433  26.115  1.00  0.00           H  
ATOM   2691  HG2 LYS A 168     -32.441 -14.912  26.393  1.00  0.00           H  
ATOM   2692  HD1 LYS A 168     -31.680 -14.054  24.141  1.00  0.00           H  
ATOM   2693  HD2 LYS A 168     -30.683 -15.459  23.971  1.00  0.00           H  
ATOM   2694  HE1 LYS A 168     -30.643 -13.536  26.491  1.00  0.00           H  
ATOM   2695  HE2 LYS A 168     -29.575 -13.305  25.129  1.00  0.00           H  
ATOM   2696  HZ1 LYS A 168     -28.291 -14.603  26.445  1.00  0.00           H  
ATOM   2697  HZ2 LYS A 168     -29.144 -15.795  25.466  1.00  0.00           H  
ATOM   2698  HZ3 LYS A 168     -29.515 -15.717  26.959  1.00  0.00           H  
ATOM   2699  N   ALA A 169     -36.158 -15.057  24.642  1.00  0.00           N  
ATOM   2700  CA  ALA A 169     -37.245 -14.592  23.833  1.00  0.00           C  
ATOM   2701  C   ALA A 169     -36.765 -14.624  22.425  1.00  0.00           C  
ATOM   2702  O   ALA A 169     -35.953 -13.802  21.980  1.00  0.00           O  
ATOM   2703  CB  ALA A 169     -37.537 -13.125  24.184  1.00  0.00           C  
ATOM   2704  HN  ALA A 169     -35.657 -14.326  25.101  1.00  0.00           H  
ATOM   2705  HA  ALA A 169     -38.047 -15.314  23.803  1.00  0.00           H  
ATOM   2706  HB1 ALA A 169     -37.939 -13.011  25.215  1.00  0.00           H  
ATOM   2707  HB2 ALA A 169     -38.363 -12.887  23.479  1.00  0.00           H  
ATOM   2708  HB3 ALA A 169     -36.674 -12.429  24.087  1.00  0.00           H  
ATOM   2709  N   GLU A 170     -37.409 -15.432  21.558  1.00  0.00           N  
ATOM   2710  CA  GLU A 170     -37.131 -15.446  20.160  1.00  0.00           C  
ATOM   2711  C   GLU A 170     -37.535 -14.217  19.420  1.00  0.00           C  
ATOM   2712  O   GLU A 170     -36.910 -13.696  18.508  1.00  0.00           O  
ATOM   2713  CB  GLU A 170     -37.853 -16.669  19.572  1.00  0.00           C  
ATOM   2714  CG  GLU A 170     -37.328 -17.939  20.234  1.00  0.00           C  
ATOM   2715  CD  GLU A 170     -37.701 -19.145  19.373  1.00  0.00           C  
ATOM   2716  OE1 GLU A 170     -38.752 -19.318  18.782  1.00  0.00           O  
ATOM   2717  OE2 GLU A 170     -36.702 -20.114  19.228  1.00  0.00           O1-
ATOM   2718  HN  GLU A 170     -38.138 -16.049  21.828  1.00  0.00           H  
ATOM   2719  HA  GLU A 170     -36.090 -15.572  19.890  1.00  0.00           H  
ATOM   2720  HB1 GLU A 170     -37.597 -16.713  18.484  1.00  0.00           H  
ATOM   2721  HB2 GLU A 170     -38.940 -16.553  19.780  1.00  0.00           H  
ATOM   2722  HG1 GLU A 170     -37.702 -18.175  21.252  1.00  0.00           H  
ATOM   2723  HG2 GLU A 170     -36.246 -17.785  20.398  1.00  0.00           H  
ATOM   2724  HE2 GLU A 170     -37.016 -20.979  18.934  1.00  0.00           H  
ATOM   2725  N   LYS A 171     -38.724 -13.722  19.801  1.00  0.00           N  
ATOM   2726  CA  LYS A 171     -39.382 -12.603  19.184  1.00  0.00           C  
ATOM   2727  C   LYS A 171     -40.025 -11.887  20.322  1.00  0.00           C  
ATOM   2728  O   LYS A 171     -40.607 -12.437  21.264  1.00  0.00           O  
ATOM   2729  CB  LYS A 171     -40.384 -13.132  18.156  1.00  0.00           C  
ATOM   2730  CG  LYS A 171     -41.236 -12.113  17.396  1.00  0.00           C  
ATOM   2731  CD  LYS A 171     -40.390 -11.062  16.676  1.00  0.00           C  
ATOM   2732  CE  LYS A 171     -41.080 -10.272  15.559  1.00  0.00           C  
ATOM   2733  NZ  LYS A 171     -40.065  -9.370  14.977  1.00  0.00           N1+
ATOM   2734  HN  LYS A 171     -39.212 -14.190  20.536  1.00  0.00           H  
ATOM   2735  HA  LYS A 171     -38.625 -12.012  18.680  1.00  0.00           H  
ATOM   2736  HB1 LYS A 171     -41.056 -13.823  18.705  1.00  0.00           H  
ATOM   2737  HB2 LYS A 171     -39.822 -13.664  17.355  1.00  0.00           H  
ATOM   2738  HG1 LYS A 171     -41.917 -11.479  17.993  1.00  0.00           H  
ATOM   2739  HG2 LYS A 171     -41.892 -12.619  16.658  1.00  0.00           H  
ATOM   2740  HD1 LYS A 171     -39.555 -11.607  16.189  1.00  0.00           H  
ATOM   2741  HD2 LYS A 171     -39.873 -10.460  17.460  1.00  0.00           H  
ATOM   2742  HE1 LYS A 171     -41.781  -9.579  16.062  1.00  0.00           H  
ATOM   2743  HE2 LYS A 171     -41.604 -10.894  14.805  1.00  0.00           H  
ATOM   2744  HZ1 LYS A 171     -40.595  -8.685  14.402  1.00  0.00           H  
ATOM   2745  HZ2 LYS A 171     -39.342  -9.850  14.395  1.00  0.00           H  
ATOM   2746  HZ3 LYS A 171     -39.569  -8.823  15.710  1.00  0.00           H  
ATOM   2747  N   VAL A 172     -39.893 -10.562  20.208  1.00  0.00           N  
ATOM   2748  CA  VAL A 172     -40.609  -9.624  21.010  1.00  0.00           C  
ATOM   2749  C   VAL A 172     -41.508  -8.727  20.230  1.00  0.00           C  
ATOM   2750  O   VAL A 172     -41.091  -7.887  19.436  1.00  0.00           O  
ATOM   2751  CB  VAL A 172     -39.721  -8.738  21.835  1.00  0.00           C  
ATOM   2752  CG1 VAL A 172     -40.584  -8.069  22.911  1.00  0.00           C  
ATOM   2753  CG2 VAL A 172     -38.735  -9.602  22.652  1.00  0.00           C  
ATOM   2754  HN  VAL A 172     -39.219 -10.245  19.546  1.00  0.00           H  
ATOM   2755  HA  VAL A 172     -41.210 -10.231  21.676  1.00  0.00           H  
ATOM   2756  HB  VAL A 172     -39.121  -8.002  21.252  1.00  0.00           H  
ATOM   2757 1HG1 VAL A 172     -41.198  -7.318  22.368  1.00  0.00           H  
ATOM   2758 2HG1 VAL A 172     -39.901  -7.568  23.633  1.00  0.00           H  
ATOM   2759 3HG1 VAL A 172     -41.276  -8.831  23.326  1.00  0.00           H  
ATOM   2760 1HG2 VAL A 172     -39.310 -10.363  23.228  1.00  0.00           H  
ATOM   2761 2HG2 VAL A 172     -38.106  -9.113  23.424  1.00  0.00           H  
ATOM   2762 3HG2 VAL A 172     -38.014 -10.172  22.042  1.00  0.00           H  
ATOM   2763  N   LEU A 173     -42.816  -8.727  20.574  1.00  0.00           N  
ATOM   2764  CA  LEU A 173     -43.758  -7.860  19.953  1.00  0.00           C  
ATOM   2765  C   LEU A 173     -44.032  -6.694  20.839  1.00  0.00           C  
ATOM   2766  O   LEU A 173     -44.484  -6.809  21.974  1.00  0.00           O  
ATOM   2767  CB  LEU A 173     -45.062  -8.639  19.671  1.00  0.00           C  
ATOM   2768  CG  LEU A 173     -44.897  -9.757  18.627  1.00  0.00           C  
ATOM   2769  CD1 LEU A 173     -44.169  -9.241  17.377  1.00  0.00           C  
ATOM   2770  CD2 LEU A 173     -44.287 -11.085  19.104  1.00  0.00           C  
ATOM   2771  HN  LEU A 173     -43.141  -9.474  21.142  1.00  0.00           H  
ATOM   2772  HA  LEU A 173     -43.392  -7.512  18.997  1.00  0.00           H  
ATOM   2773  HB1 LEU A 173     -45.865  -7.943  19.357  1.00  0.00           H  
ATOM   2774  HB2 LEU A 173     -45.408  -9.092  20.615  1.00  0.00           H  
ATOM   2775  HG  LEU A 173     -45.905 -10.059  18.253  1.00  0.00           H  
ATOM   2776 1HD1 LEU A 173     -43.100  -9.131  17.662  1.00  0.00           H  
ATOM   2777 2HD1 LEU A 173     -44.516  -8.272  16.972  1.00  0.00           H  
ATOM   2778 3HD1 LEU A 173     -44.199 -10.059  16.621  1.00  0.00           H  
ATOM   2779 1HD2 LEU A 173     -44.901 -11.532  19.907  1.00  0.00           H  
ATOM   2780 2HD2 LEU A 173     -43.236 -10.953  19.435  1.00  0.00           H  
ATOM   2781 3HD2 LEU A 173     -44.390 -11.741  18.212  1.00  0.00           H  
ATOM   2782  N   GLN A 174     -43.621  -5.462  20.456  1.00  0.00           N  
ATOM   2783  CA  GLN A 174     -43.866  -4.276  21.215  1.00  0.00           C  
ATOM   2784  C   GLN A 174     -44.853  -3.426  20.499  1.00  0.00           C  
ATOM   2785  O   GLN A 174     -44.704  -3.230  19.288  1.00  0.00           O  
ATOM   2786  CB  GLN A 174     -42.606  -3.424  21.430  1.00  0.00           C  
ATOM   2787  CG  GLN A 174     -41.437  -4.307  21.861  1.00  0.00           C  
ATOM   2788  CD  GLN A 174     -40.052  -3.687  21.694  1.00  0.00           C  
ATOM   2789  NE2 GLN A 174     -39.951  -2.460  21.128  1.00  0.00           N  
ATOM   2790  OE1 GLN A 174     -39.080  -4.383  21.965  1.00  0.00           O  
ATOM   2791  HN  GLN A 174     -43.313  -5.298  19.528  1.00  0.00           H  
ATOM   2792  HA  GLN A 174     -44.357  -4.436  22.160  1.00  0.00           H  
ATOM   2793  HB1 GLN A 174     -42.777  -2.703  22.249  1.00  0.00           H  
ATOM   2794  HB2 GLN A 174     -42.389  -2.845  20.502  1.00  0.00           H  
ATOM   2795  HG1 GLN A 174     -41.381  -5.240  21.263  1.00  0.00           H  
ATOM   2796  HG2 GLN A 174     -41.459  -4.482  22.966  1.00  0.00           H  
ATOM   2797 1HE2 GLN A 174     -39.069  -2.057  20.881  1.00  0.00           H  
ATOM   2798 2HE2 GLN A 174     -40.773  -1.966  20.852  1.00  0.00           H  
ATOM   2799  N   PHE A 175     -45.918  -2.947  21.182  1.00  0.00           N  
ATOM   2800  CA  PHE A 175     -47.040  -2.319  20.557  1.00  0.00           C  
ATOM   2801  C   PHE A 175     -47.612  -1.184  21.336  1.00  0.00           C  
ATOM   2802  O   PHE A 175     -47.456  -1.143  22.556  1.00  0.00           O  
ATOM   2803  CB  PHE A 175     -48.066  -3.391  20.165  1.00  0.00           C  
ATOM   2804  CG  PHE A 175     -48.715  -4.091  21.313  1.00  0.00           C  
ATOM   2805  CD1 PHE A 175     -48.150  -5.301  21.624  1.00  0.00           C  
ATOM   2806  CD2 PHE A 175     -49.947  -3.681  21.757  1.00  0.00           C  
ATOM   2807  CE1 PHE A 175     -48.889  -6.123  22.453  1.00  0.00           C  
ATOM   2808  CE2 PHE A 175     -50.642  -4.512  22.607  1.00  0.00           C  
ATOM   2809  CZ  PHE A 175     -50.076  -5.696  23.002  1.00  0.00           C  
ATOM   2810  HN  PHE A 175     -46.188  -3.269  22.079  1.00  0.00           H  
ATOM   2811  HA  PHE A 175     -46.711  -1.805  19.673  1.00  0.00           H  
ATOM   2812  HB1 PHE A 175     -47.523  -4.152  19.565  1.00  0.00           H  
ATOM   2813  HB2 PHE A 175     -48.881  -2.995  19.521  1.00  0.00           H  
ATOM   2814  HD1 PHE A 175     -47.155  -5.591  21.329  1.00  0.00           H  
ATOM   2815  HD2 PHE A 175     -50.214  -2.717  21.346  1.00  0.00           H  
ATOM   2816  HE1 PHE A 175     -48.450  -7.028  22.844  1.00  0.00           H  
ATOM   2817  HE2 PHE A 175     -51.556  -4.047  22.941  1.00  0.00           H  
ATOM   2818  HZ  PHE A 175     -50.589  -6.302  23.731  1.00  0.00           H  
ATOM   2819  N   ASP A 176     -48.333  -0.236  20.708  1.00  0.00           N  
ATOM   2820  CA  ASP A 176     -48.860   0.917  21.347  1.00  0.00           C  
ATOM   2821  C   ASP A 176     -50.021   0.612  22.241  1.00  0.00           C  
ATOM   2822  O   ASP A 176     -50.921  -0.084  21.782  1.00  0.00           O  
ATOM   2823  CB  ASP A 176     -49.443   1.927  20.348  1.00  0.00           C  
ATOM   2824  CG  ASP A 176     -48.400   2.532  19.420  1.00  0.00           C  
ATOM   2825  OD1 ASP A 176     -48.776   2.946  18.291  1.00  0.00           O  
ATOM   2826  OD2 ASP A 176     -47.263   2.773  19.917  1.00  0.00           O1-
ATOM   2827  HN  ASP A 176     -48.529  -0.320  19.728  1.00  0.00           H  
ATOM   2828  HA  ASP A 176     -48.000   1.312  21.871  1.00  0.00           H  
ATOM   2829  HB1 ASP A 176     -49.944   2.763  20.884  1.00  0.00           H  
ATOM   2830  HB2 ASP A 176     -50.158   1.419  19.673  1.00  0.00           H  
ATOM   2831  N   PRO A 177     -50.134   1.081  23.447  1.00  0.00           N  
ATOM   2832  CA  PRO A 177     -51.338   1.145  24.216  1.00  0.00           C  
ATOM   2833  C   PRO A 177     -52.493   1.693  23.458  1.00  0.00           C  
ATOM   2834  O   PRO A 177     -52.449   2.816  22.957  1.00  0.00           O  
ATOM   2835  CB  PRO A 177     -50.996   1.923  25.488  1.00  0.00           C  
ATOM   2836  CG  PRO A 177     -49.521   1.522  25.682  1.00  0.00           C  
ATOM   2837  CD  PRO A 177     -49.006   1.546  24.240  1.00  0.00           C  
ATOM   2838  HA  PRO A 177     -51.553   0.107  24.431  1.00  0.00           H  
ATOM   2839  HB1 PRO A 177     -51.474   1.637  26.451  1.00  0.00           H  
ATOM   2840  HB2 PRO A 177     -51.065   3.013  25.314  1.00  0.00           H  
ATOM   2841  HG1 PRO A 177     -48.884   2.243  26.246  1.00  0.00           H  
ATOM   2842  HG2 PRO A 177     -49.563   0.465  26.035  1.00  0.00           H  
ATOM   2843  HD1 PRO A 177     -48.748   2.571  23.903  1.00  0.00           H  
ATOM   2844  HD2 PRO A 177     -48.136   0.851  24.235  1.00  0.00           H  
ATOM   2845  N   GLY A 178     -53.624   0.963  23.401  1.00  0.00           N  
ATOM   2846  CA  GLY A 178     -54.887   1.389  22.870  1.00  0.00           C  
ATOM   2847  C   GLY A 178     -55.102   1.186  21.414  1.00  0.00           C  
ATOM   2848  O   GLY A 178     -56.071   1.620  20.794  1.00  0.00           O  
ATOM   2849  HN  GLY A 178     -53.718   0.047  23.786  1.00  0.00           H  
ATOM   2850  HA1 GLY A 178     -55.019   2.422  23.123  1.00  0.00           H  
ATOM   2851  HA2 GLY A 178     -55.603   0.721  23.339  1.00  0.00           H  
ATOM   2852  N   THR A 179     -54.203   0.399  20.802  1.00  0.00           N  
ATOM   2853  CA  THR A 179     -54.327   0.032  19.426  1.00  0.00           C  
ATOM   2854  C   THR A 179     -55.493  -0.842  19.088  1.00  0.00           C  
ATOM   2855  O   THR A 179     -55.908  -1.703  19.859  1.00  0.00           O  
ATOM   2856  CB  THR A 179     -53.090  -0.544  18.804  1.00  0.00           C  
ATOM   2857  CG2 THR A 179     -52.793  -1.939  19.379  1.00  0.00           C  
ATOM   2858  OG1 THR A 179     -53.143  -0.708  17.389  1.00  0.00           O  
ATOM   2859  HN  THR A 179     -53.365   0.268  21.329  1.00  0.00           H  
ATOM   2860  HA  THR A 179     -54.457   0.908  18.806  1.00  0.00           H  
ATOM   2861  HB  THR A 179     -52.289   0.202  19.000  1.00  0.00           H  
ATOM   2862  HG1 THR A 179     -52.311  -1.035  17.043  1.00  0.00           H  
ATOM   2863 1HG2 THR A 179     -51.928  -2.344  18.814  1.00  0.00           H  
ATOM   2864 2HG2 THR A 179     -53.682  -2.611  19.288  1.00  0.00           H  
ATOM   2865 3HG2 THR A 179     -52.441  -1.877  20.428  1.00  0.00           H  
ATOM   2866  N   LYS A 180     -56.094  -0.677  17.892  1.00  0.00           N  
ATOM   2867  CA  LYS A 180     -56.979  -1.537  17.161  1.00  0.00           C  
ATOM   2868  C   LYS A 180     -56.351  -2.621  16.355  1.00  0.00           C  
ATOM   2869  O   LYS A 180     -56.993  -3.629  16.105  1.00  0.00           O  
ATOM   2870  CB  LYS A 180     -57.678  -0.579  16.192  1.00  0.00           C  
ATOM   2871  CG  LYS A 180     -58.740   0.341  16.807  1.00  0.00           C  
ATOM   2872  CD  LYS A 180     -59.668  -0.468  17.715  1.00  0.00           C  
ATOM   2873  CE  LYS A 180     -60.758   0.319  18.458  1.00  0.00           C  
ATOM   2874  NZ  LYS A 180     -61.365  -0.518  19.525  1.00  0.00           N1+
ATOM   2875  HN  LYS A 180     -55.731   0.033  17.293  1.00  0.00           H  
ATOM   2876  HA  LYS A 180     -57.628  -2.074  17.831  1.00  0.00           H  
ATOM   2877  HB1 LYS A 180     -58.222  -1.144  15.396  1.00  0.00           H  
ATOM   2878  HB2 LYS A 180     -56.927  -0.024  15.595  1.00  0.00           H  
ATOM   2879  HG1 LYS A 180     -59.274   0.944  16.042  1.00  0.00           H  
ATOM   2880  HG2 LYS A 180     -58.127   1.110  17.319  1.00  0.00           H  
ATOM   2881  HD1 LYS A 180     -59.043  -0.966  18.481  1.00  0.00           H  
ATOM   2882  HD2 LYS A 180     -60.125  -1.240  17.060  1.00  0.00           H  
ATOM   2883  HE1 LYS A 180     -61.400   0.509  17.579  1.00  0.00           H  
ATOM   2884  HE2 LYS A 180     -60.412   1.296  18.856  1.00  0.00           H  
ATOM   2885  HZ1 LYS A 180     -60.730  -1.072  20.141  1.00  0.00           H  
ATOM   2886  HZ2 LYS A 180     -62.061  -1.141  19.083  1.00  0.00           H  
ATOM   2887  HZ3 LYS A 180     -61.857   0.119  20.177  1.00  0.00           H  
ATOM   2888  N   ASN A 181     -55.029  -2.566  16.083  1.00  0.00           N  
ATOM   2889  CA  ASN A 181     -54.407  -3.577  15.284  1.00  0.00           C  
ATOM   2890  C   ASN A 181     -53.233  -4.147  16.005  1.00  0.00           C  
ATOM   2891  O   ASN A 181     -52.116  -3.638  16.037  1.00  0.00           O  
ATOM   2892  CB  ASN A 181     -53.970  -3.112  13.883  1.00  0.00           C  
ATOM   2893  CG  ASN A 181     -53.580  -4.236  12.926  1.00  0.00           C  
ATOM   2894  ND2 ASN A 181     -53.219  -3.803  11.682  1.00  0.00           N  
ATOM   2895  OD1 ASN A 181     -53.680  -5.421  13.219  1.00  0.00           O  
ATOM   2896  HN  ASN A 181     -54.592  -1.735  16.400  1.00  0.00           H  
ATOM   2897  HA  ASN A 181     -55.084  -4.411  15.158  1.00  0.00           H  
ATOM   2898  HB1 ASN A 181     -53.064  -2.472  13.937  1.00  0.00           H  
ATOM   2899  HB2 ASN A 181     -54.913  -2.652  13.506  1.00  0.00           H  
ATOM   2900 1HD2 ASN A 181     -53.351  -4.397  10.893  1.00  0.00           H  
ATOM   2901 2HD2 ASN A 181     -53.270  -2.818  11.485  1.00  0.00           H  
ATOM   2902  N   VAL A 182     -53.434  -5.317  16.636  1.00  0.00           N  
ATOM   2903  CA  VAL A 182     -52.384  -6.188  17.082  1.00  0.00           C  
ATOM   2904  C   VAL A 182     -52.319  -7.332  16.128  1.00  0.00           C  
ATOM   2905  O   VAL A 182     -51.322  -8.052  16.156  1.00  0.00           O  
ATOM   2906  CB  VAL A 182     -52.546  -6.645  18.500  1.00  0.00           C  
ATOM   2907  CG1 VAL A 182     -53.281  -7.980  18.673  1.00  0.00           C  
ATOM   2908  CG2 VAL A 182     -51.244  -6.489  19.305  1.00  0.00           C  
ATOM   2909  HN  VAL A 182     -54.369  -5.625  16.799  1.00  0.00           H  
ATOM   2910  HA  VAL A 182     -51.452  -5.659  17.009  1.00  0.00           H  
ATOM   2911  HB  VAL A 182     -53.234  -5.935  19.002  1.00  0.00           H  
ATOM   2912 1HG1 VAL A 182     -54.210  -8.115  18.091  1.00  0.00           H  
ATOM   2913 2HG1 VAL A 182     -53.581  -8.090  19.737  1.00  0.00           H  
ATOM   2914 3HG1 VAL A 182     -52.521  -8.711  18.328  1.00  0.00           H  
ATOM   2915 1HG2 VAL A 182     -50.546  -7.267  18.908  1.00  0.00           H  
ATOM   2916 2HG2 VAL A 182     -51.362  -6.615  20.403  1.00  0.00           H  
ATOM   2917 3HG2 VAL A 182     -50.840  -5.487  19.080  1.00  0.00           H  
ATOM   2918  N   THR A 183     -53.239  -7.544  15.170  1.00  0.00           N  
ATOM   2919  CA  THR A 183     -53.330  -8.672  14.299  1.00  0.00           C  
ATOM   2920  C   THR A 183     -52.131  -8.812  13.423  1.00  0.00           C  
ATOM   2921  O   THR A 183     -51.603  -9.902  13.219  1.00  0.00           O  
ATOM   2922  CB  THR A 183     -54.621  -8.750  13.529  1.00  0.00           C  
ATOM   2923  CG2 THR A 183     -55.059 -10.121  12.984  1.00  0.00           C  
ATOM   2924  OG1 THR A 183     -55.750  -8.416  14.324  1.00  0.00           O  
ATOM   2925  HN  THR A 183     -53.835  -6.779  14.942  1.00  0.00           H  
ATOM   2926  HA  THR A 183     -53.459  -9.568  14.887  1.00  0.00           H  
ATOM   2927  HB  THR A 183     -54.570  -8.060  12.653  1.00  0.00           H  
ATOM   2928  HG1 THR A 183     -56.532  -8.396  13.767  1.00  0.00           H  
ATOM   2929 1HG2 THR A 183     -55.444 -10.725  13.831  1.00  0.00           H  
ATOM   2930 2HG2 THR A 183     -54.271 -10.633  12.396  1.00  0.00           H  
ATOM   2931 3HG2 THR A 183     -55.868  -9.915  12.242  1.00  0.00           H  
ATOM   2932  N   ALA A 184     -51.558  -7.697  12.927  1.00  0.00           N  
ATOM   2933  CA  ALA A 184     -50.287  -7.556  12.295  1.00  0.00           C  
ATOM   2934  C   ALA A 184     -49.130  -8.242  12.938  1.00  0.00           C  
ATOM   2935  O   ALA A 184     -48.229  -8.826  12.352  1.00  0.00           O  
ATOM   2936  CB  ALA A 184     -49.919  -6.064  12.218  1.00  0.00           C  
ATOM   2937  HN  ALA A 184     -52.169  -6.908  12.899  1.00  0.00           H  
ATOM   2938  HA  ALA A 184     -50.427  -8.070  11.350  1.00  0.00           H  
ATOM   2939  HB1 ALA A 184     -49.845  -5.580  13.214  1.00  0.00           H  
ATOM   2940  HB2 ALA A 184     -50.759  -5.527  11.724  1.00  0.00           H  
ATOM   2941  HB3 ALA A 184     -48.986  -5.911  11.644  1.00  0.00           H  
ATOM   2942  N   LEU A 185     -49.191  -8.175  14.286  1.00  0.00           N  
ATOM   2943  CA  LEU A 185     -48.051  -8.607  15.025  1.00  0.00           C  
ATOM   2944  C   LEU A 185     -48.156 -10.031  15.443  1.00  0.00           C  
ATOM   2945  O   LEU A 185     -47.166 -10.744  15.576  1.00  0.00           O  
ATOM   2946  CB  LEU A 185     -47.811  -7.706  16.247  1.00  0.00           C  
ATOM   2947  CG  LEU A 185     -47.671  -6.228  15.846  1.00  0.00           C  
ATOM   2948  CD1 LEU A 185     -48.998  -5.563  16.217  1.00  0.00           C  
ATOM   2949  CD2 LEU A 185     -46.514  -5.531  16.581  1.00  0.00           C  
ATOM   2950  HN  LEU A 185     -50.046  -7.898  14.715  1.00  0.00           H  
ATOM   2951  HA  LEU A 185     -47.096  -8.573  14.509  1.00  0.00           H  
ATOM   2952  HB1 LEU A 185     -46.886  -7.996  16.784  1.00  0.00           H  
ATOM   2953  HB2 LEU A 185     -48.688  -7.832  16.914  1.00  0.00           H  
ATOM   2954  HG  LEU A 185     -47.396  -6.133  14.776  1.00  0.00           H  
ATOM   2955 1HD1 LEU A 185     -48.948  -4.499  15.894  1.00  0.00           H  
ATOM   2956 2HD1 LEU A 185     -49.182  -5.696  17.308  1.00  0.00           H  
ATOM   2957 3HD1 LEU A 185     -49.835  -5.937  15.588  1.00  0.00           H  
ATOM   2958 1HD2 LEU A 185     -46.425  -4.458  16.332  1.00  0.00           H  
ATOM   2959 2HD2 LEU A 185     -45.533  -5.939  16.269  1.00  0.00           H  
ATOM   2960 3HD2 LEU A 185     -46.638  -5.738  17.674  1.00  0.00           H  
ATOM   2961  N   LEU A 186     -49.439 -10.431  15.515  1.00  0.00           N  
ATOM   2962  CA  LEU A 186     -49.789 -11.819  15.442  1.00  0.00           C  
ATOM   2963  C   LEU A 186     -49.598 -12.618  14.204  1.00  0.00           C  
ATOM   2964  O   LEU A 186     -49.275 -13.795  14.331  1.00  0.00           O  
ATOM   2965  CB  LEU A 186     -51.230 -12.044  15.938  1.00  0.00           C  
ATOM   2966  CG  LEU A 186     -51.545 -11.608  17.387  1.00  0.00           C  
ATOM   2967  CD1 LEU A 186     -53.063 -11.564  17.634  1.00  0.00           C  
ATOM   2968  CD2 LEU A 186     -50.843 -12.538  18.389  1.00  0.00           C  
ATOM   2969  HN  LEU A 186     -50.215  -9.846  15.278  1.00  0.00           H  
ATOM   2970  HA  LEU A 186     -49.273 -12.397  16.203  1.00  0.00           H  
ATOM   2971  HB1 LEU A 186     -51.524 -13.118  15.911  1.00  0.00           H  
ATOM   2972  HB2 LEU A 186     -51.880 -11.484  15.244  1.00  0.00           H  
ATOM   2973  HG  LEU A 186     -51.148 -10.579  17.544  1.00  0.00           H  
ATOM   2974 1HD1 LEU A 186     -53.510 -11.044  16.763  1.00  0.00           H  
ATOM   2975 2HD1 LEU A 186     -53.251 -11.070  18.612  1.00  0.00           H  
ATOM   2976 3HD1 LEU A 186     -53.492 -12.579  17.557  1.00  0.00           H  
ATOM   2977 1HD2 LEU A 186     -49.737 -12.453  18.389  1.00  0.00           H  
ATOM   2978 2HD2 LEU A 186     -51.129 -13.583  18.137  1.00  0.00           H  
ATOM   2979 3HD2 LEU A 186     -51.221 -12.253  19.388  1.00  0.00           H  
ATOM   2980  N   MET A 187     -49.663 -12.044  12.984  1.00  0.00           N  
ATOM   2981  CA  MET A 187     -49.446 -12.872  11.841  1.00  0.00           C  
ATOM   2982  C   MET A 187     -48.144 -13.572  11.677  1.00  0.00           C  
ATOM   2983  O   MET A 187     -47.946 -14.701  11.229  1.00  0.00           O  
ATOM   2984  CB  MET A 187     -49.936 -12.165  10.564  1.00  0.00           C  
ATOM   2985  CG  MET A 187     -51.413 -12.433  10.296  1.00  0.00           C  
ATOM   2986  SD  MET A 187     -52.108 -11.676   8.798  1.00  0.00           S  
ATOM   2987  CE  MET A 187     -53.860 -12.010   9.144  1.00  0.00           C  
ATOM   2988  HN  MET A 187     -50.056 -11.130  12.902  1.00  0.00           H  
ATOM   2989  HA  MET A 187     -50.082 -13.744  11.939  1.00  0.00           H  
ATOM   2990  HB1 MET A 187     -49.473 -12.591   9.649  1.00  0.00           H  
ATOM   2991  HB2 MET A 187     -49.678 -11.097  10.670  1.00  0.00           H  
ATOM   2992  HG1 MET A 187     -52.088 -12.084  11.115  1.00  0.00           H  
ATOM   2993  HG2 MET A 187     -51.527 -13.526  10.159  1.00  0.00           H  
ATOM   2994  HE1 MET A 187     -53.876 -13.096   9.356  1.00  0.00           H  
ATOM   2995  HE2 MET A 187     -54.560 -11.881   8.292  1.00  0.00           H  
ATOM   2996  HE3 MET A 187     -54.208 -11.577  10.108  1.00  0.00           H  
ATOM   2997  N   GLU A 188     -47.069 -12.845  12.052  1.00  0.00           N  
ATOM   2998  CA  GLU A 188     -45.743 -13.350  12.266  1.00  0.00           C  
ATOM   2999  C   GLU A 188     -45.537 -14.076  13.548  1.00  0.00           C  
ATOM   3000  O   GLU A 188     -44.696 -14.979  13.531  1.00  0.00           O  
ATOM   3001  CB  GLU A 188     -44.723 -12.221  12.050  1.00  0.00           C  
ATOM   3002  CG  GLU A 188     -44.487 -11.160  13.122  1.00  0.00           C  
ATOM   3003  CD  GLU A 188     -43.715  -9.959  12.562  1.00  0.00           C  
ATOM   3004  OE1 GLU A 188     -42.923  -9.389  13.350  1.00  0.00           O  
ATOM   3005  OE2 GLU A 188     -43.933  -9.542  11.392  1.00  0.00           O1-
ATOM   3006  HN  GLU A 188     -47.324 -11.897  12.240  1.00  0.00           H  
ATOM   3007  HA  GLU A 188     -45.628 -14.126  11.526  1.00  0.00           H  
ATOM   3008  HB1 GLU A 188     -45.041 -11.713  11.112  1.00  0.00           H  
ATOM   3009  HB2 GLU A 188     -43.874 -12.847  11.697  1.00  0.00           H  
ATOM   3010  HG1 GLU A 188     -43.927 -11.638  13.953  1.00  0.00           H  
ATOM   3011  HG2 GLU A 188     -45.466 -10.785  13.471  1.00  0.00           H  
ATOM   3012  N   ALA A 189     -46.273 -13.829  14.647  1.00  0.00           N  
ATOM   3013  CA  ALA A 189     -46.153 -14.685  15.781  1.00  0.00           C  
ATOM   3014  C   ALA A 189     -46.597 -16.091  15.624  1.00  0.00           C  
ATOM   3015  O   ALA A 189     -46.153 -17.001  16.331  1.00  0.00           O  
ATOM   3016  CB  ALA A 189     -47.032 -14.107  16.905  1.00  0.00           C  
ATOM   3017  HN  ALA A 189     -46.983 -13.139  14.773  1.00  0.00           H  
ATOM   3018  HA  ALA A 189     -45.130 -14.619  16.134  1.00  0.00           H  
ATOM   3019  HB1 ALA A 189     -48.096 -14.291  16.653  1.00  0.00           H  
ATOM   3020  HB2 ALA A 189     -46.927 -12.995  16.891  1.00  0.00           H  
ATOM   3021  HB3 ALA A 189     -46.755 -14.577  17.865  1.00  0.00           H  
ATOM   3022  N   LYS A 190     -47.563 -16.327  14.714  1.00  0.00           N  
ATOM   3023  CA  LYS A 190     -48.241 -17.516  14.304  1.00  0.00           C  
ATOM   3024  C   LYS A 190     -47.203 -18.489  13.864  1.00  0.00           C  
ATOM   3025  O   LYS A 190     -47.291 -19.677  14.165  1.00  0.00           O  
ATOM   3026  CB  LYS A 190     -49.310 -17.256  13.220  1.00  0.00           C  
ATOM   3027  CG  LYS A 190     -50.188 -18.438  12.841  1.00  0.00           C  
ATOM   3028  CD  LYS A 190     -51.037 -18.918  14.026  1.00  0.00           C  
ATOM   3029  CE  LYS A 190     -51.909 -20.111  13.634  1.00  0.00           C  
ATOM   3030  NZ  LYS A 190     -52.942 -19.760  12.642  1.00  0.00           N1+
ATOM   3031  HN  LYS A 190     -48.018 -15.522  14.338  1.00  0.00           H  
ATOM   3032  HA  LYS A 190     -48.624 -17.920  15.229  1.00  0.00           H  
ATOM   3033  HB1 LYS A 190     -48.867 -16.783  12.320  1.00  0.00           H  
ATOM   3034  HB2 LYS A 190     -49.966 -16.489  13.679  1.00  0.00           H  
ATOM   3035  HG1 LYS A 190     -49.579 -19.326  12.555  1.00  0.00           H  
ATOM   3036  HG2 LYS A 190     -50.666 -18.194  11.861  1.00  0.00           H  
ATOM   3037  HD1 LYS A 190     -51.590 -17.999  14.303  1.00  0.00           H  
ATOM   3038  HD2 LYS A 190     -50.353 -19.285  14.811  1.00  0.00           H  
ATOM   3039  HE1 LYS A 190     -52.435 -20.557  14.512  1.00  0.00           H  
ATOM   3040  HE2 LYS A 190     -51.333 -20.901  13.117  1.00  0.00           H  
ATOM   3041  HZ1 LYS A 190     -53.561 -20.524  12.296  1.00  0.00           H  
ATOM   3042  HZ2 LYS A 190     -52.600 -19.200  11.831  1.00  0.00           H  
ATOM   3043  HZ3 LYS A 190     -53.426 -19.019  13.198  1.00  0.00           H  
ATOM   3044  N   GLU A 191     -46.266 -18.001  13.030  1.00  0.00           N  
ATOM   3045  CA  GLU A 191     -45.319 -18.889  12.431  1.00  0.00           C  
ATOM   3046  C   GLU A 191     -44.195 -19.473  13.222  1.00  0.00           C  
ATOM   3047  O   GLU A 191     -43.450 -20.329  12.769  1.00  0.00           O  
ATOM   3048  CB  GLU A 191     -44.733 -18.065  11.275  1.00  0.00           C  
ATOM   3049  CG  GLU A 191     -45.645 -17.871  10.061  1.00  0.00           C  
ATOM   3050  CD  GLU A 191     -46.010 -19.112   9.267  1.00  0.00           C  
ATOM   3051  OE1 GLU A 191     -46.198 -20.174   9.915  1.00  0.00           O  
ATOM   3052  OE2 GLU A 191     -46.000 -19.112   8.007  1.00  0.00           O1-
ATOM   3053  HN  GLU A 191     -46.132 -17.093  12.647  1.00  0.00           H  
ATOM   3054  HA  GLU A 191     -45.775 -19.807  12.100  1.00  0.00           H  
ATOM   3055  HB1 GLU A 191     -43.834 -18.620  10.947  1.00  0.00           H  
ATOM   3056  HB2 GLU A 191     -44.331 -17.132  11.730  1.00  0.00           H  
ATOM   3057  HG1 GLU A 191     -45.163 -17.119   9.401  1.00  0.00           H  
ATOM   3058  HG2 GLU A 191     -46.633 -17.483  10.403  1.00  0.00           H  
ATOM   3059  N   LEU A 192     -43.906 -18.874  14.399  1.00  0.00           N  
ATOM   3060  CA  LEU A 192     -42.994 -19.325  15.397  1.00  0.00           C  
ATOM   3061  C   LEU A 192     -43.332 -20.641  15.994  1.00  0.00           C  
ATOM   3062  O   LEU A 192     -44.453 -21.138  15.933  1.00  0.00           O  
ATOM   3063  CB  LEU A 192     -42.803 -18.362  16.583  1.00  0.00           C  
ATOM   3064  CG  LEU A 192     -42.164 -17.021  16.204  1.00  0.00           C  
ATOM   3065  CD1 LEU A 192     -42.524 -15.957  17.252  1.00  0.00           C  
ATOM   3066  CD2 LEU A 192     -40.634 -17.061  16.058  1.00  0.00           C  
ATOM   3067  HN  LEU A 192     -44.458 -18.100  14.705  1.00  0.00           H  
ATOM   3068  HA  LEU A 192     -42.052 -19.349  14.869  1.00  0.00           H  
ATOM   3069  HB1 LEU A 192     -42.257 -18.758  17.474  1.00  0.00           H  
ATOM   3070  HB2 LEU A 192     -43.805 -18.191  17.043  1.00  0.00           H  
ATOM   3071  HG  LEU A 192     -42.637 -16.848  15.208  1.00  0.00           H  
ATOM   3072 1HD1 LEU A 192     -42.286 -16.311  18.271  1.00  0.00           H  
ATOM   3073 2HD1 LEU A 192     -43.600 -15.716  17.119  1.00  0.00           H  
ATOM   3074 3HD1 LEU A 192     -41.928 -15.026  17.116  1.00  0.00           H  
ATOM   3075 1HD2 LEU A 192     -40.252 -16.126  15.596  1.00  0.00           H  
ATOM   3076 2HD2 LEU A 192     -40.221 -17.867  15.419  1.00  0.00           H  
ATOM   3077 3HD2 LEU A 192     -40.291 -17.161  17.106  1.00  0.00           H  
ATOM   3078  N   GLU A 193     -42.278 -21.397  16.366  1.00  0.00           N  
ATOM   3079  CA  GLU A 193     -42.414 -22.745  16.816  1.00  0.00           C  
ATOM   3080  C   GLU A 193     -42.384 -22.895  18.292  1.00  0.00           C  
ATOM   3081  O   GLU A 193     -42.664 -23.936  18.878  1.00  0.00           O  
ATOM   3082  CB  GLU A 193     -41.217 -23.508  16.218  1.00  0.00           C  
ATOM   3083  CG  GLU A 193     -41.217 -23.719  14.707  1.00  0.00           C  
ATOM   3084  CD  GLU A 193     -40.002 -24.447  14.159  1.00  0.00           C  
ATOM   3085  OE1 GLU A 193     -40.115 -24.874  12.981  1.00  0.00           O  
ATOM   3086  OE2 GLU A 193     -38.946 -24.494  14.854  1.00  0.00           O1-
ATOM   3087  HN  GLU A 193     -41.364 -21.007  16.275  1.00  0.00           H  
ATOM   3088  HA  GLU A 193     -43.284 -23.278  16.457  1.00  0.00           H  
ATOM   3089  HB1 GLU A 193     -41.051 -24.479  16.741  1.00  0.00           H  
ATOM   3090  HB2 GLU A 193     -40.319 -22.883  16.436  1.00  0.00           H  
ATOM   3091  HG1 GLU A 193     -41.382 -22.721  14.258  1.00  0.00           H  
ATOM   3092  HG2 GLU A 193     -42.120 -24.348  14.613  1.00  0.00           H  
ATOM   3093  N   ALA A 194     -42.134 -21.770  18.987  1.00  0.00           N  
ATOM   3094  CA  ALA A 194     -42.390 -21.627  20.380  1.00  0.00           C  
ATOM   3095  C   ALA A 194     -43.857 -21.726  20.646  1.00  0.00           C  
ATOM   3096  O   ALA A 194     -44.633 -21.090  19.932  1.00  0.00           O  
ATOM   3097  CB  ALA A 194     -41.793 -20.248  20.740  1.00  0.00           C  
ATOM   3098  HN  ALA A 194     -41.836 -20.940  18.513  1.00  0.00           H  
ATOM   3099  HA  ALA A 194     -41.841 -22.405  20.883  1.00  0.00           H  
ATOM   3100  HB1 ALA A 194     -41.956 -20.008  21.805  1.00  0.00           H  
ATOM   3101  HB2 ALA A 194     -42.300 -19.445  20.170  1.00  0.00           H  
ATOM   3102  HB3 ALA A 194     -40.722 -20.204  20.416  1.00  0.00           H  
ATOM   3103  N   ARG A 195     -44.328 -22.454  21.675  1.00  0.00           N  
ATOM   3104  CA  ARG A 195     -45.740 -22.552  21.909  1.00  0.00           C  
ATOM   3105  C   ARG A 195     -46.182 -21.911  23.175  1.00  0.00           C  
ATOM   3106  O   ARG A 195     -47.356 -22.068  23.500  1.00  0.00           O  
ATOM   3107  CB  ARG A 195     -46.199 -24.025  21.934  1.00  0.00           C  
ATOM   3108  CG  ARG A 195     -46.131 -24.766  20.602  1.00  0.00           C  
ATOM   3109  CD  ARG A 195     -47.033 -24.231  19.486  1.00  0.00           C  
ATOM   3110  NE  ARG A 195     -47.087 -25.202  18.364  1.00  0.00           N  
ATOM   3111  CZ  ARG A 195     -48.063 -26.168  18.360  1.00  0.00           C  
ATOM   3112  NH1 ARG A 195     -49.015 -26.374  19.322  1.00  0.00           N1+
ATOM   3113  NH2 ARG A 195     -48.122 -27.071  17.347  1.00  0.00           N  
ATOM   3114  HN  ARG A 195     -43.728 -23.039  22.203  1.00  0.00           H  
ATOM   3115  HA  ARG A 195     -46.416 -22.178  21.154  1.00  0.00           H  
ATOM   3116  HB1 ARG A 195     -47.236 -24.148  22.285  1.00  0.00           H  
ATOM   3117  HB2 ARG A 195     -45.575 -24.573  22.685  1.00  0.00           H  
ATOM   3118  HG1 ARG A 195     -46.278 -25.831  20.914  1.00  0.00           H  
ATOM   3119  HG2 ARG A 195     -45.158 -24.634  20.090  1.00  0.00           H  
ATOM   3120  HD1 ARG A 195     -46.694 -23.268  19.045  1.00  0.00           H  
ATOM   3121  HD2 ARG A 195     -48.035 -24.121  19.951  1.00  0.00           H  
ATOM   3122  HE  ARG A 195     -46.452 -25.249  17.589  1.00  0.00           H  
ATOM   3123 1HH1 ARG A 195     -49.015 -25.818  20.155  1.00  0.00           H  
ATOM   3124 2HH1 ARG A 195     -49.858 -26.790  18.987  1.00  0.00           H  
ATOM   3125 1HH2 ARG A 195     -47.409 -27.055  16.643  1.00  0.00           H  
ATOM   3126 2HH2 ARG A 195     -48.650 -27.914  17.488  1.00  0.00           H  
ATOM   3127  N   VAL A 196     -45.254 -21.230  23.872  1.00  0.00           N  
ATOM   3128  CA  VAL A 196     -45.472 -20.454  25.053  1.00  0.00           C  
ATOM   3129  C   VAL A 196     -45.530 -19.003  24.721  1.00  0.00           C  
ATOM   3130  O   VAL A 196     -44.689 -18.391  24.059  1.00  0.00           O  
ATOM   3131  CB  VAL A 196     -44.501 -20.666  26.171  1.00  0.00           C  
ATOM   3132  CG1 VAL A 196     -44.873 -19.843  27.417  1.00  0.00           C  
ATOM   3133  CG2 VAL A 196     -44.447 -22.150  26.562  1.00  0.00           C  
ATOM   3134  HN  VAL A 196     -44.305 -21.184  23.563  1.00  0.00           H  
ATOM   3135  HA  VAL A 196     -46.467 -20.688  25.407  1.00  0.00           H  
ATOM   3136  HB  VAL A 196     -43.488 -20.345  25.830  1.00  0.00           H  
ATOM   3137 1HG1 VAL A 196     -44.247 -20.162  28.278  1.00  0.00           H  
ATOM   3138 2HG1 VAL A 196     -45.933 -20.109  27.639  1.00  0.00           H  
ATOM   3139 3HG1 VAL A 196     -44.917 -18.734  27.392  1.00  0.00           H  
ATOM   3140 1HG2 VAL A 196     -43.694 -22.327  27.359  1.00  0.00           H  
ATOM   3141 2HG2 VAL A 196     -44.020 -22.788  25.750  1.00  0.00           H  
ATOM   3142 3HG2 VAL A 196     -45.421 -22.550  26.910  1.00  0.00           H  
ATOM   3143  N   ILE A 197     -46.641 -18.372  25.158  1.00  0.00           N  
ATOM   3144  CA  ILE A 197     -46.917 -16.996  24.936  1.00  0.00           C  
ATOM   3145  C   ILE A 197     -46.882 -16.325  26.272  1.00  0.00           C  
ATOM   3146  O   ILE A 197     -47.264 -16.857  27.309  1.00  0.00           O  
ATOM   3147  CB  ILE A 197     -48.321 -16.930  24.394  1.00  0.00           C  
ATOM   3148  CG1 ILE A 197     -48.200 -17.092  22.873  1.00  0.00           C  
ATOM   3149  CG2 ILE A 197     -49.124 -15.659  24.709  1.00  0.00           C  
ATOM   3150  CD  ILE A 197     -48.449 -18.532  22.398  1.00  0.00           C  
ATOM   3151  HN  ILE A 197     -47.328 -18.756  25.767  1.00  0.00           H  
ATOM   3152  HA  ILE A 197     -46.156 -16.504  24.342  1.00  0.00           H  
ATOM   3153  HB  ILE A 197     -48.876 -17.781  24.846  1.00  0.00           H  
ATOM   3154 1HG1 ILE A 197     -47.206 -16.717  22.540  1.00  0.00           H  
ATOM   3155 2HG1 ILE A 197     -48.988 -16.542  22.319  1.00  0.00           H  
ATOM   3156 1HG2 ILE A 197     -48.684 -14.764  24.212  1.00  0.00           H  
ATOM   3157 2HG2 ILE A 197     -49.220 -15.340  25.777  1.00  0.00           H  
ATOM   3158 3HG2 ILE A 197     -50.156 -15.782  24.313  1.00  0.00           H  
ATOM   3159  HD1 ILE A 197     -48.260 -18.492  21.310  1.00  0.00           H  
ATOM   3160  HD2 ILE A 197     -49.523 -18.770  22.482  1.00  0.00           H  
ATOM   3161  HD3 ILE A 197     -47.740 -19.304  22.767  1.00  0.00           H  
ATOM   3162  N   ILE A 198     -46.353 -15.090  26.245  1.00  0.00           N  
ATOM   3163  CA  ILE A 198     -46.173 -14.277  27.410  1.00  0.00           C  
ATOM   3164  C   ILE A 198     -46.659 -12.935  27.012  1.00  0.00           C  
ATOM   3165  O   ILE A 198     -46.293 -12.381  25.980  1.00  0.00           O  
ATOM   3166  CB  ILE A 198     -44.748 -14.119  27.863  1.00  0.00           C  
ATOM   3167  CG1 ILE A 198     -44.163 -15.499  28.218  1.00  0.00           C  
ATOM   3168  CG2 ILE A 198     -44.640 -13.204  29.092  1.00  0.00           C  
ATOM   3169  CD  ILE A 198     -42.711 -15.489  28.684  1.00  0.00           C  
ATOM   3170  HN  ILE A 198     -45.977 -14.708  25.402  1.00  0.00           H  
ATOM   3171  HA  ILE A 198     -46.820 -14.686  28.172  1.00  0.00           H  
ATOM   3172  HB  ILE A 198     -44.155 -13.558  27.104  1.00  0.00           H  
ATOM   3173 1HG1 ILE A 198     -44.226 -16.141  27.309  1.00  0.00           H  
ATOM   3174 2HG1 ILE A 198     -44.822 -15.966  28.977  1.00  0.00           H  
ATOM   3175 1HG2 ILE A 198     -45.328 -12.328  29.065  1.00  0.00           H  
ATOM   3176 2HG2 ILE A 198     -43.575 -12.908  29.107  1.00  0.00           H  
ATOM   3177 3HG2 ILE A 198     -44.831 -13.767  30.026  1.00  0.00           H  
ATOM   3178  HD1 ILE A 198     -42.207 -14.742  28.029  1.00  0.00           H  
ATOM   3179  HD2 ILE A 198     -42.255 -16.496  28.512  1.00  0.00           H  
ATOM   3180  HD3 ILE A 198     -42.569 -15.143  29.727  1.00  0.00           H  
ATOM   3181  N   LEU A 199     -47.590 -12.332  27.779  1.00  0.00           N  
ATOM   3182  CA  LEU A 199     -48.157 -11.068  27.412  1.00  0.00           C  
ATOM   3183  C   LEU A 199     -48.249 -10.163  28.588  1.00  0.00           C  
ATOM   3184  O   LEU A 199     -48.796 -10.440  29.657  1.00  0.00           O  
ATOM   3185  CB  LEU A 199     -49.576 -11.293  26.850  1.00  0.00           C  
ATOM   3186  CG  LEU A 199     -50.608 -10.149  26.832  1.00  0.00           C  
ATOM   3187  CD1 LEU A 199     -50.117  -9.061  25.880  1.00  0.00           C  
ATOM   3188  CD2 LEU A 199     -51.958 -10.622  26.267  1.00  0.00           C  
ATOM   3189  HN  LEU A 199     -48.058 -12.844  28.497  1.00  0.00           H  
ATOM   3190  HA  LEU A 199     -47.498 -10.514  26.772  1.00  0.00           H  
ATOM   3191  HB1 LEU A 199     -50.077 -11.904  27.638  1.00  0.00           H  
ATOM   3192  HB2 LEU A 199     -49.601 -11.839  25.890  1.00  0.00           H  
ATOM   3193  HG  LEU A 199     -50.790  -9.708  27.835  1.00  0.00           H  
ATOM   3194 1HD1 LEU A 199     -49.238  -8.479  26.241  1.00  0.00           H  
ATOM   3195 2HD1 LEU A 199     -50.933  -8.337  25.682  1.00  0.00           H  
ATOM   3196 3HD1 LEU A 199     -49.854  -9.580  24.936  1.00  0.00           H  
ATOM   3197 1HD2 LEU A 199     -52.271 -11.608  26.659  1.00  0.00           H  
ATOM   3198 2HD2 LEU A 199     -51.875 -10.744  25.166  1.00  0.00           H  
ATOM   3199 3HD2 LEU A 199     -52.673  -9.790  26.446  1.00  0.00           H  
ATOM   3200  N   SER A 200     -47.710  -8.944  28.424  1.00  0.00           N  
ATOM   3201  CA  SER A 200     -47.852  -7.877  29.378  1.00  0.00           C  
ATOM   3202  C   SER A 200     -48.392  -6.723  28.597  1.00  0.00           C  
ATOM   3203  O   SER A 200     -47.675  -6.123  27.806  1.00  0.00           O  
ATOM   3204  CB  SER A 200     -46.607  -7.558  30.207  1.00  0.00           C  
ATOM   3205  OG  SER A 200     -46.778  -6.506  31.135  1.00  0.00           O  
ATOM   3206  HN  SER A 200     -47.337  -8.662  27.554  1.00  0.00           H  
ATOM   3207  HA  SER A 200     -48.687  -8.103  30.029  1.00  0.00           H  
ATOM   3208  HB1 SER A 200     -45.759  -7.294  29.537  1.00  0.00           H  
ATOM   3209  HB2 SER A 200     -46.223  -8.450  30.764  1.00  0.00           H  
ATOM   3210  HG1 SER A 200     -46.785  -5.641  30.715  1.00  0.00           H  
ATOM   3211  N   ALA A 201     -49.652  -6.319  28.821  1.00  0.00           N  
ATOM   3212  CA  ALA A 201     -50.137  -5.121  28.217  1.00  0.00           C  
ATOM   3213  C   ALA A 201     -51.249  -4.452  28.954  1.00  0.00           C  
ATOM   3214  O   ALA A 201     -51.807  -3.432  28.545  1.00  0.00           O  
ATOM   3215  CB  ALA A 201     -50.506  -5.417  26.753  1.00  0.00           C  
ATOM   3216  HN  ALA A 201     -50.190  -6.934  29.401  1.00  0.00           H  
ATOM   3217  HA  ALA A 201     -49.344  -4.402  28.351  1.00  0.00           H  
ATOM   3218  HB1 ALA A 201     -49.610  -5.788  26.206  1.00  0.00           H  
ATOM   3219  HB2 ALA A 201     -50.805  -4.454  26.287  1.00  0.00           H  
ATOM   3220  HB3 ALA A 201     -51.370  -6.106  26.697  1.00  0.00           H  
ATOM   3221  N   SER A 202     -51.696  -5.006  30.094  1.00  0.00           N  
ATOM   3222  CA  SER A 202     -52.797  -4.586  30.901  1.00  0.00           C  
ATOM   3223  C   SER A 202     -54.128  -4.682  30.250  1.00  0.00           C  
ATOM   3224  O   SER A 202     -54.334  -5.001  29.079  1.00  0.00           O  
ATOM   3225  CB  SER A 202     -52.435  -3.270  31.620  1.00  0.00           C  
ATOM   3226  OG  SER A 202     -53.235  -2.941  32.738  1.00  0.00           O  
ATOM   3227  HN  SER A 202     -51.121  -5.761  30.409  1.00  0.00           H  
ATOM   3228  HA  SER A 202     -52.942  -5.335  31.678  1.00  0.00           H  
ATOM   3229  HB1 SER A 202     -52.496  -2.491  30.826  1.00  0.00           H  
ATOM   3230  HB2 SER A 202     -51.448  -3.557  32.054  1.00  0.00           H  
ATOM   3231  HG1 SER A 202     -52.997  -2.036  32.938  1.00  0.00           H  
ATOM   3232  N   GLU A 203     -55.114  -4.471  31.140  1.00  0.00           N  
ATOM   3233  CA  GLU A 203     -56.459  -4.932  30.974  1.00  0.00           C  
ATOM   3234  C   GLU A 203     -57.150  -4.513  29.724  1.00  0.00           C  
ATOM   3235  O   GLU A 203     -57.844  -5.323  29.113  1.00  0.00           O  
ATOM   3236  CB  GLU A 203     -57.395  -4.434  32.092  1.00  0.00           C  
ATOM   3237  CG  GLU A 203     -58.874  -4.114  31.903  1.00  0.00           C  
ATOM   3238  CD  GLU A 203     -59.595  -3.809  33.218  1.00  0.00           C  
ATOM   3239  OE1 GLU A 203     -59.063  -3.887  34.354  1.00  0.00           O  
ATOM   3240  OE2 GLU A 203     -60.802  -3.454  33.152  1.00  0.00           O1-
ATOM   3241  HN  GLU A 203     -54.864  -4.181  32.055  1.00  0.00           H  
ATOM   3242  HA  GLU A 203     -56.380  -6.003  30.892  1.00  0.00           H  
ATOM   3243  HB1 GLU A 203     -56.986  -3.434  32.377  1.00  0.00           H  
ATOM   3244  HB2 GLU A 203     -57.327  -5.165  32.930  1.00  0.00           H  
ATOM   3245  HG1 GLU A 203     -59.528  -4.769  31.296  1.00  0.00           H  
ATOM   3246  HG2 GLU A 203     -58.883  -3.143  31.380  1.00  0.00           H  
ATOM   3247  N   ASP A 204     -57.006  -3.276  29.212  1.00  0.00           N  
ATOM   3248  CA  ASP A 204     -57.736  -2.803  28.077  1.00  0.00           C  
ATOM   3249  C   ASP A 204     -57.330  -3.469  26.806  1.00  0.00           C  
ATOM   3250  O   ASP A 204     -58.139  -3.818  25.948  1.00  0.00           O  
ATOM   3251  CB  ASP A 204     -57.582  -1.295  27.860  1.00  0.00           C  
ATOM   3252  CG  ASP A 204     -58.231  -0.486  28.987  1.00  0.00           C  
ATOM   3253  OD1 ASP A 204     -59.278  -0.872  29.565  1.00  0.00           O  
ATOM   3254  OD2 ASP A 204     -57.646   0.617  29.184  1.00  0.00           O1-
ATOM   3255  HN  ASP A 204     -56.497  -2.643  29.785  1.00  0.00           H  
ATOM   3256  HA  ASP A 204     -58.791  -3.055  28.166  1.00  0.00           H  
ATOM   3257  HB1 ASP A 204     -58.154  -1.106  26.926  1.00  0.00           H  
ATOM   3258  HB2 ASP A 204     -56.498  -1.062  27.825  1.00  0.00           H  
ATOM   3259  N   ASP A 205     -55.996  -3.625  26.669  1.00  0.00           N  
ATOM   3260  CA  ASP A 205     -55.267  -3.917  25.476  1.00  0.00           C  
ATOM   3261  C   ASP A 205     -55.187  -5.407  25.411  1.00  0.00           C  
ATOM   3262  O   ASP A 205     -55.191  -5.961  24.314  1.00  0.00           O  
ATOM   3263  CB  ASP A 205     -53.848  -3.330  25.443  1.00  0.00           C  
ATOM   3264  CG  ASP A 205     -53.999  -1.818  25.544  1.00  0.00           C  
ATOM   3265  OD1 ASP A 205     -54.846  -1.278  24.775  1.00  0.00           O  
ATOM   3266  OD2 ASP A 205     -53.317  -1.104  26.324  1.00  0.00           O1-
ATOM   3267  HN  ASP A 205     -55.422  -3.483  27.476  1.00  0.00           H  
ATOM   3268  HA  ASP A 205     -55.855  -3.576  24.629  1.00  0.00           H  
ATOM   3269  HB1 ASP A 205     -53.265  -3.472  24.506  1.00  0.00           H  
ATOM   3270  HB2 ASP A 205     -53.243  -3.695  26.295  1.00  0.00           H  
ATOM   3271  N   ALA A 206     -55.296  -6.107  26.554  1.00  0.00           N  
ATOM   3272  CA  ALA A 206     -55.445  -7.511  26.706  1.00  0.00           C  
ATOM   3273  C   ALA A 206     -56.617  -8.030  25.947  1.00  0.00           C  
ATOM   3274  O   ALA A 206     -56.550  -8.999  25.191  1.00  0.00           O  
ATOM   3275  CB  ALA A 206     -55.571  -7.947  28.179  1.00  0.00           C  
ATOM   3276  HN  ALA A 206     -55.196  -5.612  27.423  1.00  0.00           H  
ATOM   3277  HA  ALA A 206     -54.537  -7.964  26.334  1.00  0.00           H  
ATOM   3278  HB1 ALA A 206     -54.788  -7.502  28.835  1.00  0.00           H  
ATOM   3279  HB2 ALA A 206     -55.623  -9.044  28.327  1.00  0.00           H  
ATOM   3280  HB3 ALA A 206     -56.518  -7.582  28.634  1.00  0.00           H  
ATOM   3281  N   ALA A 207     -57.733  -7.281  26.017  1.00  0.00           N  
ATOM   3282  CA  ALA A 207     -58.984  -7.597  25.393  1.00  0.00           C  
ATOM   3283  C   ALA A 207     -58.904  -7.692  23.917  1.00  0.00           C  
ATOM   3284  O   ALA A 207     -59.461  -8.610  23.310  1.00  0.00           O  
ATOM   3285  CB  ALA A 207     -59.955  -6.573  26.008  1.00  0.00           C  
ATOM   3286  HN  ALA A 207     -57.737  -6.544  26.681  1.00  0.00           H  
ATOM   3287  HA  ALA A 207     -59.128  -8.647  25.563  1.00  0.00           H  
ATOM   3288  HB1 ALA A 207     -60.208  -6.723  27.080  1.00  0.00           H  
ATOM   3289  HB2 ALA A 207     -60.928  -6.548  25.469  1.00  0.00           H  
ATOM   3290  HB3 ALA A 207     -59.569  -5.540  25.871  1.00  0.00           H  
ATOM   3291  N   THR A 208     -58.099  -6.811  23.294  1.00  0.00           N  
ATOM   3292  CA  THR A 208     -57.630  -6.863  21.948  1.00  0.00           C  
ATOM   3293  C   THR A 208     -56.792  -8.061  21.683  1.00  0.00           C  
ATOM   3294  O   THR A 208     -56.978  -8.747  20.673  1.00  0.00           O  
ATOM   3295  CB  THR A 208     -56.873  -5.635  21.537  1.00  0.00           C  
ATOM   3296  CG2 THR A 208     -56.554  -5.591  20.034  1.00  0.00           C  
ATOM   3297  OG1 THR A 208     -57.675  -4.506  21.830  1.00  0.00           O  
ATOM   3298  HN  THR A 208     -57.625  -6.097  23.789  1.00  0.00           H  
ATOM   3299  HA  THR A 208     -58.492  -6.957  21.305  1.00  0.00           H  
ATOM   3300  HB  THR A 208     -55.948  -5.407  22.116  1.00  0.00           H  
ATOM   3301  HG1 THR A 208     -57.046  -3.867  22.185  1.00  0.00           H  
ATOM   3302 1HG2 THR A 208     -55.955  -6.501  19.820  1.00  0.00           H  
ATOM   3303 2HG2 THR A 208     -55.978  -4.717  19.661  1.00  0.00           H  
ATOM   3304 3HG2 THR A 208     -57.414  -5.724  19.336  1.00  0.00           H  
ATOM   3305  N   VAL A 209     -55.804  -8.377  22.534  1.00  0.00           N  
ATOM   3306  CA  VAL A 209     -54.916  -9.438  22.198  1.00  0.00           C  
ATOM   3307  C   VAL A 209     -55.591 -10.767  22.206  1.00  0.00           C  
ATOM   3308  O   VAL A 209     -55.281 -11.605  21.360  1.00  0.00           O  
ATOM   3309  CB  VAL A 209     -53.697  -9.299  23.060  1.00  0.00           C  
ATOM   3310  CG1 VAL A 209     -52.669 -10.436  22.905  1.00  0.00           C  
ATOM   3311  CG2 VAL A 209     -52.861  -8.047  22.706  1.00  0.00           C  
ATOM   3312  HN  VAL A 209     -55.624  -7.845  23.359  1.00  0.00           H  
ATOM   3313  HA  VAL A 209     -54.639  -9.365  21.156  1.00  0.00           H  
ATOM   3314  HB  VAL A 209     -53.946  -9.267  24.145  1.00  0.00           H  
ATOM   3315 1HG1 VAL A 209     -51.645 -10.079  23.117  1.00  0.00           H  
ATOM   3316 2HG1 VAL A 209     -52.526 -10.755  21.858  1.00  0.00           H  
ATOM   3317 3HG1 VAL A 209     -53.087 -11.354  23.375  1.00  0.00           H  
ATOM   3318 1HG2 VAL A 209     -52.152  -7.706  23.492  1.00  0.00           H  
ATOM   3319 2HG2 VAL A 209     -53.380  -7.176  22.267  1.00  0.00           H  
ATOM   3320 3HG2 VAL A 209     -52.213  -8.174  21.819  1.00  0.00           H  
ATOM   3321  N   TYR A 210     -56.481 -10.996  23.185  1.00  0.00           N  
ATOM   3322  CA  TYR A 210     -57.274 -12.184  23.299  1.00  0.00           C  
ATOM   3323  C   TYR A 210     -58.208 -12.437  22.167  1.00  0.00           C  
ATOM   3324  O   TYR A 210     -58.332 -13.554  21.662  1.00  0.00           O  
ATOM   3325  CB  TYR A 210     -58.199 -12.091  24.526  1.00  0.00           C  
ATOM   3326  CG  TYR A 210     -57.491 -12.250  25.824  1.00  0.00           C  
ATOM   3327  CD1 TYR A 210     -56.248 -12.837  25.916  1.00  0.00           C  
ATOM   3328  CD2 TYR A 210     -58.039 -11.684  26.951  1.00  0.00           C  
ATOM   3329  CE1 TYR A 210     -55.521 -12.729  27.078  1.00  0.00           C  
ATOM   3330  CE2 TYR A 210     -57.318 -11.544  28.107  1.00  0.00           C  
ATOM   3331  CZ  TYR A 210     -56.050 -12.073  28.168  1.00  0.00           C  
ATOM   3332  OH  TYR A 210     -55.272 -11.678  29.282  1.00  0.00           O  
ATOM   3333  HN  TYR A 210     -56.608 -10.373  23.956  1.00  0.00           H  
ATOM   3334  HA  TYR A 210     -56.623 -13.041  23.284  1.00  0.00           H  
ATOM   3335  HB1 TYR A 210     -59.074 -12.771  24.555  1.00  0.00           H  
ATOM   3336  HB2 TYR A 210     -58.605 -11.055  24.517  1.00  0.00           H  
ATOM   3337  HD1 TYR A 210     -55.736 -13.234  25.055  1.00  0.00           H  
ATOM   3338  HD2 TYR A 210     -58.942 -11.117  26.769  1.00  0.00           H  
ATOM   3339  HE1 TYR A 210     -54.535 -13.164  27.152  1.00  0.00           H  
ATOM   3340  HE2 TYR A 210     -57.609 -10.965  28.969  1.00  0.00           H  
ATOM   3341  HH  TYR A 210     -55.903 -11.319  29.908  1.00  0.00           H  
ATOM   3342  N   ARG A 211     -58.959 -11.410  21.725  1.00  0.00           N  
ATOM   3343  CA  ARG A 211     -59.801 -11.486  20.579  1.00  0.00           C  
ATOM   3344  C   ARG A 211     -59.111 -11.695  19.277  1.00  0.00           C  
ATOM   3345  O   ARG A 211     -59.538 -12.570  18.515  1.00  0.00           O  
ATOM   3346  CB  ARG A 211     -60.818 -10.327  20.620  1.00  0.00           C  
ATOM   3347  CG  ARG A 211     -61.962 -10.548  21.620  1.00  0.00           C  
ATOM   3348  CD  ARG A 211     -63.004  -9.438  21.734  1.00  0.00           C  
ATOM   3349  NE  ARG A 211     -62.336  -8.246  22.341  1.00  0.00           N  
ATOM   3350  CZ  ARG A 211     -63.071  -7.233  22.897  1.00  0.00           C  
ATOM   3351  NH1 ARG A 211     -64.424  -7.167  23.072  1.00  0.00           N1+
ATOM   3352  NH2 ARG A 211     -62.465  -6.059  23.228  1.00  0.00           N  
ATOM   3353  HN  ARG A 211     -58.813 -10.507  22.127  1.00  0.00           H  
ATOM   3354  HA  ARG A 211     -60.413 -12.346  20.775  1.00  0.00           H  
ATOM   3355  HB1 ARG A 211     -61.372 -10.343  19.656  1.00  0.00           H  
ATOM   3356  HB2 ARG A 211     -60.287  -9.352  20.725  1.00  0.00           H  
ATOM   3357  HG1 ARG A 211     -61.403 -10.655  22.573  1.00  0.00           H  
ATOM   3358  HG2 ARG A 211     -62.416 -11.508  21.286  1.00  0.00           H  
ATOM   3359  HD1 ARG A 211     -63.773  -9.821  22.441  1.00  0.00           H  
ATOM   3360  HD2 ARG A 211     -63.548  -9.163  20.812  1.00  0.00           H  
ATOM   3361  HE  ARG A 211     -61.359  -8.092  22.259  1.00  0.00           H  
ATOM   3362 1HH1 ARG A 211     -64.832  -8.074  22.999  1.00  0.00           H  
ATOM   3363 2HH1 ARG A 211     -64.819  -6.410  23.591  1.00  0.00           H  
ATOM   3364 1HH2 ARG A 211     -63.049  -5.364  23.647  1.00  0.00           H  
ATOM   3365 2HH2 ARG A 211     -61.724  -5.806  22.599  1.00  0.00           H  
ATOM   3366  N   ALA A 212     -58.035 -10.977  18.894  1.00  0.00           N  
ATOM   3367  CA  ALA A 212     -57.183 -11.193  17.775  1.00  0.00           C  
ATOM   3368  C   ALA A 212     -56.564 -12.538  17.634  1.00  0.00           C  
ATOM   3369  O   ALA A 212     -56.537 -13.076  16.521  1.00  0.00           O  
ATOM   3370  CB  ALA A 212     -56.174 -10.061  17.551  1.00  0.00           C  
ATOM   3371  HN  ALA A 212     -57.689 -10.317  19.563  1.00  0.00           H  
ATOM   3372  HA  ALA A 212     -57.864 -11.038  16.942  1.00  0.00           H  
ATOM   3373  HB1 ALA A 212     -55.316 -10.010  18.263  1.00  0.00           H  
ATOM   3374  HB2 ALA A 212     -56.717  -9.094  17.595  1.00  0.00           H  
ATOM   3375  HB3 ALA A 212     -55.864 -10.177  16.487  1.00  0.00           H  
ATOM   3376  N   ALA A 213     -56.045 -13.031  18.769  1.00  0.00           N  
ATOM   3377  CA  ALA A 213     -55.502 -14.345  18.974  1.00  0.00           C  
ATOM   3378  C   ALA A 213     -56.444 -15.470  18.725  1.00  0.00           C  
ATOM   3379  O   ALA A 213     -56.095 -16.391  17.987  1.00  0.00           O  
ATOM   3380  CB  ALA A 213     -55.059 -14.400  20.446  1.00  0.00           C  
ATOM   3381  HN  ALA A 213     -56.077 -12.448  19.580  1.00  0.00           H  
ATOM   3382  HA  ALA A 213     -54.681 -14.452  18.289  1.00  0.00           H  
ATOM   3383  HB1 ALA A 213     -55.903 -13.916  20.992  1.00  0.00           H  
ATOM   3384  HB2 ALA A 213     -54.196 -13.698  20.442  1.00  0.00           H  
ATOM   3385  HB3 ALA A 213     -54.858 -15.432  20.803  1.00  0.00           H  
ATOM   3386  N   ALA A 214     -57.715 -15.265  19.119  1.00  0.00           N  
ATOM   3387  CA  ALA A 214     -58.824 -16.147  18.953  1.00  0.00           C  
ATOM   3388  C   ALA A 214     -59.183 -16.119  17.503  1.00  0.00           C  
ATOM   3389  O   ALA A 214     -59.372 -17.157  16.874  1.00  0.00           O  
ATOM   3390  CB  ALA A 214     -60.103 -15.616  19.611  1.00  0.00           C  
ATOM   3391  HN  ALA A 214     -58.020 -14.465  19.633  1.00  0.00           H  
ATOM   3392  HA  ALA A 214     -58.581 -17.170  19.159  1.00  0.00           H  
ATOM   3393  HB1 ALA A 214     -60.472 -14.606  19.316  1.00  0.00           H  
ATOM   3394  HB2 ALA A 214     -60.108 -15.753  20.716  1.00  0.00           H  
ATOM   3395  HB3 ALA A 214     -60.901 -16.272  19.206  1.00  0.00           H  
ATOM   3396  N   MET A 215     -59.164 -14.944  16.847  1.00  0.00           N  
ATOM   3397  CA  MET A 215     -59.325 -14.883  15.421  1.00  0.00           C  
ATOM   3398  C   MET A 215     -58.266 -15.593  14.660  1.00  0.00           C  
ATOM   3399  O   MET A 215     -58.556 -16.228  13.655  1.00  0.00           O  
ATOM   3400  CB  MET A 215     -59.568 -13.432  14.952  1.00  0.00           C  
ATOM   3401  CG  MET A 215     -59.670 -13.185  13.448  1.00  0.00           C  
ATOM   3402  SD  MET A 215     -60.015 -11.444  13.084  1.00  0.00           S  
ATOM   3403  CE  MET A 215     -61.797 -11.467  13.461  1.00  0.00           C  
ATOM   3404  HN  MET A 215     -59.070 -14.130  17.416  1.00  0.00           H  
ATOM   3405  HA  MET A 215     -60.219 -15.414  15.138  1.00  0.00           H  
ATOM   3406  HB1 MET A 215     -58.668 -12.949  15.394  1.00  0.00           H  
ATOM   3407  HB2 MET A 215     -60.367 -12.938  15.552  1.00  0.00           H  
ATOM   3408  HG1 MET A 215     -60.466 -13.864  13.072  1.00  0.00           H  
ATOM   3409  HG2 MET A 215     -58.691 -13.330  12.953  1.00  0.00           H  
ATOM   3410  HE1 MET A 215     -61.949 -11.637  14.542  1.00  0.00           H  
ATOM   3411  HE2 MET A 215     -62.239 -12.306  12.888  1.00  0.00           H  
ATOM   3412  HE3 MET A 215     -62.300 -10.505  13.210  1.00  0.00           H  
ATOM   3413  N   LEU A 216     -57.004 -15.579  15.155  1.00  0.00           N  
ATOM   3414  CA  LEU A 216     -55.925 -16.203  14.469  1.00  0.00           C  
ATOM   3415  C   LEU A 216     -55.728 -17.615  14.929  1.00  0.00           C  
ATOM   3416  O   LEU A 216     -54.802 -18.293  14.494  1.00  0.00           O  
ATOM   3417  CB  LEU A 216     -54.597 -15.421  14.572  1.00  0.00           C  
ATOM   3418  CG  LEU A 216     -54.544 -14.113  13.767  1.00  0.00           C  
ATOM   3419  CD1 LEU A 216     -53.112 -13.776  13.332  1.00  0.00           C  
ATOM   3420  CD2 LEU A 216     -55.334 -14.141  12.439  1.00  0.00           C  
ATOM   3421  HN  LEU A 216     -56.785 -14.885  15.832  1.00  0.00           H  
ATOM   3422  HA  LEU A 216     -56.206 -16.361  13.438  1.00  0.00           H  
ATOM   3423  HB1 LEU A 216     -53.796 -16.120  14.253  1.00  0.00           H  
ATOM   3424  HB2 LEU A 216     -54.393 -15.230  15.652  1.00  0.00           H  
ATOM   3425  HG  LEU A 216     -54.951 -13.363  14.482  1.00  0.00           H  
ATOM   3426 1HD1 LEU A 216     -52.963 -14.221  12.325  1.00  0.00           H  
ATOM   3427 2HD1 LEU A 216     -52.435 -14.212  14.093  1.00  0.00           H  
ATOM   3428 3HD1 LEU A 216     -52.965 -12.686  13.145  1.00  0.00           H  
ATOM   3429 1HD2 LEU A 216     -55.276 -13.182  11.901  1.00  0.00           H  
ATOM   3430 2HD2 LEU A 216     -56.398 -14.287  12.733  1.00  0.00           H  
ATOM   3431 3HD2 LEU A 216     -55.074 -14.934  11.709  1.00  0.00           H  
ATOM   3432  N   ASN A 217     -56.691 -18.058  15.752  1.00  0.00           N  
ATOM   3433  CA  ASN A 217     -56.959 -19.299  16.422  1.00  0.00           C  
ATOM   3434  C   ASN A 217     -55.750 -19.852  17.096  1.00  0.00           C  
ATOM   3435  O   ASN A 217     -55.289 -20.935  16.773  1.00  0.00           O  
ATOM   3436  CB  ASN A 217     -57.408 -20.373  15.433  1.00  0.00           C  
ATOM   3437  CG  ASN A 217     -58.497 -19.922  14.481  1.00  0.00           C  
ATOM   3438  ND2 ASN A 217     -59.776 -19.790  14.942  1.00  0.00           N  
ATOM   3439  OD1 ASN A 217     -58.268 -19.570  13.317  1.00  0.00           O  
ATOM   3440  HN  ASN A 217     -57.466 -17.447  15.885  1.00  0.00           H  
ATOM   3441  HA  ASN A 217     -57.705 -19.025  17.166  1.00  0.00           H  
ATOM   3442  HB1 ASN A 217     -57.815 -21.256  15.975  1.00  0.00           H  
ATOM   3443  HB2 ASN A 217     -56.521 -20.638  14.804  1.00  0.00           H  
ATOM   3444 1HD2 ASN A 217     -60.505 -19.552  14.300  1.00  0.00           H  
ATOM   3445 2HD2 ASN A 217     -60.074 -19.753  15.895  1.00  0.00           H  
ATOM   3446  N   MET A 218     -55.253 -19.082  18.082  1.00  0.00           N  
ATOM   3447  CA  MET A 218     -54.297 -19.489  19.054  1.00  0.00           C  
ATOM   3448  C   MET A 218     -54.792 -19.535  20.459  1.00  0.00           C  
ATOM   3449  O   MET A 218     -54.011 -19.714  21.393  1.00  0.00           O  
ATOM   3450  CB  MET A 218     -53.046 -18.591  18.947  1.00  0.00           C  
ATOM   3451  CG  MET A 218     -52.337 -18.516  17.593  1.00  0.00           C  
ATOM   3452  SD  MET A 218     -51.119 -17.183  17.446  1.00  0.00           S  
ATOM   3453  CE  MET A 218     -49.771 -17.670  18.569  1.00  0.00           C  
ATOM   3454  HN  MET A 218     -55.427 -18.106  17.950  1.00  0.00           H  
ATOM   3455  HA  MET A 218     -53.981 -20.511  18.919  1.00  0.00           H  
ATOM   3456  HB1 MET A 218     -52.201 -18.852  19.616  1.00  0.00           H  
ATOM   3457  HB2 MET A 218     -53.404 -17.552  19.113  1.00  0.00           H  
ATOM   3458  HG1 MET A 218     -53.110 -18.407  16.806  1.00  0.00           H  
ATOM   3459  HG2 MET A 218     -51.856 -19.509  17.478  1.00  0.00           H  
ATOM   3460  HE1 MET A 218     -50.217 -17.923  19.559  1.00  0.00           H  
ATOM   3461  HE2 MET A 218     -49.029 -16.858  18.680  1.00  0.00           H  
ATOM   3462  HE3 MET A 218     -49.324 -18.593  18.139  1.00  0.00           H  
ATOM   3463  N   THR A 219     -56.123 -19.535  20.645  1.00  0.00           N  
ATOM   3464  CA  THR A 219     -56.779 -19.617  21.916  1.00  0.00           C  
ATOM   3465  C   THR A 219     -57.282 -20.991  22.233  1.00  0.00           C  
ATOM   3466  O   THR A 219     -57.920 -21.158  23.269  1.00  0.00           O  
ATOM   3467  CB  THR A 219     -57.848 -18.599  22.171  1.00  0.00           C  
ATOM   3468  CG2 THR A 219     -57.275 -17.189  22.395  1.00  0.00           C  
ATOM   3469  OG1 THR A 219     -58.663 -18.557  21.008  1.00  0.00           O  
ATOM   3470  HN  THR A 219     -56.781 -19.328  19.924  1.00  0.00           H  
ATOM   3471  HA  THR A 219     -56.033 -19.351  22.647  1.00  0.00           H  
ATOM   3472  HB  THR A 219     -58.466 -18.774  23.069  1.00  0.00           H  
ATOM   3473  HG1 THR A 219     -59.057 -19.411  20.814  1.00  0.00           H  
ATOM   3474 1HG2 THR A 219     -58.101 -16.465  22.241  1.00  0.00           H  
ATOM   3475 2HG2 THR A 219     -56.539 -17.029  21.575  1.00  0.00           H  
ATOM   3476 3HG2 THR A 219     -56.755 -16.930  23.335  1.00  0.00           H  
ATOM   3477  N   GLY A 220     -57.169 -21.972  21.313  1.00  0.00           N  
ATOM   3478  CA  GLY A 220     -57.524 -23.332  21.582  1.00  0.00           C  
ATOM   3479  C   GLY A 220     -56.287 -24.136  21.780  1.00  0.00           C  
ATOM   3480  O   GLY A 220     -55.251 -23.660  22.235  1.00  0.00           O  
ATOM   3481  HN  GLY A 220     -56.674 -21.836  20.457  1.00  0.00           H  
ATOM   3482  HA1 GLY A 220     -58.018 -23.658  20.672  1.00  0.00           H  
ATOM   3483  HA2 GLY A 220     -58.131 -23.376  22.467  1.00  0.00           H  
ATOM   3484  N   SER A 221     -56.417 -25.445  21.506  1.00  0.00           N  
ATOM   3485  CA  SER A 221     -55.428 -26.422  21.853  1.00  0.00           C  
ATOM   3486  C   SER A 221     -54.026 -26.200  21.375  1.00  0.00           C  
ATOM   3487  O   SER A 221     -53.800 -25.667  20.288  1.00  0.00           O  
ATOM   3488  CB  SER A 221     -55.833 -27.698  21.095  1.00  0.00           C  
ATOM   3489  OG  SER A 221     -54.985 -28.807  21.337  1.00  0.00           O  
ATOM   3490  HN  SER A 221     -57.312 -25.836  21.296  1.00  0.00           H  
ATOM   3491  HA  SER A 221     -55.391 -26.515  22.923  1.00  0.00           H  
ATOM   3492  HB1 SER A 221     -55.883 -27.349  20.039  1.00  0.00           H  
ATOM   3493  HB2 SER A 221     -56.860 -27.974  21.381  1.00  0.00           H  
ATOM   3494  HG1 SER A 221     -55.017 -28.964  22.282  1.00  0.00           H  
ATOM   3495  N   GLY A 222     -53.020 -26.618  22.152  1.00  0.00           N  
ATOM   3496  CA  GLY A 222     -51.613 -26.588  21.862  1.00  0.00           C  
ATOM   3497  C   GLY A 222     -50.911 -25.295  22.102  1.00  0.00           C  
ATOM   3498  O   GLY A 222     -49.846 -25.056  21.539  1.00  0.00           O  
ATOM   3499  HN  GLY A 222     -53.192 -26.950  23.081  1.00  0.00           H  
ATOM   3500  HA1 GLY A 222     -51.445 -26.924  20.850  1.00  0.00           H  
ATOM   3501  HA2 GLY A 222     -51.116 -27.252  22.558  1.00  0.00           H  
ATOM   3502  N   TYR A 223     -51.342 -24.449  23.054  1.00  0.00           N  
ATOM   3503  CA  TYR A 223     -50.586 -23.283  23.416  1.00  0.00           C  
ATOM   3504  C   TYR A 223     -50.653 -23.181  24.901  1.00  0.00           C  
ATOM   3505  O   TYR A 223     -51.481 -23.737  25.626  1.00  0.00           O  
ATOM   3506  CB  TYR A 223     -51.159 -21.978  22.838  1.00  0.00           C  
ATOM   3507  CG  TYR A 223     -50.958 -21.985  21.365  1.00  0.00           C  
ATOM   3508  CD1 TYR A 223     -51.937 -22.560  20.584  1.00  0.00           C  
ATOM   3509  CD2 TYR A 223     -49.931 -21.367  20.697  1.00  0.00           C  
ATOM   3510  CE1 TYR A 223     -51.818 -22.626  19.215  1.00  0.00           C  
ATOM   3511  CE2 TYR A 223     -49.870 -21.300  19.329  1.00  0.00           C  
ATOM   3512  CZ  TYR A 223     -50.800 -21.967  18.562  1.00  0.00           C  
ATOM   3513  OH  TYR A 223     -50.575 -22.053  17.170  1.00  0.00           O  
ATOM   3514  HN  TYR A 223     -52.150 -24.624  23.601  1.00  0.00           H  
ATOM   3515  HA  TYR A 223     -49.583 -23.491  23.086  1.00  0.00           H  
ATOM   3516  HB1 TYR A 223     -50.644 -21.063  23.208  1.00  0.00           H  
ATOM   3517  HB2 TYR A 223     -52.263 -21.874  22.935  1.00  0.00           H  
ATOM   3518  HD1 TYR A 223     -52.823 -22.902  21.102  1.00  0.00           H  
ATOM   3519  HD2 TYR A 223     -49.143 -20.868  21.234  1.00  0.00           H  
ATOM   3520  HE1 TYR A 223     -52.506 -23.204  18.631  1.00  0.00           H  
ATOM   3521  HE2 TYR A 223     -49.090 -20.726  18.851  1.00  0.00           H  
ATOM   3522  HH  TYR A 223     -49.862 -21.436  16.974  1.00  0.00           H  
ATOM   3523  N   VAL A 224     -49.771 -22.311  25.418  1.00  0.00           N  
ATOM   3524  CA  VAL A 224     -49.737 -21.999  26.807  1.00  0.00           C  
ATOM   3525  C   VAL A 224     -49.629 -20.519  26.741  1.00  0.00           C  
ATOM   3526  O   VAL A 224     -48.867 -19.929  25.971  1.00  0.00           O  
ATOM   3527  CB  VAL A 224     -48.525 -22.584  27.479  1.00  0.00           C  
ATOM   3528  CG1 VAL A 224     -48.520 -22.221  28.980  1.00  0.00           C  
ATOM   3529  CG2 VAL A 224     -48.434 -24.100  27.246  1.00  0.00           C  
ATOM   3530  HN  VAL A 224     -49.063 -21.872  24.861  1.00  0.00           H  
ATOM   3531  HA  VAL A 224     -50.662 -22.371  27.219  1.00  0.00           H  
ATOM   3532  HB  VAL A 224     -47.646 -22.129  26.981  1.00  0.00           H  
ATOM   3533 1HG1 VAL A 224     -47.692 -22.688  29.554  1.00  0.00           H  
ATOM   3534 2HG1 VAL A 224     -49.495 -22.483  29.451  1.00  0.00           H  
ATOM   3535 3HG1 VAL A 224     -48.442 -21.120  29.094  1.00  0.00           H  
ATOM   3536 1HG2 VAL A 224     -49.408 -24.614  27.400  1.00  0.00           H  
ATOM   3537 2HG2 VAL A 224     -47.688 -24.595  27.895  1.00  0.00           H  
ATOM   3538 3HG2 VAL A 224     -48.167 -24.350  26.190  1.00  0.00           H  
ATOM   3539  N   TRP A 225     -50.413 -19.878  27.625  1.00  0.00           N  
ATOM   3540  CA  TRP A 225     -50.439 -18.452  27.756  1.00  0.00           C  
ATOM   3541  C   TRP A 225     -50.057 -18.054  29.144  1.00  0.00           C  
ATOM   3542  O   TRP A 225     -50.729 -18.605  30.011  1.00  0.00           O  
ATOM   3543  CB  TRP A 225     -51.808 -17.821  27.427  1.00  0.00           C  
ATOM   3544  CG  TRP A 225     -52.300 -17.770  26.015  1.00  0.00           C  
ATOM   3545  CD1 TRP A 225     -52.617 -18.859  25.265  1.00  0.00           C  
ATOM   3546  CD2 TRP A 225     -52.788 -16.589  25.359  1.00  0.00           C  
ATOM   3547  CE2 TRP A 225     -53.230 -17.033  24.113  1.00  0.00           C  
ATOM   3548  CE3 TRP A 225     -52.795 -15.266  25.661  1.00  0.00           C  
ATOM   3549  NE1 TRP A 225     -53.170 -18.399  24.093  1.00  0.00           N  
ATOM   3550  CZ2 TRP A 225     -53.654 -16.168  23.152  1.00  0.00           C  
ATOM   3551  CZ3 TRP A 225     -53.113 -14.418  24.627  1.00  0.00           C  
ATOM   3552  CH2 TRP A 225     -53.671 -14.822  23.438  1.00  0.00           C  
ATOM   3553  HN  TRP A 225     -51.007 -20.382  28.236  1.00  0.00           H  
ATOM   3554  HA  TRP A 225     -49.706 -17.964  27.126  1.00  0.00           H  
ATOM   3555  HB1 TRP A 225     -51.720 -16.806  27.849  1.00  0.00           H  
ATOM   3556  HB2 TRP A 225     -52.689 -18.286  27.924  1.00  0.00           H  
ATOM   3557  HD1 TRP A 225     -52.402 -19.871  25.570  1.00  0.00           H  
ATOM   3558  HE1 TRP A 225     -53.478 -18.888  23.317  1.00  0.00           H  
ATOM   3559  HE3 TRP A 225     -52.473 -14.837  26.603  1.00  0.00           H  
ATOM   3560  HZ2 TRP A 225     -54.053 -16.604  22.246  1.00  0.00           H  
ATOM   3561  HZ3 TRP A 225     -53.091 -13.345  24.699  1.00  0.00           H  
ATOM   3562  HH2 TRP A 225     -54.078 -14.133  22.706  1.00  0.00           H  
ATOM   3563  N   LEU A 226     -49.059 -17.174  29.372  1.00  0.00           N  
ATOM   3564  CA  LEU A 226     -48.667 -16.712  30.661  1.00  0.00           C  
ATOM   3565  C   LEU A 226     -48.899 -15.239  30.611  1.00  0.00           C  
ATOM   3566  O   LEU A 226     -48.489 -14.525  29.696  1.00  0.00           O  
ATOM   3567  CB  LEU A 226     -47.209 -16.996  31.061  1.00  0.00           C  
ATOM   3568  CG  LEU A 226     -46.578 -18.381  30.864  1.00  0.00           C  
ATOM   3569  CD1 LEU A 226     -45.114 -18.374  31.338  1.00  0.00           C  
ATOM   3570  CD2 LEU A 226     -47.416 -19.493  31.526  1.00  0.00           C  
ATOM   3571  HN  LEU A 226     -48.478 -16.905  28.612  1.00  0.00           H  
ATOM   3572  HA  LEU A 226     -49.308 -17.112  31.443  1.00  0.00           H  
ATOM   3573  HB1 LEU A 226     -47.104 -16.612  32.094  1.00  0.00           H  
ATOM   3574  HB2 LEU A 226     -46.742 -16.311  30.338  1.00  0.00           H  
ATOM   3575  HG  LEU A 226     -46.726 -18.613  29.791  1.00  0.00           H  
ATOM   3576 1HD1 LEU A 226     -45.064 -17.792  32.286  1.00  0.00           H  
ATOM   3577 2HD1 LEU A 226     -44.513 -17.825  30.576  1.00  0.00           H  
ATOM   3578 3HD1 LEU A 226     -44.716 -19.410  31.400  1.00  0.00           H  
ATOM   3579 1HD2 LEU A 226     -48.510 -19.479  31.307  1.00  0.00           H  
ATOM   3580 2HD2 LEU A 226     -47.249 -19.346  32.609  1.00  0.00           H  
ATOM   3581 3HD2 LEU A 226     -46.983 -20.482  31.278  1.00  0.00           H  
ATOM   3582  N   VAL A 227     -49.668 -14.747  31.593  1.00  0.00           N  
ATOM   3583  CA  VAL A 227     -50.078 -13.379  31.673  1.00  0.00           C  
ATOM   3584  C   VAL A 227     -49.928 -12.989  33.107  1.00  0.00           C  
ATOM   3585  O   VAL A 227     -49.587 -13.823  33.943  1.00  0.00           O  
ATOM   3586  CB  VAL A 227     -51.503 -13.152  31.282  1.00  0.00           C  
ATOM   3587  CG1 VAL A 227     -51.650 -13.232  29.749  1.00  0.00           C  
ATOM   3588  CG2 VAL A 227     -52.580 -13.879  32.104  1.00  0.00           C  
ATOM   3589  HN  VAL A 227     -49.951 -15.297  32.383  1.00  0.00           H  
ATOM   3590  HA  VAL A 227     -49.360 -12.722  31.224  1.00  0.00           H  
ATOM   3591  HB  VAL A 227     -51.790 -12.087  31.466  1.00  0.00           H  
ATOM   3592 1HG1 VAL A 227     -51.110 -12.464  29.151  1.00  0.00           H  
ATOM   3593 2HG1 VAL A 227     -52.737 -13.101  29.610  1.00  0.00           H  
ATOM   3594 3HG1 VAL A 227     -51.357 -14.229  29.344  1.00  0.00           H  
ATOM   3595 1HG2 VAL A 227     -52.330 -14.959  31.957  1.00  0.00           H  
ATOM   3596 2HG2 VAL A 227     -53.633 -13.647  31.843  1.00  0.00           H  
ATOM   3597 3HG2 VAL A 227     -52.531 -13.710  33.203  1.00  0.00           H  
ATOM   3598  N   GLY A 228     -50.006 -11.682  33.381  1.00  0.00           N  
ATOM   3599  CA  GLY A 228     -49.999 -11.170  34.720  1.00  0.00           C  
ATOM   3600  C   GLY A 228     -51.351 -11.183  35.349  1.00  0.00           C  
ATOM   3601  O   GLY A 228     -52.240 -12.015  35.153  1.00  0.00           O  
ATOM   3602  HN  GLY A 228     -49.987 -11.003  32.655  1.00  0.00           H  
ATOM   3603  HA1 GLY A 228     -49.792 -10.105  34.642  1.00  0.00           H  
ATOM   3604  HA2 GLY A 228     -49.364 -11.697  35.410  1.00  0.00           H  
ATOM   3605  N   GLU A 229     -51.595 -10.196  36.234  1.00  0.00           N  
ATOM   3606  CA  GLU A 229     -52.720  -9.875  37.059  1.00  0.00           C  
ATOM   3607  C   GLU A 229     -53.831  -9.117  36.422  1.00  0.00           C  
ATOM   3608  O   GLU A 229     -54.968  -9.604  36.427  1.00  0.00           O  
ATOM   3609  CB  GLU A 229     -52.201  -9.056  38.248  1.00  0.00           C  
ATOM   3610  CG  GLU A 229     -53.307  -8.359  39.038  1.00  0.00           C  
ATOM   3611  CD  GLU A 229     -53.012  -8.275  40.531  1.00  0.00           C  
ATOM   3612  OE1 GLU A 229     -53.753  -7.585  41.287  1.00  0.00           O  
ATOM   3613  OE2 GLU A 229     -51.963  -8.780  41.006  1.00  0.00           O1-
ATOM   3614  HN  GLU A 229     -50.809  -9.609  36.400  1.00  0.00           H  
ATOM   3615  HA  GLU A 229     -53.111 -10.787  37.504  1.00  0.00           H  
ATOM   3616  HB1 GLU A 229     -51.495  -8.297  37.851  1.00  0.00           H  
ATOM   3617  HB2 GLU A 229     -51.608  -9.746  38.882  1.00  0.00           H  
ATOM   3618  HG1 GLU A 229     -54.208  -9.023  39.032  1.00  0.00           H  
ATOM   3619  HG2 GLU A 229     -53.540  -7.360  38.613  1.00  0.00           H  
ATOM   3620  N   ARG A 230     -53.631  -7.946  35.791  1.00  0.00           N  
ATOM   3621  CA  ARG A 230     -54.590  -7.038  35.248  1.00  0.00           C  
ATOM   3622  C   ARG A 230     -55.135  -7.510  33.938  1.00  0.00           C  
ATOM   3623  O   ARG A 230     -56.299  -7.257  33.671  1.00  0.00           O  
ATOM   3624  CB  ARG A 230     -53.985  -5.645  35.004  1.00  0.00           C  
ATOM   3625  CG  ARG A 230     -53.418  -4.970  36.254  1.00  0.00           C  
ATOM   3626  CD  ARG A 230     -52.701  -3.656  35.919  1.00  0.00           C  
ATOM   3627  NE  ARG A 230     -51.469  -4.116  35.226  1.00  0.00           N  
ATOM   3628  CZ  ARG A 230     -50.420  -3.249  35.075  1.00  0.00           C  
ATOM   3629  NH1 ARG A 230     -50.504  -1.921  35.352  1.00  0.00           N1+
ATOM   3630  NH2 ARG A 230     -49.278  -3.728  34.510  1.00  0.00           N  
ATOM   3631  HN  ARG A 230     -52.684  -7.654  35.696  1.00  0.00           H  
ATOM   3632  HA  ARG A 230     -55.390  -6.834  35.947  1.00  0.00           H  
ATOM   3633  HB1 ARG A 230     -54.789  -4.976  34.615  1.00  0.00           H  
ATOM   3634  HB2 ARG A 230     -53.116  -5.689  34.304  1.00  0.00           H  
ATOM   3635  HG1 ARG A 230     -52.784  -5.666  36.838  1.00  0.00           H  
ATOM   3636  HG2 ARG A 230     -54.165  -4.677  37.021  1.00  0.00           H  
ATOM   3637  HD1 ARG A 230     -52.558  -2.965  36.775  1.00  0.00           H  
ATOM   3638  HD2 ARG A 230     -53.368  -3.141  35.184  1.00  0.00           H  
ATOM   3639  HE  ARG A 230     -51.182  -5.073  35.142  1.00  0.00           H  
ATOM   3640 1HH1 ARG A 230     -51.406  -1.510  35.495  1.00  0.00           H  
ATOM   3641 2HH1 ARG A 230     -49.602  -1.483  35.411  1.00  0.00           H  
ATOM   3642 1HH2 ARG A 230     -49.264  -4.466  33.844  1.00  0.00           H  
ATOM   3643 2HH2 ARG A 230     -48.492  -3.109  34.648  1.00  0.00           H  
ATOM   3644  N   GLU A 231     -54.360  -8.319  33.196  1.00  0.00           N  
ATOM   3645  CA  GLU A 231     -54.727  -9.129  32.079  1.00  0.00           C  
ATOM   3646  C   GLU A 231     -55.858 -10.083  32.260  1.00  0.00           C  
ATOM   3647  O   GLU A 231     -56.626 -10.345  31.328  1.00  0.00           O  
ATOM   3648  CB  GLU A 231     -53.461  -9.936  31.739  1.00  0.00           C  
ATOM   3649  CG  GLU A 231     -52.514  -9.014  30.969  1.00  0.00           C  
ATOM   3650  CD  GLU A 231     -51.491  -8.213  31.769  1.00  0.00           C  
ATOM   3651  OE1 GLU A 231     -50.698  -7.432  31.172  1.00  0.00           O  
ATOM   3652  OE2 GLU A 231     -51.526  -8.301  33.028  1.00  0.00           O1-
ATOM   3653  HN  GLU A 231     -53.366  -8.238  33.310  1.00  0.00           H  
ATOM   3654  HA  GLU A 231     -54.967  -8.428  31.293  1.00  0.00           H  
ATOM   3655  HB1 GLU A 231     -53.617 -10.892  31.192  1.00  0.00           H  
ATOM   3656  HB2 GLU A 231     -52.953 -10.326  32.639  1.00  0.00           H  
ATOM   3657  HG1 GLU A 231     -53.029  -8.404  30.190  1.00  0.00           H  
ATOM   3658  HG2 GLU A 231     -51.901  -9.621  30.275  1.00  0.00           H  
ATOM   3659  N   ILE A 232     -55.995 -10.628  33.481  1.00  0.00           N  
ATOM   3660  CA  ILE A 232     -57.078 -11.506  33.822  1.00  0.00           C  
ATOM   3661  C   ILE A 232     -57.867 -10.956  34.956  1.00  0.00           C  
ATOM   3662  O   ILE A 232     -58.269 -11.682  35.868  1.00  0.00           O  
ATOM   3663  CB  ILE A 232     -56.753 -12.953  34.039  1.00  0.00           C  
ATOM   3664  CG1 ILE A 232     -55.661 -13.124  35.106  1.00  0.00           C  
ATOM   3665  CG2 ILE A 232     -56.450 -13.522  32.644  1.00  0.00           C  
ATOM   3666  CD  ILE A 232     -55.736 -14.493  35.768  1.00  0.00           C  
ATOM   3667  HN  ILE A 232     -55.317 -10.410  34.181  1.00  0.00           H  
ATOM   3668  HA  ILE A 232     -57.785 -11.470  33.015  1.00  0.00           H  
ATOM   3669  HB  ILE A 232     -57.688 -13.431  34.393  1.00  0.00           H  
ATOM   3670 1HG1 ILE A 232     -55.697 -12.239  35.788  1.00  0.00           H  
ATOM   3671 2HG1 ILE A 232     -54.676 -13.056  34.607  1.00  0.00           H  
ATOM   3672 1HG2 ILE A 232     -56.178 -14.586  32.728  1.00  0.00           H  
ATOM   3673 2HG2 ILE A 232     -55.603 -13.029  32.114  1.00  0.00           H  
ATOM   3674 3HG2 ILE A 232     -57.343 -13.365  31.986  1.00  0.00           H  
ATOM   3675  HD1 ILE A 232     -54.827 -14.540  36.410  1.00  0.00           H  
ATOM   3676  HD2 ILE A 232     -55.655 -15.453  35.214  1.00  0.00           H  
ATOM   3677  HD3 ILE A 232     -56.601 -14.541  36.469  1.00  0.00           H  
ATOM   3678  N   SER A 233     -58.292  -9.680  34.898  1.00  0.00           N  
ATOM   3679  CA  SER A 233     -59.184  -9.008  35.786  1.00  0.00           C  
ATOM   3680  C   SER A 233     -60.127  -8.223  34.944  1.00  0.00           C  
ATOM   3681  O   SER A 233     -59.832  -7.965  33.780  1.00  0.00           O  
ATOM   3682  CB  SER A 233     -58.381  -8.037  36.675  1.00  0.00           C  
ATOM   3683  OG  SER A 233     -59.091  -7.417  37.727  1.00  0.00           O  
ATOM   3684  HN  SER A 233     -58.017  -9.129  34.120  1.00  0.00           H  
ATOM   3685  HA  SER A 233     -59.601  -9.733  36.487  1.00  0.00           H  
ATOM   3686  HB1 SER A 233     -57.902  -7.344  35.950  1.00  0.00           H  
ATOM   3687  HB2 SER A 233     -57.539  -8.662  37.060  1.00  0.00           H  
ATOM   3688  HG1 SER A 233     -59.516  -6.657  37.332  1.00  0.00           H  
ATOM   3689  N   GLY A 234     -61.311  -7.845  35.447  1.00  0.00           N  
ATOM   3690  CA  GLY A 234     -62.267  -6.936  34.874  1.00  0.00           C  
ATOM   3691  C   GLY A 234     -62.780  -7.157  33.496  1.00  0.00           C  
ATOM   3692  O   GLY A 234     -63.168  -8.272  33.167  1.00  0.00           O  
ATOM   3693  HN  GLY A 234     -61.549  -8.205  36.336  1.00  0.00           H  
ATOM   3694  HA1 GLY A 234     -61.913  -5.914  34.885  1.00  0.00           H  
ATOM   3695  HA2 GLY A 234     -63.093  -7.123  35.536  1.00  0.00           H  
ATOM   3696  N   ASN A 235     -62.695  -6.196  32.553  1.00  0.00           N  
ATOM   3697  CA  ASN A 235     -63.141  -6.431  31.212  1.00  0.00           C  
ATOM   3698  C   ASN A 235     -62.451  -7.574  30.552  1.00  0.00           C  
ATOM   3699  O   ASN A 235     -63.080  -8.340  29.818  1.00  0.00           O  
ATOM   3700  CB  ASN A 235     -63.155  -5.217  30.269  1.00  0.00           C  
ATOM   3701  CG  ASN A 235     -64.226  -4.325  30.863  1.00  0.00           C  
ATOM   3702  ND2 ASN A 235     -63.764  -3.163  31.406  1.00  0.00           N  
ATOM   3703  OD1 ASN A 235     -65.423  -4.619  30.906  1.00  0.00           O  
ATOM   3704  HN  ASN A 235     -62.247  -5.321  32.739  1.00  0.00           H  
ATOM   3705  HA  ASN A 235     -64.147  -6.814  31.301  1.00  0.00           H  
ATOM   3706  HB1 ASN A 235     -63.478  -5.489  29.238  1.00  0.00           H  
ATOM   3707  HB2 ASN A 235     -62.204  -4.649  30.155  1.00  0.00           H  
ATOM   3708 1HD2 ASN A 235     -64.337  -2.546  31.939  1.00  0.00           H  
ATOM   3709 2HD2 ASN A 235     -62.831  -2.873  31.201  1.00  0.00           H  
ATOM   3710  N   ALA A 236     -61.139  -7.652  30.825  1.00  0.00           N  
ATOM   3711  CA  ALA A 236     -60.225  -8.586  30.259  1.00  0.00           C  
ATOM   3712  C   ALA A 236     -60.549 -10.022  30.495  1.00  0.00           C  
ATOM   3713  O   ALA A 236     -60.167 -10.887  29.714  1.00  0.00           O  
ATOM   3714  CB  ALA A 236     -58.784  -8.225  30.664  1.00  0.00           C  
ATOM   3715  HN  ALA A 236     -60.746  -7.074  31.539  1.00  0.00           H  
ATOM   3716  HA  ALA A 236     -60.318  -8.502  29.179  1.00  0.00           H  
ATOM   3717  HB1 ALA A 236     -58.528  -7.166  30.483  1.00  0.00           H  
ATOM   3718  HB2 ALA A 236     -58.173  -8.863  29.988  1.00  0.00           H  
ATOM   3719  HB3 ALA A 236     -58.587  -8.541  31.704  1.00  0.00           H  
ATOM   3720  N   LEU A 237     -61.204 -10.252  31.651  1.00  0.00           N  
ATOM   3721  CA  LEU A 237     -61.541 -11.562  32.104  1.00  0.00           C  
ATOM   3722  C   LEU A 237     -62.644 -12.238  31.361  1.00  0.00           C  
ATOM   3723  O   LEU A 237     -62.655 -13.435  31.062  1.00  0.00           O  
ATOM   3724  CB  LEU A 237     -61.854 -11.526  33.613  1.00  0.00           C  
ATOM   3725  CG  LEU A 237     -62.321 -12.792  34.341  1.00  0.00           C  
ATOM   3726  CD1 LEU A 237     -61.489 -14.062  34.113  1.00  0.00           C  
ATOM   3727  CD2 LEU A 237     -62.333 -12.466  35.843  1.00  0.00           C  
ATOM   3728  HN  LEU A 237     -61.341  -9.445  32.214  1.00  0.00           H  
ATOM   3729  HA  LEU A 237     -60.659 -12.137  31.860  1.00  0.00           H  
ATOM   3730  HB1 LEU A 237     -62.614 -10.737  33.808  1.00  0.00           H  
ATOM   3731  HB2 LEU A 237     -60.953 -11.170  34.166  1.00  0.00           H  
ATOM   3732  HG  LEU A 237     -63.371 -13.081  34.099  1.00  0.00           H  
ATOM   3733 1HD1 LEU A 237     -62.003 -14.893  34.640  1.00  0.00           H  
ATOM   3734 2HD1 LEU A 237     -60.476 -13.916  34.545  1.00  0.00           H  
ATOM   3735 3HD1 LEU A 237     -61.334 -14.198  33.017  1.00  0.00           H  
ATOM   3736 1HD2 LEU A 237     -62.713 -13.278  36.498  1.00  0.00           H  
ATOM   3737 2HD2 LEU A 237     -63.052 -11.621  35.943  1.00  0.00           H  
ATOM   3738 3HD2 LEU A 237     -61.333 -12.164  36.229  1.00  0.00           H  
ATOM   3739  N   ARG A 238     -63.609 -11.414  30.915  1.00  0.00           N  
ATOM   3740  CA  ARG A 238     -64.631 -11.853  30.010  1.00  0.00           C  
ATOM   3741  C   ARG A 238     -64.110 -12.501  28.779  1.00  0.00           C  
ATOM   3742  O   ARG A 238     -64.679 -13.484  28.313  1.00  0.00           O  
ATOM   3743  CB  ARG A 238     -65.530 -10.686  29.579  1.00  0.00           C  
ATOM   3744  CG  ARG A 238     -66.241  -9.936  30.713  1.00  0.00           C  
ATOM   3745  CD  ARG A 238     -67.099 -10.820  31.622  1.00  0.00           C  
ATOM   3746  NE  ARG A 238     -68.020  -9.923  32.380  1.00  0.00           N  
ATOM   3747  CZ  ARG A 238     -68.772 -10.345  33.439  1.00  0.00           C  
ATOM   3748  NH1 ARG A 238     -68.796 -11.632  33.882  1.00  0.00           N1+
ATOM   3749  NH2 ARG A 238     -69.432  -9.383  34.150  1.00  0.00           N  
ATOM   3750  HN  ARG A 238     -63.561 -10.457  31.197  1.00  0.00           H  
ATOM   3751  HA  ARG A 238     -65.278 -12.547  30.534  1.00  0.00           H  
ATOM   3752  HB1 ARG A 238     -66.293 -10.967  28.829  1.00  0.00           H  
ATOM   3753  HB2 ARG A 238     -64.824  -9.927  29.181  1.00  0.00           H  
ATOM   3754  HG1 ARG A 238     -66.769  -9.120  30.179  1.00  0.00           H  
ATOM   3755  HG2 ARG A 238     -65.445  -9.503  31.345  1.00  0.00           H  
ATOM   3756  HD1 ARG A 238     -66.380 -11.322  32.297  1.00  0.00           H  
ATOM   3757  HD2 ARG A 238     -67.716 -11.545  31.053  1.00  0.00           H  
ATOM   3758  HE  ARG A 238     -67.996  -8.950  32.157  1.00  0.00           H  
ATOM   3759 1HH1 ARG A 238     -68.224 -12.269  33.358  1.00  0.00           H  
ATOM   3760 2HH1 ARG A 238     -69.394 -11.917  34.624  1.00  0.00           H  
ATOM   3761 1HH2 ARG A 238     -69.124  -8.440  34.062  1.00  0.00           H  
ATOM   3762 2HH2 ARG A 238     -69.949  -9.565  34.986  1.00  0.00           H  
ATOM   3763  N   TYR A 239     -63.063 -11.881  28.199  1.00  0.00           N  
ATOM   3764  CA  TYR A 239     -62.648 -12.385  26.930  1.00  0.00           C  
ATOM   3765  C   TYR A 239     -61.461 -13.277  27.019  1.00  0.00           C  
ATOM   3766  O   TYR A 239     -61.014 -13.923  26.069  1.00  0.00           O  
ATOM   3767  CB  TYR A 239     -62.256 -11.161  26.080  1.00  0.00           C  
ATOM   3768  CG  TYR A 239     -63.397 -10.200  26.100  1.00  0.00           C  
ATOM   3769  CD1 TYR A 239     -63.259  -8.923  26.584  1.00  0.00           C  
ATOM   3770  CD2 TYR A 239     -64.636 -10.545  25.605  1.00  0.00           C  
ATOM   3771  CE1 TYR A 239     -64.251  -7.982  26.634  1.00  0.00           C  
ATOM   3772  CE2 TYR A 239     -65.644  -9.621  25.646  1.00  0.00           C  
ATOM   3773  CZ  TYR A 239     -65.469  -8.329  26.094  1.00  0.00           C  
ATOM   3774  OH  TYR A 239     -66.509  -7.384  26.020  1.00  0.00           O  
ATOM   3775  HN  TYR A 239     -62.843 -10.980  28.555  1.00  0.00           H  
ATOM   3776  HA  TYR A 239     -63.406 -13.028  26.508  1.00  0.00           H  
ATOM   3777  HB1 TYR A 239     -62.071 -11.395  25.011  1.00  0.00           H  
ATOM   3778  HB2 TYR A 239     -61.318 -10.715  26.490  1.00  0.00           H  
ATOM   3779  HD1 TYR A 239     -62.278  -8.625  26.933  1.00  0.00           H  
ATOM   3780  HD2 TYR A 239     -64.850 -11.572  25.330  1.00  0.00           H  
ATOM   3781  HE1 TYR A 239     -64.209  -6.920  26.855  1.00  0.00           H  
ATOM   3782  HE2 TYR A 239     -66.654  -9.908  25.396  1.00  0.00           H  
ATOM   3783  HH  TYR A 239     -66.208  -6.583  26.454  1.00  0.00           H  
ATOM   3784  N   ALA A 240     -61.036 -13.553  28.262  1.00  0.00           N  
ATOM   3785  CA  ALA A 240     -59.894 -14.336  28.624  1.00  0.00           C  
ATOM   3786  C   ALA A 240     -60.313 -15.706  28.219  1.00  0.00           C  
ATOM   3787  O   ALA A 240     -61.449 -16.122  28.455  1.00  0.00           O  
ATOM   3788  CB  ALA A 240     -59.572 -14.227  30.124  1.00  0.00           C  
ATOM   3789  HN  ALA A 240     -61.495 -13.122  29.043  1.00  0.00           H  
ATOM   3790  HA  ALA A 240     -59.044 -13.916  28.119  1.00  0.00           H  
ATOM   3791  HB1 ALA A 240     -58.705 -14.880  30.357  1.00  0.00           H  
ATOM   3792  HB2 ALA A 240     -60.498 -14.561  30.640  1.00  0.00           H  
ATOM   3793  HB3 ALA A 240     -59.437 -13.153  30.377  1.00  0.00           H  
ATOM   3794  N   PRO A 241     -59.502 -16.517  27.602  1.00  0.00           N  
ATOM   3795  CA  PRO A 241     -59.871 -17.899  27.483  1.00  0.00           C  
ATOM   3796  C   PRO A 241     -59.616 -18.703  28.718  1.00  0.00           C  
ATOM   3797  O   PRO A 241     -58.728 -18.323  29.481  1.00  0.00           O  
ATOM   3798  CB  PRO A 241     -59.003 -18.289  26.295  1.00  0.00           C  
ATOM   3799  CG  PRO A 241     -57.754 -17.435  26.502  1.00  0.00           C  
ATOM   3800  CD  PRO A 241     -58.410 -16.067  26.744  1.00  0.00           C  
ATOM   3801  HA  PRO A 241     -60.861 -18.060  27.075  1.00  0.00           H  
ATOM   3802  HB1 PRO A 241     -59.406 -18.138  25.263  1.00  0.00           H  
ATOM   3803  HB2 PRO A 241     -58.727 -19.361  26.307  1.00  0.00           H  
ATOM   3804  HG1 PRO A 241     -57.181 -17.865  27.355  1.00  0.00           H  
ATOM   3805  HG2 PRO A 241     -57.078 -17.465  25.617  1.00  0.00           H  
ATOM   3806  HD1 PRO A 241     -57.692 -15.324  27.141  1.00  0.00           H  
ATOM   3807  HD2 PRO A 241     -58.830 -15.582  25.834  1.00  0.00           H  
ATOM   3808  N   ASP A 242     -60.425 -19.758  28.887  1.00  0.00           N  
ATOM   3809  CA  ASP A 242     -60.200 -20.818  29.811  1.00  0.00           C  
ATOM   3810  C   ASP A 242     -58.986 -21.583  29.434  1.00  0.00           C  
ATOM   3811  O   ASP A 242     -58.781 -22.158  28.364  1.00  0.00           O  
ATOM   3812  CB  ASP A 242     -61.447 -21.726  29.896  1.00  0.00           C  
ATOM   3813  CG  ASP A 242     -62.773 -20.991  30.067  1.00  0.00           C  
ATOM   3814  OD1 ASP A 242     -63.805 -21.360  29.447  1.00  0.00           O  
ATOM   3815  OD2 ASP A 242     -62.832 -20.026  30.863  1.00  0.00           O1-
ATOM   3816  HN  ASP A 242     -61.183 -19.924  28.259  1.00  0.00           H  
ATOM   3817  HA  ASP A 242     -60.041 -20.453  30.821  1.00  0.00           H  
ATOM   3818  HB1 ASP A 242     -61.283 -22.415  30.759  1.00  0.00           H  
ATOM   3819  HB2 ASP A 242     -61.607 -22.308  28.970  1.00  0.00           H  
ATOM   3820  N   GLY A 243     -58.116 -21.812  30.438  1.00  0.00           N  
ATOM   3821  CA  GLY A 243     -56.827 -22.409  30.315  1.00  0.00           C  
ATOM   3822  C   GLY A 243     -55.662 -21.491  30.370  1.00  0.00           C  
ATOM   3823  O   GLY A 243     -54.511 -21.906  30.177  1.00  0.00           O  
ATOM   3824  HN  GLY A 243     -58.498 -21.737  31.349  1.00  0.00           H  
ATOM   3825  HA1 GLY A 243     -56.773 -22.950  29.381  1.00  0.00           H  
ATOM   3826  HA2 GLY A 243     -56.857 -22.982  31.237  1.00  0.00           H  
ATOM   3827  N   ILE A 244     -55.842 -20.173  30.594  1.00  0.00           N  
ATOM   3828  CA  ILE A 244     -54.808 -19.203  30.721  1.00  0.00           C  
ATOM   3829  C   ILE A 244     -54.344 -19.127  32.138  1.00  0.00           C  
ATOM   3830  O   ILE A 244     -55.071 -19.447  33.086  1.00  0.00           O  
ATOM   3831  CB  ILE A 244     -55.336 -17.862  30.280  1.00  0.00           C  
ATOM   3832  CG1 ILE A 244     -54.218 -16.807  30.192  1.00  0.00           C  
ATOM   3833  CG2 ILE A 244     -56.514 -17.316  31.102  1.00  0.00           C  
ATOM   3834  CD  ILE A 244     -54.496 -15.481  29.474  1.00  0.00           C  
ATOM   3835  HN  ILE A 244     -56.815 -19.939  30.655  1.00  0.00           H  
ATOM   3836  HA  ILE A 244     -53.950 -19.547  30.173  1.00  0.00           H  
ATOM   3837  HB  ILE A 244     -55.734 -18.059  29.270  1.00  0.00           H  
ATOM   3838 1HG1 ILE A 244     -53.262 -17.218  29.813  1.00  0.00           H  
ATOM   3839 2HG1 ILE A 244     -53.977 -16.562  31.248  1.00  0.00           H  
ATOM   3840 1HG2 ILE A 244     -57.042 -16.519  30.536  1.00  0.00           H  
ATOM   3841 2HG2 ILE A 244     -56.143 -16.949  32.081  1.00  0.00           H  
ATOM   3842 3HG2 ILE A 244     -57.265 -18.109  31.322  1.00  0.00           H  
ATOM   3843  HD1 ILE A 244     -53.491 -15.034  29.329  1.00  0.00           H  
ATOM   3844  HD2 ILE A 244     -55.202 -14.873  30.074  1.00  0.00           H  
ATOM   3845  HD3 ILE A 244     -54.994 -15.497  28.478  1.00  0.00           H  
ATOM   3846  N   LEU A 245     -53.052 -18.811  32.323  1.00  0.00           N  
ATOM   3847  CA  LEU A 245     -52.372 -18.657  33.570  1.00  0.00           C  
ATOM   3848  C   LEU A 245     -52.081 -17.203  33.793  1.00  0.00           C  
ATOM   3849  O   LEU A 245     -51.273 -16.634  33.062  1.00  0.00           O  
ATOM   3850  CB  LEU A 245     -51.132 -19.548  33.659  1.00  0.00           C  
ATOM   3851  CG  LEU A 245     -51.256 -21.079  33.550  1.00  0.00           C  
ATOM   3852  CD1 LEU A 245     -50.013 -21.727  32.921  1.00  0.00           C  
ATOM   3853  CD2 LEU A 245     -51.676 -21.678  34.906  1.00  0.00           C  
ATOM   3854  HN  LEU A 245     -52.477 -18.642  31.526  1.00  0.00           H  
ATOM   3855  HA  LEU A 245     -53.054 -19.017  34.323  1.00  0.00           H  
ATOM   3856  HB1 LEU A 245     -50.423 -19.311  34.487  1.00  0.00           H  
ATOM   3857  HB2 LEU A 245     -50.664 -19.301  32.684  1.00  0.00           H  
ATOM   3858  HG  LEU A 245     -52.029 -21.359  32.803  1.00  0.00           H  
ATOM   3859 1HD1 LEU A 245     -49.790 -21.239  31.954  1.00  0.00           H  
ATOM   3860 2HD1 LEU A 245     -50.161 -22.826  32.821  1.00  0.00           H  
ATOM   3861 3HD1 LEU A 245     -49.176 -21.642  33.650  1.00  0.00           H  
ATOM   3862 1HD2 LEU A 245     -50.773 -21.966  35.479  1.00  0.00           H  
ATOM   3863 2HD2 LEU A 245     -52.233 -22.611  34.646  1.00  0.00           H  
ATOM   3864 3HD2 LEU A 245     -52.380 -21.081  35.525  1.00  0.00           H  
ATOM   3865  N   GLY A 246     -52.722 -16.647  34.836  1.00  0.00           N  
ATOM   3866  CA  GLY A 246     -52.345 -15.319  35.225  1.00  0.00           C  
ATOM   3867  C   GLY A 246     -51.791 -15.269  36.601  1.00  0.00           C  
ATOM   3868  O   GLY A 246     -51.509 -16.362  37.091  1.00  0.00           O  
ATOM   3869  HN  GLY A 246     -53.339 -17.146  35.431  1.00  0.00           H  
ATOM   3870  HA1 GLY A 246     -53.271 -14.767  35.241  1.00  0.00           H  
ATOM   3871  HA2 GLY A 246     -51.569 -14.831  34.658  1.00  0.00           H  
ATOM   3872  N   LEU A 247     -51.732 -14.118  37.306  1.00  0.00           N  
ATOM   3873  CA  LEU A 247     -51.177 -14.167  38.623  1.00  0.00           C  
ATOM   3874  C   LEU A 247     -51.902 -13.275  39.567  1.00  0.00           C  
ATOM   3875  O   LEU A 247     -52.776 -12.510  39.160  1.00  0.00           O  
ATOM   3876  CB  LEU A 247     -49.685 -13.802  38.681  1.00  0.00           C  
ATOM   3877  CG  LEU A 247     -48.734 -14.671  37.847  1.00  0.00           C  
ATOM   3878  CD1 LEU A 247     -47.327 -14.057  37.737  1.00  0.00           C  
ATOM   3879  CD2 LEU A 247     -48.720 -16.166  38.205  1.00  0.00           C  
ATOM   3880  HN  LEU A 247     -51.962 -13.223  36.934  1.00  0.00           H  
ATOM   3881  HA  LEU A 247     -51.281 -15.135  39.098  1.00  0.00           H  
ATOM   3882  HB1 LEU A 247     -49.252 -13.937  39.698  1.00  0.00           H  
ATOM   3883  HB2 LEU A 247     -49.654 -12.734  38.362  1.00  0.00           H  
ATOM   3884  HG  LEU A 247     -49.184 -14.572  36.830  1.00  0.00           H  
ATOM   3885 1HD1 LEU A 247     -46.852 -14.507  36.848  1.00  0.00           H  
ATOM   3886 2HD1 LEU A 247     -46.765 -14.296  38.669  1.00  0.00           H  
ATOM   3887 3HD1 LEU A 247     -47.469 -12.974  37.566  1.00  0.00           H  
ATOM   3888 1HD2 LEU A 247     -48.281 -16.891  37.475  1.00  0.00           H  
ATOM   3889 2HD2 LEU A 247     -49.665 -16.524  38.652  1.00  0.00           H  
ATOM   3890 3HD2 LEU A 247     -48.145 -16.244  39.157  1.00  0.00           H  
ATOM   3891  N   GLN A 248     -51.636 -13.422  40.883  1.00  0.00           N  
ATOM   3892  CA  GLN A 248     -52.279 -12.765  41.976  1.00  0.00           C  
ATOM   3893  C   GLN A 248     -51.219 -12.746  43.023  1.00  0.00           C  
ATOM   3894  O   GLN A 248     -50.458 -13.676  43.286  1.00  0.00           O  
ATOM   3895  CB  GLN A 248     -53.508 -13.551  42.476  1.00  0.00           C  
ATOM   3896  CG  GLN A 248     -54.475 -12.889  43.460  1.00  0.00           C  
ATOM   3897  CD  GLN A 248     -55.320 -11.766  42.882  1.00  0.00           C  
ATOM   3898  NE2 GLN A 248     -55.311 -11.508  41.550  1.00  0.00           N  
ATOM   3899  OE1 GLN A 248     -56.051 -11.097  43.604  1.00  0.00           O  
ATOM   3900  HN  GLN A 248     -51.009 -14.144  41.170  1.00  0.00           H  
ATOM   3901  HA  GLN A 248     -52.664 -11.812  41.649  1.00  0.00           H  
ATOM   3902  HB1 GLN A 248     -53.166 -14.520  42.902  1.00  0.00           H  
ATOM   3903  HB2 GLN A 248     -54.054 -13.866  41.558  1.00  0.00           H  
ATOM   3904  HG1 GLN A 248     -53.944 -12.394  44.304  1.00  0.00           H  
ATOM   3905  HG2 GLN A 248     -55.096 -13.658  43.973  1.00  0.00           H  
ATOM   3906 1HE2 GLN A 248     -55.771 -10.711  41.154  1.00  0.00           H  
ATOM   3907 2HE2 GLN A 248     -54.943 -12.236  40.977  1.00  0.00           H  
ATOM   3908  N   LEU A 249     -51.192 -11.610  43.733  1.00  0.00           N  
ATOM   3909  CA  LEU A 249     -50.322 -11.126  44.764  1.00  0.00           C  
ATOM   3910  C   LEU A 249     -51.054 -11.154  46.065  1.00  0.00           C  
ATOM   3911  O   LEU A 249     -52.202 -10.718  46.208  1.00  0.00           O  
ATOM   3912  CB  LEU A 249     -49.950  -9.665  44.439  1.00  0.00           C  
ATOM   3913  CG  LEU A 249     -48.785  -9.097  45.274  1.00  0.00           C  
ATOM   3914  CD1 LEU A 249     -47.702 -10.158  45.503  1.00  0.00           C  
ATOM   3915  CD2 LEU A 249     -48.157  -7.836  44.666  1.00  0.00           C  
ATOM   3916  HN  LEU A 249     -51.892 -10.920  43.571  1.00  0.00           H  
ATOM   3917  HA  LEU A 249     -49.549 -11.877  44.835  1.00  0.00           H  
ATOM   3918  HB1 LEU A 249     -50.860  -9.051  44.620  1.00  0.00           H  
ATOM   3919  HB2 LEU A 249     -49.604  -9.544  43.387  1.00  0.00           H  
ATOM   3920  HG  LEU A 249     -49.137  -8.880  46.303  1.00  0.00           H  
ATOM   3921 1HD1 LEU A 249     -46.850  -9.754  46.081  1.00  0.00           H  
ATOM   3922 2HD1 LEU A 249     -47.318 -10.568  44.544  1.00  0.00           H  
ATOM   3923 3HD1 LEU A 249     -47.933 -11.086  46.078  1.00  0.00           H  
ATOM   3924 1HD2 LEU A 249     -47.370  -7.465  45.357  1.00  0.00           H  
ATOM   3925 2HD2 LEU A 249     -48.951  -7.061  44.622  1.00  0.00           H  
ATOM   3926 3HD2 LEU A 249     -47.715  -7.968  43.646  1.00  0.00           H  
ATOM   3927  N   ILE A 250     -50.473 -11.926  47.001  1.00  0.00           N  
ATOM   3928  CA  ILE A 250     -51.124 -12.181  48.247  1.00  0.00           C  
ATOM   3929  C   ILE A 250     -50.907 -11.007  49.137  1.00  0.00           C  
ATOM   3930  O   ILE A 250     -49.811 -10.535  49.436  1.00  0.00           O  
ATOM   3931  CB  ILE A 250     -50.691 -13.415  48.981  1.00  0.00           C  
ATOM   3932  CG1 ILE A 250     -51.061 -14.655  48.158  1.00  0.00           C  
ATOM   3933  CG2 ILE A 250     -51.334 -13.515  50.371  1.00  0.00           C  
ATOM   3934  CD  ILE A 250     -50.358 -15.938  48.599  1.00  0.00           C  
ATOM   3935  HN  ILE A 250     -49.570 -12.330  46.951  1.00  0.00           H  
ATOM   3936  HA  ILE A 250     -52.173 -12.287  47.999  1.00  0.00           H  
ATOM   3937  HB  ILE A 250     -49.576 -13.456  49.031  1.00  0.00           H  
ATOM   3938 1HG1 ILE A 250     -50.717 -14.503  47.119  1.00  0.00           H  
ATOM   3939 2HG1 ILE A 250     -52.155 -14.852  48.116  1.00  0.00           H  
ATOM   3940 1HG2 ILE A 250     -51.044 -14.449  50.913  1.00  0.00           H  
ATOM   3941 2HG2 ILE A 250     -52.434 -13.435  50.312  1.00  0.00           H  
ATOM   3942 3HG2 ILE A 250     -51.134 -12.611  50.977  1.00  0.00           H  
ATOM   3943  HD1 ILE A 250     -50.741 -16.841  48.061  1.00  0.00           H  
ATOM   3944  HD2 ILE A 250     -50.568 -15.924  49.686  1.00  0.00           H  
ATOM   3945  HD3 ILE A 250     -49.274 -15.829  48.380  1.00  0.00           H  
ATOM   3946  N   ASN A 251     -52.051 -10.483  49.603  1.00  0.00           N  
ATOM   3947  CA  ASN A 251     -52.001  -9.347  50.473  1.00  0.00           C  
ATOM   3948  C   ASN A 251     -51.622  -8.058  49.846  1.00  0.00           C  
ATOM   3949  O   ASN A 251     -51.160  -7.092  50.455  1.00  0.00           O  
ATOM   3950  CB  ASN A 251     -51.230  -9.479  51.801  1.00  0.00           C  
ATOM   3951  CG  ASN A 251     -51.746 -10.696  52.553  1.00  0.00           C  
ATOM   3952  ND2 ASN A 251     -50.845 -11.121  53.474  1.00  0.00           N  
ATOM   3953  OD1 ASN A 251     -52.836 -11.248  52.441  1.00  0.00           O  
ATOM   3954  HN  ASN A 251     -52.923 -10.943  49.465  1.00  0.00           H  
ATOM   3955  HA  ASN A 251     -52.986  -9.230  50.915  1.00  0.00           H  
ATOM   3956  HB1 ASN A 251     -51.507  -8.553  52.340  1.00  0.00           H  
ATOM   3957  HB2 ASN A 251     -50.158  -9.366  51.523  1.00  0.00           H  
ATOM   3958 1HD2 ASN A 251     -51.168 -11.849  54.084  1.00  0.00           H  
ATOM   3959 2HD2 ASN A 251     -49.869 -10.937  53.416  1.00  0.00           H  
ATOM   3960  N   GLY A 252     -51.706  -7.954  48.500  1.00  0.00           N  
ATOM   3961  CA  GLY A 252     -51.211  -6.826  47.775  1.00  0.00           C  
ATOM   3962  C   GLY A 252     -51.865  -5.508  47.972  1.00  0.00           C  
ATOM   3963  O   GLY A 252     -51.171  -4.503  47.842  1.00  0.00           O  
ATOM   3964  HN  GLY A 252     -52.102  -8.681  47.948  1.00  0.00           H  
ATOM   3965  HA1 GLY A 252     -51.386  -7.064  46.727  1.00  0.00           H  
ATOM   3966  HA2 GLY A 252     -50.159  -6.658  47.987  1.00  0.00           H  
ATOM   3967  N   LYS A 253     -53.163  -5.488  48.295  1.00  0.00           N  
ATOM   3968  CA  LYS A 253     -53.918  -4.281  48.452  1.00  0.00           C  
ATOM   3969  C   LYS A 253     -54.058  -3.877  49.873  1.00  0.00           C  
ATOM   3970  O   LYS A 253     -54.437  -2.749  50.204  1.00  0.00           O  
ATOM   3971  CB  LYS A 253     -55.294  -4.451  47.804  1.00  0.00           C  
ATOM   3972  CG  LYS A 253     -55.044  -4.608  46.298  1.00  0.00           C  
ATOM   3973  CD  LYS A 253     -56.327  -4.735  45.461  1.00  0.00           C  
ATOM   3974  CE  LYS A 253     -57.297  -5.824  45.926  1.00  0.00           C  
ATOM   3975  NZ  LYS A 253     -58.441  -5.872  44.996  1.00  0.00           N1+
ATOM   3976  HN  LYS A 253     -53.641  -6.366  48.310  1.00  0.00           H  
ATOM   3977  HA  LYS A 253     -53.498  -3.404  47.978  1.00  0.00           H  
ATOM   3978  HB1 LYS A 253     -56.027  -3.637  48.006  1.00  0.00           H  
ATOM   3979  HB2 LYS A 253     -55.801  -5.312  48.296  1.00  0.00           H  
ATOM   3980  HG1 LYS A 253     -54.295  -5.404  46.104  1.00  0.00           H  
ATOM   3981  HG2 LYS A 253     -54.501  -3.671  46.050  1.00  0.00           H  
ATOM   3982  HD1 LYS A 253     -56.012  -4.904  44.412  1.00  0.00           H  
ATOM   3983  HD2 LYS A 253     -56.822  -3.749  45.568  1.00  0.00           H  
ATOM   3984  HE1 LYS A 253     -57.733  -5.487  46.900  1.00  0.00           H  
ATOM   3985  HE2 LYS A 253     -56.754  -6.754  46.192  1.00  0.00           H  
ATOM   3986  HZ1 LYS A 253     -58.204  -6.162  44.024  1.00  0.00           H  
ATOM   3987  HZ2 LYS A 253     -58.805  -4.898  45.045  1.00  0.00           H  
ATOM   3988  HZ3 LYS A 253     -59.136  -6.513  45.442  1.00  0.00           H  
ATOM   3989  N   ASN A 254     -53.640  -4.799  50.759  1.00  0.00           N  
ATOM   3990  CA  ASN A 254     -53.863  -4.775  52.166  1.00  0.00           C  
ATOM   3991  C   ASN A 254     -52.890  -3.857  52.822  1.00  0.00           C  
ATOM   3992  O   ASN A 254     -51.757  -4.259  53.115  1.00  0.00           O  
ATOM   3993  CB  ASN A 254     -53.970  -6.205  52.727  1.00  0.00           C  
ATOM   3994  CG  ASN A 254     -54.170  -6.383  54.216  1.00  0.00           C  
ATOM   3995  ND2 ASN A 254     -54.126  -7.692  54.603  1.00  0.00           N  
ATOM   3996  OD1 ASN A 254     -54.405  -5.475  55.012  1.00  0.00           O  
ATOM   3997  HN  ASN A 254     -53.033  -5.522  50.425  1.00  0.00           H  
ATOM   3998  HA  ASN A 254     -54.854  -4.366  52.234  1.00  0.00           H  
ATOM   3999  HB1 ASN A 254     -53.028  -6.762  52.503  1.00  0.00           H  
ATOM   4000  HB2 ASN A 254     -54.767  -6.701  52.141  1.00  0.00           H  
ATOM   4001 1HD2 ASN A 254     -54.209  -7.830  55.591  1.00  0.00           H  
ATOM   4002 2HD2 ASN A 254     -54.084  -8.382  53.884  1.00  0.00           H  
ATOM   4003  N   GLU A 255     -53.235  -2.604  53.156  1.00  0.00           N  
ATOM   4004  CA  GLU A 255     -52.398  -1.651  53.832  1.00  0.00           C  
ATOM   4005  C   GLU A 255     -51.956  -2.077  55.183  1.00  0.00           C  
ATOM   4006  O   GLU A 255     -50.810  -1.926  55.599  1.00  0.00           O  
ATOM   4007  CB  GLU A 255     -53.060  -0.259  53.781  1.00  0.00           C  
ATOM   4008  CG  GLU A 255     -53.193   0.295  52.358  1.00  0.00           C  
ATOM   4009  CD  GLU A 255     -53.891   1.646  52.229  1.00  0.00           C  
ATOM   4010  OE1 GLU A 255     -53.680   2.548  53.077  1.00  0.00           O  
ATOM   4011  OE2 GLU A 255     -54.673   1.816  51.253  1.00  0.00           O1-
ATOM   4012  HN  GLU A 255     -54.175  -2.324  52.948  1.00  0.00           H  
ATOM   4013  HA  GLU A 255     -51.530  -1.667  53.196  1.00  0.00           H  
ATOM   4014  HB1 GLU A 255     -52.537   0.459  54.450  1.00  0.00           H  
ATOM   4015  HB2 GLU A 255     -54.078  -0.358  54.202  1.00  0.00           H  
ATOM   4016  HG1 GLU A 255     -53.727  -0.389  51.663  1.00  0.00           H  
ATOM   4017  HG2 GLU A 255     -52.172   0.514  51.997  1.00  0.00           H  
ATOM   4018  N   SER A 256     -52.788  -2.669  56.059  1.00  0.00           N  
ATOM   4019  CA  SER A 256     -52.474  -3.081  57.385  1.00  0.00           C  
ATOM   4020  C   SER A 256     -51.349  -4.055  57.541  1.00  0.00           C  
ATOM   4021  O   SER A 256     -50.572  -4.050  58.491  1.00  0.00           O  
ATOM   4022  CB  SER A 256     -53.699  -3.741  58.038  1.00  0.00           C  
ATOM   4023  OG  SER A 256     -54.790  -2.820  58.034  1.00  0.00           O  
ATOM   4024  HN  SER A 256     -53.733  -2.833  55.765  1.00  0.00           H  
ATOM   4025  HA  SER A 256     -52.140  -2.198  57.901  1.00  0.00           H  
ATOM   4026  HB1 SER A 256     -53.691  -4.243  59.029  1.00  0.00           H  
ATOM   4027  HB2 SER A 256     -54.017  -4.613  57.438  1.00  0.00           H  
ATOM   4028  HG1 SER A 256     -55.258  -2.869  57.204  1.00  0.00           H  
ATOM   4029  N   ALA A 257     -51.360  -5.054  56.644  1.00  0.00           N  
ATOM   4030  CA  ALA A 257     -50.227  -5.916  56.501  1.00  0.00           C  
ATOM   4031  C   ALA A 257     -49.056  -5.198  55.935  1.00  0.00           C  
ATOM   4032  O   ALA A 257     -47.923  -5.462  56.351  1.00  0.00           O  
ATOM   4033  CB  ALA A 257     -50.599  -7.068  55.552  1.00  0.00           C  
ATOM   4034  HN  ALA A 257     -51.999  -5.043  55.883  1.00  0.00           H  
ATOM   4035  HA  ALA A 257     -49.906  -6.262  57.462  1.00  0.00           H  
ATOM   4036  HB1 ALA A 257     -51.022  -6.673  54.604  1.00  0.00           H  
ATOM   4037  HB2 ALA A 257     -51.261  -7.771  56.109  1.00  0.00           H  
ATOM   4038  HB3 ALA A 257     -49.730  -7.668  55.217  1.00  0.00           H  
ATOM   4039  N   HSE A 258     -49.130  -4.325  54.905  1.00  0.00           N  
ATOM   4040  CA  HSE A 258     -48.033  -3.507  54.485  1.00  0.00           C  
ATOM   4041  C   HSE A 258     -47.508  -2.613  55.546  1.00  0.00           C  
ATOM   4042  O   HSE A 258     -46.302  -2.369  55.682  1.00  0.00           O  
ATOM   4043  CB  HSE A 258     -48.482  -2.757  53.213  1.00  0.00           C  
ATOM   4044  CG  HSE A 258     -48.465  -3.562  51.948  1.00  0.00           C  
ATOM   4045  CD2 HSE A 258     -49.389  -3.711  50.965  1.00  0.00           C  
ATOM   4046  ND1 HSE A 258     -47.271  -4.150  51.569  1.00  0.00           N  
ATOM   4047  CE1 HSE A 258     -47.488  -4.576  50.340  1.00  0.00           C  
ATOM   4048  NE2 HSE A 258     -48.778  -4.395  49.938  1.00  0.00           N  
ATOM   4049  HN  HSE A 258     -49.961  -4.216  54.375  1.00  0.00           H  
ATOM   4050  HA  HSE A 258     -47.151  -4.095  54.301  1.00  0.00           H  
ATOM   4051  HB1 HSE A 258     -47.739  -1.962  53.005  1.00  0.00           H  
ATOM   4052  HB2 HSE A 258     -49.518  -2.359  53.279  1.00  0.00           H  
ATOM   4053  HD2 HSE A 258     -50.386  -3.291  51.046  1.00  0.00           H  
ATOM   4054  HE1 HSE A 258     -46.708  -5.185  49.889  1.00  0.00           H  
ATOM   4055  HE2 HSE A 258     -49.095  -4.325  48.984  1.00  0.00           H  
ATOM   4056  N   ILE A 259     -48.319  -1.986  56.414  1.00  0.00           N  
ATOM   4057  CA  ILE A 259     -47.996  -1.273  57.604  1.00  0.00           C  
ATOM   4058  C   ILE A 259     -47.288  -2.201  58.533  1.00  0.00           C  
ATOM   4059  O   ILE A 259     -46.175  -1.870  58.940  1.00  0.00           O  
ATOM   4060  CB  ILE A 259     -49.128  -0.524  58.229  1.00  0.00           C  
ATOM   4061  CG1 ILE A 259     -49.668   0.509  57.213  1.00  0.00           C  
ATOM   4062  CG2 ILE A 259     -48.767   0.073  59.596  1.00  0.00           C  
ATOM   4063  CD  ILE A 259     -51.058   1.013  57.574  1.00  0.00           C  
ATOM   4064  HN  ILE A 259     -49.289  -2.037  56.196  1.00  0.00           H  
ATOM   4065  HA  ILE A 259     -47.221  -0.590  57.248  1.00  0.00           H  
ATOM   4066  HB  ILE A 259     -49.980  -1.239  58.250  1.00  0.00           H  
ATOM   4067 1HG1 ILE A 259     -49.685   0.097  56.181  1.00  0.00           H  
ATOM   4068 2HG1 ILE A 259     -48.967   1.373  57.234  1.00  0.00           H  
ATOM   4069 1HG2 ILE A 259     -49.479   0.857  59.925  1.00  0.00           H  
ATOM   4070 2HG2 ILE A 259     -47.706   0.419  59.647  1.00  0.00           H  
ATOM   4071 3HG2 ILE A 259     -48.658  -0.685  60.403  1.00  0.00           H  
ATOM   4072  HD1 ILE A 259     -51.294   1.889  56.945  1.00  0.00           H  
ATOM   4073  HD2 ILE A 259     -51.217   1.262  58.649  1.00  0.00           H  
ATOM   4074  HD3 ILE A 259     -51.905   0.327  57.351  1.00  0.00           H  
ATOM   4075  N   SER A 260     -47.769  -3.443  58.744  1.00  0.00           N  
ATOM   4076  CA  SER A 260     -47.081  -4.441  59.498  1.00  0.00           C  
ATOM   4077  C   SER A 260     -45.734  -4.755  58.926  1.00  0.00           C  
ATOM   4078  O   SER A 260     -44.805  -4.823  59.726  1.00  0.00           O  
ATOM   4079  CB  SER A 260     -47.856  -5.757  59.660  1.00  0.00           C  
ATOM   4080  OG  SER A 260     -47.355  -6.639  60.655  1.00  0.00           O  
ATOM   4081  HN  SER A 260     -48.603  -3.692  58.267  1.00  0.00           H  
ATOM   4082  HA  SER A 260     -46.994  -3.958  60.461  1.00  0.00           H  
ATOM   4083  HB1 SER A 260     -47.839  -6.269  58.674  1.00  0.00           H  
ATOM   4084  HB2 SER A 260     -48.896  -5.491  59.962  1.00  0.00           H  
ATOM   4085  HG1 SER A 260     -46.830  -7.278  60.160  1.00  0.00           H  
ATOM   4086  N   ASP A 261     -45.498  -5.009  57.630  1.00  0.00           N  
ATOM   4087  CA  ASP A 261     -44.161  -5.213  57.161  1.00  0.00           C  
ATOM   4088  C   ASP A 261     -43.242  -4.063  57.376  1.00  0.00           C  
ATOM   4089  O   ASP A 261     -42.054  -4.169  57.672  1.00  0.00           O  
ATOM   4090  CB  ASP A 261     -44.145  -5.509  55.651  1.00  0.00           C  
ATOM   4091  CG  ASP A 261     -44.838  -6.845  55.437  1.00  0.00           C  
ATOM   4092  OD1 ASP A 261     -44.778  -7.710  56.347  1.00  0.00           O  
ATOM   4093  OD2 ASP A 261     -45.418  -7.076  54.337  1.00  0.00           O1-
ATOM   4094  HN  ASP A 261     -46.243  -5.002  56.962  1.00  0.00           H  
ATOM   4095  HA  ASP A 261     -43.679  -6.011  57.706  1.00  0.00           H  
ATOM   4096  HB1 ASP A 261     -43.212  -5.539  55.042  1.00  0.00           H  
ATOM   4097  HB2 ASP A 261     -44.813  -4.732  55.223  1.00  0.00           H  
ATOM   4098  N   ALA A 262     -43.708  -2.849  57.036  1.00  0.00           N  
ATOM   4099  CA  ALA A 262     -43.038  -1.582  57.055  1.00  0.00           C  
ATOM   4100  C   ALA A 262     -42.389  -1.261  58.352  1.00  0.00           C  
ATOM   4101  O   ALA A 262     -41.275  -0.733  58.447  1.00  0.00           O  
ATOM   4102  CB  ALA A 262     -44.014  -0.453  56.687  1.00  0.00           C  
ATOM   4103  HN  ALA A 262     -44.635  -2.820  56.662  1.00  0.00           H  
ATOM   4104  HA  ALA A 262     -42.177  -1.760  56.428  1.00  0.00           H  
ATOM   4105  HB1 ALA A 262     -43.535   0.544  56.722  1.00  0.00           H  
ATOM   4106  HB2 ALA A 262     -44.899  -0.405  57.359  1.00  0.00           H  
ATOM   4107  HB3 ALA A 262     -44.373  -0.554  55.635  1.00  0.00           H  
ATOM   4108  N   VAL A 263     -43.175  -1.483  59.423  1.00  0.00           N  
ATOM   4109  CA  VAL A 263     -42.797  -1.440  60.803  1.00  0.00           C  
ATOM   4110  C   VAL A 263     -41.751  -2.438  61.147  1.00  0.00           C  
ATOM   4111  O   VAL A 263     -40.745  -2.075  61.752  1.00  0.00           O  
ATOM   4112  CB  VAL A 263     -44.017  -1.672  61.654  1.00  0.00           C  
ATOM   4113  CG1 VAL A 263     -43.574  -1.879  63.113  1.00  0.00           C  
ATOM   4114  CG2 VAL A 263     -44.847  -0.395  61.452  1.00  0.00           C  
ATOM   4115  HN  VAL A 263     -44.127  -1.735  59.317  1.00  0.00           H  
ATOM   4116  HA  VAL A 263     -42.431  -0.437  60.985  1.00  0.00           H  
ATOM   4117  HB  VAL A 263     -44.588  -2.592  61.418  1.00  0.00           H  
ATOM   4118 1HG1 VAL A 263     -43.152  -2.902  63.233  1.00  0.00           H  
ATOM   4119 2HG1 VAL A 263     -44.532  -1.719  63.646  1.00  0.00           H  
ATOM   4120 3HG1 VAL A 263     -42.818  -1.107  63.372  1.00  0.00           H  
ATOM   4121 1HG2 VAL A 263     -44.311   0.529  61.767  1.00  0.00           H  
ATOM   4122 2HG2 VAL A 263     -45.732  -0.499  62.113  1.00  0.00           H  
ATOM   4123 3HG2 VAL A 263     -45.123  -0.155  60.402  1.00  0.00           H  
ATOM   4124  N   GLY A 264     -41.843  -3.717  60.735  1.00  0.00           N  
ATOM   4125  CA  GLY A 264     -40.811  -4.695  60.899  1.00  0.00           C  
ATOM   4126  C   GLY A 264     -39.437  -4.297  60.482  1.00  0.00           C  
ATOM   4127  O   GLY A 264     -38.574  -4.244  61.357  1.00  0.00           O  
ATOM   4128  HN  GLY A 264     -42.651  -4.074  60.275  1.00  0.00           H  
ATOM   4129  HA1 GLY A 264     -41.095  -5.532  60.285  1.00  0.00           H  
ATOM   4130  HA2 GLY A 264     -40.710  -4.973  61.941  1.00  0.00           H  
ATOM   4131  N   VAL A 265     -39.270  -3.918  59.200  1.00  0.00           N  
ATOM   4132  CA  VAL A 265     -38.045  -3.494  58.599  1.00  0.00           C  
ATOM   4133  C   VAL A 265     -37.440  -2.247  59.152  1.00  0.00           C  
ATOM   4134  O   VAL A 265     -36.244  -2.210  59.416  1.00  0.00           O  
ATOM   4135  CB  VAL A 265     -38.076  -3.496  57.102  1.00  0.00           C  
ATOM   4136  CG1 VAL A 265     -38.966  -2.423  56.456  1.00  0.00           C  
ATOM   4137  CG2 VAL A 265     -36.676  -3.491  56.463  1.00  0.00           C  
ATOM   4138  HN  VAL A 265     -40.120  -3.696  58.734  1.00  0.00           H  
ATOM   4139  HA  VAL A 265     -37.363  -4.259  58.933  1.00  0.00           H  
ATOM   4140  HB  VAL A 265     -38.521  -4.444  56.705  1.00  0.00           H  
ATOM   4141 1HG1 VAL A 265     -39.117  -2.654  55.373  1.00  0.00           H  
ATOM   4142 2HG1 VAL A 265     -38.705  -1.342  56.470  1.00  0.00           H  
ATOM   4143 3HG1 VAL A 265     -39.986  -2.502  56.900  1.00  0.00           H  
ATOM   4144 1HG2 VAL A 265     -36.123  -4.412  56.718  1.00  0.00           H  
ATOM   4145 2HG2 VAL A 265     -36.041  -2.625  56.753  1.00  0.00           H  
ATOM   4146 3HG2 VAL A 265     -36.822  -3.396  55.364  1.00  0.00           H  
ATOM   4147  N   VAL A 266     -38.277  -1.208  59.311  1.00  0.00           N  
ATOM   4148  CA  VAL A 266     -37.813   0.002  59.919  1.00  0.00           C  
ATOM   4149  C   VAL A 266     -37.313  -0.101  61.315  1.00  0.00           C  
ATOM   4150  O   VAL A 266     -36.290   0.505  61.649  1.00  0.00           O  
ATOM   4151  CB  VAL A 266     -38.759   1.159  59.711  1.00  0.00           C  
ATOM   4152  CG1 VAL A 266     -39.961   1.184  60.671  1.00  0.00           C  
ATOM   4153  CG2 VAL A 266     -37.980   2.484  59.805  1.00  0.00           C  
ATOM   4154  HN  VAL A 266     -39.261  -1.300  59.164  1.00  0.00           H  
ATOM   4155  HA  VAL A 266     -36.965   0.214  59.285  1.00  0.00           H  
ATOM   4156  HB  VAL A 266     -39.198   1.153  58.694  1.00  0.00           H  
ATOM   4157 1HG1 VAL A 266     -40.553   2.047  60.286  1.00  0.00           H  
ATOM   4158 2HG1 VAL A 266     -39.561   1.391  61.681  1.00  0.00           H  
ATOM   4159 3HG1 VAL A 266     -40.586   0.270  60.518  1.00  0.00           H  
ATOM   4160 1HG2 VAL A 266     -38.491   3.230  59.169  1.00  0.00           H  
ATOM   4161 2HG2 VAL A 266     -37.011   2.312  59.289  1.00  0.00           H  
ATOM   4162 3HG2 VAL A 266     -37.805   2.845  60.842  1.00  0.00           H  
ATOM   4163  N   ALA A 267     -37.900  -0.914  62.216  1.00  0.00           N  
ATOM   4164  CA  ALA A 267     -37.417  -1.093  63.547  1.00  0.00           C  
ATOM   4165  C   ALA A 267     -36.022  -1.632  63.531  1.00  0.00           C  
ATOM   4166  O   ALA A 267     -35.164  -1.154  64.267  1.00  0.00           O  
ATOM   4167  CB  ALA A 267     -38.361  -2.132  64.185  1.00  0.00           C  
ATOM   4168  HN  ALA A 267     -38.790  -1.210  61.900  1.00  0.00           H  
ATOM   4169  HA  ALA A 267     -37.437  -0.098  63.969  1.00  0.00           H  
ATOM   4170  HB1 ALA A 267     -39.397  -1.747  64.311  1.00  0.00           H  
ATOM   4171  HB2 ALA A 267     -37.921  -2.490  65.132  1.00  0.00           H  
ATOM   4172  HB3 ALA A 267     -38.464  -3.022  63.541  1.00  0.00           H  
ATOM   4173  N   GLN A 268     -35.765  -2.633  62.672  1.00  0.00           N  
ATOM   4174  CA  GLN A 268     -34.452  -3.149  62.449  1.00  0.00           C  
ATOM   4175  C   GLN A 268     -33.461  -2.118  62.036  1.00  0.00           C  
ATOM   4176  O   GLN A 268     -32.373  -1.981  62.586  1.00  0.00           O  
ATOM   4177  CB  GLN A 268     -34.384  -4.236  61.365  1.00  0.00           C  
ATOM   4178  CG  GLN A 268     -35.244  -5.495  61.518  1.00  0.00           C  
ATOM   4179  CD  GLN A 268     -35.596  -5.775  62.968  1.00  0.00           C  
ATOM   4180  NE2 GLN A 268     -36.774  -5.381  63.533  1.00  0.00           N  
ATOM   4181  OE1 GLN A 268     -34.845  -6.349  63.753  1.00  0.00           O  
ATOM   4182  HN  GLN A 268     -36.490  -3.127  62.184  1.00  0.00           H  
ATOM   4183  HA  GLN A 268     -34.129  -3.536  63.407  1.00  0.00           H  
ATOM   4184  HB1 GLN A 268     -33.336  -4.572  61.210  1.00  0.00           H  
ATOM   4185  HB2 GLN A 268     -34.684  -3.922  60.336  1.00  0.00           H  
ATOM   4186  HG1 GLN A 268     -34.519  -6.238  61.119  1.00  0.00           H  
ATOM   4187  HG2 GLN A 268     -36.167  -5.396  60.914  1.00  0.00           H  
ATOM   4188 1HE2 GLN A 268     -37.008  -5.611  64.472  1.00  0.00           H  
ATOM   4189 2HE2 GLN A 268     -37.521  -5.042  62.963  1.00  0.00           H  
ATOM   4190  N   ALA A 269     -33.837  -1.261  61.066  1.00  0.00           N  
ATOM   4191  CA  ALA A 269     -33.027  -0.155  60.665  1.00  0.00           C  
ATOM   4192  C   ALA A 269     -32.781   0.885  61.702  1.00  0.00           C  
ATOM   4193  O   ALA A 269     -31.658   1.381  61.772  1.00  0.00           O  
ATOM   4194  CB  ALA A 269     -33.726   0.518  59.458  1.00  0.00           C  
ATOM   4195  HN  ALA A 269     -34.663  -1.522  60.586  1.00  0.00           H  
ATOM   4196  HA  ALA A 269     -31.990  -0.429  60.547  1.00  0.00           H  
ATOM   4197  HB1 ALA A 269     -33.756  -0.089  58.525  1.00  0.00           H  
ATOM   4198  HB2 ALA A 269     -33.226   1.454  59.157  1.00  0.00           H  
ATOM   4199  HB3 ALA A 269     -34.764   0.805  59.750  1.00  0.00           H  
ATOM   4200  N   VAL A 270     -33.768   1.272  62.535  1.00  0.00           N  
ATOM   4201  CA  VAL A 270     -33.678   2.228  63.597  1.00  0.00           C  
ATOM   4202  C   VAL A 270     -32.717   1.767  64.635  1.00  0.00           C  
ATOM   4203  O   VAL A 270     -31.895   2.570  65.077  1.00  0.00           O  
ATOM   4204  CB  VAL A 270     -35.039   2.577  64.123  1.00  0.00           C  
ATOM   4205  CG1 VAL A 270     -34.992   3.264  65.499  1.00  0.00           C  
ATOM   4206  CG2 VAL A 270     -35.669   3.525  63.098  1.00  0.00           C  
ATOM   4207  HN  VAL A 270     -34.651   0.844  62.412  1.00  0.00           H  
ATOM   4208  HA  VAL A 270     -33.194   3.120  63.213  1.00  0.00           H  
ATOM   4209  HB  VAL A 270     -35.668   1.665  64.186  1.00  0.00           H  
ATOM   4210 1HG1 VAL A 270     -34.145   3.975  65.601  1.00  0.00           H  
ATOM   4211 2HG1 VAL A 270     -34.821   2.437  66.216  1.00  0.00           H  
ATOM   4212 3HG1 VAL A 270     -35.833   3.833  65.939  1.00  0.00           H  
ATOM   4213 1HG2 VAL A 270     -35.108   4.475  62.929  1.00  0.00           H  
ATOM   4214 2HG2 VAL A 270     -36.651   3.753  63.559  1.00  0.00           H  
ATOM   4215 3HG2 VAL A 270     -35.787   3.019  62.109  1.00  0.00           H  
ATOM   4216  N   HSD A 271     -32.693   0.456  64.934  1.00  0.00           N  
ATOM   4217  CA  HSD A 271     -31.826  -0.187  65.885  1.00  0.00           C  
ATOM   4218  C   HSD A 271     -30.453  -0.323  65.332  1.00  0.00           C  
ATOM   4219  O   HSD A 271     -29.536  -0.011  66.094  1.00  0.00           O  
ATOM   4220  CB  HSD A 271     -32.359  -1.588  66.227  1.00  0.00           C  
ATOM   4221  CG  HSD A 271     -33.702  -1.595  66.895  1.00  0.00           C  
ATOM   4222  CD2 HSD A 271     -34.595  -0.724  67.420  1.00  0.00           C  
ATOM   4223  ND1 HSD A 271     -34.324  -2.833  66.930  1.00  0.00           N  
ATOM   4224  CE1 HSD A 271     -35.541  -2.626  67.518  1.00  0.00           C  
ATOM   4225  NE2 HSD A 271     -35.711  -1.378  67.899  1.00  0.00           N  
ATOM   4226  HN  HSD A 271     -33.360  -0.164  64.527  1.00  0.00           H  
ATOM   4227  HA  HSD A 271     -31.795   0.601  66.617  1.00  0.00           H  
ATOM   4228  HB1 HSD A 271     -31.674  -2.124  66.916  1.00  0.00           H  
ATOM   4229  HB2 HSD A 271     -32.528  -2.116  65.256  1.00  0.00           H  
ATOM   4230  HD1 HSD A 271     -34.160  -3.581  66.294  1.00  0.00           H  
ATOM   4231  HD2 HSD A 271     -34.539   0.365  67.436  1.00  0.00           H  
ATOM   4232  HE1 HSD A 271     -36.246  -3.428  67.718  1.00  0.00           H  
ATOM   4233  N   GLU A 272     -30.269  -0.568  64.027  1.00  0.00           N  
ATOM   4234  CA  GLU A 272     -28.966  -0.813  63.480  1.00  0.00           C  
ATOM   4235  C   GLU A 272     -28.225   0.481  63.518  1.00  0.00           C  
ATOM   4236  O   GLU A 272     -27.026   0.526  63.792  1.00  0.00           O  
ATOM   4237  CB  GLU A 272     -29.110  -1.326  62.035  1.00  0.00           C  
ATOM   4238  CG  GLU A 272     -27.892  -1.799  61.241  1.00  0.00           C  
ATOM   4239  CD  GLU A 272     -27.042  -2.856  61.927  1.00  0.00           C  
ATOM   4240  OE1 GLU A 272     -27.418  -4.053  62.059  1.00  0.00           O  
ATOM   4241  OE2 GLU A 272     -25.865  -2.533  62.249  1.00  0.00           O1-
ATOM   4242  HN  GLU A 272     -31.042  -0.649  63.398  1.00  0.00           H  
ATOM   4243  HA  GLU A 272     -28.479  -1.640  63.981  1.00  0.00           H  
ATOM   4244  HB1 GLU A 272     -29.759  -0.647  61.443  1.00  0.00           H  
ATOM   4245  HB2 GLU A 272     -29.792  -2.181  62.195  1.00  0.00           H  
ATOM   4246  HG1 GLU A 272     -27.323  -0.951  60.807  1.00  0.00           H  
ATOM   4247  HG2 GLU A 272     -28.386  -2.321  60.398  1.00  0.00           H  
ATOM   4248  N   LEU A 273     -28.993   1.528  63.173  1.00  0.00           N  
ATOM   4249  CA  LEU A 273     -28.522   2.877  63.115  1.00  0.00           C  
ATOM   4250  C   LEU A 273     -28.105   3.456  64.419  1.00  0.00           C  
ATOM   4251  O   LEU A 273     -27.019   4.007  64.562  1.00  0.00           O  
ATOM   4252  CB  LEU A 273     -29.704   3.696  62.580  1.00  0.00           C  
ATOM   4253  CG  LEU A 273     -29.609   5.236  62.593  1.00  0.00           C  
ATOM   4254  CD1 LEU A 273     -28.532   5.675  61.583  1.00  0.00           C  
ATOM   4255  CD2 LEU A 273     -31.022   5.616  62.129  1.00  0.00           C  
ATOM   4256  HN  LEU A 273     -29.941   1.321  62.947  1.00  0.00           H  
ATOM   4257  HA  LEU A 273     -27.840   3.037  62.286  1.00  0.00           H  
ATOM   4258  HB1 LEU A 273     -30.599   3.433  63.178  1.00  0.00           H  
ATOM   4259  HB2 LEU A 273     -30.038   3.333  61.574  1.00  0.00           H  
ATOM   4260  HG  LEU A 273     -29.420   5.646  63.611  1.00  0.00           H  
ATOM   4261 1HD1 LEU A 273     -28.691   5.092  60.657  1.00  0.00           H  
ATOM   4262 2HD1 LEU A 273     -27.527   5.515  62.044  1.00  0.00           H  
ATOM   4263 3HD1 LEU A 273     -28.637   6.763  61.385  1.00  0.00           H  
ATOM   4264 1HD2 LEU A 273     -31.063   6.723  62.165  1.00  0.00           H  
ATOM   4265 2HD2 LEU A 273     -31.763   5.437  62.939  1.00  0.00           H  
ATOM   4266 3HD2 LEU A 273     -31.302   5.170  61.157  1.00  0.00           H  
ATOM   4267  N   LEU A 274     -28.977   3.334  65.443  1.00  0.00           N  
ATOM   4268  CA  LEU A 274     -28.870   3.920  66.748  1.00  0.00           C  
ATOM   4269  C   LEU A 274     -28.176   3.034  67.724  1.00  0.00           C  
ATOM   4270  O   LEU A 274     -28.299   3.281  68.925  1.00  0.00           O  
ATOM   4271  CB  LEU A 274     -30.259   4.399  67.229  1.00  0.00           C  
ATOM   4272  CG  LEU A 274     -30.828   5.637  66.532  1.00  0.00           C  
ATOM   4273  CD1 LEU A 274     -32.236   5.996  67.028  1.00  0.00           C  
ATOM   4274  CD2 LEU A 274     -29.897   6.823  66.820  1.00  0.00           C  
ATOM   4275  HN  LEU A 274     -29.837   2.874  65.261  1.00  0.00           H  
ATOM   4276  HA  LEU A 274     -28.345   4.838  66.532  1.00  0.00           H  
ATOM   4277  HB1 LEU A 274     -30.188   4.727  68.295  1.00  0.00           H  
ATOM   4278  HB2 LEU A 274     -31.032   3.601  67.156  1.00  0.00           H  
ATOM   4279  HG  LEU A 274     -30.992   5.367  65.469  1.00  0.00           H  
ATOM   4280 1HD1 LEU A 274     -32.894   5.133  66.773  1.00  0.00           H  
ATOM   4281 2HD1 LEU A 274     -32.612   6.895  66.501  1.00  0.00           H  
ATOM   4282 3HD1 LEU A 274     -32.215   6.108  68.138  1.00  0.00           H  
ATOM   4283 1HD2 LEU A 274     -29.625   7.012  67.875  1.00  0.00           H  
ATOM   4284 2HD2 LEU A 274     -30.387   7.738  66.429  1.00  0.00           H  
ATOM   4285 3HD2 LEU A 274     -28.946   6.727  66.253  1.00  0.00           H  
ATOM   4286  N   GLU A 275     -27.477   2.006  67.204  1.00  0.00           N  
ATOM   4287  CA  GLU A 275     -26.236   1.692  67.830  1.00  0.00           C  
ATOM   4288  C   GLU A 275     -25.124   2.669  67.686  1.00  0.00           C  
ATOM   4289  O   GLU A 275     -24.372   2.965  68.613  1.00  0.00           O  
ATOM   4290  CB  GLU A 275     -25.771   0.300  67.348  1.00  0.00           C  
ATOM   4291  CG  GLU A 275     -24.471  -0.257  67.922  1.00  0.00           C  
ATOM   4292  CD  GLU A 275     -24.459  -1.756  67.646  1.00  0.00           C  
ATOM   4293  OE1 GLU A 275     -24.218  -2.516  68.631  1.00  0.00           O  
ATOM   4294  OE2 GLU A 275     -24.549  -2.167  66.464  1.00  0.00           O1-
ATOM   4295  HN  GLU A 275     -27.526   1.616  66.292  1.00  0.00           H  
ATOM   4296  HA  GLU A 275     -26.420   1.591  68.892  1.00  0.00           H  
ATOM   4297  HB1 GLU A 275     -25.819   0.326  66.235  1.00  0.00           H  
ATOM   4298  HB2 GLU A 275     -26.565  -0.418  67.644  1.00  0.00           H  
ATOM   4299  HG1 GLU A 275     -24.611  -0.083  69.008  1.00  0.00           H  
ATOM   4300  HG2 GLU A 275     -23.569   0.336  67.656  1.00  0.00           H  
ATOM   4301  N   LYS A 276     -24.984   3.023  66.397  1.00  0.00           N  
ATOM   4302  CA  LYS A 276     -23.784   3.630  65.909  1.00  0.00           C  
ATOM   4303  C   LYS A 276     -23.744   5.074  66.283  1.00  0.00           C  
ATOM   4304  O   LYS A 276     -24.750   5.734  66.507  1.00  0.00           O  
ATOM   4305  CB  LYS A 276     -23.754   3.557  64.372  1.00  0.00           C  
ATOM   4306  CG  LYS A 276     -24.098   2.180  63.788  1.00  0.00           C  
ATOM   4307  CD  LYS A 276     -23.301   1.053  64.437  1.00  0.00           C  
ATOM   4308  CE  LYS A 276     -23.367  -0.245  63.630  1.00  0.00           C  
ATOM   4309  NZ  LYS A 276     -24.630  -0.907  64.014  1.00  0.00           N1+
ATOM   4310  HN  LYS A 276     -25.708   3.108  65.710  1.00  0.00           H  
ATOM   4311  HA  LYS A 276     -22.954   3.078  66.321  1.00  0.00           H  
ATOM   4312  HB1 LYS A 276     -22.716   3.859  64.117  1.00  0.00           H  
ATOM   4313  HB2 LYS A 276     -24.534   4.271  64.013  1.00  0.00           H  
ATOM   4314  HG1 LYS A 276     -23.965   2.110  62.681  1.00  0.00           H  
ATOM   4315  HG2 LYS A 276     -25.192   2.038  63.894  1.00  0.00           H  
ATOM   4316  HD1 LYS A 276     -23.525   0.796  65.495  1.00  0.00           H  
ATOM   4317  HD2 LYS A 276     -22.240   1.389  64.497  1.00  0.00           H  
ATOM   4318  HE1 LYS A 276     -22.494  -0.861  63.907  1.00  0.00           H  
ATOM   4319  HE2 LYS A 276     -23.524  -0.006  62.555  1.00  0.00           H  
ATOM   4320  HZ1 LYS A 276     -24.967  -1.609  63.330  1.00  0.00           H  
ATOM   4321  HZ2 LYS A 276     -25.475  -0.288  64.009  1.00  0.00           H  
ATOM   4322  HZ3 LYS A 276     -24.543  -1.360  64.943  1.00  0.00           H  
ATOM   4323  N   GLU A 277     -22.534   5.641  66.454  1.00  0.00           N  
ATOM   4324  CA  GLU A 277     -22.230   7.019  66.709  1.00  0.00           C  
ATOM   4325  C   GLU A 277     -22.570   7.946  65.603  1.00  0.00           C  
ATOM   4326  O   GLU A 277     -22.531   7.611  64.423  1.00  0.00           O  
ATOM   4327  CB  GLU A 277     -20.779   7.150  67.206  1.00  0.00           C  
ATOM   4328  CG  GLU A 277     -20.416   6.634  68.605  1.00  0.00           C  
ATOM   4329  CD  GLU A 277     -21.056   7.506  69.674  1.00  0.00           C  
ATOM   4330  OE1 GLU A 277     -22.019   7.059  70.353  1.00  0.00           O  
ATOM   4331  OE2 GLU A 277     -20.614   8.666  69.883  1.00  0.00           O1-
ATOM   4332  HN  GLU A 277     -21.765   5.033  66.292  1.00  0.00           H  
ATOM   4333  HA  GLU A 277     -22.805   7.264  67.591  1.00  0.00           H  
ATOM   4334  HB1 GLU A 277     -20.426   8.204  67.189  1.00  0.00           H  
ATOM   4335  HB2 GLU A 277     -20.180   6.546  66.494  1.00  0.00           H  
ATOM   4336  HG1 GLU A 277     -19.318   6.642  68.774  1.00  0.00           H  
ATOM   4337  HG2 GLU A 277     -20.686   5.559  68.737  1.00  0.00           H  
ATOM   4338  N   ASN A 278     -22.867   9.210  65.959  1.00  0.00           N  
ATOM   4339  CA  ASN A 278     -22.878  10.349  65.091  1.00  0.00           C  
ATOM   4340  C   ASN A 278     -24.207  10.497  64.439  1.00  0.00           C  
ATOM   4341  O   ASN A 278     -24.292  11.159  63.394  1.00  0.00           O  
ATOM   4342  CB  ASN A 278     -21.757  10.587  64.067  1.00  0.00           C  
ATOM   4343  CG  ASN A 278     -20.365  10.530  64.694  1.00  0.00           C  
ATOM   4344  ND2 ASN A 278     -20.130  11.168  65.875  1.00  0.00           N  
ATOM   4345  OD1 ASN A 278     -19.456   9.846  64.231  1.00  0.00           O  
ATOM   4346  HN  ASN A 278     -22.899   9.419  66.934  1.00  0.00           H  
ATOM   4347  HA  ASN A 278     -22.829  11.208  65.754  1.00  0.00           H  
ATOM   4348  HB1 ASN A 278     -21.978  11.537  63.544  1.00  0.00           H  
ATOM   4349  HB2 ASN A 278     -21.604   9.763  63.346  1.00  0.00           H  
ATOM   4350 1HD2 ASN A 278     -19.387  10.809  66.443  1.00  0.00           H  
ATOM   4351 2HD2 ASN A 278     -20.757  11.852  66.250  1.00  0.00           H  
ATOM   4352  N   ILE A 279     -25.315   9.922  64.942  1.00  0.00           N  
ATOM   4353  CA  ILE A 279     -26.601  10.020  64.339  1.00  0.00           C  
ATOM   4354  C   ILE A 279     -27.340  11.230  64.810  1.00  0.00           C  
ATOM   4355  O   ILE A 279     -27.389  11.412  66.021  1.00  0.00           O  
ATOM   4356  CB  ILE A 279     -27.430   8.809  64.643  1.00  0.00           C  
ATOM   4357  CG1 ILE A 279     -26.781   7.493  64.181  1.00  0.00           C  
ATOM   4358  CG2 ILE A 279     -28.855   8.941  64.090  1.00  0.00           C  
ATOM   4359  CD  ILE A 279     -26.037   7.510  62.847  1.00  0.00           C  
ATOM   4360  HN  ILE A 279     -25.325   9.261  65.689  1.00  0.00           H  
ATOM   4361  HA  ILE A 279     -26.505  10.097  63.272  1.00  0.00           H  
ATOM   4362  HB  ILE A 279     -27.632   8.802  65.737  1.00  0.00           H  
ATOM   4363 1HG1 ILE A 279     -27.529   6.686  63.990  1.00  0.00           H  
ATOM   4364 2HG1 ILE A 279     -26.113   6.989  64.907  1.00  0.00           H  
ATOM   4365 1HG2 ILE A 279     -29.554   9.654  64.585  1.00  0.00           H  
ATOM   4366 2HG2 ILE A 279     -29.378   7.974  64.260  1.00  0.00           H  
ATOM   4367 3HG2 ILE A 279     -28.778   9.014  62.986  1.00  0.00           H  
ATOM   4368  HD1 ILE A 279     -26.797   7.859  62.107  1.00  0.00           H  
ATOM   4369  HD2 ILE A 279     -25.767   6.445  62.727  1.00  0.00           H  
ATOM   4370  HD3 ILE A 279     -25.072   8.061  62.810  1.00  0.00           H  
ATOM   4371  N   THR A 280     -27.948  12.007  63.889  1.00  0.00           N  
ATOM   4372  CA  THR A 280     -28.589  13.223  64.280  1.00  0.00           C  
ATOM   4373  C   THR A 280     -30.070  13.113  64.149  1.00  0.00           C  
ATOM   4374  O   THR A 280     -30.580  12.326  63.359  1.00  0.00           O  
ATOM   4375  CB  THR A 280     -28.042  14.356  63.453  1.00  0.00           C  
ATOM   4376  CG2 THR A 280     -28.683  14.526  62.071  1.00  0.00           C  
ATOM   4377  OG1 THR A 280     -28.087  15.565  64.204  1.00  0.00           O  
ATOM   4378  HN  THR A 280     -28.135  11.828  62.930  1.00  0.00           H  
ATOM   4379  HA  THR A 280     -28.390  13.426  65.320  1.00  0.00           H  
ATOM   4380  HB  THR A 280     -26.961  14.282  63.230  1.00  0.00           H  
ATOM   4381  HG1 THR A 280     -27.430  15.412  64.878  1.00  0.00           H  
ATOM   4382 1HG2 THR A 280     -28.090  15.330  61.587  1.00  0.00           H  
ATOM   4383 2HG2 THR A 280     -29.771  14.708  62.171  1.00  0.00           H  
ATOM   4384 3HG2 THR A 280     -28.507  13.535  61.598  1.00  0.00           H  
ATOM   4385  N   ASP A 281     -30.939  13.860  64.843  1.00  0.00           N  
ATOM   4386  CA  ASP A 281     -32.350  13.772  64.588  1.00  0.00           C  
ATOM   4387  C   ASP A 281     -32.830  14.565  63.428  1.00  0.00           C  
ATOM   4388  O   ASP A 281     -32.225  15.611  63.186  1.00  0.00           O  
ATOM   4389  CB  ASP A 281     -33.225  14.287  65.736  1.00  0.00           C  
ATOM   4390  CG  ASP A 281     -33.454  13.325  66.881  1.00  0.00           C  
ATOM   4391  OD1 ASP A 281     -32.822  12.237  66.871  1.00  0.00           O  
ATOM   4392  OD2 ASP A 281     -34.204  13.568  67.869  1.00  0.00           O1-
ATOM   4393  HN  ASP A 281     -30.685  14.451  65.618  1.00  0.00           H  
ATOM   4394  HA  ASP A 281     -32.573  12.717  64.537  1.00  0.00           H  
ATOM   4395  HB1 ASP A 281     -34.266  14.500  65.399  1.00  0.00           H  
ATOM   4396  HB2 ASP A 281     -32.757  15.188  66.185  1.00  0.00           H  
ATOM   4397  N   PRO A 282     -33.852  14.210  62.694  1.00  0.00           N  
ATOM   4398  CA  PRO A 282     -34.254  14.857  61.486  1.00  0.00           C  
ATOM   4399  C   PRO A 282     -34.623  16.302  61.503  1.00  0.00           C  
ATOM   4400  O   PRO A 282     -35.137  16.588  62.591  1.00  0.00           O  
ATOM   4401  CB  PRO A 282     -35.500  14.061  61.099  1.00  0.00           C  
ATOM   4402  CG  PRO A 282     -35.257  12.628  61.600  1.00  0.00           C  
ATOM   4403  CD  PRO A 282     -34.446  12.899  62.871  1.00  0.00           C  
ATOM   4404  HA  PRO A 282     -33.401  14.712  60.843  1.00  0.00           H  
ATOM   4405  HB1 PRO A 282     -35.687  14.102  60.005  1.00  0.00           H  
ATOM   4406  HB2 PRO A 282     -36.447  14.384  61.592  1.00  0.00           H  
ATOM   4407  HG1 PRO A 282     -36.148  11.997  61.759  1.00  0.00           H  
ATOM   4408  HG2 PRO A 282     -34.666  12.174  60.770  1.00  0.00           H  
ATOM   4409  HD1 PRO A 282     -35.111  12.876  63.760  1.00  0.00           H  
ATOM   4410  HD2 PRO A 282     -33.704  12.071  62.962  1.00  0.00           H  
ATOM   4411  N   PRO A 283     -34.238  17.173  60.626  1.00  0.00           N  
ATOM   4412  CA  PRO A 283     -34.646  18.538  60.767  1.00  0.00           C  
ATOM   4413  C   PRO A 283     -36.063  18.855  61.108  1.00  0.00           C  
ATOM   4414  O   PRO A 283     -36.970  18.225  60.564  1.00  0.00           O  
ATOM   4415  CB  PRO A 283     -34.123  19.276  59.535  1.00  0.00           C  
ATOM   4416  CG  PRO A 283     -33.026  18.325  59.013  1.00  0.00           C  
ATOM   4417  CD  PRO A 283     -33.548  16.922  59.363  1.00  0.00           C  
ATOM   4418  HA  PRO A 283     -34.122  18.922  61.624  1.00  0.00           H  
ATOM   4419  HB1 PRO A 283     -33.770  20.251  59.921  1.00  0.00           H  
ATOM   4420  HB2 PRO A 283     -34.966  19.516  58.843  1.00  0.00           H  
ATOM   4421  HG1 PRO A 283     -32.839  18.569  57.941  1.00  0.00           H  
ATOM   4422  HG2 PRO A 283     -32.104  18.553  59.583  1.00  0.00           H  
ATOM   4423  HD1 PRO A 283     -34.246  16.454  58.636  1.00  0.00           H  
ATOM   4424  HD2 PRO A 283     -32.651  16.351  59.668  1.00  0.00           H  
ATOM   4425  N   ARG A 284     -36.346  19.893  61.913  1.00  0.00           N  
ATOM   4426  CA  ARG A 284     -37.635  20.389  62.263  1.00  0.00           C  
ATOM   4427  C   ARG A 284     -38.158  21.454  61.349  1.00  0.00           C  
ATOM   4428  O   ARG A 284     -37.970  22.653  61.551  1.00  0.00           O  
ATOM   4429  CB  ARG A 284     -37.609  20.965  63.685  1.00  0.00           C  
ATOM   4430  CG  ARG A 284     -37.226  19.979  64.798  1.00  0.00           C  
ATOM   4431  CD  ARG A 284     -36.916  20.721  66.095  1.00  0.00           C  
ATOM   4432  NE  ARG A 284     -35.507  21.189  66.023  1.00  0.00           N  
ATOM   4433  CZ  ARG A 284     -34.976  22.058  66.938  1.00  0.00           C  
ATOM   4434  NH1 ARG A 284     -35.721  23.086  67.437  1.00  0.00           N1+
ATOM   4435  NH2 ARG A 284     -33.634  22.201  67.161  1.00  0.00           N  
ATOM   4436  HN  ARG A 284     -35.545  20.219  62.413  1.00  0.00           H  
ATOM   4437  HA  ARG A 284     -38.313  19.551  62.229  1.00  0.00           H  
ATOM   4438  HB1 ARG A 284     -38.606  21.443  63.862  1.00  0.00           H  
ATOM   4439  HB2 ARG A 284     -36.793  21.714  63.756  1.00  0.00           H  
ATOM   4440  HG1 ARG A 284     -36.313  19.411  64.497  1.00  0.00           H  
ATOM   4441  HG2 ARG A 284     -38.089  19.300  64.978  1.00  0.00           H  
ATOM   4442  HD1 ARG A 284     -37.154  20.058  66.948  1.00  0.00           H  
ATOM   4443  HD2 ARG A 284     -37.587  21.598  66.198  1.00  0.00           H  
ATOM   4444  HE  ARG A 284     -34.812  20.639  65.563  1.00  0.00           H  
ATOM   4445 1HH1 ARG A 284     -36.673  23.167  67.143  1.00  0.00           H  
ATOM   4446 2HH1 ARG A 284     -35.292  23.763  68.039  1.00  0.00           H  
ATOM   4447 1HH2 ARG A 284     -33.062  21.395  67.023  1.00  0.00           H  
ATOM   4448 2HH2 ARG A 284     -33.326  22.899  67.811  1.00  0.00           H  
ATOM   4449  N   GLY A 285     -38.965  20.934  60.405  1.00  0.00           N  
ATOM   4450  CA  GLY A 285     -39.928  21.669  59.655  1.00  0.00           C  
ATOM   4451  C   GLY A 285     -39.441  22.152  58.327  1.00  0.00           C  
ATOM   4452  O   GLY A 285     -38.321  21.927  57.879  1.00  0.00           O  
ATOM   4453  HN  GLY A 285     -38.971  19.967  60.175  1.00  0.00           H  
ATOM   4454  HA1 GLY A 285     -40.259  22.577  60.152  1.00  0.00           H  
ATOM   4455  HA2 GLY A 285     -40.726  21.008  59.352  1.00  0.00           H  
ATOM   4456  N   CYS A 286     -40.279  22.913  57.605  1.00  0.00           N  
ATOM   4457  CA  CYS A 286     -40.030  23.350  56.270  1.00  0.00           C  
ATOM   4458  C   CYS A 286     -39.708  24.810  56.201  1.00  0.00           C  
ATOM   4459  O   CYS A 286     -39.594  25.364  55.107  1.00  0.00           O  
ATOM   4460  CB  CYS A 286     -41.309  23.015  55.487  1.00  0.00           C  
ATOM   4461  SG  CYS A 286     -41.668  21.237  55.314  1.00  0.00           S  
ATOM   4462  HN  CYS A 286     -41.155  23.175  57.996  1.00  0.00           H  
ATOM   4463  HA  CYS A 286     -39.185  22.798  55.882  1.00  0.00           H  
ATOM   4464  HB1 CYS A 286     -41.237  23.341  54.435  1.00  0.00           H  
ATOM   4465  HB2 CYS A 286     -42.153  23.531  56.005  1.00  0.00           H  
ATOM   4466  N   VAL A 287     -39.553  25.548  57.313  1.00  0.00           N  
ATOM   4467  CA  VAL A 287     -39.719  26.961  57.184  1.00  0.00           C  
ATOM   4468  C   VAL A 287     -38.418  27.673  57.370  1.00  0.00           C  
ATOM   4469  O   VAL A 287     -37.820  27.748  58.442  1.00  0.00           O  
ATOM   4470  CB  VAL A 287     -40.614  27.545  58.230  1.00  0.00           C  
ATOM   4471  CG1 VAL A 287     -40.712  29.074  58.178  1.00  0.00           C  
ATOM   4472  CG2 VAL A 287     -42.002  26.876  58.137  1.00  0.00           C  
ATOM   4473  HN  VAL A 287     -39.543  25.111  58.207  1.00  0.00           H  
ATOM   4474  HA  VAL A 287     -40.074  27.173  56.178  1.00  0.00           H  
ATOM   4475  HB  VAL A 287     -40.192  27.310  59.231  1.00  0.00           H  
ATOM   4476 1HG1 VAL A 287     -41.062  29.417  57.181  1.00  0.00           H  
ATOM   4477 2HG1 VAL A 287     -39.762  29.642  58.299  1.00  0.00           H  
ATOM   4478 3HG1 VAL A 287     -41.441  29.404  58.955  1.00  0.00           H  
ATOM   4479 1HG2 VAL A 287     -42.080  25.764  58.033  1.00  0.00           H  
ATOM   4480 2HG2 VAL A 287     -42.552  27.352  57.304  1.00  0.00           H  
ATOM   4481 3HG2 VAL A 287     -42.547  27.102  59.083  1.00  0.00           H  
ATOM   4482  N   GLY A 288     -37.967  28.276  56.253  1.00  0.00           N  
ATOM   4483  CA  GLY A 288     -36.590  28.593  56.064  1.00  0.00           C  
ATOM   4484  C   GLY A 288     -35.628  27.455  56.229  1.00  0.00           C  
ATOM   4485  O   GLY A 288     -34.594  27.649  56.866  1.00  0.00           O  
ATOM   4486  HN  GLY A 288     -38.602  28.368  55.498  1.00  0.00           H  
ATOM   4487  HA1 GLY A 288     -36.391  29.434  56.716  1.00  0.00           H  
ATOM   4488  HA2 GLY A 288     -36.522  28.878  55.030  1.00  0.00           H  
ATOM   4489  N   ASN A 289     -35.923  26.272  55.661  1.00  0.00           N  
ATOM   4490  CA  ASN A 289     -35.130  25.103  55.889  1.00  0.00           C  
ATOM   4491  C   ASN A 289     -34.385  24.707  54.664  1.00  0.00           C  
ATOM   4492  O   ASN A 289     -34.946  24.296  53.659  1.00  0.00           O  
ATOM   4493  CB  ASN A 289     -35.850  23.946  56.605  1.00  0.00           C  
ATOM   4494  CG  ASN A 289     -34.942  22.798  57.016  1.00  0.00           C  
ATOM   4495  ND2 ASN A 289     -35.538  21.706  57.579  1.00  0.00           N  
ATOM   4496  OD1 ASN A 289     -33.728  22.910  56.863  1.00  0.00           O  
ATOM   4497  HN  ASN A 289     -36.646  26.101  55.005  1.00  0.00           H  
ATOM   4498  HA  ASN A 289     -34.347  25.435  56.546  1.00  0.00           H  
ATOM   4499  HB1 ASN A 289     -36.715  23.680  55.949  1.00  0.00           H  
ATOM   4500  HB2 ASN A 289     -36.357  24.445  57.453  1.00  0.00           H  
ATOM   4501 1HD2 ASN A 289     -36.536  21.709  57.667  1.00  0.00           H  
ATOM   4502 2HD2 ASN A 289     -34.957  20.899  57.674  1.00  0.00           H  
ATOM   4503  N   THR A 290     -33.045  24.853  54.591  1.00  0.00           N  
ATOM   4504  CA  THR A 290     -32.371  24.511  53.374  1.00  0.00           C  
ATOM   4505  C   THR A 290     -31.419  23.384  53.583  1.00  0.00           C  
ATOM   4506  O   THR A 290     -30.515  23.009  52.840  1.00  0.00           O  
ATOM   4507  CB  THR A 290     -31.790  25.675  52.635  1.00  0.00           C  
ATOM   4508  CG2 THR A 290     -32.894  26.515  51.963  1.00  0.00           C  
ATOM   4509  OG1 THR A 290     -31.151  26.522  53.588  1.00  0.00           O  
ATOM   4510  HN  THR A 290     -32.533  24.954  55.437  1.00  0.00           H  
ATOM   4511  HA  THR A 290     -33.029  24.046  52.640  1.00  0.00           H  
ATOM   4512  HB  THR A 290     -31.118  25.265  51.853  1.00  0.00           H  
ATOM   4513  HG1 THR A 290     -31.758  26.667  54.315  1.00  0.00           H  
ATOM   4514 1HG2 THR A 290     -33.227  26.027  51.018  1.00  0.00           H  
ATOM   4515 2HG2 THR A 290     -32.493  27.527  51.769  1.00  0.00           H  
ATOM   4516 3HG2 THR A 290     -33.739  26.636  52.664  1.00  0.00           H  
ATOM   4517  N   ASN A 291     -31.657  22.649  54.687  1.00  0.00           N  
ATOM   4518  CA  ASN A 291     -30.824  21.521  54.971  1.00  0.00           C  
ATOM   4519  C   ASN A 291     -31.664  20.294  55.000  1.00  0.00           C  
ATOM   4520  O   ASN A 291     -32.729  20.175  55.603  1.00  0.00           O  
ATOM   4521  CB  ASN A 291     -29.986  21.766  56.245  1.00  0.00           C  
ATOM   4522  CG  ASN A 291     -29.026  22.927  56.013  1.00  0.00           C  
ATOM   4523  ND2 ASN A 291     -27.840  22.541  55.478  1.00  0.00           N  
ATOM   4524  OD1 ASN A 291     -29.209  24.089  56.358  1.00  0.00           O  
ATOM   4525  HN  ASN A 291     -32.493  22.724  55.229  1.00  0.00           H  
ATOM   4526  HA  ASN A 291     -30.135  21.291  54.170  1.00  0.00           H  
ATOM   4527  HB1 ASN A 291     -29.546  20.820  56.623  1.00  0.00           H  
ATOM   4528  HB2 ASN A 291     -30.711  22.136  57.004  1.00  0.00           H  
ATOM   4529 1HD2 ASN A 291     -27.316  23.322  55.129  1.00  0.00           H  
ATOM   4530 2HD2 ASN A 291     -27.673  21.570  55.284  1.00  0.00           H  
ATOM   4531  N   ILE A 292     -31.231  19.254  54.267  1.00  0.00           N  
ATOM   4532  CA  ILE A 292     -31.630  17.897  54.422  1.00  0.00           C  
ATOM   4533  C   ILE A 292     -31.197  17.201  55.670  1.00  0.00           C  
ATOM   4534  O   ILE A 292     -30.346  17.680  56.418  1.00  0.00           O  
ATOM   4535  CB  ILE A 292     -31.047  17.216  53.216  1.00  0.00           C  
ATOM   4536  CG1 ILE A 292     -29.520  17.113  53.352  1.00  0.00           C  
ATOM   4537  CG2 ILE A 292     -31.514  17.969  51.959  1.00  0.00           C  
ATOM   4538  CD  ILE A 292     -28.928  16.284  52.215  1.00  0.00           C  
ATOM   4539  HN  ILE A 292     -30.392  19.442  53.755  1.00  0.00           H  
ATOM   4540  HA  ILE A 292     -32.709  17.818  54.396  1.00  0.00           H  
ATOM   4541  HB  ILE A 292     -31.424  16.167  53.218  1.00  0.00           H  
ATOM   4542 1HG1 ILE A 292     -29.244  16.633  54.311  1.00  0.00           H  
ATOM   4543 2HG1 ILE A 292     -28.971  18.074  53.452  1.00  0.00           H  
ATOM   4544 1HG2 ILE A 292     -32.583  18.271  52.044  1.00  0.00           H  
ATOM   4545 2HG2 ILE A 292     -31.340  17.405  51.019  1.00  0.00           H  
ATOM   4546 3HG2 ILE A 292     -31.004  18.912  51.697  1.00  0.00           H  
ATOM   4547  HD1 ILE A 292     -27.822  16.173  52.280  1.00  0.00           H  
ATOM   4548  HD2 ILE A 292     -29.276  16.667  51.241  1.00  0.00           H  
ATOM   4549  HD3 ILE A 292     -29.296  15.247  52.389  1.00  0.00           H  
ATOM   4550  N   TRP A 293     -31.741  16.008  55.980  1.00  0.00           N  
ATOM   4551  CA  TRP A 293     -31.296  15.244  57.097  1.00  0.00           C  
ATOM   4552  C   TRP A 293     -29.962  14.668  56.783  1.00  0.00           C  
ATOM   4553  O   TRP A 293     -29.762  13.958  55.796  1.00  0.00           O  
ATOM   4554  CB  TRP A 293     -32.310  14.129  57.426  1.00  0.00           C  
ATOM   4555  CG  TRP A 293     -32.142  13.371  58.702  1.00  0.00           C  
ATOM   4556  CD1 TRP A 293     -31.274  13.621  59.725  1.00  0.00           C  
ATOM   4557  CD2 TRP A 293     -32.734  12.089  58.912  1.00  0.00           C  
ATOM   4558  CE2 TRP A 293     -32.173  11.657  60.095  1.00  0.00           C  
ATOM   4559  CE3 TRP A 293     -33.547  11.276  58.181  1.00  0.00           C  
ATOM   4560  NE1 TRP A 293     -31.370  12.622  60.646  1.00  0.00           N  
ATOM   4561  CZ2 TRP A 293     -32.564  10.485  60.662  1.00  0.00           C  
ATOM   4562  CZ3 TRP A 293     -34.049  10.144  58.784  1.00  0.00           C  
ATOM   4563  CH2 TRP A 293     -33.534   9.760  60.000  1.00  0.00           C  
ATOM   4564  HN  TRP A 293     -32.504  15.615  55.467  1.00  0.00           H  
ATOM   4565  HA  TRP A 293     -31.230  15.731  58.055  1.00  0.00           H  
ATOM   4566  HB1 TRP A 293     -32.207  13.433  56.561  1.00  0.00           H  
ATOM   4567  HB2 TRP A 293     -33.376  14.428  57.337  1.00  0.00           H  
ATOM   4568  HD1 TRP A 293     -30.861  14.607  59.844  1.00  0.00           H  
ATOM   4569  HE1 TRP A 293     -30.691  12.413  61.321  1.00  0.00           H  
ATOM   4570  HE3 TRP A 293     -33.689  11.551  57.147  1.00  0.00           H  
ATOM   4571  HZ2 TRP A 293     -32.217  10.244  61.657  1.00  0.00           H  
ATOM   4572  HZ3 TRP A 293     -34.604   9.408  58.222  1.00  0.00           H  
ATOM   4573  HH2 TRP A 293     -33.995   8.863  60.399  1.00  0.00           H  
ATOM   4574  N   LYS A 294     -28.958  14.950  57.638  1.00  0.00           N  
ATOM   4575  CA  LYS A 294     -27.597  14.546  57.445  1.00  0.00           C  
ATOM   4576  C   LYS A 294     -27.346  13.081  57.481  1.00  0.00           C  
ATOM   4577  O   LYS A 294     -26.481  12.516  56.812  1.00  0.00           O  
ATOM   4578  CB  LYS A 294     -26.697  15.237  58.486  1.00  0.00           C  
ATOM   4579  CG  LYS A 294     -26.156  16.591  58.026  1.00  0.00           C  
ATOM   4580  CD  LYS A 294     -25.237  16.385  56.823  1.00  0.00           C  
ATOM   4581  CE  LYS A 294     -24.267  17.526  56.556  1.00  0.00           C  
ATOM   4582  NZ  LYS A 294     -24.975  18.731  56.069  1.00  0.00           N1+
ATOM   4583  HN  LYS A 294     -29.063  15.632  58.359  1.00  0.00           H  
ATOM   4584  HA  LYS A 294     -27.198  14.756  56.471  1.00  0.00           H  
ATOM   4585  HB1 LYS A 294     -25.807  14.619  58.749  1.00  0.00           H  
ATOM   4586  HB2 LYS A 294     -27.244  15.475  59.413  1.00  0.00           H  
ATOM   4587  HG1 LYS A 294     -25.486  16.896  58.858  1.00  0.00           H  
ATOM   4588  HG2 LYS A 294     -27.048  17.254  57.911  1.00  0.00           H  
ATOM   4589  HD1 LYS A 294     -25.888  16.334  55.916  1.00  0.00           H  
ATOM   4590  HD2 LYS A 294     -24.758  15.384  56.902  1.00  0.00           H  
ATOM   4591  HE1 LYS A 294     -23.539  17.207  55.770  1.00  0.00           H  
ATOM   4592  HE2 LYS A 294     -23.646  17.706  57.459  1.00  0.00           H  
ATOM   4593  HZ1 LYS A 294     -24.432  19.595  55.835  1.00  0.00           H  
ATOM   4594  HZ2 LYS A 294     -25.696  19.054  56.741  1.00  0.00           H  
ATOM   4595  HZ3 LYS A 294     -25.588  18.484  55.262  1.00  0.00           H  
ATOM   4596  N   THR A 295     -28.238  12.346  58.153  1.00  0.00           N  
ATOM   4597  CA  THR A 295     -28.175  10.937  58.426  1.00  0.00           C  
ATOM   4598  C   THR A 295     -29.316  10.266  57.742  1.00  0.00           C  
ATOM   4599  O   THR A 295     -29.580   9.137  58.144  1.00  0.00           O  
ATOM   4600  CB  THR A 295     -27.947  10.598  59.867  1.00  0.00           C  
ATOM   4601  CG2 THR A 295     -26.529  11.143  60.107  1.00  0.00           C  
ATOM   4602  OG1 THR A 295     -28.877  11.143  60.783  1.00  0.00           O  
ATOM   4603  HN  THR A 295     -28.931  12.759  58.735  1.00  0.00           H  
ATOM   4604  HA  THR A 295     -27.335  10.535  57.888  1.00  0.00           H  
ATOM   4605  HB  THR A 295     -27.811   9.491  59.884  1.00  0.00           H  
ATOM   4606  HG1 THR A 295     -29.636  10.560  60.643  1.00  0.00           H  
ATOM   4607 1HG2 THR A 295     -25.867  10.766  59.300  1.00  0.00           H  
ATOM   4608 2HG2 THR A 295     -26.097  10.826  61.080  1.00  0.00           H  
ATOM   4609 3HG2 THR A 295     -26.448  12.228  59.861  1.00  0.00           H  
ATOM   4610  N   GLY A 296     -29.907  10.851  56.680  1.00  0.00           N  
ATOM   4611  CA  GLY A 296     -30.860  10.181  55.855  1.00  0.00           C  
ATOM   4612  C   GLY A 296     -30.381   9.110  54.926  1.00  0.00           C  
ATOM   4613  O   GLY A 296     -31.041   8.071  55.005  1.00  0.00           O  
ATOM   4614  HN  GLY A 296     -29.505  11.696  56.340  1.00  0.00           H  
ATOM   4615  HA1 GLY A 296     -31.491  10.806  55.244  1.00  0.00           H  
ATOM   4616  HA2 GLY A 296     -31.583   9.820  56.565  1.00  0.00           H  
ATOM   4617  N   PRO A 297     -29.325   9.368  54.213  1.00  0.00           N  
ATOM   4618  CA  PRO A 297     -28.660   8.474  53.322  1.00  0.00           C  
ATOM   4619  C   PRO A 297     -28.030   7.268  53.937  1.00  0.00           C  
ATOM   4620  O   PRO A 297     -28.408   6.209  53.457  1.00  0.00           O  
ATOM   4621  CB  PRO A 297     -27.613   9.324  52.597  1.00  0.00           C  
ATOM   4622  CG  PRO A 297     -28.199  10.744  52.492  1.00  0.00           C  
ATOM   4623  CD  PRO A 297     -29.011  10.731  53.799  1.00  0.00           C  
ATOM   4624  HA  PRO A 297     -29.275   8.106  52.515  1.00  0.00           H  
ATOM   4625  HB1 PRO A 297     -27.472   8.913  51.574  1.00  0.00           H  
ATOM   4626  HB2 PRO A 297     -26.626   9.370  53.088  1.00  0.00           H  
ATOM   4627  HG1 PRO A 297     -27.360  11.458  52.555  1.00  0.00           H  
ATOM   4628  HG2 PRO A 297     -28.799  10.827  51.565  1.00  0.00           H  
ATOM   4629  HD1 PRO A 297     -28.302  11.073  54.585  1.00  0.00           H  
ATOM   4630  HD2 PRO A 297     -29.830  11.471  53.716  1.00  0.00           H  
ATOM   4631  N   LEU A 298     -27.357   7.428  55.094  1.00  0.00           N  
ATOM   4632  CA  LEU A 298     -27.063   6.346  55.971  1.00  0.00           C  
ATOM   4633  C   LEU A 298     -28.287   5.594  56.371  1.00  0.00           C  
ATOM   4634  O   LEU A 298     -28.230   4.363  56.322  1.00  0.00           O  
ATOM   4635  CB  LEU A 298     -26.373   6.864  57.245  1.00  0.00           C  
ATOM   4636  CG  LEU A 298     -25.876   5.771  58.203  1.00  0.00           C  
ATOM   4637  CD1 LEU A 298     -24.563   5.101  57.773  1.00  0.00           C  
ATOM   4638  CD2 LEU A 298     -25.780   6.313  59.640  1.00  0.00           C  
ATOM   4639  HN  LEU A 298     -27.145   8.329  55.462  1.00  0.00           H  
ATOM   4640  HA  LEU A 298     -26.398   5.617  55.523  1.00  0.00           H  
ATOM   4641  HB1 LEU A 298     -27.036   7.622  57.726  1.00  0.00           H  
ATOM   4642  HB2 LEU A 298     -25.502   7.504  56.989  1.00  0.00           H  
ATOM   4643  HG  LEU A 298     -26.641   4.966  58.271  1.00  0.00           H  
ATOM   4644 1HD1 LEU A 298     -23.661   5.727  57.960  1.00  0.00           H  
ATOM   4645 2HD1 LEU A 298     -24.509   4.830  56.707  1.00  0.00           H  
ATOM   4646 3HD1 LEU A 298     -24.390   4.187  58.381  1.00  0.00           H  
ATOM   4647 1HD2 LEU A 298     -26.780   6.631  59.989  1.00  0.00           H  
ATOM   4648 2HD2 LEU A 298     -25.060   7.163  59.666  1.00  0.00           H  
ATOM   4649 3HD2 LEU A 298     -25.438   5.526  60.347  1.00  0.00           H  
ATOM   4650  N   PHE A 299     -29.380   6.199  56.864  1.00  0.00           N  
ATOM   4651  CA  PHE A 299     -30.576   5.495  57.211  1.00  0.00           C  
ATOM   4652  C   PHE A 299     -31.191   4.795  56.050  1.00  0.00           C  
ATOM   4653  O   PHE A 299     -31.650   3.659  56.082  1.00  0.00           O  
ATOM   4654  CB  PHE A 299     -31.468   6.457  58.000  1.00  0.00           C  
ATOM   4655  CG  PHE A 299     -32.719   5.751  58.378  1.00  0.00           C  
ATOM   4656  CD1 PHE A 299     -32.529   4.604  59.117  1.00  0.00           C  
ATOM   4657  CD2 PHE A 299     -33.968   6.292  58.202  1.00  0.00           C  
ATOM   4658  CE1 PHE A 299     -33.619   4.041  59.741  1.00  0.00           C  
ATOM   4659  CE2 PHE A 299     -35.067   5.682  58.772  1.00  0.00           C  
ATOM   4660  CZ  PHE A 299     -34.873   4.525  59.489  1.00  0.00           C  
ATOM   4661  HN  PHE A 299     -29.447   7.185  56.977  1.00  0.00           H  
ATOM   4662  HA  PHE A 299     -30.241   4.643  57.791  1.00  0.00           H  
ATOM   4663  HB1 PHE A 299     -31.621   7.203  57.190  1.00  0.00           H  
ATOM   4664  HB2 PHE A 299     -30.853   6.844  58.838  1.00  0.00           H  
ATOM   4665  HD1 PHE A 299     -31.501   4.338  59.339  1.00  0.00           H  
ATOM   4666  HD2 PHE A 299     -34.220   7.217  57.702  1.00  0.00           H  
ATOM   4667  HE1 PHE A 299     -33.440   3.167  60.340  1.00  0.00           H  
ATOM   4668  HE2 PHE A 299     -36.091   6.031  58.740  1.00  0.00           H  
ATOM   4669  HZ  PHE A 299     -35.751   4.101  59.969  1.00  0.00           H  
ATOM   4670  N   LYS A 300     -31.279   5.393  54.848  1.00  0.00           N  
ATOM   4671  CA  LYS A 300     -31.836   4.837  53.646  1.00  0.00           C  
ATOM   4672  C   LYS A 300     -31.001   3.676  53.242  1.00  0.00           C  
ATOM   4673  O   LYS A 300     -31.489   2.591  52.904  1.00  0.00           O  
ATOM   4674  CB  LYS A 300     -31.849   6.012  52.648  1.00  0.00           C  
ATOM   4675  CG  LYS A 300     -32.748   5.806  51.441  1.00  0.00           C  
ATOM   4676  CD  LYS A 300     -32.153   5.072  50.240  1.00  0.00           C  
ATOM   4677  CE  LYS A 300     -33.069   5.074  49.022  1.00  0.00           C  
ATOM   4678  NZ  LYS A 300     -32.513   4.386  47.842  1.00  0.00           N1+
ATOM   4679  HN  LYS A 300     -30.890   6.308  54.823  1.00  0.00           H  
ATOM   4680  HA  LYS A 300     -32.797   4.408  53.886  1.00  0.00           H  
ATOM   4681  HB1 LYS A 300     -30.855   6.349  52.251  1.00  0.00           H  
ATOM   4682  HB2 LYS A 300     -32.191   6.931  53.180  1.00  0.00           H  
ATOM   4683  HG1 LYS A 300     -33.063   6.826  51.147  1.00  0.00           H  
ATOM   4684  HG2 LYS A 300     -33.590   5.206  51.848  1.00  0.00           H  
ATOM   4685  HD1 LYS A 300     -31.853   4.035  50.526  1.00  0.00           H  
ATOM   4686  HD2 LYS A 300     -31.165   5.468  49.910  1.00  0.00           H  
ATOM   4687  HE1 LYS A 300     -33.336   6.114  48.740  1.00  0.00           H  
ATOM   4688  HE2 LYS A 300     -33.967   4.468  49.317  1.00  0.00           H  
ATOM   4689  HZ1 LYS A 300     -32.049   3.492  48.096  1.00  0.00           H  
ATOM   4690  HZ2 LYS A 300     -31.775   4.948  47.371  1.00  0.00           H  
ATOM   4691  HZ3 LYS A 300     -33.155   4.124  47.060  1.00  0.00           H  
ATOM   4692  N   ARG A 301     -29.674   3.826  53.345  1.00  0.00           N  
ATOM   4693  CA  ARG A 301     -28.741   2.772  53.114  1.00  0.00           C  
ATOM   4694  C   ARG A 301     -28.896   1.641  54.067  1.00  0.00           C  
ATOM   4695  O   ARG A 301     -28.825   0.461  53.702  1.00  0.00           O  
ATOM   4696  CB  ARG A 301     -27.277   3.244  53.196  1.00  0.00           C  
ATOM   4697  CG  ARG A 301     -26.121   2.304  52.888  1.00  0.00           C  
ATOM   4698  CD  ARG A 301     -25.589   1.490  54.066  1.00  0.00           C  
ATOM   4699  NE  ARG A 301     -24.884   2.503  54.897  1.00  0.00           N  
ATOM   4700  CZ  ARG A 301     -23.959   2.174  55.851  1.00  0.00           C  
ATOM   4701  NH1 ARG A 301     -23.996   1.029  56.595  1.00  0.00           N1+
ATOM   4702  NH2 ARG A 301     -22.901   3.014  56.054  1.00  0.00           N  
ATOM   4703  HN  ARG A 301     -29.323   4.740  53.533  1.00  0.00           H  
ATOM   4704  HA  ARG A 301     -28.822   2.362  52.115  1.00  0.00           H  
ATOM   4705  HB1 ARG A 301     -27.111   3.742  54.175  1.00  0.00           H  
ATOM   4706  HB2 ARG A 301     -27.174   4.012  52.398  1.00  0.00           H  
ATOM   4707  HG1 ARG A 301     -25.190   2.822  52.579  1.00  0.00           H  
ATOM   4708  HG2 ARG A 301     -26.371   1.728  51.971  1.00  0.00           H  
ATOM   4709  HD1 ARG A 301     -24.897   0.702  53.700  1.00  0.00           H  
ATOM   4710  HD2 ARG A 301     -26.369   1.011  54.706  1.00  0.00           H  
ATOM   4711  HE  ARG A 301     -24.558   3.327  54.417  1.00  0.00           H  
ATOM   4712 1HH1 ARG A 301     -24.666   0.319  56.396  1.00  0.00           H  
ATOM   4713 2HH1 ARG A 301     -23.480   1.088  57.447  1.00  0.00           H  
ATOM   4714 1HH2 ARG A 301     -22.180   2.788  56.699  1.00  0.00           H  
ATOM   4715 2HH2 ARG A 301     -22.769   3.876  55.555  1.00  0.00           H  
ATOM   4716  N   VAL A 302     -28.990   1.847  55.391  1.00  0.00           N  
ATOM   4717  CA  VAL A 302     -29.153   0.837  56.397  1.00  0.00           C  
ATOM   4718  C   VAL A 302     -30.474   0.162  56.382  1.00  0.00           C  
ATOM   4719  O   VAL A 302     -30.612  -1.025  56.642  1.00  0.00           O  
ATOM   4720  CB  VAL A 302     -28.862   1.407  57.755  1.00  0.00           C  
ATOM   4721  CG1 VAL A 302     -29.558   0.764  58.969  1.00  0.00           C  
ATOM   4722  CG2 VAL A 302     -27.372   1.630  58.068  1.00  0.00           C  
ATOM   4723  HN  VAL A 302     -28.792   2.776  55.672  1.00  0.00           H  
ATOM   4724  HA  VAL A 302     -28.412   0.073  56.187  1.00  0.00           H  
ATOM   4725  HB  VAL A 302     -29.358   2.396  57.801  1.00  0.00           H  
ATOM   4726 1HG1 VAL A 302     -30.644   0.737  58.724  1.00  0.00           H  
ATOM   4727 2HG1 VAL A 302     -29.509   1.346  59.916  1.00  0.00           H  
ATOM   4728 3HG1 VAL A 302     -29.305  -0.301  59.159  1.00  0.00           H  
ATOM   4729 1HG2 VAL A 302     -27.299   2.322  58.937  1.00  0.00           H  
ATOM   4730 2HG2 VAL A 302     -26.871   1.911  57.120  1.00  0.00           H  
ATOM   4731 3HG2 VAL A 302     -26.911   0.691  58.442  1.00  0.00           H  
ATOM   4732  N   LEU A 303     -31.526   0.890  55.946  1.00  0.00           N  
ATOM   4733  CA  LEU A 303     -32.825   0.343  55.682  1.00  0.00           C  
ATOM   4734  C   LEU A 303     -32.857  -0.632  54.566  1.00  0.00           C  
ATOM   4735  O   LEU A 303     -33.468  -1.695  54.746  1.00  0.00           O  
ATOM   4736  CB  LEU A 303     -33.779   1.539  55.550  1.00  0.00           C  
ATOM   4737  CG  LEU A 303     -35.274   1.263  55.306  1.00  0.00           C  
ATOM   4738  CD1 LEU A 303     -35.945   0.596  56.513  1.00  0.00           C  
ATOM   4739  CD2 LEU A 303     -36.075   2.548  55.039  1.00  0.00           C  
ATOM   4740  HN  LEU A 303     -31.444   1.861  55.752  1.00  0.00           H  
ATOM   4741  HA  LEU A 303     -33.059  -0.161  56.609  1.00  0.00           H  
ATOM   4742  HB1 LEU A 303     -33.410   2.008  54.603  1.00  0.00           H  
ATOM   4743  HB2 LEU A 303     -33.749   2.178  56.455  1.00  0.00           H  
ATOM   4744  HG  LEU A 303     -35.525   0.646  54.417  1.00  0.00           H  
ATOM   4745 1HD1 LEU A 303     -36.138   1.364  57.288  1.00  0.00           H  
ATOM   4746 2HD1 LEU A 303     -35.398  -0.316  56.831  1.00  0.00           H  
ATOM   4747 3HD1 LEU A 303     -36.941   0.186  56.239  1.00  0.00           H  
ATOM   4748 1HD2 LEU A 303     -37.128   2.353  54.753  1.00  0.00           H  
ATOM   4749 2HD2 LEU A 303     -35.799   3.164  54.163  1.00  0.00           H  
ATOM   4750 3HD2 LEU A 303     -36.055   3.178  55.955  1.00  0.00           H  
ATOM   4751  N   MET A 304     -32.111  -0.472  53.457  1.00  0.00           N  
ATOM   4752  CA  MET A 304     -32.015  -1.466  52.427  1.00  0.00           C  
ATOM   4753  C   MET A 304     -31.141  -2.615  52.773  1.00  0.00           C  
ATOM   4754  O   MET A 304     -31.374  -3.721  52.280  1.00  0.00           O  
ATOM   4755  CB  MET A 304     -31.753  -0.956  50.993  1.00  0.00           C  
ATOM   4756  CG  MET A 304     -30.494  -0.144  50.704  1.00  0.00           C  
ATOM   4757  SD  MET A 304     -28.903  -1.026  50.682  1.00  0.00           S  
ATOM   4758  CE  MET A 304     -29.380  -1.465  48.982  1.00  0.00           C  
ATOM   4759  HN  MET A 304     -31.523   0.331  53.486  1.00  0.00           H  
ATOM   4760  HA  MET A 304     -32.996  -1.873  52.264  1.00  0.00           H  
ATOM   4761  HB1 MET A 304     -32.610  -0.293  50.748  1.00  0.00           H  
ATOM   4762  HB2 MET A 304     -31.912  -1.802  50.292  1.00  0.00           H  
ATOM   4763  HG1 MET A 304     -30.333   0.639  51.471  1.00  0.00           H  
ATOM   4764  HG2 MET A 304     -30.611   0.478  49.785  1.00  0.00           H  
ATOM   4765  HE1 MET A 304     -30.420  -1.790  48.817  1.00  0.00           H  
ATOM   4766  HE2 MET A 304     -28.775  -2.351  48.677  1.00  0.00           H  
ATOM   4767  HE3 MET A 304     -29.154  -0.661  48.245  1.00  0.00           H  
ATOM   4768  N   SER A 305     -30.198  -2.437  53.723  1.00  0.00           N  
ATOM   4769  CA  SER A 305     -29.356  -3.503  54.185  1.00  0.00           C  
ATOM   4770  C   SER A 305     -30.066  -4.358  55.179  1.00  0.00           C  
ATOM   4771  O   SER A 305     -29.760  -5.518  55.454  1.00  0.00           O  
ATOM   4772  CB  SER A 305     -28.093  -2.936  54.847  1.00  0.00           C  
ATOM   4773  OG  SER A 305     -27.387  -2.017  54.022  1.00  0.00           O  
ATOM   4774  HN  SER A 305     -30.140  -1.505  54.073  1.00  0.00           H  
ATOM   4775  HA  SER A 305     -29.098  -4.107  53.337  1.00  0.00           H  
ATOM   4776  HB1 SER A 305     -27.356  -3.747  55.043  1.00  0.00           H  
ATOM   4777  HB2 SER A 305     -28.214  -2.415  55.824  1.00  0.00           H  
ATOM   4778  HG1 SER A 305     -28.095  -1.695  53.453  1.00  0.00           H  
ATOM   4779  N   SER A 306     -31.135  -3.887  55.851  1.00  0.00           N  
ATOM   4780  CA  SER A 306     -31.860  -4.607  56.849  1.00  0.00           C  
ATOM   4781  C   SER A 306     -32.911  -5.559  56.390  1.00  0.00           C  
ATOM   4782  O   SER A 306     -33.597  -5.305  55.402  1.00  0.00           O  
ATOM   4783  CB  SER A 306     -32.571  -3.593  57.759  1.00  0.00           C  
ATOM   4784  OG  SER A 306     -31.688  -2.796  58.536  1.00  0.00           O  
ATOM   4785  HN  SER A 306     -31.493  -3.002  55.565  1.00  0.00           H  
ATOM   4786  HA  SER A 306     -31.139  -5.196  57.414  1.00  0.00           H  
ATOM   4787  HB1 SER A 306     -33.242  -4.087  58.488  1.00  0.00           H  
ATOM   4788  HB2 SER A 306     -33.295  -2.963  57.198  1.00  0.00           H  
ATOM   4789  HG1 SER A 306     -31.263  -2.159  57.950  1.00  0.00           H  
ATOM   4790  N   LYS A 307     -33.050  -6.636  57.180  1.00  0.00           N  
ATOM   4791  CA  LYS A 307     -34.146  -7.517  56.930  1.00  0.00           C  
ATOM   4792  C   LYS A 307     -35.012  -7.648  58.137  1.00  0.00           C  
ATOM   4793  O   LYS A 307     -34.546  -7.693  59.278  1.00  0.00           O  
ATOM   4794  CB  LYS A 307     -33.640  -8.947  56.673  1.00  0.00           C  
ATOM   4795  CG  LYS A 307     -32.813  -9.255  55.418  1.00  0.00           C  
ATOM   4796  CD  LYS A 307     -31.488  -8.500  55.438  1.00  0.00           C  
ATOM   4797  CE  LYS A 307     -30.440  -9.192  54.568  1.00  0.00           C  
ATOM   4798  NZ  LYS A 307     -30.930  -9.090  53.170  1.00  0.00           N1+
ATOM   4799  HN  LYS A 307     -32.377  -6.804  57.891  1.00  0.00           H  
ATOM   4800  HA  LYS A 307     -34.713  -7.290  56.039  1.00  0.00           H  
ATOM   4801  HB1 LYS A 307     -34.527  -9.625  56.694  1.00  0.00           H  
ATOM   4802  HB2 LYS A 307     -32.988  -9.139  57.549  1.00  0.00           H  
ATOM   4803  HG1 LYS A 307     -33.227  -8.791  54.505  1.00  0.00           H  
ATOM   4804  HG2 LYS A 307     -32.692 -10.354  55.315  1.00  0.00           H  
ATOM   4805  HD1 LYS A 307     -31.205  -8.446  56.511  1.00  0.00           H  
ATOM   4806  HD2 LYS A 307     -31.718  -7.509  54.981  1.00  0.00           H  
ATOM   4807  HE1 LYS A 307     -30.359 -10.251  54.917  1.00  0.00           H  
ATOM   4808  HE2 LYS A 307     -29.518  -8.573  54.566  1.00  0.00           H  
ATOM   4809  HZ1 LYS A 307     -31.945  -9.269  53.043  1.00  0.00           H  
ATOM   4810  HZ2 LYS A 307     -30.275  -9.575  52.519  1.00  0.00           H  
ATOM   4811  HZ3 LYS A 307     -30.854  -8.094  52.877  1.00  0.00           H  
ATOM   4812  N   TYR A 308     -36.304  -7.920  57.863  1.00  0.00           N  
ATOM   4813  CA  TYR A 308     -37.320  -8.396  58.755  1.00  0.00           C  
ATOM   4814  C   TYR A 308     -37.918  -9.589  58.093  1.00  0.00           C  
ATOM   4815  O   TYR A 308     -38.253  -9.628  56.909  1.00  0.00           O  
ATOM   4816  CB  TYR A 308     -38.263  -7.279  59.228  1.00  0.00           C  
ATOM   4817  CG  TYR A 308     -39.151  -7.678  60.357  1.00  0.00           C  
ATOM   4818  CD1 TYR A 308     -40.418  -8.148  60.082  1.00  0.00           C  
ATOM   4819  CD2 TYR A 308     -38.710  -7.643  61.652  1.00  0.00           C  
ATOM   4820  CE1 TYR A 308     -41.191  -8.565  61.135  1.00  0.00           C  
ATOM   4821  CE2 TYR A 308     -39.470  -8.174  62.673  1.00  0.00           C  
ATOM   4822  CZ  TYR A 308     -40.738  -8.635  62.429  1.00  0.00           C  
ATOM   4823  OH  TYR A 308     -41.545  -8.967  63.547  1.00  0.00           O  
ATOM   4824  HN  TYR A 308     -36.482  -7.663  56.917  1.00  0.00           H  
ATOM   4825  HA  TYR A 308     -36.815  -8.654  59.676  1.00  0.00           H  
ATOM   4826  HB1 TYR A 308     -38.847  -7.007  58.314  1.00  0.00           H  
ATOM   4827  HB2 TYR A 308     -37.695  -6.383  59.565  1.00  0.00           H  
ATOM   4828  HD1 TYR A 308     -40.759  -8.305  59.063  1.00  0.00           H  
ATOM   4829  HD2 TYR A 308     -37.690  -7.344  61.799  1.00  0.00           H  
ATOM   4830  HE1 TYR A 308     -42.125  -9.060  60.883  1.00  0.00           H  
ATOM   4831  HE2 TYR A 308     -39.073  -8.027  63.669  1.00  0.00           H  
ATOM   4832  HH  TYR A 308     -42.374  -9.273  63.187  1.00  0.00           H  
ATOM   4833  N   ALA A 309     -37.957 -10.636  58.937  1.00  0.00           N  
ATOM   4834  CA  ALA A 309     -38.427 -11.963  58.690  1.00  0.00           C  
ATOM   4835  C   ALA A 309     -38.890 -12.660  59.923  1.00  0.00           C  
ATOM   4836  O   ALA A 309     -38.991 -13.879  59.805  1.00  0.00           O  
ATOM   4837  CB  ALA A 309     -37.335 -12.859  58.101  1.00  0.00           C  
ATOM   4838  HN  ALA A 309     -37.492 -10.599  59.809  1.00  0.00           H  
ATOM   4839  HA  ALA A 309     -39.252 -11.807  58.008  1.00  0.00           H  
ATOM   4840  HB1 ALA A 309     -36.533 -12.963  58.873  1.00  0.00           H  
ATOM   4841  HB2 ALA A 309     -36.959 -12.382  57.174  1.00  0.00           H  
ATOM   4842  HB3 ALA A 309     -37.710 -13.866  57.830  1.00  0.00           H  
ATOM   4843  N   ASP A 310     -39.300 -12.112  61.083  1.00  0.00           N  
ATOM   4844  CA  ASP A 310     -40.060 -12.794  62.081  1.00  0.00           C  
ATOM   4845  C   ASP A 310     -41.476 -12.791  61.629  1.00  0.00           C  
ATOM   4846  O   ASP A 310     -41.867 -11.842  60.945  1.00  0.00           O  
ATOM   4847  CB  ASP A 310     -39.846 -12.181  63.479  1.00  0.00           C  
ATOM   4848  CG  ASP A 310     -38.402 -12.373  63.931  1.00  0.00           C  
ATOM   4849  OD1 ASP A 310     -37.434 -12.503  63.133  1.00  0.00           O  
ATOM   4850  OD2 ASP A 310     -38.212 -12.156  65.158  1.00  0.00           O1-
ATOM   4851  HN  ASP A 310     -39.311 -11.123  61.114  1.00  0.00           H  
ATOM   4852  HA  ASP A 310     -39.829 -13.848  62.113  1.00  0.00           H  
ATOM   4853  HB1 ASP A 310     -40.406 -12.719  64.274  1.00  0.00           H  
ATOM   4854  HB2 ASP A 310     -39.953 -11.078  63.405  1.00  0.00           H  
ATOM   4855  N   GLY A 311     -42.308 -13.742  62.088  1.00  0.00           N  
ATOM   4856  CA  GLY A 311     -43.694 -13.852  61.774  1.00  0.00           C  
ATOM   4857  C   GLY A 311     -43.961 -14.687  60.563  1.00  0.00           C  
ATOM   4858  O   GLY A 311     -43.029 -14.934  59.793  1.00  0.00           O  
ATOM   4859  HN  GLY A 311     -42.014 -14.388  62.795  1.00  0.00           H  
ATOM   4860  HA1 GLY A 311     -44.128 -12.869  61.684  1.00  0.00           H  
ATOM   4861  HA2 GLY A 311     -44.129 -14.346  62.629  1.00  0.00           H  
ATOM   4862  N   VAL A 312     -45.202 -15.168  60.415  1.00  0.00           N  
ATOM   4863  CA  VAL A 312     -45.787 -16.066  59.468  1.00  0.00           C  
ATOM   4864  C   VAL A 312     -45.899 -15.358  58.156  1.00  0.00           C  
ATOM   4865  O   VAL A 312     -45.605 -15.940  57.119  1.00  0.00           O  
ATOM   4866  CB  VAL A 312     -47.086 -16.712  59.861  1.00  0.00           C  
ATOM   4867  CG1 VAL A 312     -48.241 -15.715  60.029  1.00  0.00           C  
ATOM   4868  CG2 VAL A 312     -47.401 -17.832  58.861  1.00  0.00           C  
ATOM   4869  HN  VAL A 312     -45.882 -14.915  61.094  1.00  0.00           H  
ATOM   4870  HA  VAL A 312     -45.045 -16.845  59.369  1.00  0.00           H  
ATOM   4871  HB  VAL A 312     -47.023 -17.164  60.875  1.00  0.00           H  
ATOM   4872 1HG1 VAL A 312     -49.087 -16.246  60.504  1.00  0.00           H  
ATOM   4873 2HG1 VAL A 312     -48.595 -15.230  59.086  1.00  0.00           H  
ATOM   4874 3HG1 VAL A 312     -48.002 -14.797  60.608  1.00  0.00           H  
ATOM   4875 1HG2 VAL A 312     -47.529 -17.559  57.794  1.00  0.00           H  
ATOM   4876 2HG2 VAL A 312     -48.424 -18.101  59.209  1.00  0.00           H  
ATOM   4877 3HG2 VAL A 312     -46.756 -18.724  58.988  1.00  0.00           H  
ATOM   4878  N   THR A 313     -46.301 -14.070  58.197  1.00  0.00           N  
ATOM   4879  CA  THR A 313     -46.168 -13.173  57.097  1.00  0.00           C  
ATOM   4880  C   THR A 313     -44.750 -12.997  56.683  1.00  0.00           C  
ATOM   4881  O   THR A 313     -43.807 -12.915  57.472  1.00  0.00           O  
ATOM   4882  CB  THR A 313     -46.866 -11.852  57.180  1.00  0.00           C  
ATOM   4883  CG2 THR A 313     -48.303 -12.191  56.724  1.00  0.00           C  
ATOM   4884  OG1 THR A 313     -46.820 -11.429  58.534  1.00  0.00           O  
ATOM   4885  HN  THR A 313     -46.697 -13.673  59.014  1.00  0.00           H  
ATOM   4886  HA  THR A 313     -46.592 -13.729  56.267  1.00  0.00           H  
ATOM   4887  HB  THR A 313     -46.646 -10.989  56.509  1.00  0.00           H  
ATOM   4888  HG1 THR A 313     -45.922 -11.180  58.732  1.00  0.00           H  
ATOM   4889 1HG2 THR A 313     -48.813 -12.946  57.359  1.00  0.00           H  
ATOM   4890 2HG2 THR A 313     -48.358 -12.585  55.691  1.00  0.00           H  
ATOM   4891 3HG2 THR A 313     -48.794 -11.208  56.902  1.00  0.00           H  
ATOM   4892  N   GLY A 314     -44.601 -12.888  55.352  1.00  0.00           N  
ATOM   4893  CA  GLY A 314     -43.404 -12.919  54.567  1.00  0.00           C  
ATOM   4894  C   GLY A 314     -42.254 -11.996  54.790  1.00  0.00           C  
ATOM   4895  O   GLY A 314     -42.417 -10.875  55.260  1.00  0.00           O  
ATOM   4896  HN  GLY A 314     -45.472 -13.008  54.883  1.00  0.00           H  
ATOM   4897  HA1 GLY A 314     -43.781 -12.483  53.655  1.00  0.00           H  
ATOM   4898  HA2 GLY A 314     -42.967 -13.908  54.533  1.00  0.00           H  
ATOM   4899  N   ARG A 315     -41.042 -12.435  54.419  1.00  0.00           N  
ATOM   4900  CA  ARG A 315     -39.849 -11.669  54.538  1.00  0.00           C  
ATOM   4901  C   ARG A 315     -39.969 -10.353  53.839  1.00  0.00           C  
ATOM   4902  O   ARG A 315     -40.526 -10.191  52.757  1.00  0.00           O  
ATOM   4903  CB  ARG A 315     -38.591 -12.496  54.229  1.00  0.00           C  
ATOM   4904  CG  ARG A 315     -37.285 -11.729  54.049  1.00  0.00           C  
ATOM   4905  CD  ARG A 315     -36.102 -12.693  53.939  1.00  0.00           C  
ATOM   4906  NE  ARG A 315     -34.821 -11.926  53.887  1.00  0.00           N  
ATOM   4907  CZ  ARG A 315     -33.632 -12.599  53.850  1.00  0.00           C  
ATOM   4908  NH1 ARG A 315     -33.423 -13.777  54.511  1.00  0.00           N1+
ATOM   4909  NH2 ARG A 315     -32.740 -12.299  52.866  1.00  0.00           N  
ATOM   4910  HN  ARG A 315     -41.012 -13.318  53.953  1.00  0.00           H  
ATOM   4911  HA  ARG A 315     -39.738 -11.439  55.588  1.00  0.00           H  
ATOM   4912  HB1 ARG A 315     -38.881 -13.096  53.338  1.00  0.00           H  
ATOM   4913  HB2 ARG A 315     -38.457 -13.209  55.065  1.00  0.00           H  
ATOM   4914  HG1 ARG A 315     -37.105 -11.172  54.999  1.00  0.00           H  
ATOM   4915  HG2 ARG A 315     -37.231 -11.030  53.184  1.00  0.00           H  
ATOM   4916  HD1 ARG A 315     -36.225 -13.313  53.023  1.00  0.00           H  
ATOM   4917  HD2 ARG A 315     -36.184 -13.455  54.733  1.00  0.00           H  
ATOM   4918  HE  ARG A 315     -34.687 -11.102  53.333  1.00  0.00           H  
ATOM   4919 1HH1 ARG A 315     -33.909 -13.975  55.360  1.00  0.00           H  
ATOM   4920 2HH1 ARG A 315     -32.502 -14.165  54.479  1.00  0.00           H  
ATOM   4921 1HH2 ARG A 315     -32.889 -11.426  52.404  1.00  0.00           H  
ATOM   4922 2HH2 ARG A 315     -32.013 -12.947  52.637  1.00  0.00           H  
ATOM   4923  N   VAL A 316     -39.437  -9.288  54.452  1.00  0.00           N  
ATOM   4924  CA  VAL A 316     -39.294  -8.025  53.810  1.00  0.00           C  
ATOM   4925  C   VAL A 316     -37.869  -7.588  53.692  1.00  0.00           C  
ATOM   4926  O   VAL A 316     -37.205  -7.432  54.717  1.00  0.00           O  
ATOM   4927  CB  VAL A 316     -40.263  -7.018  54.351  1.00  0.00           C  
ATOM   4928  CG1 VAL A 316     -40.267  -6.980  55.890  1.00  0.00           C  
ATOM   4929  CG2 VAL A 316     -40.071  -5.614  53.771  1.00  0.00           C  
ATOM   4930  HN  VAL A 316     -38.996  -9.359  55.351  1.00  0.00           H  
ATOM   4931  HA  VAL A 316     -39.622  -8.164  52.790  1.00  0.00           H  
ATOM   4932  HB  VAL A 316     -41.307  -7.297  54.078  1.00  0.00           H  
ATOM   4933 1HG1 VAL A 316     -39.209  -7.083  56.211  1.00  0.00           H  
ATOM   4934 2HG1 VAL A 316     -40.916  -7.836  56.155  1.00  0.00           H  
ATOM   4935 3HG1 VAL A 316     -40.609  -5.960  56.194  1.00  0.00           H  
ATOM   4936 1HG2 VAL A 316     -40.896  -4.928  54.043  1.00  0.00           H  
ATOM   4937 2HG2 VAL A 316     -39.988  -5.613  52.660  1.00  0.00           H  
ATOM   4938 3HG2 VAL A 316     -39.187  -5.140  54.245  1.00  0.00           H
[truncated: 3,768,125 more chars]
