# Supplementary material for: How does binding of agonist ligands control intrinsic molecular dynamics in human NMDA receptors?
Source: PLoS One. 2018 Aug 3;13(8):e0201234. doi: 10.1371/journal.pone.0201234 (PMC6075769; doi:10.1371/journal.pone.0201234)
Supplement: S3 File — (PDB) [file pone.0201234.s008.pdb]

ATOM      1  N   GLY  3275     -29.089   0.197  -8.425  1.00  0.00           N  
ATOM      2  CA  GLY  3275     -29.241   1.492  -7.719  1.00  0.00           C  
ATOM      3  C   GLY  3275     -29.521   1.351  -6.227  1.00  0.00           C  
ATOM      4  OT1 GLY  3275     -29.787   0.173  -5.851  1.00  0.00           O  
ATOM      5  OT2 GLY  3275     -29.493   2.364  -5.487  1.00  0.00           O  
ATOM      6  HA1 GLY  3275     -30.075   1.947  -8.227  1.00  0.00           H  
ATOM      7  HA2 GLY  3275     -28.296   1.975  -7.905  1.00  0.00           H  
ATOM      8  HT1 GLY  3275     -29.963  -0.357  -8.472  1.00  0.00           H  
ATOM      9  HT2 GLY  3275     -28.533  -0.506  -7.899  1.00  0.00           H  
ATOM     10  HT3 GLY  3275     -28.718   0.305  -9.389  1.00  0.00           H  
TER      11      GLY  3275 
ATOM     12  N   GLY  3277      24.693   0.661  -9.065  1.00  0.00           N  
ATOM     13  CA  GLY  3277      24.627  -0.454  -8.099  1.00  0.00           C  
ATOM     14  C   GLY  3277      25.089  -0.006  -6.721  1.00  0.00           C  
ATOM     15  OT1 GLY  3277      25.503   1.160  -6.485  1.00  0.00           O  
ATOM     16  OT2 GLY  3277      24.871  -0.763  -5.739  1.00  0.00           O  
ATOM     17  HA1 GLY  3277      25.263  -1.245  -8.482  1.00  0.00           H  
ATOM     18  HA2 GLY  3277      23.570  -0.677  -8.065  1.00  0.00           H  
ATOM     19  HT1 GLY  3277      25.569   1.220  -9.089  1.00  0.00           H  
ATOM     20  HT2 GLY  3277      23.993   1.343  -8.708  1.00  0.00           H  
ATOM     21  HT3 GLY  3277      24.399   0.500 -10.051  1.00  0.00           H  
TER      22      GLY  3277 
ATOM     23  N   ASP A   1      -7.638  -3.417  70.332  1.00  0.00           N  
ATOM     24  CA  ASP A   1      -8.948  -4.086  70.257  1.00  0.00           C  
ATOM     25  C   ASP A   1      -9.455  -4.188  68.855  1.00  0.00           C  
ATOM     26  O   ASP A   1      -8.880  -3.613  67.932  1.00  0.00           O  
ATOM     27  CB  ASP A   1      -9.972  -3.292  71.082  1.00  0.00           C  
ATOM     28  CG  ASP A   1      -9.742  -3.241  72.587  1.00  0.00           C  
ATOM     29  OD1 ASP A   1      -8.819  -3.941  73.066  1.00  0.00           O  
ATOM     30  OD2 ASP A   1     -10.450  -2.436  73.258  1.00  0.00           O1-
ATOM     31  HA  ASP A   1      -8.709  -5.086  70.598  1.00  0.00           H  
ATOM     32  HB1 ASP A   1     -11.009  -3.674  70.976  1.00  0.00           H  
ATOM     33  HB2 ASP A   1      -9.935  -2.236  70.729  1.00  0.00           H  
ATOM     34  HT1 ASP A   1      -6.963  -4.059  69.873  1.00  0.00           H  
ATOM     35  HT2 ASP A   1      -7.304  -3.364  71.312  1.00  0.00           H  
ATOM     36  HT3 ASP A   1      -7.607  -2.405  70.074  1.00  0.00           H  
ATOM     37  N   PRO A   2     -10.516  -4.904  68.617  1.00  0.00           N  
ATOM     38  CA  PRO A   2     -11.258  -4.875  67.389  1.00  0.00           C  
ATOM     39  C   PRO A   2     -11.646  -3.528  66.904  1.00  0.00           C  
ATOM     40  O   PRO A   2     -11.622  -2.518  67.605  1.00  0.00           O  
ATOM     41  CB  PRO A   2     -12.441  -5.823  67.607  1.00  0.00           C  
ATOM     42  CG  PRO A   2     -11.799  -6.827  68.583  1.00  0.00           C  
ATOM     43  CD  PRO A   2     -10.959  -5.951  69.525  1.00  0.00           C  
ATOM     44  HA  PRO A   2     -10.496  -5.271  66.729  1.00  0.00           H  
ATOM     45  HB1 PRO A   2     -12.705  -6.224  66.607  1.00  0.00           H  
ATOM     46  HB2 PRO A   2     -13.306  -5.300  68.085  1.00  0.00           H  
ATOM     47  HG1 PRO A   2     -12.553  -7.384  69.168  1.00  0.00           H  
ATOM     48  HG2 PRO A   2     -11.090  -7.599  68.232  1.00  0.00           H  
ATOM     49  HD1 PRO A   2     -11.718  -5.531  70.232  1.00  0.00           H  
ATOM     50  HD2 PRO A   2     -10.153  -6.464  70.101  1.00  0.00           H  
ATOM     51  N   LYS A   3     -12.257  -3.464  65.700  1.00  0.00           N  
ATOM     52  CA  LYS A   3     -13.015  -2.343  65.240  1.00  0.00           C  
ATOM     53  C   LYS A   3     -14.444  -2.741  65.327  1.00  0.00           C  
ATOM     54  O   LYS A   3     -14.953  -3.708  64.762  1.00  0.00           O  
ATOM     55  CB  LYS A   3     -12.645  -1.907  63.806  1.00  0.00           C  
ATOM     56  CG  LYS A   3     -11.262  -1.265  63.684  1.00  0.00           C  
ATOM     57  CD  LYS A   3     -10.958  -0.753  62.269  1.00  0.00           C  
ATOM     58  CE  LYS A   3     -11.859   0.313  61.658  1.00  0.00           C  
ATOM     59  NZ  LYS A   3     -11.965   1.420  62.626  1.00  0.00           N1+
ATOM     60  HN  LYS A   3     -12.348  -4.178  65.011  1.00  0.00           H  
ATOM     61  HA  LYS A   3     -12.874  -1.478  65.871  1.00  0.00           H  
ATOM     62  HB1 LYS A   3     -13.363  -1.171  63.394  1.00  0.00           H  
ATOM     63  HB2 LYS A   3     -12.518  -2.779  63.128  1.00  0.00           H  
ATOM     64  HG1 LYS A   3     -10.409  -1.951  63.896  1.00  0.00           H  
ATOM     65  HG2 LYS A   3     -11.218  -0.432  64.417  1.00  0.00           H  
ATOM     66  HD1 LYS A   3     -10.944  -1.618  61.573  1.00  0.00           H  
ATOM     67  HD2 LYS A   3      -9.925  -0.331  62.362  1.00  0.00           H  
ATOM     68  HE1 LYS A   3     -12.909  -0.042  61.541  1.00  0.00           H  
ATOM     69  HE2 LYS A   3     -11.439   0.636  60.681  1.00  0.00           H  
ATOM     70  HZ1 LYS A   3     -12.736   2.013  62.262  1.00  0.00           H  
ATOM     71  HZ2 LYS A   3     -11.117   2.006  62.744  1.00  0.00           H  
ATOM     72  HZ3 LYS A   3     -12.274   1.001  63.529  1.00  0.00           H  
ATOM     73  N   ILE A   4     -15.224  -1.938  66.075  1.00  0.00           N  
ATOM     74  CA  ILE A   4     -16.648  -1.866  65.951  1.00  0.00           C  
ATOM     75  C   ILE A   4     -16.985  -1.029  64.757  1.00  0.00           C  
ATOM     76  O   ILE A   4     -16.490   0.092  64.675  1.00  0.00           O  
ATOM     77  CB  ILE A   4     -17.178  -1.439  67.291  1.00  0.00           C  
ATOM     78  CG1 ILE A   4     -17.044  -2.592  68.300  1.00  0.00           C  
ATOM     79  CG2 ILE A   4     -18.640  -0.980  67.138  1.00  0.00           C  
ATOM     80  CD  ILE A   4     -17.385  -2.229  69.746  1.00  0.00           C  
ATOM     81  HN  ILE A   4     -14.823  -1.186  66.588  1.00  0.00           H  
ATOM     82  HA  ILE A   4     -17.003  -2.863  65.746  1.00  0.00           H  
ATOM     83  HB  ILE A   4     -16.528  -0.639  67.714  1.00  0.00           H  
ATOM     84 1HG1 ILE A   4     -15.978  -2.912  68.269  1.00  0.00           H  
ATOM     85 2HG1 ILE A   4     -17.643  -3.444  67.926  1.00  0.00           H  
ATOM     86 1HG2 ILE A   4     -19.134  -0.727  68.105  1.00  0.00           H  
ATOM     87 2HG2 ILE A   4     -19.262  -1.851  66.819  1.00  0.00           H  
ATOM     88 3HG2 ILE A   4     -18.713  -0.153  66.412  1.00  0.00           H  
ATOM     89  HD1 ILE A   4     -16.482  -1.744  70.190  1.00  0.00           H  
ATOM     90  HD2 ILE A   4     -17.691  -3.067  70.411  1.00  0.00           H  
ATOM     91  HD3 ILE A   4     -18.068  -1.362  69.855  1.00  0.00           H  
ATOM     92  N   VAL A   5     -17.729  -1.498  63.741  1.00  0.00           N  
ATOM     93  CA  VAL A   5     -18.173  -0.716  62.632  1.00  0.00           C  
ATOM     94  C   VAL A   5     -19.661  -0.596  62.702  1.00  0.00           C  
ATOM     95  O   VAL A   5     -20.472  -1.502  62.848  1.00  0.00           O  
ATOM     96  CB  VAL A   5     -17.924  -1.371  61.310  1.00  0.00           C  
ATOM     97  CG1 VAL A   5     -18.582  -0.687  60.100  1.00  0.00           C  
ATOM     98  CG2 VAL A   5     -16.440  -1.723  61.098  1.00  0.00           C  
ATOM     99  HN  VAL A   5     -17.835  -2.489  63.702  1.00  0.00           H  
ATOM    100  HA  VAL A   5     -17.676   0.251  62.633  1.00  0.00           H  
ATOM    101  HB  VAL A   5     -18.421  -2.361  61.391  1.00  0.00           H  
ATOM    102 1HG1 VAL A   5     -18.155  -1.009  59.115  1.00  0.00           H  
ATOM    103 2HG1 VAL A   5     -18.399   0.409  60.102  1.00  0.00           H  
ATOM    104 3HG1 VAL A   5     -19.663  -0.916  60.096  1.00  0.00           H  
ATOM    105 1HG2 VAL A   5     -15.979  -0.737  60.869  1.00  0.00           H  
ATOM    106 2HG2 VAL A   5     -16.308  -2.359  60.199  1.00  0.00           H  
ATOM    107 3HG2 VAL A   5     -15.856  -2.149  61.931  1.00  0.00           H  
ATOM    108  N   ASN A   6     -20.163   0.655  62.579  1.00  0.00           N  
ATOM    109  CA  ASN A   6     -21.566   0.862  62.482  1.00  0.00           C  
ATOM    110  C   ASN A   6     -21.937   0.771  61.034  1.00  0.00           C  
ATOM    111  O   ASN A   6     -21.351   1.358  60.130  1.00  0.00           O  
ATOM    112  CB  ASN A   6     -21.925   2.221  63.102  1.00  0.00           C  
ATOM    113  CG  ASN A   6     -21.481   2.290  64.554  1.00  0.00           C  
ATOM    114  ND2 ASN A   6     -21.082   3.493  65.050  1.00  0.00           N  
ATOM    115  OD1 ASN A   6     -21.443   1.298  65.278  1.00  0.00           O  
ATOM    116  HN  ASN A   6     -19.609   1.474  62.415  1.00  0.00           H  
ATOM    117  HA  ASN A   6     -22.129   0.064  62.947  1.00  0.00           H  
ATOM    118  HB1 ASN A   6     -23.021   2.281  63.198  1.00  0.00           H  
ATOM    119  HB2 ASN A   6     -21.507   3.112  62.583  1.00  0.00           H  
ATOM    120 1HD2 ASN A   6     -21.098   4.317  64.480  1.00  0.00           H  
ATOM    121 2HD2 ASN A   6     -20.919   3.719  66.003  1.00  0.00           H  
ATOM    122  N   ILE A   7     -23.089   0.134  60.770  1.00  0.00           N  
ATOM    123  CA  ILE A   7     -23.798   0.225  59.523  1.00  0.00           C  
ATOM    124  C   ILE A   7     -25.156   0.783  59.765  1.00  0.00           C  
ATOM    125  O   ILE A   7     -25.930   0.186  60.508  1.00  0.00           O  
ATOM    126  CB  ILE A   7     -23.944  -1.098  58.840  1.00  0.00           C  
ATOM    127  CG1 ILE A   7     -22.621  -1.710  58.323  1.00  0.00           C  
ATOM    128  CG2 ILE A   7     -24.952  -0.928  57.697  1.00  0.00           C  
ATOM    129  CD  ILE A   7     -21.802  -0.958  57.281  1.00  0.00           C  
ATOM    130  HN  ILE A   7     -23.594  -0.380  61.458  1.00  0.00           H  
ATOM    131  HA  ILE A   7     -23.296   0.934  58.879  1.00  0.00           H  
ATOM    132  HB  ILE A   7     -24.482  -1.732  59.582  1.00  0.00           H  
ATOM    133 1HG1 ILE A   7     -22.817  -2.717  57.901  1.00  0.00           H  
ATOM    134 2HG1 ILE A   7     -21.983  -2.049  59.164  1.00  0.00           H  
ATOM    135 1HG2 ILE A   7     -24.647  -0.101  57.013  1.00  0.00           H  
ATOM    136 2HG2 ILE A   7     -26.007  -0.738  58.000  1.00  0.00           H  
ATOM    137 3HG2 ILE A   7     -24.959  -1.831  57.056  1.00  0.00           H  
ATOM    138  HD1 ILE A   7     -21.038  -1.638  56.866  1.00  0.00           H  
ATOM    139  HD2 ILE A   7     -21.394  -0.029  57.728  1.00  0.00           H  
ATOM    140  HD3 ILE A   7     -22.382  -0.658  56.377  1.00  0.00           H  
ATOM    141  N   GLY A   8     -25.485   1.867  59.044  1.00  0.00           N  
ATOM    142  CA  GLY A   8     -26.734   2.553  59.093  1.00  0.00           C  
ATOM    143  C   GLY A   8     -27.788   1.866  58.288  1.00  0.00           C  
ATOM    144  O   GLY A   8     -27.491   1.200  57.304  1.00  0.00           O  
ATOM    145  HN  GLY A   8     -24.920   2.191  58.284  1.00  0.00           H  
ATOM    146  HA1 GLY A   8     -26.581   3.499  58.596  1.00  0.00           H  
ATOM    147  HA2 GLY A   8     -27.003   2.742  60.123  1.00  0.00           H  
ATOM    148  N   ALA A   9     -29.076   2.142  58.567  1.00  0.00           N  
ATOM    149  CA  ALA A   9     -30.139   1.782  57.685  1.00  0.00           C  
ATOM    150  C   ALA A   9     -31.268   2.715  57.934  1.00  0.00           C  
ATOM    151  O   ALA A   9     -31.271   3.346  58.992  1.00  0.00           O  
ATOM    152  CB  ALA A   9     -30.795   0.404  57.926  1.00  0.00           C  
ATOM    153  HN  ALA A   9     -29.169   2.639  59.433  1.00  0.00           H  
ATOM    154  HA  ALA A   9     -29.865   1.854  56.643  1.00  0.00           H  
ATOM    155  HB1 ALA A   9     -31.752   0.280  57.377  1.00  0.00           H  
ATOM    156  HB2 ALA A   9     -30.918   0.290  59.026  1.00  0.00           H  
ATOM    157  HB3 ALA A   9     -30.051  -0.288  57.504  1.00  0.00           H  
ATOM    158  N   VAL A  10     -32.216   2.927  57.004  1.00  0.00           N  
ATOM    159  CA  VAL A  10     -33.391   3.705  57.250  1.00  0.00           C  
ATOM    160  C   VAL A  10     -34.482   2.703  57.151  1.00  0.00           C  
ATOM    161  O   VAL A  10     -34.603   1.965  56.165  1.00  0.00           O  
ATOM    162  CB  VAL A  10     -33.553   4.653  56.090  1.00  0.00           C  
ATOM    163  CG1 VAL A  10     -34.894   5.407  56.092  1.00  0.00           C  
ATOM    164  CG2 VAL A  10     -32.479   5.748  56.113  1.00  0.00           C  
ATOM    165  HN  VAL A  10     -32.022   2.509  56.111  1.00  0.00           H  
ATOM    166  HA  VAL A  10     -33.453   4.123  58.241  1.00  0.00           H  
ATOM    167  HB  VAL A  10     -33.536   4.159  55.090  1.00  0.00           H  
ATOM    168 1HG1 VAL A  10     -35.132   5.779  57.104  1.00  0.00           H  
ATOM    169 2HG1 VAL A  10     -35.689   4.656  55.861  1.00  0.00           H  
ATOM    170 3HG1 VAL A  10     -34.808   6.206  55.322  1.00  0.00           H  
ATOM    171 1HG2 VAL A  10     -32.655   6.510  55.322  1.00  0.00           H  
ATOM    172 2HG2 VAL A  10     -31.435   5.407  55.955  1.00  0.00           H  
ATOM    173 3HG2 VAL A  10     -32.449   6.187  57.132  1.00  0.00           H  
ATOM    174  N   LEU A  11     -35.292   2.549  58.213  1.00  0.00           N  
ATOM    175  CA  LEU A  11     -36.271   1.516  58.377  1.00  0.00           C  
ATOM    176  C   LEU A  11     -37.582   2.055  58.848  1.00  0.00           C  
ATOM    177  O   LEU A  11     -37.632   2.902  59.752  1.00  0.00           O  
ATOM    178  CB  LEU A  11     -35.854   0.354  59.288  1.00  0.00           C  
ATOM    179  CG  LEU A  11     -34.587  -0.335  58.753  1.00  0.00           C  
ATOM    180  CD1 LEU A  11     -34.120  -1.427  59.723  1.00  0.00           C  
ATOM    181  CD2 LEU A  11     -34.879  -1.045  57.419  1.00  0.00           C  
ATOM    182  HN  LEU A  11     -35.166   3.123  59.021  1.00  0.00           H  
ATOM    183  HA  LEU A  11     -36.508   1.091  57.418  1.00  0.00           H  
ATOM    184  HB1 LEU A  11     -36.643  -0.416  59.471  1.00  0.00           H  
ATOM    185  HB2 LEU A  11     -35.674   0.787  60.293  1.00  0.00           H  
ATOM    186  HG  LEU A  11     -33.729   0.359  58.679  1.00  0.00           H  
ATOM    187 1HD1 LEU A  11     -35.022  -2.007  60.044  1.00  0.00           H  
ATOM    188 2HD1 LEU A  11     -33.629  -0.982  60.615  1.00  0.00           H  
ATOM    189 3HD1 LEU A  11     -33.384  -2.048  59.186  1.00  0.00           H  
ATOM    190 1HD2 LEU A  11     -35.866  -1.543  57.307  1.00  0.00           H  
ATOM    191 2HD2 LEU A  11     -34.008  -1.705  57.264  1.00  0.00           H  
ATOM    192 3HD2 LEU A  11     -34.752  -0.294  56.618  1.00  0.00           H  
ATOM    193  N   SER A  12     -38.693   1.649  58.228  1.00  0.00           N  
ATOM    194  CA  SER A  12     -40.021   2.120  58.484  1.00  0.00           C  
ATOM    195  C   SER A  12     -40.808   1.077  59.204  1.00  0.00           C  
ATOM    196  O   SER A  12     -42.009   1.250  59.352  1.00  0.00           O  
ATOM    197  CB  SER A  12     -40.876   2.522  57.277  1.00  0.00           C  
ATOM    198  OG  SER A  12     -41.046   1.433  56.375  1.00  0.00           O  
ATOM    199  HN  SER A  12     -38.686   1.058  57.428  1.00  0.00           H  
ATOM    200  HA  SER A  12     -39.966   2.980  59.154  1.00  0.00           H  
ATOM    201  HB1 SER A  12     -40.274   3.312  56.788  1.00  0.00           H  
ATOM    202  HB2 SER A  12     -41.875   2.900  57.599  1.00  0.00           H  
ATOM    203  HG1 SER A  12     -40.235   1.335  55.858  1.00  0.00           H  
ATOM    204  N   THR A  13     -40.220  -0.040  59.681  1.00  0.00           N  
ATOM    205  CA  THR A  13     -41.033  -0.866  60.517  1.00  0.00           C  
ATOM    206  C   THR A  13     -40.090  -1.582  61.438  1.00  0.00           C  
ATOM    207  O   THR A  13     -38.969  -1.968  61.115  1.00  0.00           O  
ATOM    208  CB  THR A  13     -41.990  -1.805  59.843  1.00  0.00           C  
ATOM    209  CG2 THR A  13     -41.400  -2.770  58.794  1.00  0.00           C  
ATOM    210  OG1 THR A  13     -42.749  -2.558  60.779  1.00  0.00           O  
ATOM    211  HN  THR A  13     -39.237  -0.166  59.793  1.00  0.00           H  
ATOM    212  HA  THR A  13     -41.480  -0.156  61.189  1.00  0.00           H  
ATOM    213  HB  THR A  13     -42.733  -1.205  59.274  1.00  0.00           H  
ATOM    214  HG1 THR A  13     -43.057  -2.051  61.534  1.00  0.00           H  
ATOM    215 1HG2 THR A  13     -40.920  -3.620  59.340  1.00  0.00           H  
ATOM    216 2HG2 THR A  13     -40.705  -2.279  58.079  1.00  0.00           H  
ATOM    217 3HG2 THR A  13     -42.281  -3.215  58.305  1.00  0.00           H  
ATOM    218  N   ARG A  14     -40.591  -1.836  62.659  1.00  0.00           N  
ATOM    219  CA  ARG A  14     -39.764  -2.375  63.689  1.00  0.00           C  
ATOM    220  C   ARG A  14     -39.327  -3.793  63.540  1.00  0.00           C  
ATOM    221  O   ARG A  14     -38.191  -4.162  63.839  1.00  0.00           O  
ATOM    222  CB  ARG A  14     -40.497  -2.159  65.026  1.00  0.00           C  
ATOM    223  CG  ARG A  14     -40.670  -0.688  65.407  1.00  0.00           C  
ATOM    224  CD  ARG A  14     -39.519   0.298  65.209  1.00  0.00           C  
ATOM    225  NE  ARG A  14     -39.988   1.583  65.786  1.00  0.00           N  
ATOM    226  CZ  ARG A  14     -39.198   2.584  66.279  1.00  0.00           C  
ATOM    227  NH1 ARG A  14     -37.847   2.377  66.170  1.00  0.00           N1+
ATOM    228  NH2 ARG A  14     -39.801   3.698  66.773  1.00  0.00           N  
ATOM    229  HN  ARG A  14     -41.499  -1.533  62.928  1.00  0.00           H  
ATOM    230  HA  ARG A  14     -38.843  -1.798  63.720  1.00  0.00           H  
ATOM    231  HB1 ARG A  14     -40.005  -2.631  65.903  1.00  0.00           H  
ATOM    232  HB2 ARG A  14     -41.506  -2.608  64.933  1.00  0.00           H  
ATOM    233  HG1 ARG A  14     -41.148  -0.582  66.404  1.00  0.00           H  
ATOM    234  HG2 ARG A  14     -41.448  -0.237  64.762  1.00  0.00           H  
ATOM    235  HD1 ARG A  14     -39.260   0.377  64.128  1.00  0.00           H  
ATOM    236  HD2 ARG A  14     -38.611  -0.164  65.650  1.00  0.00           H  
ATOM    237  HE  ARG A  14     -40.989   1.695  65.777  1.00  0.00           H  
ATOM    238 1HH1 ARG A  14     -37.235   3.079  66.534  1.00  0.00           H  
ATOM    239 2HH1 ARG A  14     -37.661   1.756  65.406  1.00  0.00           H  
ATOM    240 1HH2 ARG A  14     -40.653   3.985  66.331  1.00  0.00           H  
ATOM    241 2HH2 ARG A  14     -39.227   4.469  67.035  1.00  0.00           H  
ATOM    242  N   LYS A  15     -40.098  -4.710  62.927  1.00  0.00           N  
ATOM    243  CA  LYS A  15     -39.657  -6.052  62.700  1.00  0.00           C  
ATOM    244  C   LYS A  15     -38.376  -6.172  61.935  1.00  0.00           C  
ATOM    245  O   LYS A  15     -37.467  -6.856  62.384  1.00  0.00           O  
ATOM    246  CB  LYS A  15     -40.668  -6.979  62.001  1.00  0.00           C  
ATOM    247  CG  LYS A  15     -42.017  -7.182  62.709  1.00  0.00           C  
ATOM    248  CD  LYS A  15     -41.912  -7.436  64.212  1.00  0.00           C  
ATOM    249  CE  LYS A  15     -43.164  -7.825  65.006  1.00  0.00           C  
ATOM    250  NZ  LYS A  15     -42.814  -8.244  66.387  1.00  0.00           N1+
ATOM    251  HN  LYS A  15     -41.034  -4.477  62.690  1.00  0.00           H  
ATOM    252  HA  LYS A  15     -39.424  -6.442  63.677  1.00  0.00           H  
ATOM    253  HB1 LYS A  15     -40.278  -8.013  61.936  1.00  0.00           H  
ATOM    254  HB2 LYS A  15     -40.855  -6.752  60.933  1.00  0.00           H  
ATOM    255  HG1 LYS A  15     -42.526  -8.068  62.299  1.00  0.00           H  
ATOM    256  HG2 LYS A  15     -42.676  -6.328  62.473  1.00  0.00           H  
ATOM    257  HD1 LYS A  15     -41.462  -6.523  64.656  1.00  0.00           H  
ATOM    258  HD2 LYS A  15     -41.163  -8.235  64.394  1.00  0.00           H  
ATOM    259  HE1 LYS A  15     -43.751  -8.660  64.569  1.00  0.00           H  
ATOM    260  HE2 LYS A  15     -43.892  -7.015  65.214  1.00  0.00           H  
ATOM    261  HZ1 LYS A  15     -41.868  -7.829  66.519  1.00  0.00           H  
ATOM    262  HZ2 LYS A  15     -42.796  -9.281  66.520  1.00  0.00           H  
ATOM    263  HZ3 LYS A  15     -43.480  -7.742  66.997  1.00  0.00           H  
ATOM    264  N   HSD A  16     -38.241  -5.348  60.886  1.00  0.00           N  
ATOM    265  CA  HSD A  16     -37.010  -5.198  60.164  1.00  0.00           C  
ATOM    266  C   HSD A  16     -35.900  -4.656  60.986  1.00  0.00           C  
ATOM    267  O   HSD A  16     -34.769  -5.101  60.797  1.00  0.00           O  
ATOM    268  CB  HSD A  16     -37.177  -4.179  59.018  1.00  0.00           C  
ATOM    269  CG  HSD A  16     -38.031  -4.813  57.967  1.00  0.00           C  
ATOM    270  CD2 HSD A  16     -38.341  -6.105  57.661  1.00  0.00           C  
ATOM    271  ND1 HSD A  16     -38.761  -4.063  57.081  1.00  0.00           N  
ATOM    272  CE1 HSD A  16     -39.457  -4.915  56.284  1.00  0.00           C  
ATOM    273  NE2 HSD A  16     -39.207  -6.177  56.594  1.00  0.00           N  
ATOM    274  HN  HSD A  16     -38.935  -4.640  60.767  1.00  0.00           H  
ATOM    275  HA  HSD A  16     -36.703  -6.152  59.778  1.00  0.00           H  
ATOM    276  HB1 HSD A  16     -36.186  -3.899  58.613  1.00  0.00           H  
ATOM    277  HB2 HSD A  16     -37.808  -3.312  59.333  1.00  0.00           H  
ATOM    278  HD1 HSD A  16     -38.901  -3.068  57.094  1.00  0.00           H  
ATOM    279  HD2 HSD A  16     -38.089  -7.020  58.184  1.00  0.00           H  
ATOM    280  HE1 HSD A  16     -40.009  -4.549  55.412  1.00  0.00           H  
ATOM    281  N   GLU A  17     -36.151  -3.698  61.900  1.00  0.00           N  
ATOM    282  CA  GLU A  17     -35.146  -3.299  62.835  1.00  0.00           C  
ATOM    283  C   GLU A  17     -34.547  -4.456  63.566  1.00  0.00           C  
ATOM    284  O   GLU A  17     -33.332  -4.575  63.594  1.00  0.00           O  
ATOM    285  CB  GLU A  17     -35.559  -2.126  63.738  1.00  0.00           C  
ATOM    286  CG  GLU A  17     -36.099  -0.834  63.111  1.00  0.00           C  
ATOM    287  CD  GLU A  17     -36.289   0.259  64.140  1.00  0.00           C  
ATOM    288  OE1 GLU A  17     -35.777   0.222  65.291  1.00  0.00           O  
ATOM    289  OE2 GLU A  17     -37.026   1.204  63.723  1.00  0.00           O1-
ATOM    290  HN  GLU A  17     -37.085  -3.367  62.038  1.00  0.00           H  
ATOM    291  HA  GLU A  17     -34.303  -2.924  62.265  1.00  0.00           H  
ATOM    292  HB1 GLU A  17     -34.741  -1.853  64.440  1.00  0.00           H  
ATOM    293  HB2 GLU A  17     -36.281  -2.570  64.442  1.00  0.00           H  
ATOM    294  HG1 GLU A  17     -37.063  -0.889  62.558  1.00  0.00           H  
ATOM    295  HG2 GLU A  17     -35.287  -0.428  62.462  1.00  0.00           H  
ATOM    296  N   GLN A  18     -35.364  -5.364  64.116  1.00  0.00           N  
ATOM    297  CA  GLN A  18     -34.843  -6.523  64.784  1.00  0.00           C  
ATOM    298  C   GLN A  18     -34.149  -7.561  63.973  1.00  0.00           C  
ATOM    299  O   GLN A  18     -33.100  -8.062  64.382  1.00  0.00           O  
ATOM    300  CB  GLN A  18     -36.053  -7.178  65.464  1.00  0.00           C  
ATOM    301  CG  GLN A  18     -36.467  -6.568  66.807  1.00  0.00           C  
ATOM    302  CD  GLN A  18     -35.236  -6.392  67.697  1.00  0.00           C  
ATOM    303  NE2 GLN A  18     -34.856  -7.470  68.423  1.00  0.00           N  
ATOM    304  OE1 GLN A  18     -34.668  -5.308  67.692  1.00  0.00           O  
ATOM    305  HN  GLN A  18     -36.350  -5.200  64.111  1.00  0.00           H  
ATOM    306  HA  GLN A  18     -34.084  -6.246  65.491  1.00  0.00           H  
ATOM    307  HB1 GLN A  18     -35.772  -8.233  65.674  1.00  0.00           H  
ATOM    308  HB2 GLN A  18     -36.986  -7.183  64.863  1.00  0.00           H  
ATOM    309  HG1 GLN A  18     -37.246  -7.086  67.393  1.00  0.00           H  
ATOM    310  HG2 GLN A  18     -37.001  -5.607  66.611  1.00  0.00           H  
ATOM    311 1HE2 GLN A  18     -33.882  -7.446  68.676  1.00  0.00           H  
ATOM    312 2HE2 GLN A  18     -35.548  -8.186  68.522  1.00  0.00           H  
ATOM    313  N   MET A  19     -34.723  -7.785  62.778  1.00  0.00           N  
ATOM    314  CA  MET A  19     -34.240  -8.714  61.798  1.00  0.00           C  
ATOM    315  C   MET A  19     -32.883  -8.333  61.316  1.00  0.00           C  
ATOM    316  O   MET A  19     -32.013  -9.195  61.441  1.00  0.00           O  
ATOM    317  CB  MET A  19     -35.298  -8.839  60.694  1.00  0.00           C  
ATOM    318  CG  MET A  19     -34.987  -9.873  59.619  1.00  0.00           C  
ATOM    319  SD  MET A  19     -33.790  -9.321  58.363  1.00  0.00           S  
ATOM    320  CE  MET A  19     -33.163 -11.007  58.156  1.00  0.00           C  
ATOM    321  HN  MET A  19     -35.563  -7.263  62.649  1.00  0.00           H  
ATOM    322  HA  MET A  19     -34.054  -9.693  62.222  1.00  0.00           H  
ATOM    323  HB1 MET A  19     -35.282  -7.786  60.324  1.00  0.00           H  
ATOM    324  HB2 MET A  19     -36.309  -8.968  61.130  1.00  0.00           H  
ATOM    325  HG1 MET A  19     -35.961 -10.154  59.155  1.00  0.00           H  
ATOM    326  HG2 MET A  19     -34.542 -10.680  60.245  1.00  0.00           H  
ATOM    327  HE1 MET A  19     -32.182 -11.178  57.658  1.00  0.00           H  
ATOM    328  HE2 MET A  19     -33.829 -11.688  57.594  1.00  0.00           H  
ATOM    329  HE3 MET A  19     -33.000 -11.536  59.121  1.00  0.00           H  
ATOM    330  N   PHE A  20     -32.626  -7.038  61.043  1.00  0.00           N  
ATOM    331  CA  PHE A  20     -31.358  -6.399  60.892  1.00  0.00           C  
ATOM    332  C   PHE A  20     -30.394  -6.534  62.026  1.00  0.00           C  
ATOM    333  O   PHE A  20     -29.280  -7.022  61.833  1.00  0.00           O  
ATOM    334  CB  PHE A  20     -31.553  -4.953  60.400  1.00  0.00           C  
ATOM    335  CG  PHE A  20     -30.385  -4.028  60.306  1.00  0.00           C  
ATOM    336  CD1 PHE A  20     -29.412  -4.112  59.338  1.00  0.00           C  
ATOM    337  CD2 PHE A  20     -30.520  -2.843  60.989  1.00  0.00           C  
ATOM    338  CE1 PHE A  20     -28.550  -3.064  59.134  1.00  0.00           C  
ATOM    339  CE2 PHE A  20     -29.724  -1.770  60.669  1.00  0.00           C  
ATOM    340  CZ  PHE A  20     -28.629  -1.892  59.852  1.00  0.00           C  
ATOM    341  HN  PHE A  20     -33.430  -6.461  60.915  1.00  0.00           H  
ATOM    342  HA  PHE A  20     -30.975  -6.946  60.051  1.00  0.00           H  
ATOM    343  HB1 PHE A  20     -32.213  -4.460  61.152  1.00  0.00           H  
ATOM    344  HB2 PHE A  20     -32.162  -5.019  59.478  1.00  0.00           H  
ATOM    345  HD1 PHE A  20     -29.185  -5.061  58.868  1.00  0.00           H  
ATOM    346  HD2 PHE A  20     -31.264  -2.729  61.771  1.00  0.00           H  
ATOM    347  HE1 PHE A  20     -27.779  -3.213  58.393  1.00  0.00           H  
ATOM    348  HE2 PHE A  20     -29.865  -0.866  61.244  1.00  0.00           H  
ATOM    349  HZ  PHE A  20     -27.894  -1.094  59.853  1.00  0.00           H  
ATOM    350  N   ARG A  21     -30.734  -6.274  63.300  1.00  0.00           N  
ATOM    351  CA  ARG A  21     -29.843  -6.571  64.374  1.00  0.00           C  
ATOM    352  C   ARG A  21     -29.346  -7.954  64.629  1.00  0.00           C  
ATOM    353  O   ARG A  21     -28.185  -8.154  65.012  1.00  0.00           O  
ATOM    354  CB  ARG A  21     -30.453  -5.995  65.659  1.00  0.00           C  
ATOM    355  CG  ARG A  21     -30.691  -4.486  65.669  1.00  0.00           C  
ATOM    356  CD  ARG A  21     -31.875  -4.066  66.551  1.00  0.00           C  
ATOM    357  NE  ARG A  21     -32.127  -2.601  66.395  1.00  0.00           N  
ATOM    358  CZ  ARG A  21     -33.289  -2.013  66.787  1.00  0.00           C  
ATOM    359  NH1 ARG A  21     -34.417  -2.648  67.215  1.00  0.00           N1+
ATOM    360  NH2 ARG A  21     -33.499  -0.692  66.528  1.00  0.00           N  
ATOM    361  HN  ARG A  21     -31.640  -5.888  63.470  1.00  0.00           H  
ATOM    362  HA  ARG A  21     -28.993  -5.937  64.175  1.00  0.00           H  
ATOM    363  HB1 ARG A  21     -29.831  -6.221  66.552  1.00  0.00           H  
ATOM    364  HB2 ARG A  21     -31.417  -6.521  65.830  1.00  0.00           H  
ATOM    365  HG1 ARG A  21     -30.897  -4.097  64.650  1.00  0.00           H  
ATOM    366  HG2 ARG A  21     -29.705  -4.027  65.925  1.00  0.00           H  
ATOM    367  HD1 ARG A  21     -31.788  -4.456  67.583  1.00  0.00           H  
ATOM    368  HD2 ARG A  21     -32.764  -4.521  66.073  1.00  0.00           H  
ATOM    369  HE  ARG A  21     -31.477  -2.029  65.889  1.00  0.00           H  
ATOM    370 1HH1 ARG A  21     -34.562  -3.634  67.291  1.00  0.00           H  
ATOM    371 2HH1 ARG A  21     -35.220  -2.060  67.389  1.00  0.00           H  
ATOM    372 1HH2 ARG A  21     -34.416  -0.455  66.188  1.00  0.00           H  
ATOM    373 2HH2 ARG A  21     -32.721  -0.278  66.042  1.00  0.00           H  
ATOM    374  N   GLU A  22     -30.221  -8.974  64.549  1.00  0.00           N  
ATOM    375  CA  GLU A  22     -29.954 -10.365  64.728  1.00  0.00           C  
ATOM    376  C   GLU A  22     -29.347 -10.938  63.503  1.00  0.00           C  
ATOM    377  O   GLU A  22     -28.385 -11.717  63.531  1.00  0.00           O  
ATOM    378  CB  GLU A  22     -31.279 -11.100  65.023  1.00  0.00           C  
ATOM    379  CG  GLU A  22     -31.748 -10.791  66.447  1.00  0.00           C  
ATOM    380  CD  GLU A  22     -33.220 -11.144  66.644  1.00  0.00           C  
ATOM    381  OE1 GLU A  22     -33.727 -10.892  67.764  1.00  0.00           O  
ATOM    382  OE2 GLU A  22     -33.853 -11.727  65.718  1.00  0.00           O1-
ATOM    383  HN  GLU A  22     -31.178  -8.687  64.532  1.00  0.00           H  
ATOM    384  HA  GLU A  22     -29.309 -10.552  65.575  1.00  0.00           H  
ATOM    385  HB1 GLU A  22     -31.122 -12.191  64.895  1.00  0.00           H  
ATOM    386  HB2 GLU A  22     -31.974 -10.679  64.272  1.00  0.00           H  
ATOM    387  HG1 GLU A  22     -31.720  -9.703  66.687  1.00  0.00           H  
ATOM    388  HG2 GLU A  22     -31.161 -11.343  67.209  1.00  0.00           H  
ATOM    389  N   ALA A  23     -29.695 -10.445  62.298  1.00  0.00           N  
ATOM    390  CA  ALA A  23     -28.999 -10.676  61.067  1.00  0.00           C  
ATOM    391  C   ALA A  23     -27.614 -10.143  60.974  1.00  0.00           C  
ATOM    392  O   ALA A  23     -26.746 -10.895  60.524  1.00  0.00           O  
ATOM    393  CB  ALA A  23     -29.843 -10.305  59.841  1.00  0.00           C  
ATOM    394  HN  ALA A  23     -30.455  -9.826  62.142  1.00  0.00           H  
ATOM    395  HA  ALA A  23     -28.894 -11.756  61.034  1.00  0.00           H  
ATOM    396  HB1 ALA A  23     -29.949  -9.200  59.791  1.00  0.00           H  
ATOM    397  HB2 ALA A  23     -30.859 -10.738  59.979  1.00  0.00           H  
ATOM    398  HB3 ALA A  23     -29.333 -10.594  58.895  1.00  0.00           H  
ATOM    399  N   VAL A  24     -27.246  -8.943  61.463  1.00  0.00           N  
ATOM    400  CA  VAL A  24     -25.866  -8.564  61.464  1.00  0.00           C  
ATOM    401  C   VAL A  24     -24.934  -9.272  62.386  1.00  0.00           C  
ATOM    402  O   VAL A  24     -23.797  -9.559  62.012  1.00  0.00           O  
ATOM    403  CB  VAL A  24     -25.849  -7.077  61.662  1.00  0.00           C  
ATOM    404  CG1 VAL A  24     -24.606  -6.341  62.192  1.00  0.00           C  
ATOM    405  CG2 VAL A  24     -26.307  -6.359  60.379  1.00  0.00           C  
ATOM    406  HN  VAL A  24     -27.874  -8.345  61.951  1.00  0.00           H  
ATOM    407  HA  VAL A  24     -25.355  -8.663  60.513  1.00  0.00           H  
ATOM    408  HB  VAL A  24     -26.615  -6.935  62.454  1.00  0.00           H  
ATOM    409 1HG1 VAL A  24     -23.714  -6.649  61.593  1.00  0.00           H  
ATOM    410 2HG1 VAL A  24     -24.278  -6.617  63.220  1.00  0.00           H  
ATOM    411 3HG1 VAL A  24     -24.813  -5.265  62.034  1.00  0.00           H  
ATOM    412 1HG2 VAL A  24     -26.390  -5.322  60.756  1.00  0.00           H  
ATOM    413 2HG2 VAL A  24     -27.313  -6.695  60.034  1.00  0.00           H  
ATOM    414 3HG2 VAL A  24     -25.595  -6.420  59.535  1.00  0.00           H  
ATOM    415  N   ASN A  25     -25.429  -9.606  63.593  1.00  0.00           N  
ATOM    416  CA  ASN A  25     -24.832 -10.443  64.580  1.00  0.00           C  
ATOM    417  C   ASN A  25     -24.542 -11.802  64.057  1.00  0.00           C  
ATOM    418  O   ASN A  25     -23.396 -12.242  64.200  1.00  0.00           O  
ATOM    419  CB  ASN A  25     -25.719 -10.409  65.836  1.00  0.00           C  
ATOM    420  CG  ASN A  25     -25.320 -11.508  66.814  1.00  0.00           C  
ATOM    421  ND2 ASN A  25     -24.114 -11.363  67.447  1.00  0.00           N  
ATOM    422  OD1 ASN A  25     -26.070 -12.472  66.919  1.00  0.00           O  
ATOM    423  HN  ASN A  25     -26.355  -9.290  63.801  1.00  0.00           H  
ATOM    424  HA  ASN A  25     -23.890 -10.052  64.936  1.00  0.00           H  
ATOM    425  HB1 ASN A  25     -26.772 -10.458  65.493  1.00  0.00           H  
ATOM    426  HB2 ASN A  25     -25.673  -9.396  66.273  1.00  0.00           H  
ATOM    427 1HD2 ASN A  25     -23.771 -12.082  68.046  1.00  0.00           H  
ATOM    428 2HD2 ASN A  25     -23.488 -10.682  67.086  1.00  0.00           H  
ATOM    429  N   GLN A  26     -25.480 -12.451  63.338  1.00  0.00           N  
ATOM    430  CA  GLN A  26     -25.214 -13.664  62.635  1.00  0.00           C  
ATOM    431  C   GLN A  26     -24.223 -13.544  61.536  1.00  0.00           C  
ATOM    432  O   GLN A  26     -23.387 -14.448  61.405  1.00  0.00           O  
ATOM    433  CB  GLN A  26     -26.510 -14.114  61.945  1.00  0.00           C  
ATOM    434  CG  GLN A  26     -26.432 -15.266  60.953  1.00  0.00           C  
ATOM    435  CD  GLN A  26     -25.855 -16.595  61.428  1.00  0.00           C  
ATOM    436  NE2 GLN A  26     -26.493 -17.282  62.416  1.00  0.00           N  
ATOM    437  OE1 GLN A  26     -24.749 -16.940  61.002  1.00  0.00           O  
ATOM    438  HN  GLN A  26     -26.413 -12.140  63.195  1.00  0.00           H  
ATOM    439  HA  GLN A  26     -24.827 -14.358  63.379  1.00  0.00           H  
ATOM    440  HB1 GLN A  26     -27.034 -13.242  61.483  1.00  0.00           H  
ATOM    441  HB2 GLN A  26     -27.214 -14.387  62.765  1.00  0.00           H  
ATOM    442  HG1 GLN A  26     -25.914 -14.981  60.010  1.00  0.00           H  
ATOM    443  HG2 GLN A  26     -27.468 -15.426  60.577  1.00  0.00           H  
ATOM    444 1HE2 GLN A  26     -26.059 -18.162  62.606  1.00  0.00           H  
ATOM    445 2HE2 GLN A  26     -27.310 -16.806  62.732  1.00  0.00           H  
ATOM    446  N   ALA A  27     -24.139 -12.397  60.849  1.00  0.00           N  
ATOM    447  CA  ALA A  27     -23.247 -12.197  59.744  1.00  0.00           C  
ATOM    448  C   ALA A  27     -21.854 -12.043  60.246  1.00  0.00           C  
ATOM    449  O   ALA A  27     -20.878 -12.347  59.577  1.00  0.00           O  
ATOM    450  CB  ALA A  27     -23.712 -11.027  58.867  1.00  0.00           C  
ATOM    451  HN  ALA A  27     -24.931 -11.807  61.031  1.00  0.00           H  
ATOM    452  HA  ALA A  27     -23.305 -13.120  59.180  1.00  0.00           H  
ATOM    453  HB1 ALA A  27     -23.686 -10.076  59.442  1.00  0.00           H  
ATOM    454  HB2 ALA A  27     -24.709 -11.238  58.431  1.00  0.00           H  
ATOM    455  HB3 ALA A  27     -22.978 -10.984  58.033  1.00  0.00           H  
ATOM    456  N   ASN A  28     -21.648 -11.443  61.436  1.00  0.00           N  
ATOM    457  CA  ASN A  28     -20.348 -11.215  61.972  1.00  0.00           C  
ATOM    458  C   ASN A  28     -19.679 -12.405  62.577  1.00  0.00           C  
ATOM    459  O   ASN A  28     -18.503 -12.732  62.435  1.00  0.00           O  
ATOM    460  CB  ASN A  28     -20.552 -10.129  63.053  1.00  0.00           C  
ATOM    461  CG  ASN A  28     -19.373  -9.592  63.847  1.00  0.00           C  
ATOM    462  ND2 ASN A  28     -18.092  -9.894  63.491  1.00  0.00           N  
ATOM    463  OD1 ASN A  28     -19.541  -8.892  64.845  1.00  0.00           O  
ATOM    464  HN  ASN A  28     -22.513 -11.070  61.785  1.00  0.00           H  
ATOM    465  HA  ASN A  28     -19.718 -10.899  61.156  1.00  0.00           H  
ATOM    466  HB1 ASN A  28     -21.371 -10.402  63.743  1.00  0.00           H  
ATOM    467  HB2 ASN A  28     -21.022  -9.300  62.487  1.00  0.00           H  
ATOM    468 1HD2 ASN A  28     -17.340  -9.287  63.758  1.00  0.00           H  
ATOM    469 2HD2 ASN A  28     -18.010 -10.564  62.751  1.00  0.00           H  
ATOM    470  N   LYS A  29     -20.503 -13.257  63.204  1.00  0.00           N  
ATOM    471  CA  LYS A  29     -20.097 -14.557  63.613  1.00  0.00           C  
ATOM    472  C   LYS A  29     -19.905 -15.488  62.460  1.00  0.00           C  
ATOM    473  O   LYS A  29     -19.034 -16.356  62.504  1.00  0.00           O  
ATOM    474  CB  LYS A  29     -21.180 -15.016  64.607  1.00  0.00           C  
ATOM    475  CG  LYS A  29     -21.351 -14.243  65.912  1.00  0.00           C  
ATOM    476  CD  LYS A  29     -20.066 -13.909  66.683  1.00  0.00           C  
ATOM    477  CE  LYS A  29     -19.085 -15.024  67.059  1.00  0.00           C  
ATOM    478  NZ  LYS A  29     -19.703 -15.813  68.144  1.00  0.00           N1+
ATOM    479  HN  LYS A  29     -21.475 -13.011  63.201  1.00  0.00           H  
ATOM    480  HA  LYS A  29     -19.080 -14.520  63.991  1.00  0.00           H  
ATOM    481  HB1 LYS A  29     -20.909 -16.072  64.818  1.00  0.00           H  
ATOM    482  HB2 LYS A  29     -22.078 -15.053  63.935  1.00  0.00           H  
ATOM    483  HG1 LYS A  29     -22.001 -14.908  66.527  1.00  0.00           H  
ATOM    484  HG2 LYS A  29     -22.002 -13.350  65.784  1.00  0.00           H  
ATOM    485  HD1 LYS A  29     -20.507 -13.367  67.540  1.00  0.00           H  
ATOM    486  HD2 LYS A  29     -19.562 -13.070  66.170  1.00  0.00           H  
ATOM    487  HE1 LYS A  29     -18.125 -14.554  67.367  1.00  0.00           H  
ATOM    488  HE2 LYS A  29     -18.902 -15.655  66.164  1.00  0.00           H  
ATOM    489  HZ1 LYS A  29     -20.366 -16.484  67.712  1.00  0.00           H  
ATOM    490  HZ2 LYS A  29     -20.098 -15.175  68.858  1.00  0.00           H  
ATOM    491  HZ3 LYS A  29     -18.938 -16.359  68.596  1.00  0.00           H  
ATOM    492  N   ARG A  30     -20.592 -15.296  61.324  1.00  0.00           N  
ATOM    493  CA  ARG A  30     -20.360 -16.044  60.132  1.00  0.00           C  
ATOM    494  C   ARG A  30     -19.145 -15.657  59.362  1.00  0.00           C  
ATOM    495  O   ARG A  30     -18.471 -16.553  58.863  1.00  0.00           O  
ATOM    496  CB  ARG A  30     -21.528 -15.786  59.170  1.00  0.00           C  
ATOM    497  CG  ARG A  30     -21.457 -16.443  57.784  1.00  0.00           C  
ATOM    498  CD  ARG A  30     -22.755 -16.216  56.999  1.00  0.00           C  
ATOM    499  NE  ARG A  30     -22.899 -14.771  56.693  1.00  0.00           N  
ATOM    500  CZ  ARG A  30     -24.079 -14.086  56.635  1.00  0.00           C  
ATOM    501  NH1 ARG A  30     -25.282 -14.632  57.003  1.00  0.00           N1+
ATOM    502  NH2 ARG A  30     -23.915 -12.827  56.132  1.00  0.00           N  
ATOM    503  HN  ARG A  30     -21.396 -14.706  61.387  1.00  0.00           H  
ATOM    504  HA  ARG A  30     -20.182 -17.061  60.450  1.00  0.00           H  
ATOM    505  HB1 ARG A  30     -21.646 -14.720  58.882  1.00  0.00           H  
ATOM    506  HB2 ARG A  30     -22.416 -16.115  59.740  1.00  0.00           H  
ATOM    507  HG1 ARG A  30     -21.292 -17.543  57.818  1.00  0.00           H  
ATOM    508  HG2 ARG A  30     -20.584 -15.937  57.322  1.00  0.00           H  
ATOM    509  HD1 ARG A  30     -23.601 -16.661  57.575  1.00  0.00           H  
ATOM    510  HD2 ARG A  30     -22.702 -16.870  56.100  1.00  0.00           H  
ATOM    511  HE  ARG A  30     -22.115 -14.183  56.505  1.00  0.00           H  
ATOM    512 1HH1 ARG A  30     -26.119 -14.087  56.912  1.00  0.00           H  
ATOM    513 2HH1 ARG A  30     -25.318 -15.595  57.258  1.00  0.00           H  
ATOM    514 1HH2 ARG A  30     -23.119 -12.587  55.578  1.00  0.00           H  
ATOM    515 2HH2 ARG A  30     -24.764 -12.316  56.004  1.00  0.00           H  
ATOM    516  N   HSD A  31     -18.858 -14.337  59.396  1.00  0.00           N  
ATOM    517  CA  HSD A  31     -17.700 -13.963  58.653  1.00  0.00           C  
ATOM    518  C   HSD A  31     -16.408 -13.853  59.391  1.00  0.00           C  
ATOM    519  O   HSD A  31     -15.326 -13.613  58.858  1.00  0.00           O  
ATOM    520  CB  HSD A  31     -18.009 -12.624  57.959  1.00  0.00           C  
ATOM    521  CG  HSD A  31     -19.084 -12.794  56.932  1.00  0.00           C  
ATOM    522  CD2 HSD A  31     -20.313 -12.210  56.806  1.00  0.00           C  
ATOM    523  ND1 HSD A  31     -18.891 -13.524  55.772  1.00  0.00           N  
ATOM    524  CE1 HSD A  31     -19.984 -13.337  54.980  1.00  0.00           C  
ATOM    525  NE2 HSD A  31     -20.865 -12.573  55.601  1.00  0.00           N  
ATOM    526  HN  HSD A  31     -19.553 -13.715  59.748  1.00  0.00           H  
ATOM    527  HA  HSD A  31     -17.452 -14.698  57.902  1.00  0.00           H  
ATOM    528  HB1 HSD A  31     -17.084 -12.222  57.510  1.00  0.00           H  
ATOM    529  HB2 HSD A  31     -18.299 -11.862  58.712  1.00  0.00           H  
ATOM    530  HD1 HSD A  31     -18.078 -14.039  55.480  1.00  0.00           H  
ATOM    531  HD2 HSD A  31     -20.738 -11.358  57.323  1.00  0.00           H  
ATOM    532  HE1 HSD A  31     -20.142 -13.776  53.993  1.00  0.00           H  
ATOM    533  N   GLY A  32     -16.488 -14.057  60.716  1.00  0.00           N  
ATOM    534  CA  GLY A  32     -15.409 -14.144  61.653  1.00  0.00           C  
ATOM    535  C   GLY A  32     -15.149 -12.920  62.474  1.00  0.00           C  
ATOM    536  O   GLY A  32     -14.856 -11.839  61.983  1.00  0.00           O  
ATOM    537  HN  GLY A  32     -17.400 -13.987  61.116  1.00  0.00           H  
ATOM    538  HA1 GLY A  32     -14.603 -14.375  60.976  1.00  0.00           H  
ATOM    539  HA2 GLY A  32     -15.719 -14.943  62.315  1.00  0.00           H  
ATOM    540  N   SER A  33     -15.322 -13.105  63.788  1.00  0.00           N  
ATOM    541  CA  SER A  33     -15.261 -12.061  64.765  1.00  0.00           C  
ATOM    542  C   SER A  33     -13.963 -11.941  65.471  1.00  0.00           C  
ATOM    543  O   SER A  33     -13.953 -11.475  66.611  1.00  0.00           O  
ATOM    544  CB  SER A  33     -16.365 -12.193  65.835  1.00  0.00           C  
ATOM    545  OG  SER A  33     -16.152 -13.343  66.644  1.00  0.00           O  
ATOM    546  HN  SER A  33     -15.481 -14.009  64.171  1.00  0.00           H  
ATOM    547  HA  SER A  33     -15.405 -11.126  64.228  1.00  0.00           H  
ATOM    548  HB1 SER A  33     -17.378 -12.266  65.379  1.00  0.00           H  
ATOM    549  HB2 SER A  33     -16.412 -11.277  66.450  1.00  0.00           H  
ATOM    550  HG1 SER A  33     -15.918 -14.057  66.064  1.00  0.00           H  
ATOM    551  N   TRP A  34     -12.849 -12.426  64.904  1.00  0.00           N  
ATOM    552  CA  TRP A  34     -11.547 -12.197  65.460  1.00  0.00           C  
ATOM    553  C   TRP A  34     -11.070 -10.796  65.639  1.00  0.00           C  
ATOM    554  O   TRP A  34     -10.253 -10.443  66.485  1.00  0.00           O  
ATOM    555  CB  TRP A  34     -10.540 -13.115  64.758  1.00  0.00           C  
ATOM    556  CG  TRP A  34     -10.551 -13.092  63.275  1.00  0.00           C  
ATOM    557  CD1 TRP A  34      -9.704 -12.350  62.493  1.00  0.00           C  
ATOM    558  CD2 TRP A  34     -11.201 -14.053  62.441  1.00  0.00           C  
ATOM    559  CE2 TRP A  34     -10.888 -13.713  61.141  1.00  0.00           C  
ATOM    560  CE3 TRP A  34     -12.044 -15.111  62.623  1.00  0.00           C  
ATOM    561  NE1 TRP A  34      -9.932 -12.728  61.195  1.00  0.00           N  
ATOM    562  CZ2 TRP A  34     -11.355 -14.344  60.030  1.00  0.00           C  
ATOM    563  CZ3 TRP A  34     -12.469 -15.778  61.501  1.00  0.00           C  
ATOM    564  CH2 TRP A  34     -12.263 -15.368  60.206  1.00  0.00           C  
ATOM    565  HN  TRP A  34     -12.771 -12.885  64.026  1.00  0.00           H  
ATOM    566  HA  TRP A  34     -11.588 -12.519  66.489  1.00  0.00           H  
ATOM    567  HB1 TRP A  34     -10.665 -14.186  65.030  1.00  0.00           H  
ATOM    568  HB2 TRP A  34      -9.542 -12.768  65.122  1.00  0.00           H  
ATOM    569  HD1 TRP A  34      -8.880 -11.722  62.801  1.00  0.00           H  
ATOM    570  HE1 TRP A  34      -9.376 -12.537  60.428  1.00  0.00           H  
ATOM    571  HE3 TRP A  34     -12.374 -15.425  63.600  1.00  0.00           H  
ATOM    572  HZ2 TRP A  34     -11.014 -14.202  59.016  1.00  0.00           H  
ATOM    573  HZ3 TRP A  34     -13.203 -16.568  61.610  1.00  0.00           H  
ATOM    574  HH2 TRP A  34     -12.579 -15.858  59.300  1.00  0.00           H  
ATOM    575  N   LYS A  35     -11.491  -9.809  64.824  1.00  0.00           N  
ATOM    576  CA  LYS A  35     -10.949  -8.496  64.963  1.00  0.00           C  
ATOM    577  C   LYS A  35     -11.803  -7.482  64.270  1.00  0.00           C  
ATOM    578  O   LYS A  35     -11.552  -6.280  64.247  1.00  0.00           O  
ATOM    579  CB  LYS A  35      -9.592  -8.404  64.234  1.00  0.00           C  
ATOM    580  CG  LYS A  35      -9.699  -8.584  62.727  1.00  0.00           C  
ATOM    581  CD  LYS A  35      -8.370  -8.837  62.008  1.00  0.00           C  
ATOM    582  CE  LYS A  35      -8.542  -8.863  60.495  1.00  0.00           C  
ATOM    583  NZ  LYS A  35      -7.285  -9.192  59.800  1.00  0.00           N1+
ATOM    584  HN  LYS A  35     -12.012 -10.129  64.035  1.00  0.00           H  
ATOM    585  HA  LYS A  35     -10.835  -8.199  65.986  1.00  0.00           H  
ATOM    586  HB1 LYS A  35      -9.014  -9.243  64.668  1.00  0.00           H  
ATOM    587  HB2 LYS A  35      -9.157  -7.414  64.512  1.00  0.00           H  
ATOM    588  HG1 LYS A  35     -10.288  -7.769  62.265  1.00  0.00           H  
ATOM    589  HG2 LYS A  35     -10.335  -9.487  62.532  1.00  0.00           H  
ATOM    590  HD1 LYS A  35      -7.827  -9.675  62.496  1.00  0.00           H  
ATOM    591  HD2 LYS A  35      -7.700  -7.970  62.212  1.00  0.00           H  
ATOM    592  HE1 LYS A  35      -9.061  -7.955  60.109  1.00  0.00           H  
ATOM    593  HE2 LYS A  35      -9.221  -9.730  60.302  1.00  0.00           H  
ATOM    594  HZ1 LYS A  35      -6.831 -10.046  60.187  1.00  0.00           H  
ATOM    595  HZ2 LYS A  35      -6.612  -8.405  59.869  1.00  0.00           H  
ATOM    596  HZ3 LYS A  35      -7.377  -9.474  58.804  1.00  0.00           H  
ATOM    597  N   ILE A  36     -12.951  -7.983  63.792  1.00  0.00           N  
ATOM    598  CA  ILE A  36     -14.000  -7.146  63.295  1.00  0.00           C  
ATOM    599  C   ILE A  36     -15.251  -7.520  64.017  1.00  0.00           C  
ATOM    600  O   ILE A  36     -15.623  -8.684  64.170  1.00  0.00           O  
ATOM    601  CB  ILE A  36     -14.187  -7.391  61.831  1.00  0.00           C  
ATOM    602  CG1 ILE A  36     -13.001  -6.858  61.022  1.00  0.00           C  
ATOM    603  CG2 ILE A  36     -15.551  -6.888  61.322  1.00  0.00           C  
ATOM    604  CD  ILE A  36     -12.248  -7.948  60.249  1.00  0.00           C  
ATOM    605  HN  ILE A  36     -13.147  -8.958  63.680  1.00  0.00           H  
ATOM    606  HA  ILE A  36     -13.816  -6.099  63.452  1.00  0.00           H  
ATOM    607  HB  ILE A  36     -14.218  -8.485  61.652  1.00  0.00           H  
ATOM    608 1HG1 ILE A  36     -12.298  -6.326  61.704  1.00  0.00           H  
ATOM    609 2HG1 ILE A  36     -13.409  -6.136  60.288  1.00  0.00           H  
ATOM    610 1HG2 ILE A  36     -15.541  -6.877  60.211  1.00  0.00           H  
ATOM    611 2HG2 ILE A  36     -15.732  -5.844  61.648  1.00  0.00           H  
ATOM    612 3HG2 ILE A  36     -16.363  -7.580  61.633  1.00  0.00           H  
ATOM    613  HD1 ILE A  36     -12.923  -8.630  59.688  1.00  0.00           H  
ATOM    614  HD2 ILE A  36     -11.478  -8.559  60.776  1.00  0.00           H  
ATOM    615  HD3 ILE A  36     -11.653  -7.432  59.461  1.00  0.00           H  
ATOM    616  N   GLN A  37     -15.919  -6.461  64.521  1.00  0.00           N  
ATOM    617  CA  GLN A  37     -17.191  -6.602  65.156  1.00  0.00           C  
ATOM    618  C   GLN A  37     -18.141  -5.744  64.384  1.00  0.00           C  
ATOM    619  O   GLN A  37     -17.917  -4.547  64.192  1.00  0.00           O  
ATOM    620  CB  GLN A  37     -17.292  -6.172  66.633  1.00  0.00           C  
ATOM    621  CG  GLN A  37     -18.694  -6.247  67.245  1.00  0.00           C  
ATOM    622  CD  GLN A  37     -18.586  -6.177  68.761  1.00  0.00           C  
ATOM    623  NE2 GLN A  37     -19.763  -6.337  69.417  1.00  0.00           N  
ATOM    624  OE1 GLN A  37     -17.524  -5.870  69.314  1.00  0.00           O  
ATOM    625  HN  GLN A  37     -15.609  -5.511  64.553  1.00  0.00           H  
ATOM    626  HA  GLN A  37     -17.625  -7.591  65.170  1.00  0.00           H  
ATOM    627  HB1 GLN A  37     -16.978  -5.113  66.786  1.00  0.00           H  
ATOM    628  HB2 GLN A  37     -16.570  -6.851  67.130  1.00  0.00           H  
ATOM    629  HG1 GLN A  37     -19.054  -7.244  66.899  1.00  0.00           H  
ATOM    630  HG2 GLN A  37     -19.395  -5.452  66.937  1.00  0.00           H  
ATOM    631 1HE2 GLN A  37     -19.778  -6.206  70.406  1.00  0.00           H  
ATOM    632 2HE2 GLN A  37     -20.650  -6.426  68.980  1.00  0.00           H  
ATOM    633  N   LEU A  38     -19.291  -6.272  63.949  1.00  0.00           N  
ATOM    634  CA  LEU A  38     -20.293  -5.472  63.298  1.00  0.00           C  
ATOM    635  C   LEU A  38     -21.291  -4.974  64.296  1.00  0.00           C  
ATOM    636  O   LEU A  38     -21.547  -5.611  65.312  1.00  0.00           O  
ATOM    637  CB  LEU A  38     -20.928  -6.281  62.169  1.00  0.00           C  
ATOM    638  CG  LEU A  38     -19.957  -6.729  61.059  1.00  0.00           C  
ATOM    639  CD1 LEU A  38     -20.813  -7.261  59.888  1.00  0.00           C  
ATOM    640  CD2 LEU A  38     -19.063  -5.647  60.436  1.00  0.00           C  
ATOM    641  HN  LEU A  38     -19.386  -7.254  64.019  1.00  0.00           H  
ATOM    642  HA  LEU A  38     -19.860  -4.608  62.810  1.00  0.00           H  
ATOM    643  HB1 LEU A  38     -21.605  -5.602  61.616  1.00  0.00           H  
ATOM    644  HB2 LEU A  38     -21.561  -7.136  62.505  1.00  0.00           H  
ATOM    645  HG  LEU A  38     -19.236  -7.451  61.509  1.00  0.00           H  
ATOM    646 1HD1 LEU A  38     -21.626  -6.588  59.572  1.00  0.00           H  
ATOM    647 2HD1 LEU A  38     -21.352  -8.217  60.082  1.00  0.00           H  
ATOM    648 3HD1 LEU A  38     -20.149  -7.489  59.023  1.00  0.00           H  
ATOM    649 1HD2 LEU A  38     -18.452  -5.254  61.279  1.00  0.00           H  
ATOM    650 2HD2 LEU A  38     -19.751  -4.877  60.048  1.00  0.00           H  
ATOM    651 3HD2 LEU A  38     -18.320  -5.952  59.670  1.00  0.00           H  
ATOM    652  N   ASN A  39     -21.816  -3.778  63.999  1.00  0.00           N  
ATOM    653  CA  ASN A  39     -22.936  -3.148  64.635  1.00  0.00           C  
ATOM    654  C   ASN A  39     -23.963  -2.654  63.679  1.00  0.00           C  
ATOM    655  O   ASN A  39     -23.715  -2.113  62.601  1.00  0.00           O  
ATOM    656  CB  ASN A  39     -22.426  -2.015  65.539  1.00  0.00           C  
ATOM    657  CG  ASN A  39     -23.397  -1.442  66.568  1.00  0.00           C  
ATOM    658  ND2 ASN A  39     -23.244  -0.116  66.857  1.00  0.00           N  
ATOM    659  OD1 ASN A  39     -24.211  -2.168  67.113  1.00  0.00           O  
ATOM    660  HN  ASN A  39     -21.355  -3.218  63.321  1.00  0.00           H  
ATOM    661  HA  ASN A  39     -23.504  -3.857  65.224  1.00  0.00           H  
ATOM    662  HB1 ASN A  39     -22.075  -1.168  64.919  1.00  0.00           H  
ATOM    663  HB2 ASN A  39     -21.553  -2.316  66.161  1.00  0.00           H  
ATOM    664 1HD2 ASN A  39     -23.673   0.185  67.712  1.00  0.00           H  
ATOM    665 2HD2 ASN A  39     -22.635   0.515  66.390  1.00  0.00           H  
ATOM    666  N   ALA A  40     -25.241  -2.771  64.090  1.00  0.00           N  
ATOM    667  CA  ALA A  40     -26.356  -2.333  63.310  1.00  0.00           C  
ATOM    668  C   ALA A  40     -26.894  -1.066  63.885  1.00  0.00           C  
ATOM    669  O   ALA A  40     -26.980  -0.986  65.107  1.00  0.00           O  
ATOM    670  CB  ALA A  40     -27.431  -3.426  63.185  1.00  0.00           C  
ATOM    671  HN  ALA A  40     -25.457  -3.404  64.830  1.00  0.00           H  
ATOM    672  HA  ALA A  40     -26.019  -2.131  62.301  1.00  0.00           H  
ATOM    673  HB1 ALA A  40     -27.131  -4.448  62.856  1.00  0.00           H  
ATOM    674  HB2 ALA A  40     -28.250  -3.092  62.525  1.00  0.00           H  
ATOM    675  HB3 ALA A  40     -27.872  -3.609  64.183  1.00  0.00           H  
ATOM    676  N   THR A  41     -27.379  -0.048  63.154  1.00  0.00           N  
ATOM    677  CA  THR A  41     -27.922   1.112  63.779  1.00  0.00           C  
ATOM    678  C   THR A  41     -28.859   1.661  62.770  1.00  0.00           C  
ATOM    679  O   THR A  41     -28.785   1.331  61.589  1.00  0.00           O  
ATOM    680  CB  THR A  41     -26.901   2.078  64.312  1.00  0.00           C  
ATOM    681  CG2 THR A  41     -26.089   2.616  63.127  1.00  0.00           C  
ATOM    682  OG1 THR A  41     -27.399   3.236  64.983  1.00  0.00           O  
ATOM    683  HN  THR A  41     -27.372  -0.189  62.167  1.00  0.00           H  
ATOM    684  HA  THR A  41     -28.576   0.823  64.585  1.00  0.00           H  
ATOM    685  HB  THR A  41     -26.195   1.594  65.017  1.00  0.00           H  
ATOM    686  HG1 THR A  41     -26.606   3.730  65.165  1.00  0.00           H  
ATOM    687 1HG2 THR A  41     -25.181   3.145  63.476  1.00  0.00           H  
ATOM    688 2HG2 THR A  41     -26.623   3.180  62.318  1.00  0.00           H  
ATOM    689 3HG2 THR A  41     -25.714   1.764  62.524  1.00  0.00           H  
ATOM    690  N   SER A  42     -29.914   2.365  63.222  1.00  0.00           N  
ATOM    691  CA  SER A  42     -30.905   2.618  62.222  1.00  0.00           C  
ATOM    692  C   SER A  42     -31.670   3.830  62.613  1.00  0.00           C  
ATOM    693  O   SER A  42     -31.889   4.185  63.776  1.00  0.00           O  
ATOM    694  CB  SER A  42     -31.964   1.552  61.892  1.00  0.00           C  
ATOM    695  OG  SER A  42     -32.634   1.065  63.039  1.00  0.00           O  
ATOM    696  HN  SER A  42     -30.113   2.576  64.172  1.00  0.00           H  
ATOM    697  HA  SER A  42     -30.458   2.917  61.285  1.00  0.00           H  
ATOM    698  HB1 SER A  42     -31.516   0.673  61.375  1.00  0.00           H  
ATOM    699  HB2 SER A  42     -32.820   1.875  61.256  1.00  0.00           H  
ATOM    700  HG1 SER A  42     -33.497   1.497  63.080  1.00  0.00           H  
ATOM    701  N   VAL A  43     -32.207   4.519  61.592  1.00  0.00           N  
ATOM    702  CA  VAL A  43     -33.078   5.634  61.759  1.00  0.00           C  
ATOM    703  C   VAL A  43     -34.385   5.210  61.180  1.00  0.00           C  
ATOM    704  O   VAL A  43     -34.443   4.527  60.163  1.00  0.00           O  
ATOM    705  CB  VAL A  43     -32.711   6.944  61.120  1.00  0.00           C  
ATOM    706  CG1 VAL A  43     -31.455   7.490  61.806  1.00  0.00           C  
ATOM    707  CG2 VAL A  43     -32.672   6.807  59.595  1.00  0.00           C  
ATOM    708  HN  VAL A  43     -31.963   4.284  60.659  1.00  0.00           H  
ATOM    709  HA  VAL A  43     -33.282   5.801  62.815  1.00  0.00           H  
ATOM    710  HB  VAL A  43     -33.442   7.711  61.454  1.00  0.00           H  
ATOM    711 1HG1 VAL A  43     -31.643   7.730  62.874  1.00  0.00           H  
ATOM    712 2HG1 VAL A  43     -31.143   8.409  61.265  1.00  0.00           H  
ATOM    713 3HG1 VAL A  43     -30.584   6.794  61.704  1.00  0.00           H  
ATOM    714 1HG2 VAL A  43     -32.264   5.802  59.354  1.00  0.00           H  
ATOM    715 2HG2 VAL A  43     -32.080   7.617  59.125  1.00  0.00           H  
ATOM    716 3HG2 VAL A  43     -33.667   6.935  59.100  1.00  0.00           H  
ATOM    717  N   THR A  44     -35.443   5.726  61.819  1.00  0.00           N  
ATOM    718  CA  THR A  44     -36.789   5.697  61.312  1.00  0.00           C  
ATOM    719  C   THR A  44     -36.925   6.491  60.071  1.00  0.00           C  
ATOM    720  O   THR A  44     -36.140   7.393  59.776  1.00  0.00           O  
ATOM    721  CB  THR A  44     -37.759   6.170  62.350  1.00  0.00           C  
ATOM    722  CG2 THR A  44     -37.979   5.076  63.410  1.00  0.00           C  
ATOM    723  OG1 THR A  44     -37.216   7.309  63.008  1.00  0.00           O  
ATOM    724  HN  THR A  44     -35.301   6.378  62.558  1.00  0.00           H  
ATOM    725  HA  THR A  44     -37.049   4.656  61.202  1.00  0.00           H  
ATOM    726  HB  THR A  44     -38.748   6.392  61.897  1.00  0.00           H  
ATOM    727  HG1 THR A  44     -37.106   8.031  62.393  1.00  0.00           H  
ATOM    728 1HG2 THR A  44     -37.054   4.678  63.873  1.00  0.00           H  
ATOM    729 2HG2 THR A  44     -38.327   4.157  62.875  1.00  0.00           H  
ATOM    730 3HG2 THR A  44     -38.607   5.359  64.277  1.00  0.00           H  
ATOM    731  N   HSD A  45     -37.913   6.209  59.195  1.00  0.00           N  
ATOM    732  CA  HSD A  45     -38.070   6.910  57.964  1.00  0.00           C  
ATOM    733  C   HSD A  45     -38.928   8.125  57.970  1.00  0.00           C  
ATOM    734  O   HSD A  45     -40.020   8.148  58.532  1.00  0.00           O  
ATOM    735  CB  HSD A  45     -38.519   5.959  56.847  1.00  0.00           C  
ATOM    736  CG  HSD A  45     -38.888   6.530  55.506  1.00  0.00           C  
ATOM    737  CD2 HSD A  45     -38.264   6.666  54.302  1.00  0.00           C  
ATOM    738  ND1 HSD A  45     -40.178   6.965  55.338  1.00  0.00           N  
ATOM    739  CE1 HSD A  45     -40.266   7.376  54.042  1.00  0.00           C  
ATOM    740  NE2 HSD A  45     -39.140   7.187  53.369  1.00  0.00           N  
ATOM    741  HN  HSD A  45     -38.665   5.633  59.510  1.00  0.00           H  
ATOM    742  HA  HSD A  45     -37.098   7.254  57.625  1.00  0.00           H  
ATOM    743  HB1 HSD A  45     -39.445   5.481  57.222  1.00  0.00           H  
ATOM    744  HB2 HSD A  45     -37.812   5.111  56.694  1.00  0.00           H  
ATOM    745  HD1 HSD A  45     -40.900   6.821  56.018  1.00  0.00           H  
ATOM    746  HD2 HSD A  45     -37.328   6.269  53.938  1.00  0.00           H  
ATOM    747  HE1 HSD A  45     -41.210   7.770  53.672  1.00  0.00           H  
ATOM    748  N   LYS A  46     -38.381   9.238  57.430  1.00  0.00           N  
ATOM    749  CA  LYS A  46     -38.990  10.531  57.466  1.00  0.00           C  
ATOM    750  C   LYS A  46     -39.725  10.626  56.171  1.00  0.00           C  
ATOM    751  O   LYS A  46     -39.099  10.481  55.121  1.00  0.00           O  
ATOM    752  CB  LYS A  46     -37.882  11.596  57.589  1.00  0.00           C  
ATOM    753  CG  LYS A  46     -36.995  11.532  58.826  1.00  0.00           C  
ATOM    754  CD  LYS A  46     -37.891  11.643  60.057  1.00  0.00           C  
ATOM    755  CE  LYS A  46     -37.383  12.635  61.104  1.00  0.00           C  
ATOM    756  NZ  LYS A  46     -38.466  13.010  62.049  1.00  0.00           N1+
ATOM    757  HN  LYS A  46     -37.427   9.181  57.147  1.00  0.00           H  
ATOM    758  HA  LYS A  46     -39.705  10.579  58.270  1.00  0.00           H  
ATOM    759  HB1 LYS A  46     -38.302  12.620  57.557  1.00  0.00           H  
ATOM    760  HB2 LYS A  46     -37.248  11.354  56.708  1.00  0.00           H  
ATOM    761  HG1 LYS A  46     -36.298  12.388  58.705  1.00  0.00           H  
ATOM    762  HG2 LYS A  46     -36.384  10.605  58.830  1.00  0.00           H  
ATOM    763  HD1 LYS A  46     -38.031  10.646  60.536  1.00  0.00           H  
ATOM    764  HD2 LYS A  46     -38.934  11.925  59.806  1.00  0.00           H  
ATOM    765  HE1 LYS A  46     -37.083  13.530  60.526  1.00  0.00           H  
ATOM    766  HE2 LYS A  46     -36.510  12.238  61.653  1.00  0.00           H  
ATOM    767  HZ1 LYS A  46     -38.165  13.734  62.736  1.00  0.00           H  
ATOM    768  HZ2 LYS A  46     -38.654  12.120  62.545  1.00  0.00           H  
ATOM    769  HZ3 LYS A  46     -39.316  13.301  61.536  1.00  0.00           H  
ATOM    770  N   PRO A  47     -40.983  10.940  56.101  1.00  0.00           N  
ATOM    771  CA  PRO A  47     -41.667  11.074  54.848  1.00  0.00           C  
ATOM    772  C   PRO A  47     -41.210  12.150  53.916  1.00  0.00           C  
ATOM    773  O   PRO A  47     -41.260  12.037  52.700  1.00  0.00           O  
ATOM    774  CB  PRO A  47     -43.114  11.352  55.243  1.00  0.00           C  
ATOM    775  CG  PRO A  47     -43.295  10.583  56.555  1.00  0.00           C  
ATOM    776  CD  PRO A  47     -41.923  10.826  57.213  1.00  0.00           C  
ATOM    777  HA  PRO A  47     -41.377  10.169  54.338  1.00  0.00           H  
ATOM    778  HB1 PRO A  47     -43.817  11.023  54.444  1.00  0.00           H  
ATOM    779  HB2 PRO A  47     -43.300  12.427  55.456  1.00  0.00           H  
ATOM    780  HG1 PRO A  47     -44.036  10.946  57.296  1.00  0.00           H  
ATOM    781  HG2 PRO A  47     -43.526   9.498  56.496  1.00  0.00           H  
ATOM    782  HD1 PRO A  47     -41.870  11.788  57.764  1.00  0.00           H  
ATOM    783  HD2 PRO A  47     -41.688   9.870  57.732  1.00  0.00           H  
ATOM    784  N   ASN A  48     -40.809  13.298  54.477  1.00  0.00           N  
ATOM    785  CA  ASN A  48     -40.335  14.431  53.751  1.00  0.00           C  
ATOM    786  C   ASN A  48     -38.892  14.231  53.470  1.00  0.00           C  
ATOM    787  O   ASN A  48     -38.066  13.963  54.347  1.00  0.00           O  
ATOM    788  CB  ASN A  48     -40.753  15.668  54.569  1.00  0.00           C  
ATOM    789  CG  ASN A  48     -40.153  16.934  53.990  1.00  0.00           C  
ATOM    790  ND2 ASN A  48     -41.044  17.969  53.914  1.00  0.00           N  
ATOM    791  OD1 ASN A  48     -39.010  17.046  53.543  1.00  0.00           O  
ATOM    792  HN  ASN A  48     -40.726  13.348  55.473  1.00  0.00           H  
ATOM    793  HA  ASN A  48     -40.861  14.431  52.806  1.00  0.00           H  
ATOM    794  HB1 ASN A  48     -40.276  15.505  55.563  1.00  0.00           H  
ATOM    795  HB2 ASN A  48     -41.852  15.610  54.715  1.00  0.00           H  
ATOM    796 1HD2 ASN A  48     -40.832  18.789  53.392  1.00  0.00           H  
ATOM    797 2HD2 ASN A  48     -41.953  17.919  54.333  1.00  0.00           H  
ATOM    798  N   ALA A  49     -38.426  14.378  52.211  1.00  0.00           N  
ATOM    799  CA  ALA A  49     -37.083  14.118  51.804  1.00  0.00           C  
ATOM    800  C   ALA A  49     -36.096  15.100  52.330  1.00  0.00           C  
ATOM    801  O   ALA A  49     -34.930  14.801  52.580  1.00  0.00           O  
ATOM    802  CB  ALA A  49     -37.093  14.168  50.269  1.00  0.00           C  
ATOM    803  HN  ALA A  49     -39.108  14.613  51.525  1.00  0.00           H  
ATOM    804  HA  ALA A  49     -36.820  13.117  52.082  1.00  0.00           H  
ATOM    805  HB1 ALA A  49     -37.411  15.192  49.964  1.00  0.00           H  
ATOM    806  HB2 ALA A  49     -37.929  13.563  49.878  1.00  0.00           H  
ATOM    807  HB3 ALA A  49     -36.079  13.899  49.896  1.00  0.00           H  
ATOM    808  N   ILE A  50     -36.422  16.397  52.458  1.00  0.00           N  
ATOM    809  CA  ILE A  50     -35.661  17.435  53.082  1.00  0.00           C  
ATOM    810  C   ILE A  50     -35.371  17.042  54.497  1.00  0.00           C  
ATOM    811  O   ILE A  50     -34.231  16.936  54.955  1.00  0.00           O  
ATOM    812  CB  ILE A  50     -36.319  18.766  52.888  1.00  0.00           C  
ATOM    813  CG1 ILE A  50     -36.734  18.910  51.415  1.00  0.00           C  
ATOM    814  CG2 ILE A  50     -35.258  19.772  53.363  1.00  0.00           C  
ATOM    815  CD  ILE A  50     -37.409  20.275  51.280  1.00  0.00           C  
ATOM    816  HN  ILE A  50     -37.350  16.683  52.246  1.00  0.00           H  
ATOM    817  HA  ILE A  50     -34.697  17.365  52.607  1.00  0.00           H  
ATOM    818  HB  ILE A  50     -37.236  18.910  53.493  1.00  0.00           H  
ATOM    819 1HG1 ILE A  50     -37.533  18.203  51.090  1.00  0.00           H  
ATOM    820 2HG1 ILE A  50     -35.848  18.820  50.758  1.00  0.00           H  
ATOM    821 1HG2 ILE A  50     -35.517  20.848  53.280  1.00  0.00           H  
ATOM    822 2HG2 ILE A  50     -34.280  19.484  52.925  1.00  0.00           H  
ATOM    823 3HG2 ILE A  50     -35.040  19.792  54.459  1.00  0.00           H  
ATOM    824  HD1 ILE A  50     -38.364  20.342  51.845  1.00  0.00           H  
ATOM    825  HD2 ILE A  50     -37.602  20.439  50.197  1.00  0.00           H  
ATOM    826  HD3 ILE A  50     -36.788  21.109  51.653  1.00  0.00           H  
ATOM    827  N   GLN A  51     -36.402  16.578  55.214  1.00  0.00           N  
ATOM    828  CA  GLN A  51     -36.198  15.976  56.494  1.00  0.00           C  
ATOM    829  C   GLN A  51     -35.382  14.738  56.644  1.00  0.00           C  
ATOM    830  O   GLN A  51     -34.783  14.510  57.691  1.00  0.00           O  
ATOM    831  CB  GLN A  51     -37.565  15.654  57.122  1.00  0.00           C  
ATOM    832  CG  GLN A  51     -38.432  16.895  57.349  1.00  0.00           C  
ATOM    833  CD  GLN A  51     -37.675  18.107  57.899  1.00  0.00           C  
ATOM    834  NE2 GLN A  51     -37.275  18.039  59.196  1.00  0.00           N  
ATOM    835  OE1 GLN A  51     -37.413  19.124  57.254  1.00  0.00           O  
ATOM    836  HN  GLN A  51     -37.328  16.683  54.865  1.00  0.00           H  
ATOM    837  HA  GLN A  51     -35.675  16.659  57.141  1.00  0.00           H  
ATOM    838  HB1 GLN A  51     -37.512  15.115  58.089  1.00  0.00           H  
ATOM    839  HB2 GLN A  51     -38.168  14.918  56.538  1.00  0.00           H  
ATOM    840  HG1 GLN A  51     -39.252  16.631  58.039  1.00  0.00           H  
ATOM    841  HG2 GLN A  51     -38.888  17.059  56.353  1.00  0.00           H  
ATOM    842 1HE2 GLN A  51     -37.513  17.317  59.844  1.00  0.00           H  
ATOM    843 2HE2 GLN A  51     -37.094  18.916  59.650  1.00  0.00           H  
ATOM    844  N   MET A  52     -35.532  13.855  55.643  1.00  0.00           N  
ATOM    845  CA  MET A  52     -34.837  12.611  55.604  1.00  0.00           C  
ATOM    846  C   MET A  52     -33.369  12.760  55.383  1.00  0.00           C  
ATOM    847  O   MET A  52     -32.536  12.123  56.017  1.00  0.00           O  
ATOM    848  CB  MET A  52     -35.468  11.714  54.522  1.00  0.00           C  
ATOM    849  CG  MET A  52     -35.069  10.241  54.361  1.00  0.00           C  
ATOM    850  SD  MET A  52     -35.601   9.255  55.797  1.00  0.00           S  
ATOM    851  CE  MET A  52     -34.235   9.415  56.977  1.00  0.00           C  
ATOM    852  HN  MET A  52     -36.222  14.079  54.958  1.00  0.00           H  
ATOM    853  HA  MET A  52     -34.954  12.198  56.598  1.00  0.00           H  
ATOM    854  HB1 MET A  52     -35.329  12.253  53.556  1.00  0.00           H  
ATOM    855  HB2 MET A  52     -36.543  11.737  54.780  1.00  0.00           H  
ATOM    856  HG1 MET A  52     -33.975  10.126  54.199  1.00  0.00           H  
ATOM    857  HG2 MET A  52     -35.528   9.710  53.493  1.00  0.00           H  
ATOM    858  HE1 MET A  52     -34.430   9.160  58.036  1.00  0.00           H  
ATOM    859  HE2 MET A  52     -33.877  10.471  56.884  1.00  0.00           H  
ATOM    860  HE3 MET A  52     -33.388   8.727  56.756  1.00  0.00           H  
ATOM    861  N   ALA A  53     -32.964  13.716  54.527  1.00  0.00           N  
ATOM    862  CA  ALA A  53     -31.659  14.305  54.478  1.00  0.00           C  
ATOM    863  C   ALA A  53     -31.054  14.897  55.710  1.00  0.00           C  
ATOM    864  O   ALA A  53     -29.886  14.808  56.073  1.00  0.00           O  
ATOM    865  CB  ALA A  53     -31.665  15.362  53.363  1.00  0.00           C  
ATOM    866  HN  ALA A  53     -33.551  14.153  53.855  1.00  0.00           H  
ATOM    867  HA  ALA A  53     -30.982  13.501  54.274  1.00  0.00           H  
ATOM    868  HB1 ALA A  53     -32.204  16.310  53.562  1.00  0.00           H  
ATOM    869  HB2 ALA A  53     -31.783  14.905  52.354  1.00  0.00           H  
ATOM    870  HB3 ALA A  53     -30.680  15.866  53.273  1.00  0.00           H  
ATOM    871  N   LEU A  54     -31.827  15.767  56.392  1.00  0.00           N  
ATOM    872  CA  LEU A  54     -31.515  16.225  57.704  1.00  0.00           C  
ATOM    873  C   LEU A  54     -31.317  15.116  58.683  1.00  0.00           C  
ATOM    874  O   LEU A  54     -30.269  15.015  59.322  1.00  0.00           O  
ATOM    875  CB  LEU A  54     -32.657  17.169  58.115  1.00  0.00           C  
ATOM    876  CG  LEU A  54     -32.718  18.521  57.385  1.00  0.00           C  
ATOM    877  CD1 LEU A  54     -33.889  19.406  57.854  1.00  0.00           C  
ATOM    878  CD2 LEU A  54     -31.419  19.331  57.469  1.00  0.00           C  
ATOM    879  HN  LEU A  54     -32.644  16.139  55.970  1.00  0.00           H  
ATOM    880  HA  LEU A  54     -30.608  16.812  57.615  1.00  0.00           H  
ATOM    881  HB1 LEU A  54     -32.729  17.372  59.205  1.00  0.00           H  
ATOM    882  HB2 LEU A  54     -33.501  16.468  57.935  1.00  0.00           H  
ATOM    883  HG  LEU A  54     -32.859  18.327  56.295  1.00  0.00           H  
ATOM    884 1HD1 LEU A  54     -34.859  18.885  57.974  1.00  0.00           H  
ATOM    885 2HD1 LEU A  54     -34.013  20.238  57.132  1.00  0.00           H  
ATOM    886 3HD1 LEU A  54     -33.810  19.860  58.867  1.00  0.00           H  
ATOM    887 1HD2 LEU A  54     -31.355  20.284  56.910  1.00  0.00           H  
ATOM    888 2HD2 LEU A  54     -30.611  18.740  56.972  1.00  0.00           H  
ATOM    889 3HD2 LEU A  54     -31.101  19.429  58.528  1.00  0.00           H  
ATOM    890  N   SER A  55     -32.249  14.162  58.886  1.00  0.00           N  
ATOM    891  CA  SER A  55     -32.114  13.006  59.714  1.00  0.00           C  
ATOM    892  C   SER A  55     -30.917  12.192  59.357  1.00  0.00           C  
ATOM    893  O   SER A  55     -30.210  11.888  60.309  1.00  0.00           O  
ATOM    894  CB  SER A  55     -33.385  12.151  59.660  1.00  0.00           C  
ATOM    895  OG  SER A  55     -33.276  11.157  60.669  1.00  0.00           O  
ATOM    896  HN  SER A  55     -33.180  14.360  58.570  1.00  0.00           H  
ATOM    897  HA  SER A  55     -31.918  13.380  60.712  1.00  0.00           H  
ATOM    898  HB1 SER A  55     -33.480  11.667  58.661  1.00  0.00           H  
ATOM    899  HB2 SER A  55     -34.267  12.785  59.879  1.00  0.00           H  
ATOM    900  HG1 SER A  55     -32.449  11.382  61.122  1.00  0.00           H  
ATOM    901  N   VAL A  56     -30.604  11.811  58.107  1.00  0.00           N  
ATOM    902  CA  VAL A  56     -29.450  11.044  57.761  1.00  0.00           C  
ATOM    903  C   VAL A  56     -28.200  11.703  58.205  1.00  0.00           C  
ATOM    904  O   VAL A  56     -27.454  11.055  58.950  1.00  0.00           O  
ATOM    905  CB  VAL A  56     -29.442  10.846  56.274  1.00  0.00           C  
ATOM    906  CG1 VAL A  56     -28.052  10.414  55.786  1.00  0.00           C  
ATOM    907  CG2 VAL A  56     -30.457   9.759  55.871  1.00  0.00           C  
ATOM    908  HN  VAL A  56     -31.217  12.162  57.403  1.00  0.00           H  
ATOM    909  HA  VAL A  56     -29.378  10.090  58.276  1.00  0.00           H  
ATOM    910  HB  VAL A  56     -29.742  11.811  55.811  1.00  0.00           H  
ATOM    911 1HG1 VAL A  56     -27.663   9.490  56.266  1.00  0.00           H  
ATOM    912 2HG1 VAL A  56     -27.292  11.200  55.997  1.00  0.00           H  
ATOM    913 3HG1 VAL A  56     -27.944  10.255  54.689  1.00  0.00           H  
ATOM    914 1HG2 VAL A  56     -30.775   9.883  54.814  1.00  0.00           H  
ATOM    915 2HG2 VAL A  56     -31.396   9.968  56.422  1.00  0.00           H  
ATOM    916 3HG2 VAL A  56     -30.112   8.735  56.142  1.00  0.00           H  
ATOM    917  N   CYS A  57     -27.922  13.002  57.949  1.00  0.00           N  
ATOM    918  CA  CYS A  57     -26.754  13.694  58.400  1.00  0.00           C  
ATOM    919  C   CYS A  57     -26.610  13.865  59.874  1.00  0.00           C  
ATOM    920  O   CYS A  57     -25.526  13.721  60.432  1.00  0.00           O  
ATOM    921  CB  CYS A  57     -26.649  15.067  57.732  1.00  0.00           C  
ATOM    922  SG  CYS A  57     -25.595  15.155  56.256  1.00  0.00           S  
ATOM    923  HN  CYS A  57     -28.591  13.501  57.411  1.00  0.00           H  
ATOM    924  HA  CYS A  57     -25.863  13.139  58.144  1.00  0.00           H  
ATOM    925  HB1 CYS A  57     -26.302  15.810  58.482  1.00  0.00           H  
ATOM    926  HB2 CYS A  57     -27.663  15.386  57.404  1.00  0.00           H  
ATOM    927  N   GLU A  58     -27.761  14.169  60.499  1.00  0.00           N  
ATOM    928  CA  GLU A  58     -27.943  14.294  61.909  1.00  0.00           C  
ATOM    929  C   GLU A  58     -27.635  13.039  62.667  1.00  0.00           C  
ATOM    930  O   GLU A  58     -26.925  13.091  63.670  1.00  0.00           O  
ATOM    931  CB  GLU A  58     -29.400  14.664  62.197  1.00  0.00           C  
ATOM    932  CG  GLU A  58     -29.703  15.218  63.594  1.00  0.00           C  
ATOM    933  CD  GLU A  58     -28.958  16.504  63.907  1.00  0.00           C  
ATOM    934  OE1 GLU A  58     -29.190  17.495  63.163  1.00  0.00           O  
ATOM    935  OE2 GLU A  58     -28.372  16.612  65.019  1.00  0.00           O1-
ATOM    936  HN  GLU A  58     -28.616  14.321  60.009  1.00  0.00           H  
ATOM    937  HA  GLU A  58     -27.251  15.085  62.157  1.00  0.00           H  
ATOM    938  HB1 GLU A  58     -30.077  13.798  62.024  1.00  0.00           H  
ATOM    939  HB2 GLU A  58     -29.684  15.394  61.400  1.00  0.00           H  
ATOM    940  HG1 GLU A  58     -29.449  14.453  64.358  1.00  0.00           H  
ATOM    941  HG2 GLU A  58     -30.795  15.421  63.567  1.00  0.00           H  
ATOM    942  N   ASP A  59     -28.045  11.855  62.181  1.00  0.00           N  
ATOM    943  CA  ASP A  59     -27.985  10.623  62.902  1.00  0.00           C  
ATOM    944  C   ASP A  59     -26.856   9.801  62.381  1.00  0.00           C  
ATOM    945  O   ASP A  59     -25.795   9.627  62.984  1.00  0.00           O  
ATOM    946  CB  ASP A  59     -29.344   9.893  62.887  1.00  0.00           C  
ATOM    947  CG  ASP A  59     -30.334  10.730  63.685  1.00  0.00           C  
ATOM    948  OD1 ASP A  59     -30.240  10.949  64.918  1.00  0.00           O  
ATOM    949  OD2 ASP A  59     -31.254  11.189  62.943  1.00  0.00           O1-
ATOM    950  HN  ASP A  59     -28.546  11.884  61.311  1.00  0.00           H  
ATOM    951  HA  ASP A  59     -27.673  10.838  63.911  1.00  0.00           H  
ATOM    952  HB1 ASP A  59     -29.422   8.854  63.253  1.00  0.00           H  
ATOM    953  HB2 ASP A  59     -29.644   9.807  61.825  1.00  0.00           H  
ATOM    954  N   LEU A  60     -27.062   9.280  61.164  1.00  0.00           N  
ATOM    955  CA  LEU A  60     -26.247   8.197  60.687  1.00  0.00           C  
ATOM    956  C   LEU A  60     -24.841   8.565  60.363  1.00  0.00           C  
ATOM    957  O   LEU A  60     -23.938   7.780  60.670  1.00  0.00           O  
ATOM    958  CB  LEU A  60     -26.918   7.433  59.537  1.00  0.00           C  
ATOM    959  CG  LEU A  60     -28.242   6.721  59.860  1.00  0.00           C  
ATOM    960  CD1 LEU A  60     -28.948   6.129  58.629  1.00  0.00           C  
ATOM    961  CD2 LEU A  60     -28.176   5.820  61.108  1.00  0.00           C  
ATOM    962  HN  LEU A  60     -27.946   9.371  60.722  1.00  0.00           H  
ATOM    963  HA  LEU A  60     -26.127   7.577  61.553  1.00  0.00           H  
ATOM    964  HB1 LEU A  60     -26.306   6.616  59.099  1.00  0.00           H  
ATOM    965  HB2 LEU A  60     -27.183   8.133  58.709  1.00  0.00           H  
ATOM    966  HG  LEU A  60     -28.941   7.468  60.283  1.00  0.00           H  
ATOM    967 1HD1 LEU A  60     -28.307   5.299  58.259  1.00  0.00           H  
ATOM    968 2HD1 LEU A  60     -29.094   6.829  57.779  1.00  0.00           H  
ATOM    969 3HD1 LEU A  60     -29.952   5.823  58.988  1.00  0.00           H  
ATOM    970 1HD2 LEU A  60     -27.238   5.221  61.153  1.00  0.00           H  
ATOM    971 2HD2 LEU A  60     -28.982   5.061  61.050  1.00  0.00           H  
ATOM    972 3HD2 LEU A  60     -28.368   6.440  62.004  1.00  0.00           H  
ATOM    973  N   ILE A  61     -24.593   9.771  59.846  1.00  0.00           N  
ATOM    974  CA  ILE A  61     -23.284  10.336  59.727  1.00  0.00           C  
ATOM    975  C   ILE A  61     -22.572  10.589  61.006  1.00  0.00           C  
ATOM    976  O   ILE A  61     -21.363  10.479  61.165  1.00  0.00           O  
ATOM    977  CB  ILE A  61     -23.333  11.458  58.732  1.00  0.00           C  
ATOM    978  CG1 ILE A  61     -24.168  11.153  57.480  1.00  0.00           C  
ATOM    979  CG2 ILE A  61     -21.920  11.978  58.416  1.00  0.00           C  
ATOM    980  CD  ILE A  61     -23.678  10.018  56.576  1.00  0.00           C  
ATOM    981  HN  ILE A  61     -25.329  10.381  59.537  1.00  0.00           H  
ATOM    982  HA  ILE A  61     -22.704   9.535  59.281  1.00  0.00           H  
ATOM    983  HB  ILE A  61     -23.812  12.287  59.297  1.00  0.00           H  
ATOM    984 1HG1 ILE A  61     -24.116  12.071  56.865  1.00  0.00           H  
ATOM    985 2HG1 ILE A  61     -25.188  10.864  57.799  1.00  0.00           H  
ATOM    986 1HG2 ILE A  61     -21.373  12.280  59.334  1.00  0.00           H  
ATOM    987 2HG2 ILE A  61     -21.872  12.849  57.724  1.00  0.00           H  
ATOM    988 3HG2 ILE A  61     -21.339  11.145  57.952  1.00  0.00           H  
ATOM    989  HD1 ILE A  61     -22.677  10.364  56.225  1.00  0.00           H  
ATOM    990  HD2 ILE A  61     -24.368   9.829  55.734  1.00  0.00           H  
ATOM    991  HD3 ILE A  61     -23.469   9.094  57.166  1.00  0.00           H  
ATOM    992  N   SER A  62     -23.407  10.962  62.008  1.00  0.00           N  
ATOM    993  CA  SER A  62     -22.947  11.333  63.302  1.00  0.00           C  
ATOM    994  C   SER A  62     -22.367  10.163  64.026  1.00  0.00           C  
ATOM    995  O   SER A  62     -21.573  10.319  64.961  1.00  0.00           O  
ATOM    996  CB  SER A  62     -23.994  12.019  64.189  1.00  0.00           C  
ATOM    997  OG  SER A  62     -23.469  12.571  65.391  1.00  0.00           O  
ATOM    998  HN  SER A  62     -24.378  10.962  61.803  1.00  0.00           H  
ATOM    999  HA  SER A  62     -22.089  11.984  63.192  1.00  0.00           H  
ATOM   1000  HB1 SER A  62     -24.790  11.271  64.411  1.00  0.00           H  
ATOM   1001  HB2 SER A  62     -24.551  12.766  63.588  1.00  0.00           H  
ATOM   1002  HG1 SER A  62     -23.436  11.843  66.012  1.00  0.00           H  
ATOM   1003  N   SER A  63     -22.845   8.970  63.648  1.00  0.00           N  
ATOM   1004  CA  SER A  63     -22.422   7.709  64.163  1.00  0.00           C  
ATOM   1005  C   SER A  63     -21.424   7.087  63.246  1.00  0.00           C  
ATOM   1006  O   SER A  63     -21.023   5.926  63.362  1.00  0.00           O  
ATOM   1007  CB  SER A  63     -23.545   6.660  64.282  1.00  0.00           C  
ATOM   1008  OG  SER A  63     -24.524   7.093  65.212  1.00  0.00           O  
ATOM   1009  HN  SER A  63     -23.552   8.899  62.939  1.00  0.00           H  
ATOM   1010  HA  SER A  63     -21.960   7.795  65.138  1.00  0.00           H  
ATOM   1011  HB1 SER A  63     -23.173   5.686  64.657  1.00  0.00           H  
ATOM   1012  HB2 SER A  63     -24.010   6.482  63.295  1.00  0.00           H  
ATOM   1013  HG1 SER A  63     -23.989   7.164  66.010  1.00  0.00           H  
ATOM   1014  N   GLN A  64     -20.944   7.806  62.221  1.00  0.00           N  
ATOM   1015  CA  GLN A  64     -19.903   7.480  61.305  1.00  0.00           C  
ATOM   1016  C   GLN A  64     -20.084   6.217  60.530  1.00  0.00           C  
ATOM   1017  O   GLN A  64     -19.167   5.386  60.465  1.00  0.00           O  
ATOM   1018  CB  GLN A  64     -18.529   7.615  61.982  1.00  0.00           C  
ATOM   1019  CG  GLN A  64     -18.172   9.024  62.455  1.00  0.00           C  
ATOM   1020  CD  GLN A  64     -17.163   9.055  63.591  1.00  0.00           C  
ATOM   1021  NE2 GLN A  64     -15.874   9.296  63.199  1.00  0.00           N  
ATOM   1022  OE1 GLN A  64     -17.441   8.851  64.766  1.00  0.00           O  
ATOM   1023  HN  GLN A  64     -21.344   8.714  62.095  1.00  0.00           H  
ATOM   1024  HA  GLN A  64     -19.924   8.228  60.530  1.00  0.00           H  
ATOM   1025  HB1 GLN A  64     -17.706   7.236  61.335  1.00  0.00           H  
ATOM   1026  HB2 GLN A  64     -18.315   6.963  62.851  1.00  0.00           H  
ATOM   1027  HG1 GLN A  64     -19.058   9.605  62.779  1.00  0.00           H  
ATOM   1028  HG2 GLN A  64     -17.867   9.583  61.542  1.00  0.00           H  
ATOM   1029 1HE2 GLN A  64     -15.282   9.716  63.881  1.00  0.00           H  
ATOM   1030 2HE2 GLN A  64     -15.635   9.189  62.236  1.00  0.00           H  
ATOM   1031  N   VAL A  65     -21.303   5.873  60.086  1.00  0.00           N  
ATOM   1032  CA  VAL A  65     -21.620   4.628  59.465  1.00  0.00           C  
ATOM   1033  C   VAL A  65     -20.838   4.324  58.231  1.00  0.00           C  
ATOM   1034  O   VAL A  65     -20.656   5.187  57.375  1.00  0.00           O  
ATOM   1035  CB  VAL A  65     -23.092   4.425  59.227  1.00  0.00           C  
ATOM   1036  CG1 VAL A  65     -23.862   4.485  60.560  1.00  0.00           C  
ATOM   1037  CG2 VAL A  65     -23.769   5.483  58.351  1.00  0.00           C  
ATOM   1038  HN  VAL A  65     -22.093   6.467  60.188  1.00  0.00           H  
ATOM   1039  HA  VAL A  65     -21.255   3.953  60.219  1.00  0.00           H  
ATOM   1040  HB  VAL A  65     -23.278   3.408  58.805  1.00  0.00           H  
ATOM   1041 1HG1 VAL A  65     -24.962   4.323  60.523  1.00  0.00           H  
ATOM   1042 2HG1 VAL A  65     -23.680   5.473  61.015  1.00  0.00           H  
ATOM   1043 3HG1 VAL A  65     -23.513   3.650  61.209  1.00  0.00           H  
ATOM   1044 1HG2 VAL A  65     -23.384   5.577  57.316  1.00  0.00           H  
ATOM   1045 2HG2 VAL A  65     -23.670   6.568  58.584  1.00  0.00           H  
ATOM   1046 3HG2 VAL A  65     -24.783   5.040  58.217  1.00  0.00           H  
ATOM   1047  N   TYR A  66     -20.387   3.067  58.067  1.00  0.00           N  
ATOM   1048  CA  TYR A  66     -19.829   2.649  56.815  1.00  0.00           C  
ATOM   1049  C   TYR A  66     -20.724   2.525  55.624  1.00  0.00           C  
ATOM   1050  O   TYR A  66     -20.119   2.476  54.549  1.00  0.00           O  
ATOM   1051  CB  TYR A  66     -18.998   1.355  56.867  1.00  0.00           C  
ATOM   1052  CG  TYR A  66     -17.652   1.503  57.486  1.00  0.00           C  
ATOM   1053  CD1 TYR A  66     -17.367   2.371  58.515  1.00  0.00           C  
ATOM   1054  CD2 TYR A  66     -16.609   0.692  57.104  1.00  0.00           C  
ATOM   1055  CE1 TYR A  66     -16.179   2.358  59.213  1.00  0.00           C  
ATOM   1056  CE2 TYR A  66     -15.342   0.814  57.622  1.00  0.00           C  
ATOM   1057  CZ  TYR A  66     -15.131   1.601  58.736  1.00  0.00           C  
ATOM   1058  OH  TYR A  66     -13.864   1.609  59.343  1.00  0.00           O  
ATOM   1059  HN  TYR A  66     -20.480   2.352  58.750  1.00  0.00           H  
ATOM   1060  HA  TYR A  66     -19.121   3.414  56.529  1.00  0.00           H  
ATOM   1061  HB1 TYR A  66     -18.902   0.753  55.939  1.00  0.00           H  
ATOM   1062  HB2 TYR A  66     -19.597   0.589  57.404  1.00  0.00           H  
ATOM   1063  HD1 TYR A  66     -18.012   3.115  58.962  1.00  0.00           H  
ATOM   1064  HD2 TYR A  66     -16.718   0.016  56.273  1.00  0.00           H  
ATOM   1065  HE1 TYR A  66     -15.933   3.044  60.009  1.00  0.00           H  
ATOM   1066  HE2 TYR A  66     -14.535   0.266  57.152  1.00  0.00           H  
ATOM   1067  HH  TYR A  66     -13.814   2.343  59.953  1.00  0.00           H  
ATOM   1068  N   ALA A  67     -22.055   2.454  55.775  1.00  0.00           N  
ATOM   1069  CA  ALA A  67     -22.929   2.508  54.648  1.00  0.00           C  
ATOM   1070  C   ALA A  67     -24.282   2.748  55.229  1.00  0.00           C  
ATOM   1071  O   ALA A  67     -24.458   2.566  56.432  1.00  0.00           O  
ATOM   1072  CB  ALA A  67     -22.867   1.196  53.843  1.00  0.00           C  
ATOM   1073  HN  ALA A  67     -22.416   2.436  56.710  1.00  0.00           H  
ATOM   1074  HA  ALA A  67     -22.804   3.382  54.029  1.00  0.00           H  
ATOM   1075  HB1 ALA A  67     -23.794   0.954  53.291  1.00  0.00           H  
ATOM   1076  HB2 ALA A  67     -22.577   0.335  54.489  1.00  0.00           H  
ATOM   1077  HB3 ALA A  67     -22.099   1.366  53.055  1.00  0.00           H  
ATOM   1078  N   ILE A  68     -25.279   3.020  54.370  1.00  0.00           N  
ATOM   1079  CA  ILE A  68     -26.626   3.241  54.800  1.00  0.00           C  
ATOM   1080  C   ILE A  68     -27.489   2.435  53.895  1.00  0.00           C  
ATOM   1081  O   ILE A  68     -27.507   2.627  52.681  1.00  0.00           O  
ATOM   1082  CB  ILE A  68     -27.083   4.671  54.860  1.00  0.00           C  
ATOM   1083  CG1 ILE A  68     -26.121   5.475  55.745  1.00  0.00           C  
ATOM   1084  CG2 ILE A  68     -28.578   4.838  55.188  1.00  0.00           C  
ATOM   1085  CD  ILE A  68     -26.356   6.967  55.949  1.00  0.00           C  
ATOM   1086  HN  ILE A  68     -25.231   2.984  53.380  1.00  0.00           H  
ATOM   1087  HA  ILE A  68     -26.784   2.844  55.797  1.00  0.00           H  
ATOM   1088  HB  ILE A  68     -26.956   5.020  53.810  1.00  0.00           H  
ATOM   1089 1HG1 ILE A  68     -25.066   5.353  55.407  1.00  0.00           H  
ATOM   1090 2HG1 ILE A  68     -26.269   4.850  56.649  1.00  0.00           H  
ATOM   1091 1HG2 ILE A  68     -29.008   5.854  55.058  1.00  0.00           H  
ATOM   1092 2HG2 ILE A  68     -28.690   4.583  56.270  1.00  0.00           H  
ATOM   1093 3HG2 ILE A  68     -29.143   4.160  54.525  1.00  0.00           H  
ATOM   1094  HD1 ILE A  68     -27.261   7.271  56.519  1.00  0.00           H  
ATOM   1095  HD2 ILE A  68     -26.346   7.440  54.951  1.00  0.00           H  
ATOM   1096  HD3 ILE A  68     -25.422   7.356  56.417  1.00  0.00           H  
ATOM   1097  N   LEU A  69     -28.180   1.476  54.538  1.00  0.00           N  
ATOM   1098  CA  LEU A  69     -28.985   0.557  53.797  1.00  0.00           C  
ATOM   1099  C   LEU A  69     -30.351   1.133  53.605  1.00  0.00           C  
ATOM   1100  O   LEU A  69     -30.959   1.682  54.509  1.00  0.00           O  
ATOM   1101  CB  LEU A  69     -29.099  -0.816  54.476  1.00  0.00           C  
ATOM   1102  CG  LEU A  69     -27.980  -1.740  53.955  1.00  0.00           C  
ATOM   1103  CD1 LEU A  69     -26.551  -1.257  54.225  1.00  0.00           C  
ATOM   1104  CD2 LEU A  69     -28.121  -3.153  54.540  1.00  0.00           C  
ATOM   1105  HN  LEU A  69     -28.036   1.400  55.518  1.00  0.00           H  
ATOM   1106  HA  LEU A  69     -28.578   0.276  52.841  1.00  0.00           H  
ATOM   1107  HB1 LEU A  69     -30.080  -1.317  54.324  1.00  0.00           H  
ATOM   1108  HB2 LEU A  69     -28.965  -0.753  55.577  1.00  0.00           H  
ATOM   1109  HG  LEU A  69     -28.130  -1.945  52.868  1.00  0.00           H  
ATOM   1110 1HD1 LEU A  69     -25.824  -2.081  54.088  1.00  0.00           H  
ATOM   1111 2HD1 LEU A  69     -26.416  -0.857  55.247  1.00  0.00           H  
ATOM   1112 3HD1 LEU A  69     -26.338  -0.365  53.586  1.00  0.00           H  
ATOM   1113 1HD2 LEU A  69     -27.850  -3.178  55.624  1.00  0.00           H  
ATOM   1114 2HD2 LEU A  69     -27.326  -3.782  54.078  1.00  0.00           H  
ATOM   1115 3HD2 LEU A  69     -29.134  -3.594  54.426  1.00  0.00           H  
ATOM   1116  N   VAL A  70     -30.887   1.222  52.371  1.00  0.00           N  
ATOM   1117  CA  VAL A  70     -32.108   1.920  52.125  1.00  0.00           C  
ATOM   1118  C   VAL A  70     -33.271   1.063  51.768  1.00  0.00           C  
ATOM   1119  O   VAL A  70     -33.478   0.512  50.695  1.00  0.00           O  
ATOM   1120  CB  VAL A  70     -31.966   2.976  51.065  1.00  0.00           C  
ATOM   1121  CG1 VAL A  70     -33.333   3.579  50.700  1.00  0.00           C  
ATOM   1122  CG2 VAL A  70     -30.995   4.083  51.542  1.00  0.00           C  
ATOM   1123  HN  VAL A  70     -30.415   0.848  51.568  1.00  0.00           H  
ATOM   1124  HA  VAL A  70     -32.436   2.319  53.073  1.00  0.00           H  
ATOM   1125  HB  VAL A  70     -31.509   2.532  50.158  1.00  0.00           H  
ATOM   1126 1HG1 VAL A  70     -33.156   4.546  50.169  1.00  0.00           H  
ATOM   1127 2HG1 VAL A  70     -33.794   3.827  51.684  1.00  0.00           H  
ATOM   1128 3HG1 VAL A  70     -33.945   2.853  50.126  1.00  0.00           H  
ATOM   1129 1HG2 VAL A  70     -30.859   4.780  50.684  1.00  0.00           H  
ATOM   1130 2HG2 VAL A  70     -29.998   3.700  51.846  1.00  0.00           H  
ATOM   1131 3HG2 VAL A  70     -31.458   4.497  52.462  1.00  0.00           H  
ATOM   1132  N   SER A  71     -34.186   0.974  52.755  1.00  0.00           N  
ATOM   1133  CA  SER A  71     -35.449   0.332  52.583  1.00  0.00           C  
ATOM   1134  C   SER A  71     -36.498   1.270  52.077  1.00  0.00           C  
ATOM   1135  O   SER A  71     -36.671   2.359  52.610  1.00  0.00           O  
ATOM   1136  CB  SER A  71     -35.778  -0.328  53.931  1.00  0.00           C  
ATOM   1137  OG  SER A  71     -37.126  -0.742  54.091  1.00  0.00           O  
ATOM   1138  HN  SER A  71     -34.057   1.529  53.574  1.00  0.00           H  
ATOM   1139  HA  SER A  71     -35.408  -0.453  51.837  1.00  0.00           H  
ATOM   1140  HB1 SER A  71     -35.606   0.412  54.740  1.00  0.00           H  
ATOM   1141  HB2 SER A  71     -35.146  -1.234  54.053  1.00  0.00           H  
ATOM   1142  HG1 SER A  71     -37.357  -1.302  53.354  1.00  0.00           H  
ATOM   1143  N   HSD A  72     -37.321   0.993  51.054  1.00  0.00           N  
ATOM   1144  CA  HSD A  72     -38.467   1.807  50.770  1.00  0.00           C  
ATOM   1145  C   HSD A  72     -39.582   1.346  51.646  1.00  0.00           C  
ATOM   1146  O   HSD A  72     -39.562   0.201  52.081  1.00  0.00           O  
ATOM   1147  CB  HSD A  72     -38.780   1.787  49.260  1.00  0.00           C  
ATOM   1148  CG  HSD A  72     -37.594   2.272  48.495  1.00  0.00           C  
ATOM   1149  CD2 HSD A  72     -36.297   1.905  48.324  1.00  0.00           C  
ATOM   1150  ND1 HSD A  72     -37.970   2.896  47.322  1.00  0.00           N  
ATOM   1151  CE1 HSD A  72     -36.855   2.920  46.542  1.00  0.00           C  
ATOM   1152  NE2 HSD A  72     -35.803   2.350  47.108  1.00  0.00           N  
ATOM   1153  HN  HSD A  72     -37.234   0.203  50.454  1.00  0.00           H  
ATOM   1154  HA  HSD A  72     -38.133   2.797  51.048  1.00  0.00           H  
ATOM   1155  HB1 HSD A  72     -39.731   2.333  49.059  1.00  0.00           H  
ATOM   1156  HB2 HSD A  72     -38.976   0.755  48.911  1.00  0.00           H  
ATOM   1157  HD1 HSD A  72     -38.883   3.212  47.086  1.00  0.00           H  
ATOM   1158  HD2 HSD A  72     -35.540   1.441  48.951  1.00  0.00           H  
ATOM   1159  HE1 HSD A  72     -36.862   3.361  45.548  1.00  0.00           H  
ATOM   1160  N   PRO A  73     -40.634   2.089  51.792  1.00  0.00           N  
ATOM   1161  CA  PRO A  73     -41.970   1.610  52.017  1.00  0.00           C  
ATOM   1162  C   PRO A  73     -42.378   0.534  51.068  1.00  0.00           C  
ATOM   1163  O   PRO A  73     -41.801   0.563  49.988  1.00  0.00           O  
ATOM   1164  CB  PRO A  73     -42.845   2.854  51.882  1.00  0.00           C  
ATOM   1165  CG  PRO A  73     -41.896   3.969  52.350  1.00  0.00           C  
ATOM   1166  CD  PRO A  73     -40.522   3.542  51.812  1.00  0.00           C  
ATOM   1167  HA  PRO A  73     -42.033   1.130  52.981  1.00  0.00           H  
ATOM   1168  HB1 PRO A  73     -43.712   2.767  52.572  1.00  0.00           H  
ATOM   1169  HB2 PRO A  73     -43.249   3.094  50.874  1.00  0.00           H  
ATOM   1170  HG1 PRO A  73     -42.236   5.015  52.237  1.00  0.00           H  
ATOM   1171  HG2 PRO A  73     -41.942   3.792  53.448  1.00  0.00           H  
ATOM   1172  HD1 PRO A  73     -40.348   3.805  50.745  1.00  0.00           H  
ATOM   1173  HD2 PRO A  73     -39.629   3.933  52.366  1.00  0.00           H  
ATOM   1174  N   PRO A  74     -43.271  -0.385  51.284  1.00  0.00           N  
ATOM   1175  CA  PRO A  74     -43.671  -1.361  50.316  1.00  0.00           C  
ATOM   1176  C   PRO A  74     -44.537  -0.768  49.255  1.00  0.00           C  
ATOM   1177  O   PRO A  74     -44.528  -1.233  48.112  1.00  0.00           O  
ATOM   1178  CB  PRO A  74     -44.382  -2.397  51.179  1.00  0.00           C  
ATOM   1179  CG  PRO A  74     -45.058  -1.606  52.311  1.00  0.00           C  
ATOM   1180  CD  PRO A  74     -44.025  -0.491  52.529  1.00  0.00           C  
ATOM   1181  HA  PRO A  74     -42.761  -1.708  49.849  1.00  0.00           H  
ATOM   1182  HB1 PRO A  74     -43.690  -3.142  51.624  1.00  0.00           H  
ATOM   1183  HB2 PRO A  74     -45.141  -2.911  50.541  1.00  0.00           H  
ATOM   1184  HG1 PRO A  74     -46.017  -1.195  51.920  1.00  0.00           H  
ATOM   1185  HG2 PRO A  74     -45.257  -2.247  53.201  1.00  0.00           H  
ATOM   1186  HD1 PRO A  74     -44.582   0.437  52.740  1.00  0.00           H  
ATOM   1187  HD2 PRO A  74     -43.278  -0.794  53.295  1.00  0.00           H  
ATOM   1188  N   THR A  75     -45.440   0.181  49.550  1.00  0.00           N  
ATOM   1189  CA  THR A  75     -46.206   0.849  48.544  1.00  0.00           C  
ATOM   1190  C   THR A  75     -45.315   1.595  47.606  1.00  0.00           C  
ATOM   1191  O   THR A  75     -44.296   2.130  48.044  1.00  0.00           O  
ATOM   1192  CB  THR A  75     -47.182   1.796  49.190  1.00  0.00           C  
ATOM   1193  CG2 THR A  75     -46.486   2.799  50.116  1.00  0.00           C  
ATOM   1194  OG1 THR A  75     -47.919   2.552  48.244  1.00  0.00           O  
ATOM   1195  HN  THR A  75     -45.517   0.562  50.465  1.00  0.00           H  
ATOM   1196  HA  THR A  75     -46.792   0.072  48.072  1.00  0.00           H  
ATOM   1197  HB  THR A  75     -47.855   1.203  49.841  1.00  0.00           H  
ATOM   1198  HG1 THR A  75     -48.509   1.900  47.843  1.00  0.00           H  
ATOM   1199 1HG2 THR A  75     -45.825   2.346  50.894  1.00  0.00           H  
ATOM   1200 2HG2 THR A  75     -47.231   3.372  50.709  1.00  0.00           H  
ATOM   1201 3HG2 THR A  75     -45.822   3.499  49.558  1.00  0.00           H  
ATOM   1202  N   PRO A  76     -45.593   1.576  46.335  1.00  0.00           N  
ATOM   1203  CA  PRO A  76     -44.802   2.355  45.435  1.00  0.00           C  
ATOM   1204  C   PRO A  76     -45.140   3.806  45.490  1.00  0.00           C  
ATOM   1205  O   PRO A  76     -44.436   4.676  44.985  1.00  0.00           O  
ATOM   1206  CB  PRO A  76     -45.159   1.846  44.040  1.00  0.00           C  
ATOM   1207  CG  PRO A  76     -45.720   0.421  44.194  1.00  0.00           C  
ATOM   1208  CD  PRO A  76     -46.280   0.510  45.625  1.00  0.00           C  
ATOM   1209  HA  PRO A  76     -43.736   2.271  45.606  1.00  0.00           H  
ATOM   1210  HB1 PRO A  76     -44.269   1.916  43.370  1.00  0.00           H  
ATOM   1211  HB2 PRO A  76     -45.972   2.447  43.569  1.00  0.00           H  
ATOM   1212  HG1 PRO A  76     -46.421   0.083  43.405  1.00  0.00           H  
ATOM   1213  HG2 PRO A  76     -44.871  -0.290  44.066  1.00  0.00           H  
ATOM   1214  HD1 PRO A  76     -47.312   0.867  45.438  1.00  0.00           H  
ATOM   1215  HD2 PRO A  76     -46.185  -0.450  46.158  1.00  0.00           H  
ATOM   1216  N   ASN A  77     -46.338   4.080  46.043  1.00  0.00           N  
ATOM   1217  CA  ASN A  77     -46.884   5.388  46.202  1.00  0.00           C  
ATOM   1218  C   ASN A  77     -46.140   6.294  47.121  1.00  0.00           C  
ATOM   1219  O   ASN A  77     -45.668   5.955  48.201  1.00  0.00           O  
ATOM   1220  CB  ASN A  77     -48.403   5.500  46.356  1.00  0.00           C  
ATOM   1221  CG  ASN A  77     -49.190   4.599  45.421  1.00  0.00           C  
ATOM   1222  ND2 ASN A  77     -48.890   4.614  44.098  1.00  0.00           N  
ATOM   1223  OD1 ASN A  77     -50.051   3.831  45.863  1.00  0.00           O  
ATOM   1224  HN  ASN A  77     -46.905   3.379  46.460  1.00  0.00           H  
ATOM   1225  HA  ASN A  77     -46.748   5.834  45.224  1.00  0.00           H  
ATOM   1226  HB1 ASN A  77     -48.724   6.540  46.132  1.00  0.00           H  
ATOM   1227  HB2 ASN A  77     -48.575   5.207  47.406  1.00  0.00           H  
ATOM   1228 1HD2 ASN A  77     -48.344   5.344  43.691  1.00  0.00           H  
ATOM   1229 2HD2 ASN A  77     -49.434   4.003  43.508  1.00  0.00           H  
ATOM   1230  N   ASP A  78     -45.957   7.561  46.706  1.00  0.00           N  
ATOM   1231  CA  ASP A  78     -45.490   8.706  47.412  1.00  0.00           C  
ATOM   1232  C   ASP A  78     -44.359   8.647  48.381  1.00  0.00           C  
ATOM   1233  O   ASP A  78     -44.432   8.888  49.589  1.00  0.00           O  
ATOM   1234  CB  ASP A  78     -46.726   9.338  48.089  1.00  0.00           C  
ATOM   1235  CG  ASP A  78     -47.760   9.870  47.111  1.00  0.00           C  
ATOM   1236  OD1 ASP A  78     -48.858  10.221  47.617  1.00  0.00           O  
ATOM   1237  OD2 ASP A  78     -47.540   9.984  45.880  1.00  0.00           O1-
ATOM   1238  HN  ASP A  78     -46.182   7.793  45.762  1.00  0.00           H  
ATOM   1239  HA  ASP A  78     -45.181   9.397  46.648  1.00  0.00           H  
ATOM   1240  HB1 ASP A  78     -46.474  10.251  48.665  1.00  0.00           H  
ATOM   1241  HB2 ASP A  78     -47.158   8.590  48.790  1.00  0.00           H  
ATOM   1242  N   HSD A  79     -43.171   8.351  47.822  1.00  0.00           N  
ATOM   1243  CA  HSD A  79     -41.956   8.435  48.569  1.00  0.00           C  
ATOM   1244  C   HSD A  79     -40.766   8.488  47.668  1.00  0.00           C  
ATOM   1245  O   HSD A  79     -40.587   7.732  46.724  1.00  0.00           O  
ATOM   1246  CB  HSD A  79     -41.767   7.198  49.459  1.00  0.00           C  
ATOM   1247  CG  HSD A  79     -41.796   5.920  48.680  1.00  0.00           C  
ATOM   1248  CD2 HSD A  79     -40.676   5.293  48.235  1.00  0.00           C  
ATOM   1249  ND1 HSD A  79     -42.901   5.214  48.234  1.00  0.00           N  
ATOM   1250  CE1 HSD A  79     -42.369   4.224  47.465  1.00  0.00           C  
ATOM   1251  NE2 HSD A  79     -41.053   4.204  47.475  1.00  0.00           N  
ATOM   1252  HN  HSD A  79     -43.169   8.370  46.832  1.00  0.00           H  
ATOM   1253  HA  HSD A  79     -41.998   9.384  49.070  1.00  0.00           H  
ATOM   1254  HB1 HSD A  79     -42.558   7.166  50.237  1.00  0.00           H  
ATOM   1255  HB2 HSD A  79     -40.792   7.323  49.986  1.00  0.00           H  
ATOM   1256  HD1 HSD A  79     -43.846   5.382  48.507  1.00  0.00           H  
ATOM   1257  HD2 HSD A  79     -39.659   5.509  48.568  1.00  0.00           H  
ATOM   1258  HE1 HSD A  79     -42.988   3.462  46.975  1.00  0.00           H  
ATOM   1259  N   PHE A  80     -39.736   9.272  48.044  1.00  0.00           N  
ATOM   1260  CA  PHE A  80     -38.594   9.485  47.205  1.00  0.00           C  
ATOM   1261  C   PHE A  80     -37.345   8.960  47.849  1.00  0.00           C  
ATOM   1262  O   PHE A  80     -36.238   9.292  47.437  1.00  0.00           O  
ATOM   1263  CB  PHE A  80     -38.403  10.970  46.862  1.00  0.00           C  
ATOM   1264  CG  PHE A  80     -39.565  11.559  46.145  1.00  0.00           C  
ATOM   1265  CD1 PHE A  80     -39.783  11.270  44.819  1.00  0.00           C  
ATOM   1266  CD2 PHE A  80     -40.327  12.534  46.736  1.00  0.00           C  
ATOM   1267  CE1 PHE A  80     -40.864  11.854  44.194  1.00  0.00           C  
ATOM   1268  CE2 PHE A  80     -41.373  13.138  46.076  1.00  0.00           C  
ATOM   1269  CZ  PHE A  80     -41.612  12.858  44.752  1.00  0.00           C  
ATOM   1270  HN  PHE A  80     -39.794   9.972  48.749  1.00  0.00           H  
ATOM   1271  HA  PHE A  80     -38.640   8.969  46.254  1.00  0.00           H  
ATOM   1272  HB1 PHE A  80     -37.525  11.059  46.191  1.00  0.00           H  
ATOM   1273  HB2 PHE A  80     -38.249  11.528  47.819  1.00  0.00           H  
ATOM   1274  HD1 PHE A  80     -39.301  10.537  44.185  1.00  0.00           H  
ATOM   1275  HD2 PHE A  80     -40.223  12.751  47.787  1.00  0.00           H  
ATOM   1276  HE1 PHE A  80     -41.060  11.490  43.195  1.00  0.00           H  
ATOM   1277  HE2 PHE A  80     -41.978  13.862  46.602  1.00  0.00           H  
ATOM   1278  HZ  PHE A  80     -42.394  13.355  44.205  1.00  0.00           H  
ATOM   1279  N   THR A  81     -37.554   7.943  48.700  1.00  0.00           N  
ATOM   1280  CA  THR A  81     -36.636   7.439  49.667  1.00  0.00           C  
ATOM   1281  C   THR A  81     -35.190   7.367  49.335  1.00  0.00           C  
ATOM   1282  O   THR A  81     -34.498   8.073  50.074  1.00  0.00           O  
ATOM   1283  CB  THR A  81     -37.174   6.147  50.231  1.00  0.00           C  
ATOM   1284  CG2 THR A  81     -36.337   5.516  51.358  1.00  0.00           C  
ATOM   1285  OG1 THR A  81     -38.485   6.307  50.754  1.00  0.00           O  
ATOM   1286  HN  THR A  81     -38.501   7.681  48.877  1.00  0.00           H  
ATOM   1287  HA  THR A  81     -36.766   8.206  50.414  1.00  0.00           H  
ATOM   1288  HB  THR A  81     -37.270   5.432  49.392  1.00  0.00           H  
ATOM   1289  HG1 THR A  81     -38.507   6.464  51.701  1.00  0.00           H  
ATOM   1290 1HG2 THR A  81     -36.639   4.598  51.898  1.00  0.00           H  
ATOM   1291 2HG2 THR A  81     -36.088   6.262  52.139  1.00  0.00           H  
ATOM   1292 3HG2 THR A  81     -35.358   5.286  50.885  1.00  0.00           H  
ATOM   1293  N   PRO A  82     -34.606   6.759  48.348  1.00  0.00           N  
ATOM   1294  CA  PRO A  82     -33.191   6.812  48.120  1.00  0.00           C  
ATOM   1295  C   PRO A  82     -32.579   8.157  47.907  1.00  0.00           C  
ATOM   1296  O   PRO A  82     -31.468   8.303  48.408  1.00  0.00           O  
ATOM   1297  CB  PRO A  82     -32.994   5.832  46.971  1.00  0.00           C  
ATOM   1298  CG  PRO A  82     -34.345   5.716  46.240  1.00  0.00           C  
ATOM   1299  CD  PRO A  82     -35.313   5.887  47.422  1.00  0.00           C  
ATOM   1300  HA  PRO A  82     -32.803   6.456  49.068  1.00  0.00           H  
ATOM   1301  HB1 PRO A  82     -32.784   4.798  47.297  1.00  0.00           H  
ATOM   1302  HB2 PRO A  82     -32.202   6.161  46.259  1.00  0.00           H  
ATOM   1303  HG1 PRO A  82     -34.431   6.518  45.476  1.00  0.00           H  
ATOM   1304  HG2 PRO A  82     -34.404   4.735  45.711  1.00  0.00           H  
ATOM   1305  HD1 PRO A  82     -36.268   6.387  47.145  1.00  0.00           H  
ATOM   1306  HD2 PRO A  82     -35.496   4.905  47.895  1.00  0.00           H  
ATOM   1307  N   THR A  83     -33.206   9.124  47.225  1.00  0.00           N  
ATOM   1308  CA  THR A  83     -32.678  10.386  46.826  1.00  0.00           C  
ATOM   1309  C   THR A  83     -32.176  11.270  47.913  1.00  0.00           C  
ATOM   1310  O   THR A  83     -31.030  11.684  47.743  1.00  0.00           O  
ATOM   1311  CB  THR A  83     -33.530  11.170  45.869  1.00  0.00           C  
ATOM   1312  CG2 THR A  83     -33.569  10.512  44.486  1.00  0.00           C  
ATOM   1313  OG1 THR A  83     -34.906  11.180  46.229  1.00  0.00           O  
ATOM   1314  HN  THR A  83     -34.172   9.010  46.979  1.00  0.00           H  
ATOM   1315  HA  THR A  83     -31.908  10.168  46.101  1.00  0.00           H  
ATOM   1316  HB  THR A  83     -33.117  12.156  45.565  1.00  0.00           H  
ATOM   1317  HG1 THR A  83     -35.194  10.446  46.773  1.00  0.00           H  
ATOM   1318 1HG2 THR A  83     -32.530  10.484  44.080  1.00  0.00           H  
ATOM   1319 2HG2 THR A  83     -34.166  11.171  43.826  1.00  0.00           H  
ATOM   1320 3HG2 THR A  83     -34.015   9.502  44.644  1.00  0.00           H  
ATOM   1321  N   PRO A  84     -32.685  11.496  49.085  1.00  0.00           N  
ATOM   1322  CA  PRO A  84     -32.051  12.162  50.186  1.00  0.00           C  
ATOM   1323  C   PRO A  84     -30.917  11.379  50.762  1.00  0.00           C  
ATOM   1324  O   PRO A  84     -29.982  12.022  51.260  1.00  0.00           O  
ATOM   1325  CB  PRO A  84     -33.093  12.380  51.282  1.00  0.00           C  
ATOM   1326  CG  PRO A  84     -34.268  11.479  50.870  1.00  0.00           C  
ATOM   1327  CD  PRO A  84     -34.121  11.473  49.333  1.00  0.00           C  
ATOM   1328  HA  PRO A  84     -31.602  13.042  49.756  1.00  0.00           H  
ATOM   1329  HB1 PRO A  84     -33.413  13.421  51.068  1.00  0.00           H  
ATOM   1330  HB2 PRO A  84     -32.899  12.327  52.376  1.00  0.00           H  
ATOM   1331  HG1 PRO A  84     -34.070  10.470  51.286  1.00  0.00           H  
ATOM   1332  HG2 PRO A  84     -35.284  11.746  51.223  1.00  0.00           H  
ATOM   1333  HD1 PRO A  84     -34.634  10.558  48.956  1.00  0.00           H  
ATOM   1334  HD2 PRO A  84     -34.590  12.324  48.796  1.00  0.00           H  
ATOM   1335  N   VAL A  85     -30.987  10.042  50.758  1.00  0.00           N  
ATOM   1336  CA  VAL A  85     -29.887   9.247  51.206  1.00  0.00           C  
ATOM   1337  C   VAL A  85     -28.759   9.238  50.236  1.00  0.00           C  
ATOM   1338  O   VAL A  85     -27.607   9.202  50.677  1.00  0.00           O  
ATOM   1339  CB  VAL A  85     -30.375   7.870  51.500  1.00  0.00           C  
ATOM   1340  CG1 VAL A  85     -29.436   7.200  52.519  1.00  0.00           C  
ATOM   1341  CG2 VAL A  85     -31.738   7.927  52.208  1.00  0.00           C  
ATOM   1342  HN  VAL A  85     -31.824   9.576  50.477  1.00  0.00           H  
ATOM   1343  HA  VAL A  85     -29.550   9.738  52.110  1.00  0.00           H  
ATOM   1344  HB  VAL A  85     -30.518   7.235  50.589  1.00  0.00           H  
ATOM   1345 1HG1 VAL A  85     -28.469   7.047  52.001  1.00  0.00           H  
ATOM   1346 2HG1 VAL A  85     -29.726   6.164  52.795  1.00  0.00           H  
ATOM   1347 3HG1 VAL A  85     -29.218   7.850  53.402  1.00  0.00           H  
ATOM   1348 1HG2 VAL A  85     -31.687   8.201  53.279  1.00  0.00           H  
ATOM   1349 2HG2 VAL A  85     -32.097   6.877  52.109  1.00  0.00           H  
ATOM   1350 3HG2 VAL A  85     -32.436   8.463  51.528  1.00  0.00           H  
ATOM   1351  N   SER A  86     -28.950   9.425  48.909  1.00  0.00           N  
ATOM   1352  CA  SER A  86     -27.825   9.553  48.028  1.00  0.00           C  
ATOM   1353  C   SER A  86     -27.081  10.831  48.231  1.00  0.00           C  
ATOM   1354  O   SER A  86     -25.861  10.890  48.355  1.00  0.00           O  
ATOM   1355  CB  SER A  86     -28.270   9.374  46.575  1.00  0.00           C  
ATOM   1356  OG  SER A  86     -27.159   9.583  45.720  1.00  0.00           O  
ATOM   1357  HN  SER A  86     -29.869   9.182  48.618  1.00  0.00           H  
ATOM   1358  HA  SER A  86     -27.127   8.788  48.333  1.00  0.00           H  
ATOM   1359  HB1 SER A  86     -29.058  10.127  46.361  1.00  0.00           H  
ATOM   1360  HB2 SER A  86     -28.768   8.386  46.546  1.00  0.00           H  
ATOM   1361  HG1 SER A  86     -26.375   9.131  46.051  1.00  0.00           H  
ATOM   1362  N   TYR A  87     -27.797  11.961  48.261  1.00  0.00           N  
ATOM   1363  CA  TYR A  87     -27.154  13.239  48.191  1.00  0.00           C  
ATOM   1364  C   TYR A  87     -26.578  13.672  49.489  1.00  0.00           C  
ATOM   1365  O   TYR A  87     -25.910  14.709  49.538  1.00  0.00           O  
ATOM   1366  CB  TYR A  87     -28.141  14.223  47.555  1.00  0.00           C  
ATOM   1367  CG  TYR A  87     -28.669  13.793  46.232  1.00  0.00           C  
ATOM   1368  CD1 TYR A  87     -27.833  13.186  45.330  1.00  0.00           C  
ATOM   1369  CD2 TYR A  87     -29.990  14.010  45.883  1.00  0.00           C  
ATOM   1370  CE1 TYR A  87     -28.221  12.824  44.058  1.00  0.00           C  
ATOM   1371  CE2 TYR A  87     -30.380  13.677  44.609  1.00  0.00           C  
ATOM   1372  CZ  TYR A  87     -29.496  13.174  43.683  1.00  0.00           C  
ATOM   1373  OH  TYR A  87     -29.828  13.193  42.314  1.00  0.00           O  
ATOM   1374  HN  TYR A  87     -28.789  12.009  48.196  1.00  0.00           H  
ATOM   1375  HA  TYR A  87     -26.275  13.070  47.582  1.00  0.00           H  
ATOM   1376  HB1 TYR A  87     -27.832  15.268  47.367  1.00  0.00           H  
ATOM   1377  HB2 TYR A  87     -28.929  14.372  48.328  1.00  0.00           H  
ATOM   1378  HD1 TYR A  87     -26.785  13.124  45.542  1.00  0.00           H  
ATOM   1379  HD2 TYR A  87     -30.692  14.454  46.573  1.00  0.00           H  
ATOM   1380  HE1 TYR A  87     -27.513  12.488  43.318  1.00  0.00           H  
ATOM   1381  HE2 TYR A  87     -31.303  14.171  44.339  1.00  0.00           H  
ATOM   1382  HH  TYR A  87     -29.061  12.805  41.885  1.00  0.00           H  
ATOM   1383  N   THR A  88     -26.733  12.920  50.595  1.00  0.00           N  
ATOM   1384  CA  THR A  88     -26.122  13.253  51.848  1.00  0.00           C  
ATOM   1385  C   THR A  88     -24.933  12.414  52.139  1.00  0.00           C  
ATOM   1386  O   THR A  88     -23.781  12.822  52.302  1.00  0.00           O  
ATOM   1387  CB  THR A  88     -27.025  13.280  53.046  1.00  0.00           C  
ATOM   1388  CG2 THR A  88     -27.871  14.565  53.026  1.00  0.00           C  
ATOM   1389  OG1 THR A  88     -27.959  12.223  53.227  1.00  0.00           O  
ATOM   1390  HN  THR A  88     -27.201  12.050  50.482  1.00  0.00           H  
ATOM   1391  HA  THR A  88     -25.765  14.272  51.808  1.00  0.00           H  
ATOM   1392  HB  THR A  88     -26.492  13.353  54.015  1.00  0.00           H  
ATOM   1393  HG1 THR A  88     -28.741  12.410  52.696  1.00  0.00           H  
ATOM   1394 1HG2 THR A  88     -27.243  15.434  53.314  1.00  0.00           H  
ATOM   1395 2HG2 THR A  88     -28.742  14.618  53.704  1.00  0.00           H  
ATOM   1396 3HG2 THR A  88     -28.289  14.600  51.996  1.00  0.00           H  
ATOM   1397  N   ALA A  89     -25.212  11.107  52.285  1.00  0.00           N  
ATOM   1398  CA  ALA A  89     -24.204  10.130  52.566  1.00  0.00           C  
ATOM   1399  C   ALA A  89     -23.267   9.909  51.431  1.00  0.00           C  
ATOM   1400  O   ALA A  89     -22.061   9.728  51.596  1.00  0.00           O  
ATOM   1401  CB  ALA A  89     -24.864   8.806  53.004  1.00  0.00           C  
ATOM   1402  HN  ALA A  89     -26.160  10.819  52.243  1.00  0.00           H  
ATOM   1403  HA  ALA A  89     -23.586  10.511  53.370  1.00  0.00           H  
ATOM   1404  HB1 ALA A  89     -24.181   7.960  53.186  1.00  0.00           H  
ATOM   1405  HB2 ALA A  89     -25.575   8.478  52.226  1.00  0.00           H  
ATOM   1406  HB3 ALA A  89     -25.473   9.033  53.914  1.00  0.00           H  
ATOM   1407  N   GLY A  90     -23.673  10.089  50.166  1.00  0.00           N  
ATOM   1408  CA  GLY A  90     -22.860   9.963  48.985  1.00  0.00           C  
ATOM   1409  C   GLY A  90     -21.875  11.068  48.845  1.00  0.00           C  
ATOM   1410  O   GLY A  90     -20.889  10.923  48.132  1.00  0.00           O  
ATOM   1411  HN  GLY A  90     -24.610  10.289  49.892  1.00  0.00           H  
ATOM   1412  HA1 GLY A  90     -23.564   9.855  48.178  1.00  0.00           H  
ATOM   1413  HA2 GLY A  90     -22.278   9.057  49.031  1.00  0.00           H  
ATOM   1414  N   PHE A  91     -22.134  12.227  49.482  1.00  0.00           N  
ATOM   1415  CA  PHE A  91     -21.436  13.471  49.420  1.00  0.00           C  
ATOM   1416  C   PHE A  91     -20.002  13.225  49.769  1.00  0.00           C  
ATOM   1417  O   PHE A  91     -19.061  13.826  49.272  1.00  0.00           O  
ATOM   1418  CB  PHE A  91     -22.213  14.484  50.282  1.00  0.00           C  
ATOM   1419  CG  PHE A  91     -21.710  15.872  50.127  1.00  0.00           C  
ATOM   1420  CD1 PHE A  91     -22.319  16.703  49.213  1.00  0.00           C  
ATOM   1421  CD2 PHE A  91     -20.574  16.342  50.750  1.00  0.00           C  
ATOM   1422  CE1 PHE A  91     -21.878  17.977  48.952  1.00  0.00           C  
ATOM   1423  CE2 PHE A  91     -20.148  17.629  50.541  1.00  0.00           C  
ATOM   1424  CZ  PHE A  91     -20.812  18.458  49.683  1.00  0.00           C  
ATOM   1425  HN  PHE A  91     -22.962  12.215  50.031  1.00  0.00           H  
ATOM   1426  HA  PHE A  91     -21.444  13.757  48.379  1.00  0.00           H  
ATOM   1427  HB1 PHE A  91     -22.034  14.257  51.362  1.00  0.00           H  
ATOM   1428  HB2 PHE A  91     -23.309  14.464  50.122  1.00  0.00           H  
ATOM   1429  HD1 PHE A  91     -23.154  16.385  48.607  1.00  0.00           H  
ATOM   1430  HD2 PHE A  91     -19.973  15.755  51.424  1.00  0.00           H  
ATOM   1431  HE1 PHE A  91     -22.320  18.636  48.227  1.00  0.00           H  
ATOM   1432  HE2 PHE A  91     -19.233  18.041  50.949  1.00  0.00           H  
ATOM   1433  HZ  PHE A  91     -20.435  19.444  49.422  1.00  0.00           H  
ATOM   1434  N   TYR A  92     -19.823  12.338  50.772  1.00  0.00           N  
ATOM   1435  CA  TYR A  92     -18.559  12.065  51.393  1.00  0.00           C  
ATOM   1436  C   TYR A  92     -18.078  10.711  50.962  1.00  0.00           C  
ATOM   1437  O   TYR A  92     -17.157  10.084  51.475  1.00  0.00           O  
ATOM   1438  CB  TYR A  92     -18.703  11.908  52.913  1.00  0.00           C  
ATOM   1439  CG  TYR A  92     -19.252  13.175  53.479  1.00  0.00           C  
ATOM   1440  CD1 TYR A  92     -18.389  14.230  53.658  1.00  0.00           C  
ATOM   1441  CD2 TYR A  92     -20.582  13.297  53.795  1.00  0.00           C  
ATOM   1442  CE1 TYR A  92     -18.837  15.457  54.097  1.00  0.00           C  
ATOM   1443  CE2 TYR A  92     -20.986  14.531  54.269  1.00  0.00           C  
ATOM   1444  CZ  TYR A  92     -20.167  15.627  54.368  1.00  0.00           C  
ATOM   1445  OH  TYR A  92     -20.722  16.870  54.766  1.00  0.00           O  
ATOM   1446  HN  TYR A  92     -20.641  11.965  51.198  1.00  0.00           H  
ATOM   1447  HA  TYR A  92     -17.840  12.810  51.108  1.00  0.00           H  
ATOM   1448  HB1 TYR A  92     -17.729  11.635  53.372  1.00  0.00           H  
ATOM   1449  HB2 TYR A  92     -19.382  11.066  53.202  1.00  0.00           H  
ATOM   1450  HD1 TYR A  92     -17.382  14.052  53.299  1.00  0.00           H  
ATOM   1451  HD2 TYR A  92     -21.370  12.585  53.661  1.00  0.00           H  
ATOM   1452  HE1 TYR A  92     -18.123  16.245  54.272  1.00  0.00           H  
ATOM   1453  HE2 TYR A  92     -22.000  14.715  54.578  1.00  0.00           H  
ATOM   1454  HH  TYR A  92     -20.034  17.465  55.091  1.00  0.00           H  
ATOM   1455  N   ARG A  93     -18.769  10.195  49.935  1.00  0.00           N  
ATOM   1456  CA  ARG A  93     -18.621   8.889  49.362  1.00  0.00           C  
ATOM   1457  C   ARG A  93     -18.844   7.689  50.209  1.00  0.00           C  
ATOM   1458  O   ARG A  93     -18.098   6.719  50.123  1.00  0.00           O  
ATOM   1459  CB  ARG A  93     -17.323   8.837  48.529  1.00  0.00           C  
ATOM   1460  CG  ARG A  93     -17.507   9.941  47.478  1.00  0.00           C  
ATOM   1461  CD  ARG A  93     -16.193  10.345  46.808  1.00  0.00           C  
ATOM   1462  NE  ARG A  93     -16.597  11.561  46.063  1.00  0.00           N  
ATOM   1463  CZ  ARG A  93     -15.781  12.385  45.338  1.00  0.00           C  
ATOM   1464  NH1 ARG A  93     -14.434  12.215  45.317  1.00  0.00           N1+
ATOM   1465  NH2 ARG A  93     -16.258  13.445  44.623  1.00  0.00           N  
ATOM   1466  HN  ARG A  93     -19.526  10.619  49.452  1.00  0.00           H  
ATOM   1467  HA  ARG A  93     -19.327   8.790  48.544  1.00  0.00           H  
ATOM   1468  HB1 ARG A  93     -17.131   7.963  47.886  1.00  0.00           H  
ATOM   1469  HB2 ARG A  93     -16.492   9.158  49.195  1.00  0.00           H  
ATOM   1470  HG1 ARG A  93     -17.975  10.808  47.989  1.00  0.00           H  
ATOM   1471  HG2 ARG A  93     -18.173   9.468  46.717  1.00  0.00           H  
ATOM   1472  HD1 ARG A  93     -15.809   9.595  46.085  1.00  0.00           H  
ATOM   1473  HD2 ARG A  93     -15.357  10.550  47.514  1.00  0.00           H  
ATOM   1474  HE  ARG A  93     -17.565  11.835  46.027  1.00  0.00           H  
ATOM   1475 1HH1 ARG A  93     -14.018  11.324  45.520  1.00  0.00           H  
ATOM   1476 2HH1 ARG A  93     -13.880  12.923  44.880  1.00  0.00           H  
ATOM   1477 1HH2 ARG A  93     -17.231  13.662  44.492  1.00  0.00           H  
ATOM   1478 2HH2 ARG A  93     -15.570  13.768  43.972  1.00  0.00           H  
ATOM   1479  N   ILE A  94     -19.924   7.751  51.009  1.00  0.00           N  
ATOM   1480  CA  ILE A  94     -20.286   6.680  51.890  1.00  0.00           C  
ATOM   1481  C   ILE A  94     -21.251   5.835  51.129  1.00  0.00           C  
ATOM   1482  O   ILE A  94     -22.322   6.373  50.840  1.00  0.00           O  
ATOM   1483  CB  ILE A  94     -20.924   7.034  53.196  1.00  0.00           C  
ATOM   1484  CG1 ILE A  94     -19.868   7.822  54.003  1.00  0.00           C  
ATOM   1485  CG2 ILE A  94     -21.340   5.781  53.987  1.00  0.00           C  
ATOM   1486  CD  ILE A  94     -20.117   8.353  55.416  1.00  0.00           C  
ATOM   1487  HN  ILE A  94     -20.415   8.620  51.027  1.00  0.00           H  
ATOM   1488  HA  ILE A  94     -19.365   6.186  52.150  1.00  0.00           H  
ATOM   1489  HB  ILE A  94     -21.863   7.612  53.132  1.00  0.00           H  
ATOM   1490 1HG1 ILE A  94     -19.746   8.736  53.381  1.00  0.00           H  
ATOM   1491 2HG1 ILE A  94     -18.916   7.270  54.123  1.00  0.00           H  
ATOM   1492 1HG2 ILE A  94     -20.457   5.151  54.242  1.00  0.00           H  
ATOM   1493 2HG2 ILE A  94     -22.143   5.220  53.468  1.00  0.00           H  
ATOM   1494 3HG2 ILE A  94     -21.836   6.043  54.943  1.00  0.00           H  
ATOM   1495  HD1 ILE A  94     -20.023   7.518  56.141  1.00  0.00           H  
ATOM   1496  HD2 ILE A  94     -21.111   8.834  55.497  1.00  0.00           H  
ATOM   1497  HD3 ILE A  94     -19.313   9.092  55.627  1.00  0.00           H  
ATOM   1498  N   PRO A  95     -21.043   4.592  50.797  1.00  0.00           N  
ATOM   1499  CA  PRO A  95     -21.999   3.718  50.189  1.00  0.00           C  
ATOM   1500  C   PRO A  95     -23.411   3.813  50.657  1.00  0.00           C  
ATOM   1501  O   PRO A  95     -23.681   3.773  51.857  1.00  0.00           O  
ATOM   1502  CB  PRO A  95     -21.340   2.341  50.165  1.00  0.00           C  
ATOM   1503  CG  PRO A  95     -19.856   2.686  49.987  1.00  0.00           C  
ATOM   1504  CD  PRO A  95     -19.788   3.872  50.961  1.00  0.00           C  
ATOM   1505  HA  PRO A  95     -21.992   4.120  49.187  1.00  0.00           H  
ATOM   1506  HB1 PRO A  95     -21.752   1.745  49.318  1.00  0.00           H  
ATOM   1507  HB2 PRO A  95     -21.602   1.767  51.086  1.00  0.00           H  
ATOM   1508  HG1 PRO A  95     -19.248   1.773  50.172  1.00  0.00           H  
ATOM   1509  HG2 PRO A  95     -19.661   3.128  48.993  1.00  0.00           H  
ATOM   1510  HD1 PRO A  95     -19.829   3.438  51.980  1.00  0.00           H  
ATOM   1511  HD2 PRO A  95     -18.979   4.601  50.739  1.00  0.00           H  
ATOM   1512  N   VAL A  96     -24.368   3.882  49.709  1.00  0.00           N  
ATOM   1513  CA  VAL A  96     -25.781   3.798  49.929  1.00  0.00           C  
ATOM   1514  C   VAL A  96     -26.266   2.599  49.200  1.00  0.00           C  
ATOM   1515  O   VAL A  96     -26.002   2.388  48.010  1.00  0.00           O  
ATOM   1516  CB  VAL A  96     -26.501   5.033  49.457  1.00  0.00           C  
ATOM   1517  CG1 VAL A  96     -28.015   4.948  49.667  1.00  0.00           C  
ATOM   1518  CG2 VAL A  96     -25.934   6.251  50.207  1.00  0.00           C  
ATOM   1519  HN  VAL A  96     -24.144   4.232  48.810  1.00  0.00           H  
ATOM   1520  HA  VAL A  96     -25.953   3.604  50.971  1.00  0.00           H  
ATOM   1521  HB  VAL A  96     -26.303   5.247  48.390  1.00  0.00           H  
ATOM   1522 1HG1 VAL A  96     -28.511   4.348  48.879  1.00  0.00           H  
ATOM   1523 2HG1 VAL A  96     -28.453   5.972  49.657  1.00  0.00           H  
ATOM   1524 3HG1 VAL A  96     -28.098   4.520  50.689  1.00  0.00           H  
ATOM   1525 1HG2 VAL A  96     -24.821   6.277  50.153  1.00  0.00           H  
ATOM   1526 2HG2 VAL A  96     -26.140   6.016  51.275  1.00  0.00           H  
ATOM   1527 3HG2 VAL A  96     -26.537   7.102  49.834  1.00  0.00           H  
ATOM   1528  N   LEU A  97     -27.020   1.729  49.902  1.00  0.00           N  
ATOM   1529  CA  LEU A  97     -27.352   0.475  49.323  1.00  0.00           C  
ATOM   1530  C   LEU A  97     -28.824   0.425  49.113  1.00  0.00           C  
ATOM   1531  O   LEU A  97     -29.598   0.608  50.053  1.00  0.00           O  
ATOM   1532  CB  LEU A  97     -26.927  -0.741  50.167  1.00  0.00           C  
ATOM   1533  CG  LEU A  97     -25.479  -1.215  49.989  1.00  0.00           C  
ATOM   1534  CD1 LEU A  97     -24.478  -0.172  50.508  1.00  0.00           C  
ATOM   1535  CD2 LEU A  97     -25.260  -2.635  50.537  1.00  0.00           C  
ATOM   1536  HN  LEU A  97     -27.306   1.890  50.845  1.00  0.00           H  
ATOM   1537  HA  LEU A  97     -26.970   0.400  48.312  1.00  0.00           H  
ATOM   1538  HB1 LEU A  97     -27.596  -1.593  49.891  1.00  0.00           H  
ATOM   1539  HB2 LEU A  97     -27.047  -0.395  51.219  1.00  0.00           H  
ATOM   1540  HG  LEU A  97     -25.354  -1.342  48.897  1.00  0.00           H  
ATOM   1541 1HD1 LEU A  97     -24.994   0.541  51.187  1.00  0.00           H  
ATOM   1542 2HD1 LEU A  97     -24.141   0.349  49.584  1.00  0.00           H  
ATOM   1543 3HD1 LEU A  97     -23.637  -0.664  51.048  1.00  0.00           H  
ATOM   1544 1HD2 LEU A  97     -25.418  -2.824  51.618  1.00  0.00           H  
ATOM   1545 2HD2 LEU A  97     -24.260  -2.955  50.170  1.00  0.00           H  
ATOM   1546 3HD2 LEU A  97     -25.909  -3.363  49.997  1.00  0.00           H  
ATOM   1547  N   GLY A  98     -29.249   0.251  47.849  1.00  0.00           N  
ATOM   1548  CA  GLY A  98     -30.622   0.186  47.428  1.00  0.00           C  
ATOM   1549  C   GLY A  98     -31.259  -1.159  47.401  1.00  0.00           C  
ATOM   1550  O   GLY A  98     -31.099  -1.879  46.416  1.00  0.00           O  
ATOM   1551  HN  GLY A  98     -28.614   0.239  47.080  1.00  0.00           H  
ATOM   1552  HA1 GLY A  98     -30.757   0.605  46.439  1.00  0.00           H  
ATOM   1553  HA2 GLY A  98     -31.228   0.779  48.106  1.00  0.00           H  
ATOM   1554  N   LEU A  99     -31.922  -1.393  48.547  1.00  0.00           N  
ATOM   1555  CA  LEU A  99     -32.498  -2.655  48.880  1.00  0.00           C  
ATOM   1556  C   LEU A  99     -33.642  -3.025  47.987  1.00  0.00           C  
ATOM   1557  O   LEU A  99     -33.464  -3.978  47.241  1.00  0.00           O  
ATOM   1558  CB  LEU A  99     -33.064  -2.719  50.314  1.00  0.00           C  
ATOM   1559  CG  LEU A  99     -32.045  -3.052  51.418  1.00  0.00           C  
ATOM   1560  CD1 LEU A  99     -30.628  -2.489  51.269  1.00  0.00           C  
ATOM   1561  CD2 LEU A  99     -32.690  -2.597  52.737  1.00  0.00           C  
ATOM   1562  HN  LEU A  99     -31.945  -0.662  49.225  1.00  0.00           H  
ATOM   1563  HA  LEU A  99     -31.660  -3.325  48.780  1.00  0.00           H  
ATOM   1564  HB1 LEU A  99     -33.694  -3.632  50.251  1.00  0.00           H  
ATOM   1565  HB2 LEU A  99     -33.616  -1.788  50.565  1.00  0.00           H  
ATOM   1566  HG  LEU A  99     -31.905  -4.157  51.404  1.00  0.00           H  
ATOM   1567 1HD1 LEU A  99     -29.906  -2.835  52.042  1.00  0.00           H  
ATOM   1568 2HD1 LEU A  99     -30.720  -1.384  51.349  1.00  0.00           H  
ATOM   1569 3HD1 LEU A  99     -30.176  -2.826  50.303  1.00  0.00           H  
ATOM   1570 1HD2 LEU A  99     -32.879  -1.503  52.666  1.00  0.00           H  
ATOM   1571 2HD2 LEU A  99     -32.093  -2.733  53.656  1.00  0.00           H  
ATOM   1572 3HD2 LEU A  99     -33.702  -3.044  52.815  1.00  0.00           H  
ATOM   1573  N   THR A 100     -34.700  -2.195  47.955  1.00  0.00           N  
ATOM   1574  CA  THR A 100     -35.841  -2.408  47.130  1.00  0.00           C  
ATOM   1575  C   THR A 100     -35.971  -1.402  46.032  1.00  0.00           C  
ATOM   1576  O   THR A 100     -37.046  -1.028  45.565  1.00  0.00           O  
ATOM   1577  CB  THR A 100     -37.123  -2.478  47.921  1.00  0.00           C  
ATOM   1578  CG2 THR A 100     -37.244  -3.838  48.640  1.00  0.00           C  
ATOM   1579  OG1 THR A 100     -37.288  -1.382  48.805  1.00  0.00           O  
ATOM   1580  HN  THR A 100     -34.870  -1.450  48.597  1.00  0.00           H  
ATOM   1581  HA  THR A 100     -35.830  -3.360  46.622  1.00  0.00           H  
ATOM   1582  HB  THR A 100     -38.001  -2.391  47.256  1.00  0.00           H  
ATOM   1583  HG1 THR A 100     -38.232  -1.410  49.014  1.00  0.00           H  
ATOM   1584 1HG2 THR A 100     -36.280  -4.059  49.146  1.00  0.00           H  
ATOM   1585 2HG2 THR A 100     -37.463  -4.639  47.901  1.00  0.00           H  
ATOM   1586 3HG2 THR A 100     -38.079  -3.888  49.374  1.00  0.00           H  
ATOM   1587  N   THR A 101     -34.840  -0.990  45.450  1.00  0.00           N  
ATOM   1588  CA  THR A 101     -34.779   0.075  44.489  1.00  0.00           C  
ATOM   1589  C   THR A 101     -34.887  -0.409  43.087  1.00  0.00           C  
ATOM   1590  O   THR A 101     -33.864  -0.736  42.466  1.00  0.00           O  
ATOM   1591  CB  THR A 101     -33.610   1.004  44.587  1.00  0.00           C  
ATOM   1592  CG2 THR A 101     -33.814   2.308  43.804  1.00  0.00           C  
ATOM   1593  OG1 THR A 101     -33.417   1.384  45.948  1.00  0.00           O  
ATOM   1594  HN  THR A 101     -33.941  -1.227  45.812  1.00  0.00           H  
ATOM   1595  HA  THR A 101     -35.664   0.674  44.650  1.00  0.00           H  
ATOM   1596  HB  THR A 101     -32.646   0.552  44.254  1.00  0.00           H  
ATOM   1597  HG1 THR A 101     -34.196   1.815  46.294  1.00  0.00           H  
ATOM   1598 1HG2 THR A 101     -34.859   2.612  44.016  1.00  0.00           H  
ATOM   1599 2HG2 THR A 101     -33.493   2.083  42.762  1.00  0.00           H  
ATOM   1600 3HG2 THR A 101     -33.108   2.971  44.354  1.00  0.00           H  
ATOM   1601  N   ARG A 102     -36.085  -0.391  42.481  1.00  0.00           N  
ATOM   1602  CA  ARG A 102     -36.299  -1.065  41.247  1.00  0.00           C  
ATOM   1603  C   ARG A 102     -36.518  -0.100  40.131  1.00  0.00           C  
ATOM   1604  O   ARG A 102     -36.966  -0.543  39.073  1.00  0.00           O  
ATOM   1605  CB  ARG A 102     -37.447  -2.089  41.346  1.00  0.00           C  
ATOM   1606  CG  ARG A 102     -37.155  -3.184  42.375  1.00  0.00           C  
ATOM   1607  CD  ARG A 102     -37.972  -4.481  42.413  1.00  0.00           C  
ATOM   1608  NE  ARG A 102     -37.550  -5.233  41.202  1.00  0.00           N  
ATOM   1609  CZ  ARG A 102     -38.179  -6.338  40.711  1.00  0.00           C  
ATOM   1610  NH1 ARG A 102     -39.276  -6.865  41.329  1.00  0.00           N1+
ATOM   1611  NH2 ARG A 102     -37.865  -6.898  39.505  1.00  0.00           N  
ATOM   1612  HN  ARG A 102     -36.880  -0.118  43.023  1.00  0.00           H  
ATOM   1613  HA  ARG A 102     -35.473  -1.627  40.847  1.00  0.00           H  
ATOM   1614  HB1 ARG A 102     -37.546  -2.612  40.371  1.00  0.00           H  
ATOM   1615  HB2 ARG A 102     -38.409  -1.609  41.636  1.00  0.00           H  
ATOM   1616  HG1 ARG A 102     -37.496  -2.725  43.340  1.00  0.00           H  
ATOM   1617  HG2 ARG A 102     -36.074  -3.413  42.466  1.00  0.00           H  
ATOM   1618  HD1 ARG A 102     -39.052  -4.202  42.469  1.00  0.00           H  
ATOM   1619  HD2 ARG A 102     -37.709  -5.075  43.313  1.00  0.00           H  
ATOM   1620  HE  ARG A 102     -36.707  -4.972  40.722  1.00  0.00           H  
ATOM   1621 1HH1 ARG A 102     -39.599  -6.570  42.235  1.00  0.00           H  
ATOM   1622 2HH1 ARG A 102     -39.673  -7.671  40.901  1.00  0.00           H  
ATOM   1623 1HH2 ARG A 102     -37.022  -6.627  39.035  1.00  0.00           H  
ATOM   1624 2HH2 ARG A 102     -38.320  -7.696  39.113  1.00  0.00           H  
ATOM   1625  N   MET A 103     -36.286   1.229  40.220  1.00  0.00           N  
ATOM   1626  CA  MET A 103     -36.246   2.077  39.067  1.00  0.00           C  
ATOM   1627  C   MET A 103     -34.855   2.586  38.915  1.00  0.00           C  
ATOM   1628  O   MET A 103     -34.174   2.993  39.851  1.00  0.00           O  
ATOM   1629  CB  MET A 103     -37.133   3.290  39.359  1.00  0.00           C  
ATOM   1630  CG  MET A 103     -38.558   2.907  39.777  1.00  0.00           C  
ATOM   1631  SD  MET A 103     -39.408   1.829  38.580  1.00  0.00           S  
ATOM   1632  CE  MET A 103     -40.973   1.822  39.505  1.00  0.00           C  
ATOM   1633  HN  MET A 103     -35.855   1.641  41.010  1.00  0.00           H  
ATOM   1634  HA  MET A 103     -36.547   1.607  38.138  1.00  0.00           H  
ATOM   1635  HB1 MET A 103     -37.251   4.002  38.506  1.00  0.00           H  
ATOM   1636  HB2 MET A 103     -36.759   3.873  40.231  1.00  0.00           H  
ATOM   1637  HG1 MET A 103     -39.037   3.911  39.833  1.00  0.00           H  
ATOM   1638  HG2 MET A 103     -38.545   2.374  40.747  1.00  0.00           H  
ATOM   1639  HE1 MET A 103     -41.275   2.899  39.487  1.00  0.00           H  
ATOM   1640  HE2 MET A 103     -40.846   1.425  40.533  1.00  0.00           H  
ATOM   1641  HE3 MET A 103     -41.748   1.205  39.009  1.00  0.00           H  
ATOM   1642  N   SER A 104     -34.365   2.595  37.664  1.00  0.00           N  
ATOM   1643  CA  SER A 104     -33.135   3.156  37.191  1.00  0.00           C  
ATOM   1644  C   SER A 104     -32.983   4.588  37.562  1.00  0.00           C  
ATOM   1645  O   SER A 104     -31.983   5.087  38.076  1.00  0.00           O  
ATOM   1646  CB  SER A 104     -33.171   3.173  35.661  1.00  0.00           C  
ATOM   1647  OG  SER A 104     -33.070   1.814  35.258  1.00  0.00           O  
ATOM   1648  HN  SER A 104     -34.958   2.184  36.972  1.00  0.00           H  
ATOM   1649  HA  SER A 104     -32.276   2.624  37.582  1.00  0.00           H  
ATOM   1650  HB1 SER A 104     -32.331   3.780  35.254  1.00  0.00           H  
ATOM   1651  HB2 SER A 104     -34.146   3.541  35.265  1.00  0.00           H  
ATOM   1652  HG1 SER A 104     -33.978   1.494  35.286  1.00  0.00           H  
ATOM   1653  N   ILE A 105     -34.096   5.334  37.422  1.00  0.00           N  
ATOM   1654  CA  ILE A 105     -34.163   6.738  37.706  1.00  0.00           C  
ATOM   1655  C   ILE A 105     -33.918   7.078  39.136  1.00  0.00           C  
ATOM   1656  O   ILE A 105     -33.446   8.141  39.535  1.00  0.00           O  
ATOM   1657  CB  ILE A 105     -35.409   7.416  37.222  1.00  0.00           C  
ATOM   1658  CG1 ILE A 105     -35.350   8.951  37.190  1.00  0.00           C  
ATOM   1659  CG2 ILE A 105     -36.645   6.926  37.982  1.00  0.00           C  
ATOM   1660  CD  ILE A 105     -34.269   9.548  36.296  1.00  0.00           C  
ATOM   1661  HN  ILE A 105     -34.986   4.922  37.253  1.00  0.00           H  
ATOM   1662  HA  ILE A 105     -33.307   7.149  37.193  1.00  0.00           H  
ATOM   1663  HB  ILE A 105     -35.414   7.176  36.133  1.00  0.00           H  
ATOM   1664 1HG1 ILE A 105     -35.430   9.380  38.212  1.00  0.00           H  
ATOM   1665 2HG1 ILE A 105     -36.317   9.308  36.764  1.00  0.00           H  
ATOM   1666 1HG2 ILE A 105     -37.604   7.251  37.517  1.00  0.00           H  
ATOM   1667 2HG2 ILE A 105     -36.630   7.334  39.016  1.00  0.00           H  
ATOM   1668 3HG2 ILE A 105     -36.602   5.820  38.099  1.00  0.00           H  
ATOM   1669  HD1 ILE A 105     -34.590   9.133  35.314  1.00  0.00           H  
ATOM   1670  HD2 ILE A 105     -33.225   9.310  36.593  1.00  0.00           H  
ATOM   1671  HD3 ILE A 105     -34.309  10.648  36.108  1.00  0.00           H  
ATOM   1672  N   TYR A 106     -34.124   6.105  40.044  1.00  0.00           N  
ATOM   1673  CA  TYR A 106     -33.797   6.268  41.429  1.00  0.00           C  
ATOM   1674  C   TYR A 106     -32.478   5.736  41.874  1.00  0.00           C  
ATOM   1675  O   TYR A 106     -32.203   5.698  43.070  1.00  0.00           O  
ATOM   1676  CB  TYR A 106     -34.988   5.882  42.317  1.00  0.00           C  
ATOM   1677  CG  TYR A 106     -36.248   6.634  42.040  1.00  0.00           C  
ATOM   1678  CD1 TYR A 106     -36.169   8.003  42.060  1.00  0.00           C  
ATOM   1679  CD2 TYR A 106     -37.458   6.000  41.902  1.00  0.00           C  
ATOM   1680  CE1 TYR A 106     -37.324   8.705  41.777  1.00  0.00           C  
ATOM   1681  CE2 TYR A 106     -38.611   6.743  41.765  1.00  0.00           C  
ATOM   1682  CZ  TYR A 106     -38.550   8.108  41.617  1.00  0.00           C  
ATOM   1683  OH  TYR A 106     -39.605   8.987  41.288  1.00  0.00           O  
ATOM   1684  HN  TYR A 106     -34.491   5.192  39.894  1.00  0.00           H  
ATOM   1685  HA  TYR A 106     -33.589   7.296  41.697  1.00  0.00           H  
ATOM   1686  HB1 TYR A 106     -34.748   5.974  43.395  1.00  0.00           H  
ATOM   1687  HB2 TYR A 106     -35.207   4.803  42.186  1.00  0.00           H  
ATOM   1688  HD1 TYR A 106     -35.214   8.498  42.155  1.00  0.00           H  
ATOM   1689  HD2 TYR A 106     -37.547   4.934  42.049  1.00  0.00           H  
ATOM   1690  HE1 TYR A 106     -37.207   9.762  41.607  1.00  0.00           H  
ATOM   1691  HE2 TYR A 106     -39.586   6.304  41.628  1.00  0.00           H  
ATOM   1692  HH  TYR A 106     -40.367   8.443  41.067  1.00  0.00           H  
ATOM   1693  N   SER A 107     -31.610   5.233  40.981  1.00  0.00           N  
ATOM   1694  CA  SER A 107     -30.406   4.543  41.350  1.00  0.00           C  
ATOM   1695  C   SER A 107     -29.271   4.576  40.385  1.00  0.00           C  
ATOM   1696  O   SER A 107     -28.167   4.133  40.693  1.00  0.00           O  
ATOM   1697  CB  SER A 107     -30.819   3.081  41.623  1.00  0.00           C  
ATOM   1698  OG  SER A 107     -31.615   2.572  40.555  1.00  0.00           O  
ATOM   1699  HN  SER A 107     -31.851   5.170  40.012  1.00  0.00           H  
ATOM   1700  HA  SER A 107     -29.961   5.012  42.214  1.00  0.00           H  
ATOM   1701  HB1 SER A 107     -31.451   3.004  42.530  1.00  0.00           H  
ATOM   1702  HB2 SER A 107     -29.968   2.404  41.824  1.00  0.00           H  
ATOM   1703  HG1 SER A 107     -32.523   2.882  40.641  1.00  0.00           H  
ATOM   1704  N   ASP A 108     -29.343   5.104  39.149  1.00  0.00           N  
ATOM   1705  CA  ASP A 108     -28.210   5.153  38.274  1.00  0.00           C  
ATOM   1706  C   ASP A 108     -27.079   6.048  38.651  1.00  0.00           C  
ATOM   1707  O   ASP A 108     -27.332   7.057  39.309  1.00  0.00           O  
ATOM   1708  CB  ASP A 108     -28.562   5.374  36.799  1.00  0.00           C  
ATOM   1709  CG  ASP A 108     -29.461   4.277  36.244  1.00  0.00           C  
ATOM   1710  OD1 ASP A 108     -30.046   4.503  35.145  1.00  0.00           O  
ATOM   1711  OD2 ASP A 108     -29.449   3.151  36.809  1.00  0.00           O1-
ATOM   1712  HN  ASP A 108     -30.117   5.475  38.652  1.00  0.00           H  
ATOM   1713  HA  ASP A 108     -27.864   4.136  38.373  1.00  0.00           H  
ATOM   1714  HB1 ASP A 108     -27.693   5.329  36.110  1.00  0.00           H  
ATOM   1715  HB2 ASP A 108     -29.047   6.348  36.586  1.00  0.00           H  
ATOM   1716  N   LYS A 109     -25.853   5.658  38.267  1.00  0.00           N  
ATOM   1717  CA  LYS A 109     -24.566   6.107  38.685  1.00  0.00           C  
ATOM   1718  C   LYS A 109     -24.175   7.473  38.220  1.00  0.00           C  
ATOM   1719  O   LYS A 109     -23.569   8.241  38.963  1.00  0.00           O  
ATOM   1720  CB  LYS A 109     -23.432   5.088  38.503  1.00  0.00           C  
ATOM   1721  CG  LYS A 109     -22.972   4.848  37.054  1.00  0.00           C  
ATOM   1722  CD  LYS A 109     -21.800   3.884  36.894  1.00  0.00           C  
ATOM   1723  CE  LYS A 109     -21.466   3.580  35.433  1.00  0.00           C  
ATOM   1724  NZ  LYS A 109     -20.192   2.836  35.386  1.00  0.00           N1+
ATOM   1725  HN  LYS A 109     -25.791   4.811  37.755  1.00  0.00           H  
ATOM   1726  HA  LYS A 109     -24.797   6.230  39.727  1.00  0.00           H  
ATOM   1727  HB1 LYS A 109     -23.705   4.130  39.002  1.00  0.00           H  
ATOM   1728  HB2 LYS A 109     -22.561   5.440  39.102  1.00  0.00           H  
ATOM   1729  HG1 LYS A 109     -22.653   5.814  36.610  1.00  0.00           H  
ATOM   1730  HG2 LYS A 109     -23.860   4.429  36.523  1.00  0.00           H  
ATOM   1731  HD1 LYS A 109     -22.002   2.901  37.369  1.00  0.00           H  
ATOM   1732  HD2 LYS A 109     -20.951   4.425  37.359  1.00  0.00           H  
ATOM   1733  HE1 LYS A 109     -21.375   4.501  34.814  1.00  0.00           H  
ATOM   1734  HE2 LYS A 109     -22.251   2.880  35.056  1.00  0.00           H  
ATOM   1735  HZ1 LYS A 109     -19.638   2.929  34.516  1.00  0.00           H  
ATOM   1736  HZ2 LYS A 109     -20.406   1.822  35.441  1.00  0.00           H  
ATOM   1737  HZ3 LYS A 109     -19.576   3.037  36.205  1.00  0.00           H  
ATOM   1738  N   SER A 110     -24.574   8.045  37.074  1.00  0.00           N  
ATOM   1739  CA  SER A 110     -24.261   9.401  36.719  1.00  0.00           C  
ATOM   1740  C   SER A 110     -24.872  10.460  37.571  1.00  0.00           C  
ATOM   1741  O   SER A 110     -24.297  11.506  37.880  1.00  0.00           O  
ATOM   1742  CB  SER A 110     -24.621   9.723  35.256  1.00  0.00           C  
ATOM   1743  OG  SER A 110     -25.940   9.262  35.004  1.00  0.00           O  
ATOM   1744  HN  SER A 110     -25.087   7.531  36.381  1.00  0.00           H  
ATOM   1745  HA  SER A 110     -23.203   9.565  36.840  1.00  0.00           H  
ATOM   1746  HB1 SER A 110     -23.985   9.018  34.665  1.00  0.00           H  
ATOM   1747  HB2 SER A 110     -24.443  10.779  34.990  1.00  0.00           H  
ATOM   1748  HG1 SER A 110     -25.835   8.432  34.527  1.00  0.00           H  
ATOM   1749  N   ILE A 111     -26.150  10.268  37.917  1.00  0.00           N  
ATOM   1750  CA  ILE A 111     -26.967  11.205  38.618  1.00  0.00           C  
ATOM   1751  C   ILE A 111     -27.063  11.030  40.095  1.00  0.00           C  
ATOM   1752  O   ILE A 111     -27.563  11.871  40.852  1.00  0.00           O  
ATOM   1753  CB  ILE A 111     -28.299  11.275  37.940  1.00  0.00           C  
ATOM   1754  CG1 ILE A 111     -28.820   9.833  37.799  1.00  0.00           C  
ATOM   1755  CG2 ILE A 111     -28.160  12.018  36.595  1.00  0.00           C  
ATOM   1756  CD  ILE A 111     -30.337   9.654  37.816  1.00  0.00           C  
ATOM   1757  HN  ILE A 111     -26.622   9.469  37.547  1.00  0.00           H  
ATOM   1758  HA  ILE A 111     -26.559  12.208  38.565  1.00  0.00           H  
ATOM   1759  HB  ILE A 111     -29.076  11.824  38.508  1.00  0.00           H  
ATOM   1760 1HG1 ILE A 111     -28.325   9.203  38.568  1.00  0.00           H  
ATOM   1761 2HG1 ILE A 111     -28.560   9.533  36.769  1.00  0.00           H  
ATOM   1762 1HG2 ILE A 111     -29.058  11.813  35.966  1.00  0.00           H  
ATOM   1763 2HG2 ILE A 111     -27.252  11.773  36.009  1.00  0.00           H  
ATOM   1764 3HG2 ILE A 111     -28.191  13.115  36.760  1.00  0.00           H  
ATOM   1765  HD1 ILE A 111     -30.662   8.711  38.310  1.00  0.00           H  
ATOM   1766  HD2 ILE A 111     -30.781   9.668  36.801  1.00  0.00           H  
ATOM   1767  HD3 ILE A 111     -30.851  10.405  38.451  1.00  0.00           H  
ATOM   1768  N   HSD A 112     -26.539   9.923  40.647  1.00  0.00           N  
ATOM   1769  CA  HSD A 112     -26.606   9.665  42.047  1.00  0.00           C  
ATOM   1770  C   HSD A 112     -25.243   9.501  42.649  1.00  0.00           C  
ATOM   1771  O   HSD A 112     -24.367   8.851  42.079  1.00  0.00           O  
ATOM   1772  CB  HSD A 112     -27.427   8.379  42.246  1.00  0.00           C  
ATOM   1773  CG  HSD A 112     -28.824   8.651  41.790  1.00  0.00           C  
ATOM   1774  CD2 HSD A 112     -29.815   9.314  42.430  1.00  0.00           C  
ATOM   1775  ND1 HSD A 112     -29.433   8.048  40.701  1.00  0.00           N  
ATOM   1776  CE1 HSD A 112     -30.726   8.447  40.748  1.00  0.00           C  
ATOM   1777  NE2 HSD A 112     -31.043   9.119  41.834  1.00  0.00           N  
ATOM   1778  HN  HSD A 112     -25.933   9.322  40.141  1.00  0.00           H  
ATOM   1779  HA  HSD A 112     -27.069  10.493  42.570  1.00  0.00           H  
ATOM   1780  HB1 HSD A 112     -27.556   8.070  43.303  1.00  0.00           H  
ATOM   1781  HB2 HSD A 112     -27.075   7.495  41.668  1.00  0.00           H  
ATOM   1782  HD1 HSD A 112     -28.931   7.505  40.029  1.00  0.00           H  
ATOM   1783  HD2 HSD A 112     -29.780   9.908  43.346  1.00  0.00           H  
ATOM   1784  HE1 HSD A 112     -31.392   8.310  39.899  1.00  0.00           H  
ATOM   1785  N   LEU A 113     -25.003  10.054  43.839  1.00  0.00           N  
ATOM   1786  CA  LEU A 113     -23.774   9.966  44.570  1.00  0.00           C  
ATOM   1787  C   LEU A 113     -23.688   8.656  45.284  1.00  0.00           C  
ATOM   1788  O   LEU A 113     -24.487   8.421  46.191  1.00  0.00           O  
ATOM   1789  CB  LEU A 113     -23.735  11.196  45.493  1.00  0.00           C  
ATOM   1790  CG  LEU A 113     -23.777  12.549  44.761  1.00  0.00           C  
ATOM   1791  CD1 LEU A 113     -23.415  13.608  45.817  1.00  0.00           C  
ATOM   1792  CD2 LEU A 113     -22.724  12.776  43.668  1.00  0.00           C  
ATOM   1793  HN  LEU A 113     -25.687  10.641  44.264  1.00  0.00           H  
ATOM   1794  HA  LEU A 113     -22.955  10.007  43.868  1.00  0.00           H  
ATOM   1795  HB1 LEU A 113     -22.730  11.127  45.952  1.00  0.00           H  
ATOM   1796  HB2 LEU A 113     -24.588  11.203  46.204  1.00  0.00           H  
ATOM   1797  HG  LEU A 113     -24.789  12.752  44.352  1.00  0.00           H  
ATOM   1798 1HD1 LEU A 113     -22.360  13.516  46.161  1.00  0.00           H  
ATOM   1799 2HD1 LEU A 113     -24.059  13.428  46.714  1.00  0.00           H  
ATOM   1800 3HD1 LEU A 113     -23.590  14.571  45.291  1.00  0.00           H  
ATOM   1801 1HD2 LEU A 113     -22.737  13.827  43.320  1.00  0.00           H  
ATOM   1802 2HD2 LEU A 113     -22.867  12.094  42.800  1.00  0.00           H  
ATOM   1803 3HD2 LEU A 113     -21.698  12.645  44.079  1.00  0.00           H  
ATOM   1804  N   SER A 114     -22.790   7.724  44.957  1.00  0.00           N  
ATOM   1805  CA  SER A 114     -22.433   6.521  45.656  1.00  0.00           C  
ATOM   1806  C   SER A 114     -23.574   5.589  45.898  1.00  0.00           C  
ATOM   1807  O   SER A 114     -23.797   5.186  47.043  1.00  0.00           O  
ATOM   1808  CB  SER A 114     -21.763   6.866  47.002  1.00  0.00           C  
ATOM   1809  OG  SER A 114     -20.507   7.419  46.658  1.00  0.00           O  
ATOM   1810  HN  SER A 114     -22.187   7.950  44.192  1.00  0.00           H  
ATOM   1811  HA  SER A 114     -21.805   5.848  45.103  1.00  0.00           H  
ATOM   1812  HB1 SER A 114     -21.643   5.923  47.592  1.00  0.00           H  
ATOM   1813  HB2 SER A 114     -22.382   7.431  47.724  1.00  0.00           H  
ATOM   1814  HG1 SER A 114     -19.866   6.710  46.571  1.00  0.00           H  
ATOM   1815  N   PHE A 115     -24.299   5.278  44.817  1.00  0.00           N  
ATOM   1816  CA  PHE A 115     -25.471   4.478  44.981  1.00  0.00           C  
ATOM   1817  C   PHE A 115     -25.118   3.092  44.555  1.00  0.00           C  
ATOM   1818  O   PHE A 115     -24.450   2.874  43.548  1.00  0.00           O  
ATOM   1819  CB  PHE A 115     -26.597   4.964  44.046  1.00  0.00           C  
ATOM   1820  CG  PHE A 115     -27.897   4.514  44.618  1.00  0.00           C  
ATOM   1821  CD1 PHE A 115     -28.482   3.434  44.000  1.00  0.00           C  
ATOM   1822  CD2 PHE A 115     -28.448   5.114  45.724  1.00  0.00           C  
ATOM   1823  CE1 PHE A 115     -29.601   2.871  44.573  1.00  0.00           C  
ATOM   1824  CE2 PHE A 115     -29.633   4.608  46.198  1.00  0.00           C  
ATOM   1825  CZ  PHE A 115     -30.233   3.508  45.613  1.00  0.00           C  
ATOM   1826  HN  PHE A 115     -24.040   5.767  43.984  1.00  0.00           H  
ATOM   1827  HA  PHE A 115     -25.778   4.533  46.016  1.00  0.00           H  
ATOM   1828  HB1 PHE A 115     -26.486   4.696  42.978  1.00  0.00           H  
ATOM   1829  HB2 PHE A 115     -26.667   6.076  44.053  1.00  0.00           H  
ATOM   1830  HD1 PHE A 115     -28.120   3.089  43.044  1.00  0.00           H  
ATOM   1831  HD2 PHE A 115     -27.998   6.056  46.014  1.00  0.00           H  
ATOM   1832  HE1 PHE A 115     -30.142   2.049  44.110  1.00  0.00           H  
ATOM   1833  HE2 PHE A 115     -30.057   5.082  47.069  1.00  0.00           H  
ATOM   1834  HZ  PHE A 115     -31.154   3.114  46.010  1.00  0.00           H  
ATOM   1835  N   LEU A 116     -25.490   2.007  45.247  1.00  0.00           N  
ATOM   1836  CA  LEU A 116     -25.424   0.677  44.735  1.00  0.00           C  
ATOM   1837  C   LEU A 116     -26.729  -0.020  44.964  1.00  0.00           C  
ATOM   1838  O   LEU A 116     -27.469   0.394  45.852  1.00  0.00           O  
ATOM   1839  CB  LEU A 116     -24.264  -0.224  45.176  1.00  0.00           C  
ATOM   1840  CG  LEU A 116     -22.856   0.392  45.074  1.00  0.00           C  
ATOM   1841  CD1 LEU A 116     -22.460   1.254  46.284  1.00  0.00           C  
ATOM   1842  CD2 LEU A 116     -21.736  -0.656  44.936  1.00  0.00           C  
ATOM   1843  HN  LEU A 116     -25.624   2.105  46.231  1.00  0.00           H  
ATOM   1844  HA  LEU A 116     -25.299   0.692  43.662  1.00  0.00           H  
ATOM   1845  HB1 LEU A 116     -24.226  -1.223  44.679  1.00  0.00           H  
ATOM   1846  HB2 LEU A 116     -24.441  -0.425  46.259  1.00  0.00           H  
ATOM   1847  HG  LEU A 116     -22.870   0.967  44.130  1.00  0.00           H  
ATOM   1848 1HD1 LEU A 116     -21.547   1.864  46.091  1.00  0.00           H  
ATOM   1849 2HD1 LEU A 116     -22.197   0.575  47.120  1.00  0.00           H  
ATOM   1850 3HD1 LEU A 116     -23.337   1.846  46.616  1.00  0.00           H  
ATOM   1851 1HD2 LEU A 116     -20.709  -0.314  45.187  1.00  0.00           H  
ATOM   1852 2HD2 LEU A 116     -21.880  -1.213  43.978  1.00  0.00           H  
ATOM   1853 3HD2 LEU A 116     -21.833  -1.479  45.669  1.00  0.00           H  
ATOM   1854  N   ARG A 117     -27.062  -1.020  44.132  1.00  0.00           N  
ATOM   1855  CA  ARG A 117     -28.367  -1.581  44.290  1.00  0.00           C  
ATOM   1856  C   ARG A 117     -28.410  -3.071  44.225  1.00  0.00           C  
ATOM   1857  O   ARG A 117     -27.744  -3.584  43.323  1.00  0.00           O  
ATOM   1858  CB  ARG A 117     -29.414  -0.956  43.356  1.00  0.00           C  
ATOM   1859  CG  ARG A 117     -29.136  -1.316  41.895  1.00  0.00           C  
ATOM   1860  CD  ARG A 117     -29.651  -0.248  40.932  1.00  0.00           C  
ATOM   1861  NE  ARG A 117     -29.524  -0.750  39.538  1.00  0.00           N  
ATOM   1862  CZ  ARG A 117     -29.726   0.144  38.517  1.00  0.00           C  
ATOM   1863  NH1 ARG A 117     -30.372   1.338  38.504  1.00  0.00           N1+
ATOM   1864  NH2 ARG A 117     -29.211  -0.195  37.303  1.00  0.00           N  
ATOM   1865  HN  ARG A 117     -26.480  -1.319  43.382  1.00  0.00           H  
ATOM   1866  HA  ARG A 117     -28.675  -1.327  45.299  1.00  0.00           H  
ATOM   1867  HB1 ARG A 117     -29.337   0.140  43.500  1.00  0.00           H  
ATOM   1868  HB2 ARG A 117     -30.464  -1.149  43.660  1.00  0.00           H  
ATOM   1869  HG1 ARG A 117     -29.606  -2.296  41.671  1.00  0.00           H  
ATOM   1870  HG2 ARG A 117     -28.069  -1.553  41.757  1.00  0.00           H  
ATOM   1871  HD1 ARG A 117     -29.065   0.686  41.068  1.00  0.00           H  
ATOM   1872  HD2 ARG A 117     -30.754  -0.155  41.086  1.00  0.00           H  
ATOM   1873  HE  ARG A 117     -29.245  -1.677  39.284  1.00  0.00           H  
ATOM   1874 1HH1 ARG A 117     -30.010   1.990  37.829  1.00  0.00           H  
ATOM   1875 2HH1 ARG A 117     -30.797   1.815  39.274  1.00  0.00           H  
ATOM   1876 1HH2 ARG A 117     -28.880  -1.131  37.145  1.00  0.00           H  
ATOM   1877 2HH2 ARG A 117     -29.321   0.348  36.473  1.00  0.00           H  
ATOM   1878  N   THR A 118     -29.030  -3.747  45.201  1.00  0.00           N  
ATOM   1879  CA  THR A 118     -29.053  -5.167  45.381  1.00  0.00           C  
ATOM   1880  C   THR A 118     -30.255  -5.841  44.811  1.00  0.00           C  
ATOM   1881  O   THR A 118     -30.405  -7.050  45.017  1.00  0.00           O  
ATOM   1882  CB  THR A 118     -28.991  -5.560  46.829  1.00  0.00           C  
ATOM   1883  CG2 THR A 118     -27.578  -5.204  47.302  1.00  0.00           C  
ATOM   1884  OG1 THR A 118     -29.907  -4.799  47.595  1.00  0.00           O  
ATOM   1885  HN  THR A 118     -29.529  -3.280  45.929  1.00  0.00           H  
ATOM   1886  HA  THR A 118     -28.138  -5.588  44.990  1.00  0.00           H  
ATOM   1887  HB  THR A 118     -29.120  -6.662  46.953  1.00  0.00           H  
ATOM   1888  HG1 THR A 118     -30.763  -5.134  47.336  1.00  0.00           H  
ATOM   1889 1HG2 THR A 118     -26.835  -5.969  46.998  1.00  0.00           H  
ATOM   1890 2HG2 THR A 118     -27.547  -5.232  48.411  1.00  0.00           H  
ATOM   1891 3HG2 THR A 118     -27.336  -4.138  47.079  1.00  0.00           H  
ATOM   1892  N   VAL A 119     -31.101  -5.135  44.032  1.00  0.00           N  
ATOM   1893  CA  VAL A 119     -32.205  -5.765  43.378  1.00  0.00           C  
ATOM   1894  C   VAL A 119     -32.234  -5.213  41.995  1.00  0.00           C  
ATOM   1895  O   VAL A 119     -32.051  -4.009  41.807  1.00  0.00           O  
ATOM   1896  CB  VAL A 119     -33.376  -5.405  44.244  1.00  0.00           C  
ATOM   1897  CG1 VAL A 119     -33.777  -3.922  44.122  1.00  0.00           C  
ATOM   1898  CG2 VAL A 119     -34.615  -6.206  43.789  1.00  0.00           C  
ATOM   1899  HN  VAL A 119     -30.932  -4.189  43.776  1.00  0.00           H  
ATOM   1900  HA  VAL A 119     -32.092  -6.828  43.434  1.00  0.00           H  
ATOM   1901  HB  VAL A 119     -33.093  -5.593  45.300  1.00  0.00           H  
ATOM   1902 1HG1 VAL A 119     -34.552  -3.801  44.906  1.00  0.00           H  
ATOM   1903 2HG1 VAL A 119     -34.212  -3.654  43.135  1.00  0.00           H  
ATOM   1904 3HG1 VAL A 119     -32.903  -3.276  44.343  1.00  0.00           H  
ATOM   1905 1HG2 VAL A 119     -34.314  -7.265  43.907  1.00  0.00           H  
ATOM   1906 2HG2 VAL A 119     -34.832  -6.114  42.704  1.00  0.00           H  
ATOM   1907 3HG2 VAL A 119     -35.555  -5.919  44.304  1.00  0.00           H  
ATOM   1908  N   PRO A 120     -32.476  -5.986  40.974  1.00  0.00           N  
ATOM   1909  CA  PRO A 120     -32.616  -5.492  39.636  1.00  0.00           C  
ATOM   1910  C   PRO A 120     -33.735  -4.558  39.319  1.00  0.00           C  
ATOM   1911  O   PRO A 120     -34.841  -4.889  39.741  1.00  0.00           O  
ATOM   1912  CB  PRO A 120     -32.679  -6.730  38.756  1.00  0.00           C  
ATOM   1913  CG  PRO A 120     -33.302  -7.827  39.635  1.00  0.00           C  
ATOM   1914  CD  PRO A 120     -32.746  -7.420  41.008  1.00  0.00           C  
ATOM   1915  HA  PRO A 120     -31.687  -4.954  39.528  1.00  0.00           H  
ATOM   1916  HB1 PRO A 120     -31.663  -7.044  38.457  1.00  0.00           H  
ATOM   1917  HB2 PRO A 120     -33.374  -6.681  37.884  1.00  0.00           H  
ATOM   1918  HG1 PRO A 120     -34.394  -7.628  39.699  1.00  0.00           H  
ATOM   1919  HG2 PRO A 120     -33.114  -8.886  39.361  1.00  0.00           H  
ATOM   1920  HD1 PRO A 120     -33.562  -7.569  41.738  1.00  0.00           H  
ATOM   1921  HD2 PRO A 120     -31.819  -7.997  41.244  1.00  0.00           H  
ATOM   1922  N   PRO A 121     -33.632  -3.391  38.739  1.00  0.00           N  
ATOM   1923  CA  PRO A 121     -34.636  -2.795  37.904  1.00  0.00           C  
ATOM   1924  C   PRO A 121     -35.431  -3.617  36.952  1.00  0.00           C  
ATOM   1925  O   PRO A 121     -34.937  -4.595  36.408  1.00  0.00           O  
ATOM   1926  CB  PRO A 121     -33.920  -1.577  37.328  1.00  0.00           C  
ATOM   1927  CG  PRO A 121     -32.840  -1.234  38.360  1.00  0.00           C  
ATOM   1928  CD  PRO A 121     -32.424  -2.605  38.895  1.00  0.00           C  
ATOM   1929  HA  PRO A 121     -35.432  -2.473  38.563  1.00  0.00           H  
ATOM   1930  HB1 PRO A 121     -34.666  -0.763  37.195  1.00  0.00           H  
ATOM   1931  HB2 PRO A 121     -33.428  -1.820  36.360  1.00  0.00           H  
ATOM   1932  HG1 PRO A 121     -32.026  -0.622  37.905  1.00  0.00           H  
ATOM   1933  HG2 PRO A 121     -33.266  -0.651  39.202  1.00  0.00           H  
ATOM   1934  HD1 PRO A 121     -31.631  -3.075  38.269  1.00  0.00           H  
ATOM   1935  HD2 PRO A 121     -32.123  -2.528  39.967  1.00  0.00           H  
ATOM   1936  N   TYR A 122     -36.691  -3.208  36.673  1.00  0.00           N  
ATOM   1937  CA  TYR A 122     -37.686  -3.868  35.880  1.00  0.00           C  
ATOM   1938  C   TYR A 122     -37.309  -3.954  34.447  1.00  0.00           C  
ATOM   1939  O   TYR A 122     -37.761  -4.848  33.719  1.00  0.00           O  
ATOM   1940  CB  TYR A 122     -38.999  -3.113  36.142  1.00  0.00           C  
ATOM   1941  CG  TYR A 122     -39.423  -3.092  37.564  1.00  0.00           C  
ATOM   1942  CD1 TYR A 122     -39.648  -1.916  38.247  1.00  0.00           C  
ATOM   1943  CD2 TYR A 122     -39.806  -4.276  38.155  1.00  0.00           C  
ATOM   1944  CE1 TYR A 122     -40.321  -1.866  39.440  1.00  0.00           C  
ATOM   1945  CE2 TYR A 122     -40.441  -4.271  39.378  1.00  0.00           C  
ATOM   1946  CZ  TYR A 122     -40.741  -3.070  39.955  1.00  0.00           C  
ATOM   1947  OH  TYR A 122     -41.475  -2.995  41.162  1.00  0.00           O  
ATOM   1948  HN  TYR A 122     -36.931  -2.399  37.185  1.00  0.00           H  
ATOM   1949  HA  TYR A 122     -37.672  -4.875  36.284  1.00  0.00           H  
ATOM   1950  HB1 TYR A 122     -39.776  -3.683  35.582  1.00  0.00           H  
ATOM   1951  HB2 TYR A 122     -39.151  -2.113  35.682  1.00  0.00           H  
ATOM   1952  HD1 TYR A 122     -39.448  -1.010  37.688  1.00  0.00           H  
ATOM   1953  HD2 TYR A 122     -39.727  -5.249  37.692  1.00  0.00           H  
ATOM   1954  HE1 TYR A 122     -40.333  -0.986  40.065  1.00  0.00           H  
ATOM   1955  HE2 TYR A 122     -40.653  -5.261  39.763  1.00  0.00           H  
ATOM   1956  HH  TYR A 122     -41.785  -3.875  41.387  1.00  0.00           H  
ATOM   1957  N   SER A 123     -36.510  -2.982  33.974  1.00  0.00           N  
ATOM   1958  CA  SER A 123     -35.888  -2.792  32.695  1.00  0.00           C  
ATOM   1959  C   SER A 123     -35.039  -3.921  32.218  1.00  0.00           C  
ATOM   1960  O   SER A 123     -34.864  -4.151  31.030  1.00  0.00           O  
ATOM   1961  CB  SER A 123     -35.170  -1.436  32.632  1.00  0.00           C  
ATOM   1962  OG  SER A 123     -34.295  -1.378  33.759  1.00  0.00           O  
ATOM   1963  HN  SER A 123     -36.397  -2.183  34.562  1.00  0.00           H  
ATOM   1964  HA  SER A 123     -36.734  -2.722  32.029  1.00  0.00           H  
ATOM   1965  HB1 SER A 123     -35.869  -0.571  32.591  1.00  0.00           H  
ATOM   1966  HB2 SER A 123     -34.547  -1.390  31.708  1.00  0.00           H  
ATOM   1967  HG1 SER A 123     -34.886  -1.143  34.475  1.00  0.00           H  
ATOM   1968  N   HSE A 124     -34.558  -4.752  33.156  1.00  0.00           N  
ATOM   1969  CA  HSE A 124     -33.739  -5.920  33.028  1.00  0.00           C  
ATOM   1970  C   HSE A 124     -34.416  -7.240  32.842  1.00  0.00           C  
ATOM   1971  O   HSE A 124     -33.777  -8.282  32.732  1.00  0.00           O  
ATOM   1972  CB  HSE A 124     -32.732  -6.049  34.187  1.00  0.00           C  
ATOM   1973  CG  HSE A 124     -31.657  -5.013  34.357  1.00  0.00           C  
ATOM   1974  CD2 HSE A 124     -31.368  -4.127  35.344  1.00  0.00           C  
ATOM   1975  ND1 HSE A 124     -30.700  -4.949  33.367  1.00  0.00           N  
ATOM   1976  CE1 HSE A 124     -29.883  -4.003  33.772  1.00  0.00           C  
ATOM   1977  NE2 HSE A 124     -30.203  -3.483  34.991  1.00  0.00           N  
ATOM   1978  HN  HSE A 124     -34.756  -4.463  34.090  1.00  0.00           H  
ATOM   1979  HA  HSE A 124     -33.255  -5.820  32.073  1.00  0.00           H  
ATOM   1980  HB1 HSE A 124     -32.121  -6.971  34.111  1.00  0.00           H  
ATOM   1981  HB2 HSE A 124     -33.276  -6.022  35.158  1.00  0.00           H  
ATOM   1982  HD2 HSE A 124     -31.917  -3.895  36.247  1.00  0.00           H  
ATOM   1983  HE1 HSE A 124     -29.080  -3.575  33.161  1.00  0.00           H  
ATOM   1984  HE2 HSE A 124     -29.693  -2.894  35.617  1.00  0.00           H  
ATOM   1985  N   GLN A 125     -35.753  -7.172  32.679  1.00  0.00           N  
ATOM   1986  CA  GLN A 125     -36.609  -8.269  32.341  1.00  0.00           C  
ATOM   1987  C   GLN A 125     -36.489  -8.454  30.872  1.00  0.00           C  
ATOM   1988  O   GLN A 125     -36.851  -9.514  30.361  1.00  0.00           O  
ATOM   1989  CB  GLN A 125     -38.073  -8.069  32.786  1.00  0.00           C  
ATOM   1990  CG  GLN A 125     -38.118  -7.784  34.289  1.00  0.00           C  
ATOM   1991  CD  GLN A 125     -39.483  -7.299  34.781  1.00  0.00           C  
ATOM   1992  NE2 GLN A 125     -40.086  -6.242  34.200  1.00  0.00           N  
ATOM   1993  OE1 GLN A 125     -40.056  -7.905  35.685  1.00  0.00           O  
ATOM   1994  HN  GLN A 125     -36.174  -6.274  32.718  1.00  0.00           H  
ATOM   1995  HA  GLN A 125     -36.173  -9.187  32.696  1.00  0.00           H  
ATOM   1996  HB1 GLN A 125     -38.562  -9.053  32.664  1.00  0.00           H  
ATOM   1997  HB2 GLN A 125     -38.725  -7.391  32.191  1.00  0.00           H  
ATOM   1998  HG1 GLN A 125     -37.350  -7.059  34.626  1.00  0.00           H  
ATOM   1999  HG2 GLN A 125     -37.906  -8.755  34.772  1.00  0.00           H  
ATOM   2000 1HE2 GLN A 125     -39.469  -5.622  33.703  1.00  0.00           H  
ATOM   2001 2HE2 GLN A 125     -40.938  -5.866  34.578  1.00  0.00           H  
ATOM   2002  N   SER A 126     -35.943  -7.510  30.084  1.00  0.00           N  
ATOM   2003  CA  SER A 126     -35.447  -7.667  28.756  1.00  0.00           C  
ATOM   2004  C   SER A 126     -34.559  -8.836  28.510  1.00  0.00           C  
ATOM   2005  O   SER A 126     -34.649  -9.629  27.566  1.00  0.00           O  
ATOM   2006  CB  SER A 126     -34.727  -6.364  28.384  1.00  0.00           C  
ATOM   2007  OG  SER A 126     -33.771  -5.947  29.353  1.00  0.00           O  
ATOM   2008  HN  SER A 126     -35.699  -6.657  30.534  1.00  0.00           H  
ATOM   2009  HA  SER A 126     -36.267  -7.888  28.080  1.00  0.00           H  
ATOM   2010  HB1 SER A 126     -35.520  -5.578  28.349  1.00  0.00           H  
ATOM   2011  HB2 SER A 126     -34.213  -6.504  27.416  1.00  0.00           H  
ATOM   2012  HG1 SER A 126     -34.130  -5.388  30.049  1.00  0.00           H  
ATOM   2013  N   SER A 127     -33.638  -9.060  29.454  1.00  0.00           N  
ATOM   2014  CA  SER A 127     -32.774 -10.213  29.462  1.00  0.00           C  
ATOM   2015  C   SER A 127     -33.430 -11.550  29.558  1.00  0.00           C  
ATOM   2016  O   SER A 127     -33.196 -12.561  28.911  1.00  0.00           O  
ATOM   2017  CB  SER A 127     -31.700 -10.068  30.552  1.00  0.00           C  
ATOM   2018  OG  SER A 127     -30.840  -8.947  30.393  1.00  0.00           O  
ATOM   2019  HN  SER A 127     -33.560  -8.328  30.132  1.00  0.00           H  
ATOM   2020  HA  SER A 127     -32.221 -10.063  28.547  1.00  0.00           H  
ATOM   2021  HB1 SER A 127     -31.057 -10.979  30.592  1.00  0.00           H  
ATOM   2022  HB2 SER A 127     -32.205 -10.007  31.535  1.00  0.00           H  
ATOM   2023  HG1 SER A 127     -30.090  -9.216  30.934  1.00  0.00           H  
ATOM   2024  N   VAL A 128     -34.430 -11.595  30.449  1.00  0.00           N  
ATOM   2025  CA  VAL A 128     -35.314 -12.693  30.689  1.00  0.00           C  
ATOM   2026  C   VAL A 128     -36.241 -13.047  29.572  1.00  0.00           C  
ATOM   2027  O   VAL A 128     -36.431 -14.202  29.182  1.00  0.00           O  
ATOM   2028  CB  VAL A 128     -36.052 -12.481  31.977  1.00  0.00           C  
ATOM   2029  CG1 VAL A 128     -36.866 -13.723  32.363  1.00  0.00           C  
ATOM   2030  CG2 VAL A 128     -35.047 -12.032  33.048  1.00  0.00           C  
ATOM   2031  HN  VAL A 128     -34.463 -10.864  31.128  1.00  0.00           H  
ATOM   2032  HA  VAL A 128     -34.629 -13.520  30.718  1.00  0.00           H  
ATOM   2033  HB  VAL A 128     -36.756 -11.650  31.767  1.00  0.00           H  
ATOM   2034 1HG1 VAL A 128     -37.404 -14.297  31.577  1.00  0.00           H  
ATOM   2035 2HG1 VAL A 128     -37.682 -13.393  33.033  1.00  0.00           H  
ATOM   2036 3HG1 VAL A 128     -36.170 -14.401  32.903  1.00  0.00           H  
ATOM   2037 1HG2 VAL A 128     -34.367 -11.171  32.878  1.00  0.00           H  
ATOM   2038 2HG2 VAL A 128     -34.520 -12.980  33.295  1.00  0.00           H  
ATOM   2039 3HG2 VAL A 128     -35.680 -11.889  33.947  1.00  0.00           H  
ATOM   2040  N   TRP A 129     -36.830 -12.057  28.884  1.00  0.00           N  
ATOM   2041  CA  TRP A 129     -37.671 -12.362  27.764  1.00  0.00           C  
ATOM   2042  C   TRP A 129     -36.953 -12.969  26.612  1.00  0.00           C  
ATOM   2043  O   TRP A 129     -37.420 -13.871  25.926  1.00  0.00           O  
ATOM   2044  CB  TRP A 129     -38.464 -11.148  27.250  1.00  0.00           C  
ATOM   2045  CG  TRP A 129     -39.364 -10.432  28.209  1.00  0.00           C  
ATOM   2046  CD1 TRP A 129     -40.067 -11.118  29.164  1.00  0.00           C  
ATOM   2047  CD2 TRP A 129     -39.714  -9.050  28.292  1.00  0.00           C  
ATOM   2048  CE2 TRP A 129     -40.512  -8.927  29.422  1.00  0.00           C  
ATOM   2049  CE3 TRP A 129     -39.289  -7.925  27.663  1.00  0.00           C  
ATOM   2050  NE1 TRP A 129     -40.726 -10.191  29.921  1.00  0.00           N  
ATOM   2051  CZ2 TRP A 129     -40.982  -7.715  29.823  1.00  0.00           C  
ATOM   2052  CZ3 TRP A 129     -39.675  -6.681  28.124  1.00  0.00           C  
ATOM   2053  CH2 TRP A 129     -40.549  -6.590  29.183  1.00  0.00           C  
ATOM   2054  HN  TRP A 129     -36.634 -11.097  29.078  1.00  0.00           H  
ATOM   2055  HA  TRP A 129     -38.397 -13.085  28.098  1.00  0.00           H  
ATOM   2056  HB1 TRP A 129     -39.067 -11.521  26.403  1.00  0.00           H  
ATOM   2057  HB2 TRP A 129     -37.658 -10.410  27.017  1.00  0.00           H  
ATOM   2058  HD1 TRP A 129     -40.001 -12.187  29.336  1.00  0.00           H  
ATOM   2059  HE1 TRP A 129     -41.539 -10.285  30.444  1.00  0.00           H  
ATOM   2060  HE3 TRP A 129     -38.431  -7.807  27.012  1.00  0.00           H  
ATOM   2061  HZ2 TRP A 129     -41.575  -7.668  30.726  1.00  0.00           H  
ATOM   2062  HZ3 TRP A 129     -39.232  -5.827  27.625  1.00  0.00           H  
ATOM   2063  HH2 TRP A 129     -40.795  -5.568  29.446  1.00  0.00           H  
ATOM   2064  N   PHE A 130     -35.681 -12.599  26.362  1.00  0.00           N  
ATOM   2065  CA  PHE A 130     -34.974 -13.211  25.292  1.00  0.00           C  
ATOM   2066  C   PHE A 130     -34.659 -14.656  25.490  1.00  0.00           C  
ATOM   2067  O   PHE A 130     -34.834 -15.417  24.542  1.00  0.00           O  
ATOM   2068  CB  PHE A 130     -33.784 -12.315  24.907  1.00  0.00           C  
ATOM   2069  CG  PHE A 130     -32.930 -12.950  23.864  1.00  0.00           C  
ATOM   2070  CD1 PHE A 130     -33.443 -13.400  22.672  1.00  0.00           C  
ATOM   2071  CD2 PHE A 130     -31.560 -12.865  24.001  1.00  0.00           C  
ATOM   2072  CE1 PHE A 130     -32.640 -13.809  21.626  1.00  0.00           C  
ATOM   2073  CE2 PHE A 130     -30.746 -13.262  22.973  1.00  0.00           C  
ATOM   2074  CZ  PHE A 130     -31.279 -13.781  21.819  1.00  0.00           C  
ATOM   2075  HN  PHE A 130     -35.299 -11.848  26.887  1.00  0.00           H  
ATOM   2076  HA  PHE A 130     -35.580 -13.454  24.435  1.00  0.00           H  
ATOM   2077  HB1 PHE A 130     -33.275 -12.015  25.849  1.00  0.00           H  
ATOM   2078  HB2 PHE A 130     -34.243 -11.452  24.378  1.00  0.00           H  
ATOM   2079  HD1 PHE A 130     -34.488 -13.299  22.437  1.00  0.00           H  
ATOM   2080  HD2 PHE A 130     -31.099 -12.512  24.914  1.00  0.00           H  
ATOM   2081  HE1 PHE A 130     -33.041 -14.020  20.646  1.00  0.00           H  
ATOM   2082  HE2 PHE A 130     -29.667 -13.203  23.011  1.00  0.00           H  
ATOM   2083  HZ  PHE A 130     -30.604 -13.955  20.999  1.00  0.00           H  
ATOM   2084  N   GLU A 131     -34.364 -15.092  26.727  1.00  0.00           N  
ATOM   2085  CA  GLU A 131     -34.254 -16.489  27.032  1.00  0.00           C  
ATOM   2086  C   GLU A 131     -35.498 -17.259  26.737  1.00  0.00           C  
ATOM   2087  O   GLU A 131     -35.564 -18.371  26.220  1.00  0.00           O  
ATOM   2088  CB  GLU A 131     -33.995 -16.647  28.542  1.00  0.00           C  
ATOM   2089  CG  GLU A 131     -32.773 -15.821  28.955  1.00  0.00           C  
ATOM   2090  CD  GLU A 131     -31.516 -16.283  28.231  1.00  0.00           C  
ATOM   2091  OE1 GLU A 131     -30.957 -15.402  27.517  1.00  0.00           O  
ATOM   2092  OE2 GLU A 131     -31.092 -17.461  28.356  1.00  0.00           O1-
ATOM   2093  HN  GLU A 131     -34.403 -14.437  27.473  1.00  0.00           H  
ATOM   2094  HA  GLU A 131     -33.561 -16.945  26.334  1.00  0.00           H  
ATOM   2095  HB1 GLU A 131     -33.856 -17.711  28.827  1.00  0.00           H  
ATOM   2096  HB2 GLU A 131     -34.864 -16.346  29.159  1.00  0.00           H  
ATOM   2097  HG1 GLU A 131     -32.730 -15.968  30.062  1.00  0.00           H  
ATOM   2098  HG2 GLU A 131     -32.890 -14.726  28.796  1.00  0.00           H  
ATOM   2099  N   MET A 132     -36.642 -16.634  27.053  1.00  0.00           N  
ATOM   2100  CA  MET A 132     -37.961 -17.131  26.855  1.00  0.00           C  
ATOM   2101  C   MET A 132     -38.317 -17.160  25.410  1.00  0.00           C  
ATOM   2102  O   MET A 132     -39.000 -18.077  24.960  1.00  0.00           O  
ATOM   2103  CB  MET A 132     -39.024 -16.362  27.665  1.00  0.00           C  
ATOM   2104  CG  MET A 132     -38.987 -16.643  29.167  1.00  0.00           C  
ATOM   2105  SD  MET A 132     -40.223 -15.653  30.057  1.00  0.00           S  
ATOM   2106  CE  MET A 132     -41.774 -16.300  29.370  1.00  0.00           C  
ATOM   2107  HN  MET A 132     -36.616 -15.851  27.672  1.00  0.00           H  
ATOM   2108  HA  MET A 132     -38.082 -18.144  27.222  1.00  0.00           H  
ATOM   2109  HB1 MET A 132     -39.984 -16.682  27.203  1.00  0.00           H  
ATOM   2110  HB2 MET A 132     -38.830 -15.288  27.476  1.00  0.00           H  
ATOM   2111  HG1 MET A 132     -37.989 -16.364  29.567  1.00  0.00           H  
ATOM   2112  HG2 MET A 132     -39.226 -17.730  29.220  1.00  0.00           H  
ATOM   2113  HE1 MET A 132     -41.770 -16.429  28.271  1.00  0.00           H  
ATOM   2114  HE2 MET A 132     -42.636 -15.677  29.678  1.00  0.00           H  
ATOM   2115  HE3 MET A 132     -42.082 -17.276  29.804  1.00  0.00           H  
ATOM   2116  N   MET A 133     -37.836 -16.215  24.588  1.00  0.00           N  
ATOM   2117  CA  MET A 133     -37.945 -16.279  23.162  1.00  0.00           C  
ATOM   2118  C   MET A 133     -37.154 -17.373  22.547  1.00  0.00           C  
ATOM   2119  O   MET A 133     -37.666 -18.100  21.691  1.00  0.00           O  
ATOM   2120  CB  MET A 133     -37.442 -14.940  22.588  1.00  0.00           C  
ATOM   2121  CG  MET A 133     -38.432 -13.779  22.733  1.00  0.00           C  
ATOM   2122  SD  MET A 133     -37.739 -12.107  22.889  1.00  0.00           S  
ATOM   2123  CE  MET A 133     -36.977 -11.999  21.250  1.00  0.00           C  
ATOM   2124  HN  MET A 133     -37.418 -15.382  24.951  1.00  0.00           H  
ATOM   2125  HA  MET A 133     -38.977 -16.518  22.943  1.00  0.00           H  
ATOM   2126  HB1 MET A 133     -37.146 -14.928  21.518  1.00  0.00           H  
ATOM   2127  HB2 MET A 133     -36.545 -14.590  23.144  1.00  0.00           H  
ATOM   2128  HG1 MET A 133     -39.220 -13.984  23.485  1.00  0.00           H  
ATOM   2129  HG2 MET A 133     -38.985 -13.721  21.776  1.00  0.00           H  
ATOM   2130  HE1 MET A 133     -36.587 -10.978  21.046  1.00  0.00           H  
ATOM   2131  HE2 MET A 133     -37.744 -12.261  20.482  1.00  0.00           H  
ATOM   2132  HE3 MET A 133     -36.148 -12.708  21.033  1.00  0.00           H  
ATOM   2133  N   ARG A 134     -35.953 -17.619  23.081  1.00  0.00           N  
ATOM   2134  CA  ARG A 134     -35.212 -18.757  22.626  1.00  0.00           C  
ATOM   2135  C   ARG A 134     -35.831 -20.079  22.879  1.00  0.00           C  
ATOM   2136  O   ARG A 134     -36.052 -20.920  22.002  1.00  0.00           O  
ATOM   2137  CB  ARG A 134     -33.745 -18.679  23.087  1.00  0.00           C  
ATOM   2138  CG  ARG A 134     -32.992 -17.430  22.605  1.00  0.00           C  
ATOM   2139  CD  ARG A 134     -31.514 -17.687  22.326  1.00  0.00           C  
ATOM   2140  NE  ARG A 134     -31.036 -18.345  23.572  1.00  0.00           N  
ATOM   2141  CZ  ARG A 134     -31.091 -17.729  24.788  1.00  0.00           C  
ATOM   2142  NH1 ARG A 134     -31.311 -16.406  24.994  1.00  0.00           N1+
ATOM   2143  NH2 ARG A 134     -30.880 -18.515  25.890  1.00  0.00           N  
ATOM   2144  HN  ARG A 134     -35.620 -16.944  23.739  1.00  0.00           H  
ATOM   2145  HA  ARG A 134     -35.052 -18.667  21.564  1.00  0.00           H  
ATOM   2146  HB1 ARG A 134     -33.166 -19.502  22.612  1.00  0.00           H  
ATOM   2147  HB2 ARG A 134     -33.690 -18.856  24.185  1.00  0.00           H  
ATOM   2148  HG1 ARG A 134     -33.123 -16.504  23.198  1.00  0.00           H  
ATOM   2149  HG2 ARG A 134     -33.434 -17.029  21.659  1.00  0.00           H  
ATOM   2150  HD1 ARG A 134     -30.971 -16.737  22.173  1.00  0.00           H  
ATOM   2151  HD2 ARG A 134     -31.416 -18.366  21.444  1.00  0.00           H  
ATOM   2152  HE  ARG A 134     -30.849 -19.331  23.625  1.00  0.00           H  
ATOM   2153 1HH1 ARG A 134     -31.598 -15.878  24.192  1.00  0.00           H  
ATOM   2154 2HH1 ARG A 134     -31.180 -15.995  25.894  1.00  0.00           H  
ATOM   2155 1HH2 ARG A 134     -31.012 -18.100  26.787  1.00  0.00           H  
ATOM   2156 2HH2 ARG A 134     -30.955 -19.513  25.849  1.00  0.00           H  
ATOM   2157  N   VAL A 135     -36.381 -20.247  24.097  1.00  0.00           N  
ATOM   2158  CA  VAL A 135     -37.110 -21.409  24.499  1.00  0.00           C  
ATOM   2159  C   VAL A 135     -38.408 -21.628  23.801  1.00  0.00           C  
ATOM   2160  O   VAL A 135     -38.703 -22.744  23.398  1.00  0.00           O  
ATOM   2161  CB  VAL A 135     -37.376 -21.389  25.976  1.00  0.00           C  
ATOM   2162  CG1 VAL A 135     -38.284 -22.495  26.542  1.00  0.00           C  
ATOM   2163  CG2 VAL A 135     -36.023 -21.515  26.697  1.00  0.00           C  
ATOM   2164  HN  VAL A 135     -36.106 -19.623  24.825  1.00  0.00           H  
ATOM   2165  HA  VAL A 135     -36.530 -22.260  24.197  1.00  0.00           H  
ATOM   2166  HB  VAL A 135     -37.843 -20.435  26.288  1.00  0.00           H  
ATOM   2167 1HG1 VAL A 135     -37.925 -23.516  26.287  1.00  0.00           H  
ATOM   2168 2HG1 VAL A 135     -39.340 -22.307  26.270  1.00  0.00           H  
ATOM   2169 3HG1 VAL A 135     -38.240 -22.431  27.652  1.00  0.00           H  
ATOM   2170 1HG2 VAL A 135     -35.349 -20.709  26.330  1.00  0.00           H  
ATOM   2171 2HG2 VAL A 135     -35.667 -22.551  26.504  1.00  0.00           H  
ATOM   2172 3HG2 VAL A 135     -36.159 -21.489  27.798  1.00  0.00           H  
ATOM   2173  N   TYR A 136     -39.222 -20.574  23.605  1.00  0.00           N  
ATOM   2174  CA  TYR A 136     -40.559 -20.672  23.112  1.00  0.00           C  
ATOM   2175  C   TYR A 136     -40.690 -20.264  21.690  1.00  0.00           C  
ATOM   2176  O   TYR A 136     -41.809 -20.097  21.205  1.00  0.00           O  
ATOM   2177  CB  TYR A 136     -41.609 -19.920  23.943  1.00  0.00           C  
ATOM   2178  CG  TYR A 136     -41.651 -20.283  25.389  1.00  0.00           C  
ATOM   2179  CD1 TYR A 136     -41.906 -21.570  25.773  1.00  0.00           C  
ATOM   2180  CD2 TYR A 136     -41.544 -19.306  26.357  1.00  0.00           C  
ATOM   2181  CE1 TYR A 136     -42.024 -21.899  27.103  1.00  0.00           C  
ATOM   2182  CE2 TYR A 136     -41.693 -19.627  27.689  1.00  0.00           C  
ATOM   2183  CZ  TYR A 136     -41.978 -20.917  28.076  1.00  0.00           C  
ATOM   2184  OH  TYR A 136     -41.805 -21.348  29.405  1.00  0.00           O  
ATOM   2185  HN  TYR A 136     -38.984 -19.730  24.086  1.00  0.00           H  
ATOM   2186  HA  TYR A 136     -40.867 -21.705  23.037  1.00  0.00           H  
ATOM   2187  HB1 TYR A 136     -42.666 -20.087  23.640  1.00  0.00           H  
ATOM   2188  HB2 TYR A 136     -41.441 -18.826  23.796  1.00  0.00           H  
ATOM   2189  HD1 TYR A 136     -42.010 -22.331  25.009  1.00  0.00           H  
ATOM   2190  HD2 TYR A 136     -41.310 -18.282  26.118  1.00  0.00           H  
ATOM   2191  HE1 TYR A 136     -42.046 -22.924  27.441  1.00  0.00           H  
ATOM   2192  HE2 TYR A 136     -41.506 -18.841  28.402  1.00  0.00           H  
ATOM   2193  HH  TYR A 136     -42.305 -22.166  29.503  1.00  0.00           H  
ATOM   2194  N   SER A 137     -39.567 -20.287  20.943  1.00  0.00           N  
ATOM   2195  CA  SER A 137     -39.559 -20.309  19.512  1.00  0.00           C  
ATOM   2196  C   SER A 137     -40.086 -19.089  18.850  1.00  0.00           C  
ATOM   2197  O   SER A 137     -40.800 -19.091  17.853  1.00  0.00           O  
ATOM   2198  CB  SER A 137     -40.192 -21.582  18.935  1.00  0.00           C  
ATOM   2199  OG  SER A 137     -39.719 -21.812  17.615  1.00  0.00           O  
ATOM   2200  HN  SER A 137     -38.659 -20.227  21.361  1.00  0.00           H  
ATOM   2201  HA  SER A 137     -38.518 -20.317  19.236  1.00  0.00           H  
ATOM   2202  HB1 SER A 137     -41.298 -21.545  19.013  1.00  0.00           H  
ATOM   2203  HB2 SER A 137     -39.874 -22.453  19.559  1.00  0.00           H  
ATOM   2204  HG1 SER A 137     -40.237 -21.272  17.018  1.00  0.00           H  
ATOM   2205  N   TRP A 138     -39.728 -17.890  19.340  1.00  0.00           N  
ATOM   2206  CA  TRP A 138     -40.152 -16.630  18.816  1.00  0.00           C  
ATOM   2207  C   TRP A 138     -38.914 -15.970  18.303  1.00  0.00           C  
ATOM   2208  O   TRP A 138     -37.882 -16.103  18.956  1.00  0.00           O  
ATOM   2209  CB  TRP A 138     -40.751 -15.734  19.912  1.00  0.00           C  
ATOM   2210  CG  TRP A 138     -41.941 -16.480  20.416  1.00  0.00           C  
ATOM   2211  CD1 TRP A 138     -42.971 -17.064  19.741  1.00  0.00           C  
ATOM   2212  CD2 TRP A 138     -42.288 -16.566  21.799  1.00  0.00           C  
ATOM   2213  CE2 TRP A 138     -43.513 -17.215  21.886  1.00  0.00           C  
ATOM   2214  CE3 TRP A 138     -41.686 -16.082  22.919  1.00  0.00           C  
ATOM   2215  NE1 TRP A 138     -43.939 -17.490  20.610  1.00  0.00           N  
ATOM   2216  CZ2 TRP A 138     -44.086 -17.466  23.094  1.00  0.00           C  
ATOM   2217  CZ3 TRP A 138     -42.193 -16.509  24.125  1.00  0.00           C  
ATOM   2218  CH2 TRP A 138     -43.392 -17.173  24.240  1.00  0.00           C  
ATOM   2219  HN  TRP A 138     -39.076 -17.922  20.104  1.00  0.00           H  
ATOM   2220  HA  TRP A 138     -40.822 -16.707  17.972  1.00  0.00           H  
ATOM   2221  HB1 TRP A 138     -41.080 -14.732  19.580  1.00  0.00           H  
ATOM   2222  HB2 TRP A 138     -39.967 -15.550  20.685  1.00  0.00           H  
ATOM   2223  HD1 TRP A 138     -43.099 -17.054  18.664  1.00  0.00           H  
ATOM   2224  HE1 TRP A 138     -44.836 -17.822  20.446  1.00  0.00           H  
ATOM   2225  HE3 TRP A 138     -40.803 -15.464  23.011  1.00  0.00           H  
ATOM   2226  HZ2 TRP A 138     -45.041 -17.957  23.190  1.00  0.00           H  
ATOM   2227  HZ3 TRP A 138     -41.574 -16.384  25.000  1.00  0.00           H  
ATOM   2228  HH2 TRP A 138     -43.669 -17.502  25.233  1.00  0.00           H  
ATOM   2229  N   ASN A 139     -39.068 -15.377  17.110  1.00  0.00           N  
ATOM   2230  CA  ASN A 139     -38.013 -14.519  16.661  1.00  0.00           C  
ATOM   2231  C   ASN A 139     -38.596 -13.163  16.427  1.00  0.00           C  
ATOM   2232  O   ASN A 139     -37.919 -12.137  16.455  1.00  0.00           O  
ATOM   2233  CB  ASN A 139     -37.430 -14.981  15.319  1.00  0.00           C  
ATOM   2234  CG  ASN A 139     -36.726 -16.339  15.360  1.00  0.00           C  
ATOM   2235  ND2 ASN A 139     -35.896 -16.533  16.421  1.00  0.00           N  
ATOM   2236  OD1 ASN A 139     -36.979 -17.210  14.529  1.00  0.00           O  
ATOM   2237  HN  ASN A 139     -39.950 -15.437  16.650  1.00  0.00           H  
ATOM   2238  HA  ASN A 139     -37.277 -14.360  17.431  1.00  0.00           H  
ATOM   2239  HB1 ASN A 139     -36.699 -14.230  14.961  1.00  0.00           H  
ATOM   2240  HB2 ASN A 139     -38.208 -15.025  14.534  1.00  0.00           H  
ATOM   2241 1HD2 ASN A 139     -35.489 -17.442  16.526  1.00  0.00           H  
ATOM   2242 2HD2 ASN A 139     -35.606 -15.843  17.071  1.00  0.00           H  
ATOM   2243  N   HSD A 140     -39.926 -13.022  16.297  1.00  0.00           N  
ATOM   2244  CA  HSD A 140     -40.552 -11.790  15.936  1.00  0.00           C  
ATOM   2245  C   HSD A 140     -41.470 -11.310  17.008  1.00  0.00           C  
ATOM   2246  O   HSD A 140     -42.317 -12.042  17.517  1.00  0.00           O  
ATOM   2247  CB  HSD A 140     -41.322 -12.002  14.620  1.00  0.00           C  
ATOM   2248  CG  HSD A 140     -40.509 -12.846  13.679  1.00  0.00           C  
ATOM   2249  CD2 HSD A 140     -40.709 -14.074  13.135  1.00  0.00           C  
ATOM   2250  ND1 HSD A 140     -39.244 -12.510  13.242  1.00  0.00           N  
ATOM   2251  CE1 HSD A 140     -38.729 -13.557  12.550  1.00  0.00           C  
ATOM   2252  NE2 HSD A 140     -39.610 -14.539  12.447  1.00  0.00           N  
ATOM   2253  HN  HSD A 140     -40.480 -13.841  16.179  1.00  0.00           H  
ATOM   2254  HA  HSD A 140     -39.846 -10.987  15.769  1.00  0.00           H  
ATOM   2255  HB1 HSD A 140     -41.638 -11.015  14.217  1.00  0.00           H  
ATOM   2256  HB2 HSD A 140     -42.292 -12.472  14.877  1.00  0.00           H  
ATOM   2257  HD1 HSD A 140     -38.745 -11.661  13.434  1.00  0.00           H  
ATOM   2258  HD2 HSD A 140     -41.558 -14.739  13.316  1.00  0.00           H  
ATOM   2259  HE1 HSD A 140     -37.674 -13.682  12.302  1.00  0.00           H  
ATOM   2260  N   ILE A 141     -41.279 -10.129  17.618  1.00  0.00           N  
ATOM   2261  CA  ILE A 141     -41.943  -9.578  18.759  1.00  0.00           C  
ATOM   2262  C   ILE A 141     -42.404  -8.184  18.469  1.00  0.00           C  
ATOM   2263  O   ILE A 141     -41.650  -7.416  17.876  1.00  0.00           O  
ATOM   2264  CB  ILE A 141     -41.044  -9.583  19.959  1.00  0.00           C  
ATOM   2265  CG1 ILE A 141     -39.667  -8.974  19.669  1.00  0.00           C  
ATOM   2266  CG2 ILE A 141     -40.837 -11.016  20.480  1.00  0.00           C  
ATOM   2267  CD  ILE A 141     -38.992  -8.521  20.965  1.00  0.00           C  
ATOM   2268  HN  ILE A 141     -40.460  -9.745  17.201  1.00  0.00           H  
ATOM   2269  HA  ILE A 141     -42.749 -10.219  19.074  1.00  0.00           H  
ATOM   2270  HB  ILE A 141     -41.551  -9.098  20.818  1.00  0.00           H  
ATOM   2271 1HG1 ILE A 141     -39.804  -8.010  19.120  1.00  0.00           H  
ATOM   2272 2HG1 ILE A 141     -38.960  -9.583  19.063  1.00  0.00           H  
ATOM   2273 1HG2 ILE A 141     -41.815 -11.523  20.530  1.00  0.00           H  
ATOM   2274 2HG2 ILE A 141     -40.217 -11.059  21.409  1.00  0.00           H  
ATOM   2275 3HG2 ILE A 141     -40.198 -11.627  19.800  1.00  0.00           H  
ATOM   2276  HD1 ILE A 141     -38.531  -9.352  21.532  1.00  0.00           H  
ATOM   2277  HD2 ILE A 141     -39.772  -8.126  21.647  1.00  0.00           H  
ATOM   2278  HD3 ILE A 141     -38.133  -7.844  20.793  1.00  0.00           H  
ATOM   2279  N   ILE A 142     -43.595  -7.765  18.928  1.00  0.00           N  
ATOM   2280  CA  ILE A 142     -43.988  -6.386  18.884  1.00  0.00           C  
ATOM   2281  C   ILE A 142     -43.632  -5.754  20.178  1.00  0.00           C  
ATOM   2282  O   ILE A 142     -43.776  -6.324  21.258  1.00  0.00           O  
ATOM   2283  CB  ILE A 142     -45.427  -6.234  18.503  1.00  0.00           C  
ATOM   2284  CG1 ILE A 142     -45.678  -6.735  17.067  1.00  0.00           C  
ATOM   2285  CG2 ILE A 142     -46.009  -4.817  18.697  1.00  0.00           C  
ATOM   2286  CD  ILE A 142     -47.156  -7.036  16.878  1.00  0.00           C  
ATOM   2287  HN  ILE A 142     -44.223  -8.333  19.451  1.00  0.00           H  
ATOM   2288  HA  ILE A 142     -43.497  -5.830  18.103  1.00  0.00           H  
ATOM   2289  HB  ILE A 142     -45.945  -6.920  19.196  1.00  0.00           H  
ATOM   2290 1HG1 ILE A 142     -45.107  -7.654  16.812  1.00  0.00           H  
ATOM   2291 2HG1 ILE A 142     -45.438  -6.025  16.248  1.00  0.00           H  
ATOM   2292 1HG2 ILE A 142     -45.988  -4.545  19.772  1.00  0.00           H  
ATOM   2293 2HG2 ILE A 142     -47.055  -4.756  18.324  1.00  0.00           H  
ATOM   2294 3HG2 ILE A 142     -45.312  -4.186  18.111  1.00  0.00           H  
ATOM   2295  HD1 ILE A 142     -47.575  -7.642  17.716  1.00  0.00           H  
ATOM   2296  HD2 ILE A 142     -47.293  -7.495  15.880  1.00  0.00           H  
ATOM   2297  HD3 ILE A 142     -47.734  -6.084  16.908  1.00  0.00           H  
ATOM   2298  N   LEU A 143     -43.187  -4.487  20.230  1.00  0.00           N  
ATOM   2299  CA  LEU A 143     -42.905  -3.854  21.491  1.00  0.00           C  
ATOM   2300  C   LEU A 143     -43.850  -2.745  21.818  1.00  0.00           C  
ATOM   2301  O   LEU A 143     -44.050  -1.857  20.998  1.00  0.00           O  
ATOM   2302  CB  LEU A 143     -41.421  -3.483  21.522  1.00  0.00           C  
ATOM   2303  CG  LEU A 143     -40.920  -2.796  22.807  1.00  0.00           C  
ATOM   2304  CD1 LEU A 143     -40.885  -3.862  23.909  1.00  0.00           C  
ATOM   2305  CD2 LEU A 143     -39.503  -2.262  22.539  1.00  0.00           C  
ATOM   2306  HN  LEU A 143     -43.124  -3.967  19.384  1.00  0.00           H  
ATOM   2307  HA  LEU A 143     -43.016  -4.541  22.315  1.00  0.00           H  
ATOM   2308  HB1 LEU A 143     -41.231  -2.885  20.607  1.00  0.00           H  
ATOM   2309  HB2 LEU A 143     -40.724  -4.342  21.361  1.00  0.00           H  
ATOM   2310  HG  LEU A 143     -41.606  -1.985  23.122  1.00  0.00           H  
ATOM   2311 1HD1 LEU A 143     -40.521  -4.824  23.478  1.00  0.00           H  
ATOM   2312 2HD1 LEU A 143     -41.897  -4.013  24.316  1.00  0.00           H  
ATOM   2313 3HD1 LEU A 143     -40.194  -3.514  24.708  1.00  0.00           H  
ATOM   2314 1HD2 LEU A 143     -38.980  -3.003  21.891  1.00  0.00           H  
ATOM   2315 2HD2 LEU A 143     -38.845  -2.103  23.427  1.00  0.00           H  
ATOM   2316 3HD2 LEU A 143     -39.451  -1.334  21.933  1.00  0.00           H  
ATOM   2317  N   LEU A 144     -44.454  -2.768  23.020  1.00  0.00           N  
ATOM   2318  CA  LEU A 144     -45.428  -1.834  23.485  1.00  0.00           C  
ATOM   2319  C   LEU A 144     -44.956  -1.260  24.782  1.00  0.00           C  
ATOM   2320  O   LEU A 144     -44.539  -2.000  25.678  1.00  0.00           O  
ATOM   2321  CB  LEU A 144     -46.756  -2.581  23.751  1.00  0.00           C  
ATOM   2322  CG  LEU A 144     -47.320  -3.358  22.551  1.00  0.00           C  
ATOM   2323  CD1 LEU A 144     -48.768  -3.838  22.767  1.00  0.00           C  
ATOM   2324  CD2 LEU A 144     -47.424  -2.545  21.255  1.00  0.00           C  
ATOM   2325  HN  LEU A 144     -44.130  -3.456  23.659  1.00  0.00           H  
ATOM   2326  HA  LEU A 144     -45.579  -1.077  22.732  1.00  0.00           H  
ATOM   2327  HB1 LEU A 144     -47.527  -1.874  24.124  1.00  0.00           H  
ATOM   2328  HB2 LEU A 144     -46.501  -3.249  24.608  1.00  0.00           H  
ATOM   2329  HG  LEU A 144     -46.691  -4.255  22.380  1.00  0.00           H  
ATOM   2330 1HD1 LEU A 144     -48.713  -4.645  23.524  1.00  0.00           H  
ATOM   2331 2HD1 LEU A 144     -49.227  -4.302  21.864  1.00  0.00           H  
ATOM   2332 3HD1 LEU A 144     -49.398  -2.982  23.073  1.00  0.00           H  
ATOM   2333 1HD2 LEU A 144     -47.845  -3.074  20.372  1.00  0.00           H  
ATOM   2334 2HD2 LEU A 144     -46.389  -2.272  20.966  1.00  0.00           H  
ATOM   2335 3HD2 LEU A 144     -48.113  -1.701  21.476  1.00  0.00           H  
ATOM   2336  N   VAL A 145     -44.716   0.059  24.851  1.00  0.00           N  
ATOM   2337  CA  VAL A 145     -44.176   0.719  26.003  1.00  0.00           C  
ATOM   2338  C   VAL A 145     -45.129   1.792  26.404  1.00  0.00           C  
ATOM   2339  O   VAL A 145     -45.399   2.717  25.629  1.00  0.00           O  
ATOM   2340  CB  VAL A 145     -42.746   1.142  25.854  1.00  0.00           C  
ATOM   2341  CG1 VAL A 145     -42.215   1.596  27.225  1.00  0.00           C  
ATOM   2342  CG2 VAL A 145     -41.977  -0.045  25.238  1.00  0.00           C  
ATOM   2343  HN  VAL A 145     -44.962   0.655  24.101  1.00  0.00           H  
ATOM   2344  HA  VAL A 145     -44.155   0.047  26.842  1.00  0.00           H  
ATOM   2345  HB  VAL A 145     -42.575   2.029  25.198  1.00  0.00           H  
ATOM   2346 1HG1 VAL A 145     -41.124   1.804  27.208  1.00  0.00           H  
ATOM   2347 2HG1 VAL A 145     -42.477   0.840  27.989  1.00  0.00           H  
ATOM   2348 3HG1 VAL A 145     -42.751   2.497  27.598  1.00  0.00           H  
ATOM   2349 1HG2 VAL A 145     -42.197   0.087  24.160  1.00  0.00           H  
ATOM   2350 2HG2 VAL A 145     -42.296  -1.012  25.683  1.00  0.00           H  
ATOM   2351 3HG2 VAL A 145     -40.900   0.127  25.448  1.00  0.00           H  
ATOM   2352  N   SER A 146     -45.675   1.807  27.627  1.00  0.00           N  
ATOM   2353  CA  SER A 146     -46.307   2.901  28.307  1.00  0.00           C  
ATOM   2354  C   SER A 146     -45.288   3.598  29.155  1.00  0.00           C  
ATOM   2355  O   SER A 146     -44.455   2.938  29.761  1.00  0.00           O  
ATOM   2356  CB  SER A 146     -47.553   2.378  29.041  1.00  0.00           C  
ATOM   2357  OG  SER A 146     -48.179   3.481  29.689  1.00  0.00           O  
ATOM   2358  HN  SER A 146     -45.512   0.963  28.134  1.00  0.00           H  
ATOM   2359  HA  SER A 146     -46.711   3.541  27.539  1.00  0.00           H  
ATOM   2360  HB1 SER A 146     -47.289   1.656  29.840  1.00  0.00           H  
ATOM   2361  HB2 SER A 146     -48.204   1.945  28.265  1.00  0.00           H  
ATOM   2362  HG1 SER A 146     -47.805   3.621  30.557  1.00  0.00           H  
ATOM   2363  N   ASP A 147     -45.318   4.946  29.178  1.00  0.00           N  
ATOM   2364  CA  ASP A 147     -44.184   5.747  29.502  1.00  0.00           C  
ATOM   2365  C   ASP A 147     -43.732   5.793  30.915  1.00  0.00           C  
ATOM   2366  O   ASP A 147     -44.427   6.512  31.632  1.00  0.00           O  
ATOM   2367  CB  ASP A 147     -44.288   7.154  28.893  1.00  0.00           C  
ATOM   2368  CG  ASP A 147     -43.024   8.014  28.886  1.00  0.00           C  
ATOM   2369  OD1 ASP A 147     -41.870   7.536  29.061  1.00  0.00           O  
ATOM   2370  OD2 ASP A 147     -43.083   9.249  28.629  1.00  0.00           O1-
ATOM   2371  HN  ASP A 147     -46.127   5.404  28.809  1.00  0.00           H  
ATOM   2372  HA  ASP A 147     -43.406   5.268  28.918  1.00  0.00           H  
ATOM   2373  HB1 ASP A 147     -45.044   7.818  29.368  1.00  0.00           H  
ATOM   2374  HB2 ASP A 147     -44.618   6.985  27.851  1.00  0.00           H  
ATOM   2375  N   ASP A 148     -42.552   5.284  31.312  1.00  0.00           N  
ATOM   2376  CA  ASP A 148     -41.867   5.720  32.497  1.00  0.00           C  
ATOM   2377  C   ASP A 148     -40.455   5.634  32.029  1.00  0.00           C  
ATOM   2378  O   ASP A 148     -40.102   5.285  30.903  1.00  0.00           O  
ATOM   2379  CB  ASP A 148     -42.266   4.977  33.779  1.00  0.00           C  
ATOM   2380  CG  ASP A 148     -41.932   3.500  33.937  1.00  0.00           C  
ATOM   2381  OD1 ASP A 148     -42.189   2.991  35.054  1.00  0.00           O  
ATOM   2382  OD2 ASP A 148     -41.363   2.884  32.993  1.00  0.00           O1-
ATOM   2383  HN  ASP A 148     -41.954   4.766  30.709  1.00  0.00           H  
ATOM   2384  HA  ASP A 148     -42.062   6.777  32.612  1.00  0.00           H  
ATOM   2385  HB1 ASP A 148     -43.375   5.055  33.864  1.00  0.00           H  
ATOM   2386  HB2 ASP A 148     -41.838   5.458  34.684  1.00  0.00           H  
ATOM   2387  N   HSD A 149     -39.493   5.974  32.902  1.00  0.00           N  
ATOM   2388  CA  HSD A 149     -38.125   5.732  32.552  1.00  0.00           C  
ATOM   2389  C   HSD A 149     -37.651   4.322  32.479  1.00  0.00           C  
ATOM   2390  O   HSD A 149     -36.763   4.119  31.650  1.00  0.00           O  
ATOM   2391  CB  HSD A 149     -37.257   6.667  33.426  1.00  0.00           C  
ATOM   2392  CG  HSD A 149     -35.771   6.627  33.219  1.00  0.00           C  
ATOM   2393  CD2 HSD A 149     -34.775   5.775  33.582  1.00  0.00           C  
ATOM   2394  ND1 HSD A 149     -35.059   7.725  32.794  1.00  0.00           N  
ATOM   2395  CE1 HSD A 149     -33.722   7.504  32.919  1.00  0.00           C  
ATOM   2396  NE2 HSD A 149     -33.510   6.290  33.391  1.00  0.00           N  
ATOM   2397  HN  HSD A 149     -39.745   6.109  33.855  1.00  0.00           H  
ATOM   2398  HA  HSD A 149     -38.001   6.229  31.601  1.00  0.00           H  
ATOM   2399  HB1 HSD A 149     -37.403   6.458  34.507  1.00  0.00           H  
ATOM   2400  HB2 HSD A 149     -37.585   7.708  33.232  1.00  0.00           H  
ATOM   2401  HD1 HSD A 149     -35.413   8.545  32.359  1.00  0.00           H  
ATOM   2402  HD2 HSD A 149     -35.019   4.733  33.712  1.00  0.00           H  
ATOM   2403  HE1 HSD A 149     -32.911   8.142  32.553  1.00  0.00           H  
ATOM   2404  N   GLU A 150     -38.133   3.366  33.282  1.00  0.00           N  
ATOM   2405  CA  GLU A 150     -37.915   1.963  33.093  1.00  0.00           C  
ATOM   2406  C   GLU A 150     -38.343   1.432  31.768  1.00  0.00           C  
ATOM   2407  O   GLU A 150     -37.614   0.616  31.197  1.00  0.00           O  
ATOM   2408  CB  GLU A 150     -38.685   1.062  34.082  1.00  0.00           C  
ATOM   2409  CG  GLU A 150     -38.030   1.065  35.458  1.00  0.00           C  
ATOM   2410  CD  GLU A 150     -36.592   0.561  35.445  1.00  0.00           C  
ATOM   2411  OE1 GLU A 150     -35.685   1.428  35.595  1.00  0.00           O  
ATOM   2412  OE2 GLU A 150     -36.326  -0.663  35.287  1.00  0.00           O1-
ATOM   2413  HN  GLU A 150     -38.767   3.637  34.000  1.00  0.00           H  
ATOM   2414  HA  GLU A 150     -36.862   1.775  33.234  1.00  0.00           H  
ATOM   2415  HB1 GLU A 150     -38.567  -0.030  33.878  1.00  0.00           H  
ATOM   2416  HB2 GLU A 150     -39.726   1.434  34.106  1.00  0.00           H  
ATOM   2417  HG1 GLU A 150     -38.530   0.273  36.058  1.00  0.00           H  
ATOM   2418  HG2 GLU A 150     -38.061   2.002  36.060  1.00  0.00           H  
ATOM   2419  N   GLY A 151     -39.441   1.936  31.192  1.00  0.00           N  
ATOM   2420  CA  GLY A 151     -39.831   1.719  29.838  1.00  0.00           C  
ATOM   2421  C   GLY A 151     -38.844   2.207  28.831  1.00  0.00           C  
ATOM   2422  O   GLY A 151     -38.603   1.506  27.856  1.00  0.00           O  
ATOM   2423  HN  GLY A 151     -40.187   2.267  31.765  1.00  0.00           H  
ATOM   2424  HA1 GLY A 151     -40.831   2.103  29.695  1.00  0.00           H  
ATOM   2425  HA2 GLY A 151     -39.815   0.649  29.652  1.00  0.00           H  
ATOM   2426  N   ARG A 152     -38.279   3.414  28.997  1.00  0.00           N  
ATOM   2427  CA  ARG A 152     -37.171   3.797  28.178  1.00  0.00           C  
ATOM   2428  C   ARG A 152     -35.892   3.042  28.252  1.00  0.00           C  
ATOM   2429  O   ARG A 152     -35.337   2.689  27.206  1.00  0.00           O  
ATOM   2430  CB  ARG A 152     -36.854   5.263  28.519  1.00  0.00           C  
ATOM   2431  CG  ARG A 152     -37.946   6.323  28.371  1.00  0.00           C  
ATOM   2432  CD  ARG A 152     -37.730   7.593  29.192  1.00  0.00           C  
ATOM   2433  NE  ARG A 152     -39.012   8.299  29.425  1.00  0.00           N  
ATOM   2434  CZ  ARG A 152     -39.123   9.385  30.244  1.00  0.00           C  
ATOM   2435  NH1 ARG A 152     -38.050   9.979  30.854  1.00  0.00           N1+
ATOM   2436  NH2 ARG A 152     -40.408   9.669  30.643  1.00  0.00           N  
ATOM   2437  HN  ARG A 152     -38.481   4.062  29.730  1.00  0.00           H  
ATOM   2438  HA  ARG A 152     -37.473   3.773  27.141  1.00  0.00           H  
ATOM   2439  HB1 ARG A 152     -35.956   5.625  27.975  1.00  0.00           H  
ATOM   2440  HB2 ARG A 152     -36.575   5.268  29.600  1.00  0.00           H  
ATOM   2441  HG1 ARG A 152     -38.973   5.942  28.546  1.00  0.00           H  
ATOM   2442  HG2 ARG A 152     -37.999   6.644  27.311  1.00  0.00           H  
ATOM   2443  HD1 ARG A 152     -37.076   8.325  28.673  1.00  0.00           H  
ATOM   2444  HD2 ARG A 152     -37.306   7.334  30.189  1.00  0.00           H  
ATOM   2445  HE  ARG A 152     -39.840   7.832  29.124  1.00  0.00           H  
ATOM   2446 1HH1 ARG A 152     -37.126   9.765  30.536  1.00  0.00           H  
ATOM   2447 2HH1 ARG A 152     -38.225  10.591  31.618  1.00  0.00           H  
ATOM   2448 1HH2 ARG A 152     -41.177   9.237  30.172  1.00  0.00           H  
ATOM   2449 2HH2 ARG A 152     -40.498  10.261  31.431  1.00  0.00           H  
ATOM   2450  N   ALA A 153     -35.434   2.672  29.466  1.00  0.00           N  
ATOM   2451  CA  ALA A 153     -34.315   1.797  29.637  1.00  0.00           C  
ATOM   2452  C   ALA A 153     -34.525   0.436  29.075  1.00  0.00           C  
ATOM   2453  O   ALA A 153     -33.617  -0.198  28.531  1.00  0.00           O  
ATOM   2454  CB  ALA A 153     -33.943   1.711  31.130  1.00  0.00           C  
ATOM   2455  HN  ALA A 153     -35.820   3.105  30.277  1.00  0.00           H  
ATOM   2456  HA  ALA A 153     -33.398   2.179  29.201  1.00  0.00           H  
ATOM   2457  HB1 ALA A 153     -33.636   2.697  31.532  1.00  0.00           H  
ATOM   2458  HB2 ALA A 153     -33.083   1.034  31.320  1.00  0.00           H  
ATOM   2459  HB3 ALA A 153     -34.807   1.419  31.765  1.00  0.00           H  
ATOM   2460  N   ALA A 154     -35.730  -0.136  29.213  1.00  0.00           N  
ATOM   2461  CA  ALA A 154     -36.084  -1.393  28.616  1.00  0.00           C  
ATOM   2462  C   ALA A 154     -35.889  -1.310  27.138  1.00  0.00           C  
ATOM   2463  O   ALA A 154     -35.432  -2.311  26.599  1.00  0.00           O  
ATOM   2464  CB  ALA A 154     -37.493  -1.867  29.010  1.00  0.00           C  
ATOM   2465  HN  ALA A 154     -36.475   0.355  29.651  1.00  0.00           H  
ATOM   2466  HA  ALA A 154     -35.344  -2.078  29.001  1.00  0.00           H  
ATOM   2467  HB1 ALA A 154     -38.315  -1.267  28.549  1.00  0.00           H  
ATOM   2468  HB2 ALA A 154     -37.486  -1.969  30.106  1.00  0.00           H  
ATOM   2469  HB3 ALA A 154     -37.697  -2.883  28.609  1.00  0.00           H  
ATOM   2470  N   GLN A 155     -36.352  -0.267  26.443  1.00  0.00           N  
ATOM   2471  CA  GLN A 155     -36.186  -0.122  25.023  1.00  0.00           C  
ATOM   2472  C   GLN A 155     -34.777  -0.109  24.526  1.00  0.00           C  
ATOM   2473  O   GLN A 155     -34.506  -0.740  23.512  1.00  0.00           O  
ATOM   2474  CB  GLN A 155     -36.887   1.117  24.447  1.00  0.00           C  
ATOM   2475  CG  GLN A 155     -38.408   1.063  24.534  1.00  0.00           C  
ATOM   2476  CD  GLN A 155     -39.024   2.407  24.173  1.00  0.00           C  
ATOM   2477  NE2 GLN A 155     -39.777   3.035  25.115  1.00  0.00           N  
ATOM   2478  OE1 GLN A 155     -38.865   2.875  23.050  1.00  0.00           O  
ATOM   2479  HN  GLN A 155     -36.586   0.597  26.880  1.00  0.00           H  
ATOM   2480  HA  GLN A 155     -36.625  -1.012  24.606  1.00  0.00           H  
ATOM   2481  HB1 GLN A 155     -36.614   1.278  23.377  1.00  0.00           H  
ATOM   2482  HB2 GLN A 155     -36.588   1.997  25.060  1.00  0.00           H  
ATOM   2483  HG1 GLN A 155     -38.651   0.752  25.573  1.00  0.00           H  
ATOM   2484  HG2 GLN A 155     -38.815   0.289  23.853  1.00  0.00           H  
ATOM   2485 1HE2 GLN A 155     -39.865   2.670  26.042  1.00  0.00           H  
ATOM   2486 2HE2 GLN A 155     -40.235   3.889  24.869  1.00  0.00           H  
ATOM   2487  N   LYS A 156     -33.920   0.595  25.289  1.00  0.00           N  
ATOM   2488  CA  LYS A 156     -32.499   0.553  25.129  1.00  0.00           C  
ATOM   2489  C   LYS A 156     -31.933  -0.802  25.395  1.00  0.00           C  
ATOM   2490  O   LYS A 156     -31.147  -1.228  24.554  1.00  0.00           O  
ATOM   2491  CB  LYS A 156     -31.756   1.548  26.021  1.00  0.00           C  
ATOM   2492  CG  LYS A 156     -32.212   3.000  25.827  1.00  0.00           C  
ATOM   2493  CD  LYS A 156     -31.640   4.005  26.825  1.00  0.00           C  
ATOM   2494  CE  LYS A 156     -32.143   5.433  26.648  1.00  0.00           C  
ATOM   2495  NZ  LYS A 156     -32.471   6.010  25.322  1.00  0.00           N1+
ATOM   2496  HN  LYS A 156     -34.228   0.999  26.144  1.00  0.00           H  
ATOM   2497  HA  LYS A 156     -32.200   0.700  24.099  1.00  0.00           H  
ATOM   2498  HB1 LYS A 156     -30.650   1.478  25.915  1.00  0.00           H  
ATOM   2499  HB2 LYS A 156     -32.109   1.161  27.006  1.00  0.00           H  
ATOM   2500  HG1 LYS A 156     -33.311   3.171  25.802  1.00  0.00           H  
ATOM   2501  HG2 LYS A 156     -31.825   3.329  24.833  1.00  0.00           H  
ATOM   2502  HD1 LYS A 156     -30.539   4.053  26.680  1.00  0.00           H  
ATOM   2503  HD2 LYS A 156     -31.693   3.591  27.853  1.00  0.00           H  
ATOM   2504  HE1 LYS A 156     -31.405   6.106  27.133  1.00  0.00           H  
ATOM   2505  HE2 LYS A 156     -33.072   5.386  27.260  1.00  0.00           H  
ATOM   2506  HZ1 LYS A 156     -32.937   6.914  25.507  1.00  0.00           H  
ATOM   2507  HZ2 LYS A 156     -33.174   5.403  24.848  1.00  0.00           H  
ATOM   2508  HZ3 LYS A 156     -31.596   6.046  24.757  1.00  0.00           H  
ATOM   2509  N   ARG A 157     -32.253  -1.531  26.486  1.00  0.00           N  
ATOM   2510  CA  ARG A 157     -31.802  -2.859  26.731  1.00  0.00           C  
ATOM   2511  C   ARG A 157     -32.278  -3.836  25.710  1.00  0.00           C  
ATOM   2512  O   ARG A 157     -31.448  -4.623  25.257  1.00  0.00           O  
ATOM   2513  CB  ARG A 157     -32.213  -3.311  28.151  1.00  0.00           C  
ATOM   2514  CG  ARG A 157     -31.555  -2.528  29.291  1.00  0.00           C  
ATOM   2515  CD  ARG A 157     -30.284  -3.179  29.841  1.00  0.00           C  
ATOM   2516  NE  ARG A 157     -29.274  -3.148  28.749  1.00  0.00           N  
ATOM   2517  CZ  ARG A 157     -28.555  -4.200  28.258  1.00  0.00           C  
ATOM   2518  NH1 ARG A 157     -28.871  -5.472  28.647  1.00  0.00           N1+
ATOM   2519  NH2 ARG A 157     -27.604  -4.024  27.301  1.00  0.00           N  
ATOM   2520  HN  ARG A 157     -32.741  -0.948  27.133  1.00  0.00           H  
ATOM   2521  HA  ARG A 157     -30.739  -2.934  26.600  1.00  0.00           H  
ATOM   2522  HB1 ARG A 157     -31.920  -4.370  28.289  1.00  0.00           H  
ATOM   2523  HB2 ARG A 157     -33.275  -3.070  28.340  1.00  0.00           H  
ATOM   2524  HG1 ARG A 157     -32.166  -2.582  30.224  1.00  0.00           H  
ATOM   2525  HG2 ARG A 157     -31.415  -1.453  29.057  1.00  0.00           H  
ATOM   2526  HD1 ARG A 157     -30.417  -4.238  30.144  1.00  0.00           H  
ATOM   2527  HD2 ARG A 157     -29.923  -2.567  30.703  1.00  0.00           H  
ATOM   2528  HE  ARG A 157     -28.860  -2.242  28.582  1.00  0.00           H  
ATOM   2529 1HH1 ARG A 157     -29.745  -5.668  29.084  1.00  0.00           H  
ATOM   2530 2HH1 ARG A 157     -28.363  -6.192  28.171  1.00  0.00           H  
ATOM   2531 1HH2 ARG A 157     -27.298  -3.102  27.083  1.00  0.00           H  
ATOM   2532 2HH2 ARG A 157     -27.284  -4.825  26.790  1.00  0.00           H  
ATOM   2533  N   LEU A 158     -33.563  -3.841  25.316  1.00  0.00           N  
ATOM   2534  CA  LEU A 158     -33.966  -4.694  24.237  1.00  0.00           C  
ATOM   2535  C   LEU A 158     -33.261  -4.436  22.944  1.00  0.00           C  
ATOM   2536  O   LEU A 158     -32.742  -5.300  22.257  1.00  0.00           O  
ATOM   2537  CB  LEU A 158     -35.476  -4.743  23.960  1.00  0.00           C  
ATOM   2538  CG  LEU A 158     -36.193  -5.776  24.864  1.00  0.00           C  
ATOM   2539  CD1 LEU A 158     -37.724  -5.623  24.754  1.00  0.00           C  
ATOM   2540  CD2 LEU A 158     -35.786  -7.222  24.518  1.00  0.00           C  
ATOM   2541  HN  LEU A 158     -34.190  -3.135  25.624  1.00  0.00           H  
ATOM   2542  HA  LEU A 158     -33.629  -5.653  24.584  1.00  0.00           H  
ATOM   2543  HB1 LEU A 158     -35.686  -4.942  22.888  1.00  0.00           H  
ATOM   2544  HB2 LEU A 158     -35.876  -3.738  24.190  1.00  0.00           H  
ATOM   2545  HG  LEU A 158     -35.842  -5.616  25.904  1.00  0.00           H  
ATOM   2546 1HD1 LEU A 158     -37.906  -5.600  23.651  1.00  0.00           H  
ATOM   2547 2HD1 LEU A 158     -38.110  -4.639  25.095  1.00  0.00           H  
ATOM   2548 3HD1 LEU A 158     -38.346  -6.372  25.281  1.00  0.00           H  
ATOM   2549 1HD2 LEU A 158     -34.696  -7.425  24.525  1.00  0.00           H  
ATOM   2550 2HD2 LEU A 158     -36.071  -7.447  23.466  1.00  0.00           H  
ATOM   2551 3HD2 LEU A 158     -36.174  -7.942  25.262  1.00  0.00           H  
ATOM   2552  N   GLU A 159     -33.136  -3.140  22.583  1.00  0.00           N  
ATOM   2553  CA  GLU A 159     -32.439  -2.784  21.394  1.00  0.00           C  
ATOM   2554  C   GLU A 159     -30.995  -3.161  21.441  1.00  0.00           C  
ATOM   2555  O   GLU A 159     -30.441  -3.651  20.457  1.00  0.00           O  
ATOM   2556  CB  GLU A 159     -32.764  -1.332  21.015  1.00  0.00           C  
ATOM   2557  CG  GLU A 159     -31.876  -0.718  19.937  1.00  0.00           C  
ATOM   2558  CD  GLU A 159     -32.114   0.758  19.638  1.00  0.00           C  
ATOM   2559  OE1 GLU A 159     -31.153   1.518  19.357  1.00  0.00           O  
ATOM   2560  OE2 GLU A 159     -33.308   1.153  19.484  1.00  0.00           O1-
ATOM   2561  HN  GLU A 159     -33.528  -2.450  23.181  1.00  0.00           H  
ATOM   2562  HA  GLU A 159     -32.775  -3.343  20.526  1.00  0.00           H  
ATOM   2563  HB1 GLU A 159     -32.771  -0.770  21.978  1.00  0.00           H  
ATOM   2564  HB2 GLU A 159     -33.776  -1.162  20.579  1.00  0.00           H  
ATOM   2565  HG1 GLU A 159     -31.830  -1.267  18.969  1.00  0.00           H  
ATOM   2566  HG2 GLU A 159     -30.830  -0.779  20.310  1.00  0.00           H  
ATOM   2567  N   THR A 160     -30.367  -2.993  22.624  1.00  0.00           N  
ATOM   2568  CA  THR A 160     -28.986  -3.361  22.757  1.00  0.00           C  
ATOM   2569  C   THR A 160     -28.812  -4.846  22.741  1.00  0.00           C  
ATOM   2570  O   THR A 160     -27.857  -5.367  22.173  1.00  0.00           O  
ATOM   2571  CB  THR A 160     -28.349  -2.942  24.050  1.00  0.00           C  
ATOM   2572  CG2 THR A 160     -26.837  -3.207  24.171  1.00  0.00           C  
ATOM   2573  OG1 THR A 160     -28.541  -1.569  24.359  1.00  0.00           O  
ATOM   2574  HN  THR A 160     -30.814  -2.463  23.331  1.00  0.00           H  
ATOM   2575  HA  THR A 160     -28.504  -2.848  21.950  1.00  0.00           H  
ATOM   2576  HB  THR A 160     -28.868  -3.458  24.881  1.00  0.00           H  
ATOM   2577  HG1 THR A 160     -29.464  -1.450  24.614  1.00  0.00           H  
ATOM   2578 1HG2 THR A 160     -26.493  -2.898  25.180  1.00  0.00           H  
ATOM   2579 2HG2 THR A 160     -26.330  -2.620  23.376  1.00  0.00           H  
ATOM   2580 3HG2 THR A 160     -26.622  -4.298  24.118  1.00  0.00           H  
ATOM   2581  N   LEU A 161     -29.716  -5.660  23.312  1.00  0.00           N  
ATOM   2582  CA  LEU A 161     -29.707  -7.090  23.308  1.00  0.00           C  
ATOM   2583  C   LEU A 161     -29.875  -7.659  21.940  1.00  0.00           C  
ATOM   2584  O   LEU A 161     -29.105  -8.474  21.455  1.00  0.00           O  
ATOM   2585  CB  LEU A 161     -30.750  -7.731  24.233  1.00  0.00           C  
ATOM   2586  CG  LEU A 161     -30.273  -7.800  25.693  1.00  0.00           C  
ATOM   2587  CD1 LEU A 161     -31.506  -7.916  26.604  1.00  0.00           C  
ATOM   2588  CD2 LEU A 161     -29.464  -9.026  26.156  1.00  0.00           C  
ATOM   2589  HN  LEU A 161     -30.538  -5.260  23.705  1.00  0.00           H  
ATOM   2590  HA  LEU A 161     -28.681  -7.377  23.500  1.00  0.00           H  
ATOM   2591  HB1 LEU A 161     -31.157  -8.694  23.869  1.00  0.00           H  
ATOM   2592  HB2 LEU A 161     -31.702  -7.150  24.231  1.00  0.00           H  
ATOM   2593  HG  LEU A 161     -29.688  -6.895  25.973  1.00  0.00           H  
ATOM   2594 1HD1 LEU A 161     -31.239  -7.913  27.675  1.00  0.00           H  
ATOM   2595 2HD1 LEU A 161     -32.012  -8.846  26.277  1.00  0.00           H  
ATOM   2596 3HD1 LEU A 161     -32.124  -7.003  26.429  1.00  0.00           H  
ATOM   2597 1HD2 LEU A 161     -30.112  -9.921  26.224  1.00  0.00           H  
ATOM   2598 2HD2 LEU A 161     -29.074  -8.873  27.183  1.00  0.00           H  
ATOM   2599 3HD2 LEU A 161     -28.628  -9.086  25.431  1.00  0.00           H  
ATOM   2600  N   LEU A 162     -30.897  -7.221  21.170  1.00  0.00           N  
ATOM   2601  CA  LEU A 162     -31.347  -7.827  19.955  1.00  0.00           C  
ATOM   2602  C   LEU A 162     -30.735  -7.251  18.726  1.00  0.00           C  
ATOM   2603  O   LEU A 162     -31.040  -7.596  17.585  1.00  0.00           O  
ATOM   2604  CB  LEU A 162     -32.870  -7.654  19.842  1.00  0.00           C  
ATOM   2605  CG  LEU A 162     -33.711  -8.259  20.985  1.00  0.00           C  
ATOM   2606  CD1 LEU A 162     -35.200  -7.962  20.728  1.00  0.00           C  
ATOM   2607  CD2 LEU A 162     -33.493  -9.784  21.058  1.00  0.00           C  
ATOM   2608  HN  LEU A 162     -31.402  -6.424  21.468  1.00  0.00           H  
ATOM   2609  HA  LEU A 162     -31.303  -8.896  20.028  1.00  0.00           H  
ATOM   2610  HB1 LEU A 162     -33.232  -8.188  18.944  1.00  0.00           H  
ATOM   2611  HB2 LEU A 162     -33.168  -6.598  19.664  1.00  0.00           H  
ATOM   2612  HG  LEU A 162     -33.396  -7.874  21.981  1.00  0.00           H  
ATOM   2613 1HD1 LEU A 162     -35.514  -8.278  19.707  1.00  0.00           H  
ATOM   2614 2HD1 LEU A 162     -35.500  -6.897  20.812  1.00  0.00           H  
ATOM   2615 3HD1 LEU A 162     -35.861  -8.585  21.370  1.00  0.00           H  
ATOM   2616 1HD2 LEU A 162     -32.495 -10.069  21.455  1.00  0.00           H  
ATOM   2617 2HD2 LEU A 162     -33.387 -10.101  20.005  1.00  0.00           H  
ATOM   2618 3HD2 LEU A 162     -34.354 -10.287  21.550  1.00  0.00           H  
ATOM   2619  N   GLU A 163     -29.773  -6.329  18.875  1.00  0.00           N  
ATOM   2620  CA  GLU A 163     -29.024  -5.674  17.858  1.00  0.00           C  
ATOM   2621  C   GLU A 163     -28.340  -6.526  16.841  1.00  0.00           C  
ATOM   2622  O   GLU A 163     -28.604  -6.366  15.654  1.00  0.00           O  
ATOM   2623  CB  GLU A 163     -28.012  -4.757  18.558  1.00  0.00           C  
ATOM   2624  CG  GLU A 163     -27.106  -3.917  17.651  1.00  0.00           C  
ATOM   2625  CD  GLU A 163     -25.901  -3.322  18.368  1.00  0.00           C  
ATOM   2626  OE1 GLU A 163     -25.027  -4.053  18.915  1.00  0.00           O  
ATOM   2627  OE2 GLU A 163     -25.869  -2.067  18.413  1.00  0.00           O1-
ATOM   2628  HN  GLU A 163     -29.497  -6.222  19.837  1.00  0.00           H  
ATOM   2629  HA  GLU A 163     -29.734  -5.089  17.297  1.00  0.00           H  
ATOM   2630  HB1 GLU A 163     -27.547  -5.509  19.229  1.00  0.00           H  
ATOM   2631  HB2 GLU A 163     -28.507  -3.995  19.191  1.00  0.00           H  
ATOM   2632  HG1 GLU A 163     -27.739  -3.091  17.254  1.00  0.00           H  
ATOM   2633  HG2 GLU A 163     -26.624  -4.512  16.845  1.00  0.00           H  
ATOM   2634  N   GLU A 164     -27.465  -7.480  17.214  1.00  0.00           N  
ATOM   2635  CA  GLU A 164     -26.938  -8.460  16.314  1.00  0.00           C  
ATOM   2636  C   GLU A 164     -27.521  -9.832  16.395  1.00  0.00           C  
ATOM   2637  O   GLU A 164     -26.901 -10.808  15.979  1.00  0.00           O  
ATOM   2638  CB  GLU A 164     -25.415  -8.537  16.509  1.00  0.00           C  
ATOM   2639  CG  GLU A 164     -24.713  -7.223  16.169  1.00  0.00           C  
ATOM   2640  CD  GLU A 164     -23.284  -7.114  16.681  1.00  0.00           C  
ATOM   2641  OE1 GLU A 164     -23.059  -7.357  17.899  1.00  0.00           O  
ATOM   2642  OE2 GLU A 164     -22.402  -6.827  15.832  1.00  0.00           O1-
ATOM   2643  HN  GLU A 164     -27.306  -7.759  18.159  1.00  0.00           H  
ATOM   2644  HA  GLU A 164     -27.207  -8.136  15.316  1.00  0.00           H  
ATOM   2645  HB1 GLU A 164     -24.826  -9.313  15.979  1.00  0.00           H  
ATOM   2646  HB2 GLU A 164     -25.242  -8.836  17.565  1.00  0.00           H  
ATOM   2647  HG1 GLU A 164     -25.288  -6.346  16.538  1.00  0.00           H  
ATOM   2648  HG2 GLU A 164     -24.812  -7.110  15.070  1.00  0.00           H  
ATOM   2649  N   ARG A 165     -28.769  -9.960  16.885  1.00  0.00           N  
ATOM   2650  CA  ARG A 165     -29.507 -11.175  16.979  1.00  0.00           C  
ATOM   2651  C   ARG A 165     -30.373 -11.197  15.767  1.00  0.00           C  
ATOM   2652  O   ARG A 165     -30.845 -10.184  15.247  1.00  0.00           O  
ATOM   2653  CB  ARG A 165     -30.288 -11.217  18.301  1.00  0.00           C  
ATOM   2654  CG  ARG A 165     -29.438 -11.051  19.573  1.00  0.00           C  
ATOM   2655  CD  ARG A 165     -28.294 -12.001  19.919  1.00  0.00           C  
ATOM   2656  NE  ARG A 165     -27.545 -11.237  20.950  1.00  0.00           N  
ATOM   2657  CZ  ARG A 165     -27.073 -11.637  22.166  1.00  0.00           C  
ATOM   2658  NH1 ARG A 165     -27.150 -12.933  22.603  1.00  0.00           N1+
ATOM   2659  NH2 ARG A 165     -26.671 -10.734  23.100  1.00  0.00           N  
ATOM   2660  HN  ARG A 165     -29.383  -9.201  17.076  1.00  0.00           H  
ATOM   2661  HA  ARG A 165     -28.837 -12.018  16.950  1.00  0.00           H  
ATOM   2662  HB1 ARG A 165     -30.729 -12.248  18.310  1.00  0.00           H  
ATOM   2663  HB2 ARG A 165     -31.134 -10.500  18.368  1.00  0.00           H  
ATOM   2664  HG1 ARG A 165     -30.142 -11.180  20.422  1.00  0.00           H  
ATOM   2665  HG2 ARG A 165     -29.120  -9.991  19.585  1.00  0.00           H  
ATOM   2666  HD1 ARG A 165     -27.669 -12.343  19.067  1.00  0.00           H  
ATOM   2667  HD2 ARG A 165     -28.655 -12.973  20.338  1.00  0.00           H  
ATOM   2668  HE  ARG A 165     -27.375 -10.263  20.823  1.00  0.00           H  
ATOM   2669 1HH1 ARG A 165     -27.114 -13.683  21.935  1.00  0.00           H  
ATOM   2670 2HH1 ARG A 165     -26.876 -13.038  23.552  1.00  0.00           H  
ATOM   2671 1HH2 ARG A 165     -26.496  -9.801  22.794  1.00  0.00           H  
ATOM   2672 2HH2 ARG A 165     -26.206 -11.102  23.910  1.00  0.00           H  
ATOM   2673  N   GLU A 166     -30.661 -12.436  15.333  1.00  0.00           N  
ATOM   2674  CA  GLU A 166     -31.684 -12.757  14.384  1.00  0.00           C  
ATOM   2675  C   GLU A 166     -33.073 -12.411  14.808  1.00  0.00           C  
ATOM   2676  O   GLU A 166     -33.818 -11.794  14.046  1.00  0.00           O  
ATOM   2677  CB  GLU A 166     -31.672 -14.220  13.918  1.00  0.00           C  
ATOM   2678  CG  GLU A 166     -30.411 -14.653  13.171  1.00  0.00           C  
ATOM   2679  CD  GLU A 166     -30.289 -14.140  11.745  1.00  0.00           C  
ATOM   2680  OE1 GLU A 166     -29.241 -13.559  11.370  1.00  0.00           O  
ATOM   2681  OE2 GLU A 166     -31.243 -14.372  10.953  1.00  0.00           O1-
ATOM   2682  HN  GLU A 166     -30.007 -13.162  15.539  1.00  0.00           H  
ATOM   2683  HA  GLU A 166     -31.470 -12.057  13.599  1.00  0.00           H  
ATOM   2684  HB1 GLU A 166     -32.553 -14.562  13.330  1.00  0.00           H  
ATOM   2685  HB2 GLU A 166     -31.657 -14.869  14.817  1.00  0.00           H  
ATOM   2686  HG1 GLU A 166     -30.167 -15.735  13.205  1.00  0.00           H  
ATOM   2687  HG2 GLU A 166     -29.604 -14.111  13.711  1.00  0.00           H  
ATOM   2688  N   SER A 167     -33.388 -12.795  16.052  1.00  0.00           N  
ATOM   2689  CA  SER A 167     -34.594 -12.232  16.581  1.00  0.00           C  
ATOM   2690  C   SER A 167     -34.621 -10.766  16.826  1.00  0.00           C  
ATOM   2691  O   SER A 167     -33.602 -10.277  17.318  1.00  0.00           O  
ATOM   2692  CB  SER A 167     -34.937 -12.821  17.955  1.00  0.00           C  
ATOM   2693  OG  SER A 167     -34.906 -14.248  17.969  1.00  0.00           O  
ATOM   2694  HN  SER A 167     -32.737 -13.220  16.667  1.00  0.00           H  
ATOM   2695  HA  SER A 167     -35.401 -12.559  15.943  1.00  0.00           H  
ATOM   2696  HB1 SER A 167     -35.949 -12.468  18.230  1.00  0.00           H  
ATOM   2697  HB2 SER A 167     -34.176 -12.442  18.674  1.00  0.00           H  
ATOM   2698  HG1 SER A 167     -33.978 -14.490  17.945  1.00  0.00           H  
ATOM   2699  N   LYS A 168     -35.652  -9.989  16.443  1.00  0.00           N  
ATOM   2700  CA  LYS A 168     -35.638  -8.572  16.647  1.00  0.00           C  
ATOM   2701  C   LYS A 168     -37.001  -8.043  16.913  1.00  0.00           C  
ATOM   2702  O   LYS A 168     -38.075  -8.599  16.694  1.00  0.00           O  
ATOM   2703  CB  LYS A 168     -35.008  -7.810  15.462  1.00  0.00           C  
ATOM   2704  CG  LYS A 168     -33.485  -7.833  15.421  1.00  0.00           C  
ATOM   2705  CD  LYS A 168     -32.972  -6.840  14.380  1.00  0.00           C  
ATOM   2706  CE  LYS A 168     -31.450  -6.647  14.412  1.00  0.00           C  
ATOM   2707  NZ  LYS A 168     -30.710  -7.893  14.137  1.00  0.00           N1+
ATOM   2708  HN  LYS A 168     -36.476 -10.473  16.173  1.00  0.00           H  
ATOM   2709  HA  LYS A 168     -34.999  -8.288  17.467  1.00  0.00           H  
ATOM   2710  HB1 LYS A 168     -35.294  -6.741  15.585  1.00  0.00           H  
ATOM   2711  HB2 LYS A 168     -35.431  -8.104  14.480  1.00  0.00           H  
ATOM   2712  HG1 LYS A 168     -33.140  -8.886  15.292  1.00  0.00           H  
ATOM   2713  HG2 LYS A 168     -33.054  -7.607  16.418  1.00  0.00           H  
ATOM   2714  HD1 LYS A 168     -33.462  -5.866  14.591  1.00  0.00           H  
ATOM   2715  HD2 LYS A 168     -33.307  -7.227  13.387  1.00  0.00           H  
ATOM   2716  HE1 LYS A 168     -31.156  -6.185  15.373  1.00  0.00           H  
ATOM   2717  HE2 LYS A 168     -31.125  -5.935  13.635  1.00  0.00           H  
ATOM   2718  HZ1 LYS A 168     -29.681  -7.832  13.988  1.00  0.00           H  
ATOM   2719  HZ2 LYS A 168     -31.065  -8.207  13.211  1.00  0.00           H  
ATOM   2720  HZ3 LYS A 168     -31.004  -8.554  14.877  1.00  0.00           H  
ATOM   2721  N   ALA A 169     -36.946  -6.836  17.504  1.00  0.00           N  
ATOM   2722  CA  ALA A 169     -38.094  -5.987  17.590  1.00  0.00           C  
ATOM   2723  C   ALA A 169     -38.696  -5.565  16.305  1.00  0.00           C  
ATOM   2724  O   ALA A 169     -38.009  -5.306  15.317  1.00  0.00           O  
ATOM   2725  CB  ALA A 169     -37.813  -4.775  18.501  1.00  0.00           C  
ATOM   2726  HN  ALA A 169     -36.097  -6.304  17.576  1.00  0.00           H  
ATOM   2727  HA  ALA A 169     -38.867  -6.561  18.089  1.00  0.00           H  
ATOM   2728  HB1 ALA A 169     -37.347  -5.093  19.458  1.00  0.00           H  
ATOM   2729  HB2 ALA A 169     -38.697  -4.117  18.637  1.00  0.00           H  
ATOM   2730  HB3 ALA A 169     -37.089  -4.072  18.037  1.00  0.00           H  
ATOM   2731  N   GLU A 170     -40.026  -5.610  16.111  1.00  0.00           N  
ATOM   2732  CA  GLU A 170     -40.709  -5.200  14.915  1.00  0.00           C  
ATOM   2733  C   GLU A 170     -40.887  -3.722  14.983  1.00  0.00           C  
ATOM   2734  O   GLU A 170     -40.089  -3.001  14.379  1.00  0.00           O  
ATOM   2735  CB  GLU A 170     -42.048  -5.964  14.962  1.00  0.00           C  
ATOM   2736  CG  GLU A 170     -41.854  -7.462  14.743  1.00  0.00           C  
ATOM   2737  CD  GLU A 170     -42.068  -7.850  13.284  1.00  0.00           C  
ATOM   2738  OE1 GLU A 170     -42.521  -7.100  12.441  1.00  0.00           O  
ATOM   2739  OE2 GLU A 170     -41.710  -9.143  12.891  1.00  0.00           O1-
ATOM   2740  HN  GLU A 170     -40.544  -6.031  16.853  1.00  0.00           H  
ATOM   2741  HA  GLU A 170     -40.325  -5.463  13.950  1.00  0.00           H  
ATOM   2742  HB1 GLU A 170     -42.700  -5.468  14.211  1.00  0.00           H  
ATOM   2743  HB2 GLU A 170     -42.483  -5.853  15.975  1.00  0.00           H  
ATOM   2744  HG1 GLU A 170     -42.629  -8.042  15.303  1.00  0.00           H  
ATOM   2745  HG2 GLU A 170     -40.882  -7.919  15.036  1.00  0.00           H  
ATOM   2746  HE2 GLU A 170     -41.864  -9.147  11.938  1.00  0.00           H  
ATOM   2747  N   LYS A 171     -41.953  -3.284  15.670  1.00  0.00           N  
ATOM   2748  CA  LYS A 171     -42.368  -1.916  15.791  1.00  0.00           C  
ATOM   2749  C   LYS A 171     -42.480  -1.521  17.222  1.00  0.00           C  
ATOM   2750  O   LYS A 171     -43.100  -2.297  17.933  1.00  0.00           O  
ATOM   2751  CB  LYS A 171     -43.692  -1.810  15.029  1.00  0.00           C  
ATOM   2752  CG  LYS A 171     -44.529  -0.542  15.180  1.00  0.00           C  
ATOM   2753  CD  LYS A 171     -45.734  -0.407  14.242  1.00  0.00           C  
ATOM   2754  CE  LYS A 171     -45.413  -0.382  12.745  1.00  0.00           C  
ATOM   2755  NZ  LYS A 171     -46.505   0.238  11.957  1.00  0.00           N1+
ATOM   2756  HN  LYS A 171     -42.654  -3.868  16.071  1.00  0.00           H  
ATOM   2757  HA  LYS A 171     -41.643  -1.194  15.446  1.00  0.00           H  
ATOM   2758  HB1 LYS A 171     -44.391  -2.660  15.230  1.00  0.00           H  
ATOM   2759  HB2 LYS A 171     -43.389  -1.968  13.962  1.00  0.00           H  
ATOM   2760  HG1 LYS A 171     -43.803   0.284  15.019  1.00  0.00           H  
ATOM   2761  HG2 LYS A 171     -44.956  -0.500  16.208  1.00  0.00           H  
ATOM   2762  HD1 LYS A 171     -46.149   0.589  14.504  1.00  0.00           H  
ATOM   2763  HD2 LYS A 171     -46.500  -1.184  14.434  1.00  0.00           H  
ATOM   2764  HE1 LYS A 171     -45.406  -1.434  12.397  1.00  0.00           H  
ATOM   2765  HE2 LYS A 171     -44.490   0.208  12.533  1.00  0.00           H  
ATOM   2766  HZ1 LYS A 171     -46.995   0.920  12.576  1.00  0.00           H  
ATOM   2767  HZ2 LYS A 171     -47.241  -0.439  11.674  1.00  0.00           H  
ATOM   2768  HZ3 LYS A 171     -46.273   0.752  11.085  1.00  0.00           H  
ATOM   2769  N   VAL A 172     -41.858  -0.375  17.589  1.00  0.00           N  
ATOM   2770  CA  VAL A 172     -41.872   0.064  18.946  1.00  0.00           C  
ATOM   2771  C   VAL A 172     -42.952   1.060  19.145  1.00  0.00           C  
ATOM   2772  O   VAL A 172     -42.750   2.185  18.689  1.00  0.00           O  
ATOM   2773  CB  VAL A 172     -40.488   0.511  19.324  1.00  0.00           C  
ATOM   2774  CG1 VAL A 172     -40.403   0.898  20.806  1.00  0.00           C  
ATOM   2775  CG2 VAL A 172     -39.415  -0.554  19.011  1.00  0.00           C  
ATOM   2776  HN  VAL A 172     -41.430   0.213  16.913  1.00  0.00           H  
ATOM   2777  HA  VAL A 172     -41.995  -0.765  19.632  1.00  0.00           H  
ATOM   2778  HB  VAL A 172     -40.181   1.361  18.679  1.00  0.00           H  
ATOM   2779 1HG1 VAL A 172     -41.129   1.649  21.171  1.00  0.00           H  
ATOM   2780 2HG1 VAL A 172     -39.407   1.327  21.044  1.00  0.00           H  
ATOM   2781 3HG1 VAL A 172     -40.637   0.015  21.447  1.00  0.00           H  
ATOM   2782 1HG2 VAL A 172     -39.596  -1.595  19.357  1.00  0.00           H  
ATOM   2783 2HG2 VAL A 172     -38.370  -0.337  19.331  1.00  0.00           H  
ATOM   2784 3HG2 VAL A 172     -39.458  -0.629  17.902  1.00  0.00           H  
ATOM   2785  N   LEU A 173     -44.044   0.732  19.877  1.00  0.00           N  
ATOM   2786  CA  LEU A 173     -45.088   1.682  20.086  1.00  0.00           C  
ATOM   2787  C   LEU A 173     -45.009   2.379  21.402  1.00  0.00           C  
ATOM   2788  O   LEU A 173     -44.810   1.801  22.468  1.00  0.00           O  
ATOM   2789  CB  LEU A 173     -46.413   0.947  19.816  1.00  0.00           C  
ATOM   2790  CG  LEU A 173     -46.588   0.394  18.397  1.00  0.00           C  
ATOM   2791  CD1 LEU A 173     -47.986  -0.236  18.288  1.00  0.00           C  
ATOM   2792  CD2 LEU A 173     -46.781   1.530  17.385  1.00  0.00           C  
ATOM   2793  HN  LEU A 173     -44.135  -0.199  20.215  1.00  0.00           H  
ATOM   2794  HA  LEU A 173     -45.079   2.400  19.279  1.00  0.00           H  
ATOM   2795  HB1 LEU A 173     -47.194   1.703  20.055  1.00  0.00           H  
ATOM   2796  HB2 LEU A 173     -46.471   0.107  20.537  1.00  0.00           H  
ATOM   2797  HG  LEU A 173     -45.829  -0.387  18.122  1.00  0.00           H  
ATOM   2798 1HD1 LEU A 173     -48.716   0.582  18.485  1.00  0.00           H  
ATOM   2799 2HD1 LEU A 173     -48.031  -0.934  19.156  1.00  0.00           H  
ATOM   2800 3HD1 LEU A 173     -48.083  -0.701  17.287  1.00  0.00           H  
ATOM   2801 1HD2 LEU A 173     -47.188   0.974  16.514  1.00  0.00           H  
ATOM   2802 2HD2 LEU A 173     -45.823   2.091  17.282  1.00  0.00           H  
ATOM   2803 3HD2 LEU A 173     -47.531   2.251  17.785  1.00  0.00           H  
ATOM   2804  N   GLN A 174     -45.249   3.707  21.418  1.00  0.00           N  
ATOM   2805  CA  GLN A 174     -45.173   4.620  22.515  1.00  0.00           C  
ATOM   2806  C   GLN A 174     -46.570   5.028  22.824  1.00  0.00           C  
ATOM   2807  O   GLN A 174     -47.222   5.745  22.074  1.00  0.00           O  
ATOM   2808  CB  GLN A 174     -44.427   5.902  22.092  1.00  0.00           C  
ATOM   2809  CG  GLN A 174     -43.009   5.840  21.520  1.00  0.00           C  
ATOM   2810  CD  GLN A 174     -42.184   4.842  22.326  1.00  0.00           C  
ATOM   2811  NE2 GLN A 174     -41.296   4.101  21.601  1.00  0.00           N  
ATOM   2812  OE1 GLN A 174     -42.205   4.767  23.554  1.00  0.00           O  
ATOM   2813  HN  GLN A 174     -45.382   4.049  20.485  1.00  0.00           H  
ATOM   2814  HA  GLN A 174     -44.678   4.218  23.385  1.00  0.00           H  
ATOM   2815  HB1 GLN A 174     -44.280   6.498  23.016  1.00  0.00           H  
ATOM   2816  HB2 GLN A 174     -45.005   6.497  21.355  1.00  0.00           H  
ATOM   2817  HG1 GLN A 174     -42.572   6.853  21.554  1.00  0.00           H  
ATOM   2818  HG2 GLN A 174     -42.908   5.650  20.426  1.00  0.00           H  
ATOM   2819 1HE2 GLN A 174     -41.655   3.860  20.699  1.00  0.00           H  
ATOM   2820 2HE2 GLN A 174     -40.725   3.547  22.204  1.00  0.00           H  
ATOM   2821  N   PHE A 175     -47.017   4.597  24.024  1.00  0.00           N  
ATOM   2822  CA  PHE A 175     -48.245   4.964  24.652  1.00  0.00           C  
ATOM   2823  C   PHE A 175     -47.986   6.011  25.679  1.00  0.00           C  
ATOM   2824  O   PHE A 175     -47.079   5.919  26.513  1.00  0.00           O  
ATOM   2825  CB  PHE A 175     -48.914   3.711  25.247  1.00  0.00           C  
ATOM   2826  CG  PHE A 175     -49.287   2.647  24.273  1.00  0.00           C  
ATOM   2827  CD1 PHE A 175     -50.627   2.447  24.041  1.00  0.00           C  
ATOM   2828  CD2 PHE A 175     -48.403   1.739  23.744  1.00  0.00           C  
ATOM   2829  CE1 PHE A 175     -51.057   1.382  23.275  1.00  0.00           C  
ATOM   2830  CE2 PHE A 175     -48.853   0.647  23.052  1.00  0.00           C  
ATOM   2831  CZ  PHE A 175     -50.180   0.501  22.704  1.00  0.00           C  
ATOM   2832  HN  PHE A 175     -46.356   4.076  24.555  1.00  0.00           H  
ATOM   2833  HA  PHE A 175     -48.928   5.409  23.938  1.00  0.00           H  
ATOM   2834  HB1 PHE A 175     -49.775   4.034  25.872  1.00  0.00           H  
ATOM   2835  HB2 PHE A 175     -48.192   3.312  25.983  1.00  0.00           H  
ATOM   2836  HD1 PHE A 175     -51.326   3.126  24.500  1.00  0.00           H  
ATOM   2837  HD2 PHE A 175     -47.362   1.967  23.942  1.00  0.00           H  
ATOM   2838  HE1 PHE A 175     -52.083   1.287  22.953  1.00  0.00           H  
ATOM   2839  HE2 PHE A 175     -48.125  -0.009  22.599  1.00  0.00           H  
ATOM   2840  HZ  PHE A 175     -50.485  -0.294  22.024  1.00  0.00           H  
ATOM   2841  N   ASP A 176     -48.790   7.080  25.683  1.00  0.00           N  
ATOM   2842  CA  ASP A 176     -48.841   8.029  26.759  1.00  0.00           C  
ATOM   2843  C   ASP A 176     -49.509   7.507  27.979  1.00  0.00           C  
ATOM   2844  O   ASP A 176     -50.388   6.668  27.744  1.00  0.00           O  
ATOM   2845  CB  ASP A 176     -49.449   9.354  26.268  1.00  0.00           C  
ATOM   2846  CG  ASP A 176     -48.653  10.252  25.337  1.00  0.00           C  
ATOM   2847  OD1 ASP A 176     -49.252  11.244  24.832  1.00  0.00           O  
ATOM   2848  OD2 ASP A 176     -47.510   9.884  24.949  1.00  0.00           O1-
ATOM   2849  HN  ASP A 176     -49.426   7.296  24.943  1.00  0.00           H  
ATOM   2850  HA  ASP A 176     -47.829   8.288  26.999  1.00  0.00           H  
ATOM   2851  HB1 ASP A 176     -49.757   9.923  27.170  1.00  0.00           H  
ATOM   2852  HB2 ASP A 176     -50.386   9.121  25.726  1.00  0.00           H  
ATOM   2853  N   PRO A 177     -49.154   7.821  29.188  1.00  0.00           N  
ATOM   2854  CA  PRO A 177     -49.948   7.626  30.363  1.00  0.00           C  
ATOM   2855  C   PRO A 177     -51.327   8.185  30.225  1.00  0.00           C  
ATOM   2856  O   PRO A 177     -51.540   9.299  29.761  1.00  0.00           O  
ATOM   2857  CB  PRO A 177     -49.252   8.353  31.524  1.00  0.00           C  
ATOM   2858  CG  PRO A 177     -47.822   8.569  31.019  1.00  0.00           C  
ATOM   2859  CD  PRO A 177     -47.850   8.386  29.494  1.00  0.00           C  
ATOM   2860  HA  PRO A 177     -50.064   6.599  30.671  1.00  0.00           H  
ATOM   2861  HB1 PRO A 177     -49.279   7.732  32.435  1.00  0.00           H  
ATOM   2862  HB2 PRO A 177     -49.710   9.294  31.916  1.00  0.00           H  
ATOM   2863  HG1 PRO A 177     -47.404   9.574  31.247  1.00  0.00           H  
ATOM   2864  HG2 PRO A 177     -47.068   7.835  31.396  1.00  0.00           H  
ATOM   2865  HD1 PRO A 177     -47.638   9.358  28.999  1.00  0.00           H  
ATOM   2866  HD2 PRO A 177     -47.090   7.652  29.175  1.00  0.00           H  
ATOM   2867  N   GLY A 178     -52.378   7.455  30.633  1.00  0.00           N  
ATOM   2868  CA  GLY A 178     -53.749   7.835  30.508  1.00  0.00           C  
ATOM   2869  C   GLY A 178     -54.325   8.124  29.171  1.00  0.00           C  
ATOM   2870  O   GLY A 178     -55.431   8.636  28.989  1.00  0.00           O  
ATOM   2871  HN  GLY A 178     -52.256   6.596  31.125  1.00  0.00           H  
ATOM   2872  HA1 GLY A 178     -53.894   8.757  31.062  1.00  0.00           H  
ATOM   2873  HA2 GLY A 178     -54.344   7.064  30.985  1.00  0.00           H  
ATOM   2874  N   THR A 179     -53.699   7.614  28.091  1.00  0.00           N  
ATOM   2875  CA  THR A 179     -54.068   7.975  26.757  1.00  0.00           C  
ATOM   2876  C   THR A 179     -55.413   7.671  26.202  1.00  0.00           C  
ATOM   2877  O   THR A 179     -56.014   6.617  26.390  1.00  0.00           O  
ATOM   2878  CB  THR A 179     -52.924   7.561  25.879  1.00  0.00           C  
ATOM   2879  CG2 THR A 179     -52.706   6.040  25.861  1.00  0.00           C  
ATOM   2880  OG1 THR A 179     -53.117   7.969  24.534  1.00  0.00           O  
ATOM   2881  HN  THR A 179     -53.093   6.823  28.165  1.00  0.00           H  
ATOM   2882  HA  THR A 179     -54.016   9.051  26.653  1.00  0.00           H  
ATOM   2883  HB  THR A 179     -52.006   8.043  26.271  1.00  0.00           H  
ATOM   2884  HG1 THR A 179     -52.256   7.993  24.112  1.00  0.00           H  
ATOM   2885 1HG2 THR A 179     -52.422   5.699  26.889  1.00  0.00           H  
ATOM   2886 2HG2 THR A 179     -51.903   5.785  25.136  1.00  0.00           H  
ATOM   2887 3HG2 THR A 179     -53.726   5.661  25.643  1.00  0.00           H  
ATOM   2888  N   LYS A 180     -55.903   8.556  25.322  1.00  0.00           N  
ATOM   2889  CA  LYS A 180     -57.060   8.411  24.492  1.00  0.00           C  
ATOM   2890  C   LYS A 180     -56.666   7.638  23.286  1.00  0.00           C  
ATOM   2891  O   LYS A 180     -57.608   7.090  22.710  1.00  0.00           O  
ATOM   2892  CB  LYS A 180     -57.599   9.803  24.140  1.00  0.00           C  
ATOM   2893  CG  LYS A 180     -56.576  10.825  23.630  1.00  0.00           C  
ATOM   2894  CD  LYS A 180     -57.262  12.130  23.249  1.00  0.00           C  
ATOM   2895  CE  LYS A 180     -57.947  12.842  24.419  1.00  0.00           C  
ATOM   2896  NZ  LYS A 180     -58.550  14.096  23.923  1.00  0.00           N1+
ATOM   2897  HN  LYS A 180     -55.478   9.459  25.245  1.00  0.00           H  
ATOM   2898  HA  LYS A 180     -57.808   7.897  25.084  1.00  0.00           H  
ATOM   2899  HB1 LYS A 180     -58.094  10.213  25.044  1.00  0.00           H  
ATOM   2900  HB2 LYS A 180     -58.428   9.608  23.413  1.00  0.00           H  
ATOM   2901  HG1 LYS A 180     -56.103  10.344  22.744  1.00  0.00           H  
ATOM   2902  HG2 LYS A 180     -55.779  10.959  24.385  1.00  0.00           H  
ATOM   2903  HD1 LYS A 180     -57.972  11.781  22.462  1.00  0.00           H  
ATOM   2904  HD2 LYS A 180     -56.433  12.736  22.833  1.00  0.00           H  
ATOM   2905  HE1 LYS A 180     -57.140  13.134  25.120  1.00  0.00           H  
ATOM   2906  HE2 LYS A 180     -58.712  12.252  24.968  1.00  0.00           H  
ATOM   2907  HZ1 LYS A 180     -59.475  13.712  23.634  1.00  0.00           H  
ATOM   2908  HZ2 LYS A 180     -58.012  14.412  23.096  1.00  0.00           H  
ATOM   2909  HZ3 LYS A 180     -58.708  14.865  24.601  1.00  0.00           H  
ATOM   2910  N   ASN A 181     -55.374   7.391  22.984  1.00  0.00           N  
ATOM   2911  CA  ASN A 181     -55.007   6.774  21.747  1.00  0.00           C  
ATOM   2912  C   ASN A 181     -54.686   5.323  21.723  1.00  0.00           C  
ATOM   2913  O   ASN A 181     -54.129   4.746  20.787  1.00  0.00           O  
ATOM   2914  CB  ASN A 181     -53.813   7.613  21.265  1.00  0.00           C  
ATOM   2915  CG  ASN A 181     -54.288   9.025  20.955  1.00  0.00           C  
ATOM   2916  ND2 ASN A 181     -53.769  10.008  21.729  1.00  0.00           N  
ATOM   2917  OD1 ASN A 181     -55.186   9.259  20.139  1.00  0.00           O  
ATOM   2918  HN  ASN A 181     -54.638   7.689  23.591  1.00  0.00           H  
ATOM   2919  HA  ASN A 181     -55.790   6.977  21.033  1.00  0.00           H  
ATOM   2920  HB1 ASN A 181     -53.359   7.257  20.311  1.00  0.00           H  
ATOM   2921  HB2 ASN A 181     -52.957   7.688  21.959  1.00  0.00           H  
ATOM   2922 1HD2 ASN A 181     -53.921  10.983  21.614  1.00  0.00           H  
ATOM   2923 2HD2 ASN A 181     -53.054   9.868  22.425  1.00  0.00           H  
ATOM   2924  N   VAL A 182     -55.071   4.659  22.826  1.00  0.00           N  
ATOM   2925  CA  VAL A 182     -54.688   3.323  23.189  1.00  0.00           C  
ATOM   2926  C   VAL A 182     -55.038   2.344  22.115  1.00  0.00           C  
ATOM   2927  O   VAL A 182     -54.273   1.465  21.727  1.00  0.00           O  
ATOM   2928  CB  VAL A 182     -55.232   2.902  24.519  1.00  0.00           C  
ATOM   2929  CG1 VAL A 182     -56.718   3.160  24.820  1.00  0.00           C  
ATOM   2930  CG2 VAL A 182     -54.799   1.442  24.767  1.00  0.00           C  
ATOM   2931  HN  VAL A 182     -55.712   5.104  23.439  1.00  0.00           H  
ATOM   2932  HA  VAL A 182     -53.619   3.256  23.299  1.00  0.00           H  
ATOM   2933  HB  VAL A 182     -54.724   3.484  25.318  1.00  0.00           H  
ATOM   2934 1HG1 VAL A 182     -56.956   2.776  25.833  1.00  0.00           H  
ATOM   2935 2HG1 VAL A 182     -57.354   2.678  24.046  1.00  0.00           H  
ATOM   2936 3HG1 VAL A 182     -56.992   4.227  24.770  1.00  0.00           H  
ATOM   2937 1HG2 VAL A 182     -55.273   0.767  24.024  1.00  0.00           H  
ATOM   2938 2HG2 VAL A 182     -55.054   1.160  25.815  1.00  0.00           H  
ATOM   2939 3HG2 VAL A 182     -53.739   1.256  24.514  1.00  0.00           H  
ATOM   2940  N   THR A 183     -56.264   2.405  21.569  1.00  0.00           N  
ATOM   2941  CA  THR A 183     -56.740   1.585  20.494  1.00  0.00           C  
ATOM   2942  C   THR A 183     -55.962   1.753  19.242  1.00  0.00           C  
ATOM   2943  O   THR A 183     -55.683   0.765  18.569  1.00  0.00           O  
ATOM   2944  CB  THR A 183     -58.201   1.677  20.140  1.00  0.00           C  
ATOM   2945  CG2 THR A 183     -58.999   1.057  21.300  1.00  0.00           C  
ATOM   2946  OG1 THR A 183     -58.544   3.025  19.882  1.00  0.00           O  
ATOM   2947  HN  THR A 183     -56.913   3.000  22.049  1.00  0.00           H  
ATOM   2948  HA  THR A 183     -56.421   0.576  20.727  1.00  0.00           H  
ATOM   2949  HB  THR A 183     -58.367   1.013  19.264  1.00  0.00           H  
ATOM   2950  HG1 THR A 183     -58.439   3.371  20.771  1.00  0.00           H  
ATOM   2951 1HG2 THR A 183     -58.820  -0.031  21.473  1.00  0.00           H  
ATOM   2952 2HG2 THR A 183     -60.071   1.060  21.005  1.00  0.00           H  
ATOM   2953 3HG2 THR A 183     -58.995   1.611  22.263  1.00  0.00           H  
ATOM   2954  N   ALA A 184     -55.596   2.977  18.812  1.00  0.00           N  
ATOM   2955  CA  ALA A 184     -55.111   3.171  17.486  1.00  0.00           C  
ATOM   2956  C   ALA A 184     -53.658   2.823  17.368  1.00  0.00           C  
ATOM   2957  O   ALA A 184     -53.169   2.344  16.350  1.00  0.00           O  
ATOM   2958  CB  ALA A 184     -55.191   4.672  17.169  1.00  0.00           C  
ATOM   2959  HN  ALA A 184     -55.683   3.767  19.411  1.00  0.00           H  
ATOM   2960  HA  ALA A 184     -55.660   2.696  16.683  1.00  0.00           H  
ATOM   2961  HB1 ALA A 184     -56.244   4.981  17.311  1.00  0.00           H  
ATOM   2962  HB2 ALA A 184     -54.690   4.893  16.203  1.00  0.00           H  
ATOM   2963  HB3 ALA A 184     -54.537   5.221  17.885  1.00  0.00           H  
ATOM   2964  N   LEU A 185     -52.895   2.857  18.468  1.00  0.00           N  
ATOM   2965  CA  LEU A 185     -51.643   2.188  18.649  1.00  0.00           C  
ATOM   2966  C   LEU A 185     -51.673   0.691  18.604  1.00  0.00           C  
ATOM   2967  O   LEU A 185     -50.961   0.050  17.828  1.00  0.00           O  
ATOM   2968  CB  LEU A 185     -50.875   2.667  19.893  1.00  0.00           C  
ATOM   2969  CG  LEU A 185     -50.471   4.149  19.922  1.00  0.00           C  
ATOM   2970  CD1 LEU A 185     -50.284   4.606  21.378  1.00  0.00           C  
ATOM   2971  CD2 LEU A 185     -49.205   4.490  19.131  1.00  0.00           C  
ATOM   2972  HN  LEU A 185     -53.213   3.328  19.288  1.00  0.00           H  
ATOM   2973  HA  LEU A 185     -50.942   2.432  17.862  1.00  0.00           H  
ATOM   2974  HB1 LEU A 185     -49.967   2.032  19.904  1.00  0.00           H  
ATOM   2975  HB2 LEU A 185     -51.458   2.392  20.802  1.00  0.00           H  
ATOM   2976  HG  LEU A 185     -51.290   4.785  19.519  1.00  0.00           H  
ATOM   2977 1HD1 LEU A 185     -51.202   4.407  21.971  1.00  0.00           H  
ATOM   2978 2HD1 LEU A 185     -50.062   5.695  21.367  1.00  0.00           H  
ATOM   2979 3HD1 LEU A 185     -49.497   4.027  21.911  1.00  0.00           H  
ATOM   2980 1HD2 LEU A 185     -48.946   5.576  19.167  1.00  0.00           H  
ATOM   2981 2HD2 LEU A 185     -49.307   4.231  18.063  1.00  0.00           H  
ATOM   2982 3HD2 LEU A 185     -48.346   3.976  19.631  1.00  0.00           H  
ATOM   2983  N   LEU A 186     -52.676   0.118  19.297  1.00  0.00           N  
ATOM   2984  CA  LEU A 186     -52.880  -1.299  19.212  1.00  0.00           C  
ATOM   2985  C   LEU A 186     -53.272  -1.729  17.845  1.00  0.00           C  
ATOM   2986  O   LEU A 186     -53.098  -2.903  17.531  1.00  0.00           O  
ATOM   2987  CB  LEU A 186     -53.847  -1.767  20.327  1.00  0.00           C  
ATOM   2988  CG  LEU A 186     -53.250  -1.878  21.738  1.00  0.00           C  
ATOM   2989  CD1 LEU A 186     -54.380  -2.293  22.703  1.00  0.00           C  
ATOM   2990  CD2 LEU A 186     -52.134  -2.912  21.932  1.00  0.00           C  
ATOM   2991  HN  LEU A 186     -53.280   0.606  19.913  1.00  0.00           H  
ATOM   2992  HA  LEU A 186     -51.900  -1.728  19.320  1.00  0.00           H  
ATOM   2993  HB1 LEU A 186     -54.414  -2.672  20.025  1.00  0.00           H  
ATOM   2994  HB2 LEU A 186     -54.641  -0.997  20.364  1.00  0.00           H  
ATOM   2995  HG  LEU A 186     -52.953  -0.818  21.923  1.00  0.00           H  
ATOM   2996 1HD1 LEU A 186     -55.259  -1.614  22.706  1.00  0.00           H  
ATOM   2997 2HD1 LEU A 186     -54.007  -2.373  23.741  1.00  0.00           H  
ATOM   2998 3HD1 LEU A 186     -54.663  -3.260  22.256  1.00  0.00           H  
ATOM   2999 1HD2 LEU A 186     -52.435  -3.925  21.572  1.00  0.00           H  
ATOM   3000 2HD2 LEU A 186     -51.862  -3.080  22.997  1.00  0.00           H  
ATOM   3001 3HD2 LEU A 186     -51.156  -2.453  21.654  1.00  0.00           H  
ATOM   3002  N   MET A 187     -53.921  -0.820  17.090  1.00  0.00           N  
ATOM   3003  CA  MET A 187     -54.326  -1.089  15.741  1.00  0.00           C  
ATOM   3004  C   MET A 187     -53.170  -1.242  14.820  1.00  0.00           C  
ATOM   3005  O   MET A 187     -53.219  -1.983  13.837  1.00  0.00           O  
ATOM   3006  CB  MET A 187     -55.318  -0.015  15.228  1.00  0.00           C  
ATOM   3007  CG  MET A 187     -56.779  -0.432  15.370  1.00  0.00           C  
ATOM   3008  SD  MET A 187     -57.924   0.829  14.726  1.00  0.00           S  
ATOM   3009  CE  MET A 187     -59.351   0.637  15.834  1.00  0.00           C  
ATOM   3010  HN  MET A 187     -54.292  -0.010  17.514  1.00  0.00           H  
ATOM   3011  HA  MET A 187     -54.919  -1.993  15.754  1.00  0.00           H  
ATOM   3012  HB1 MET A 187     -55.279   0.020  14.122  1.00  0.00           H  
ATOM   3013  HB2 MET A 187     -55.149   1.016  15.600  1.00  0.00           H  
ATOM   3014  HG1 MET A 187     -57.130  -0.541  16.423  1.00  0.00           H  
ATOM   3015  HG2 MET A 187     -56.995  -1.415  14.888  1.00  0.00           H  
ATOM   3016  HE1 MET A 187     -59.838  -0.353  15.914  1.00  0.00           H  
ATOM   3017  HE2 MET A 187     -60.196   1.312  15.602  1.00  0.00           H  
ATOM   3018  HE3 MET A 187     -58.995   1.006  16.827  1.00  0.00           H  
ATOM   3019  N   GLU A 188     -52.071  -0.502  15.051  1.00  0.00           N  
ATOM   3020  CA  GLU A 188     -50.755  -0.712  14.522  1.00  0.00           C  
ATOM   3021  C   GLU A 188     -50.068  -1.991  14.850  1.00  0.00           C  
ATOM   3022  O   GLU A 188     -49.462  -2.532  13.926  1.00  0.00           O  
ATOM   3023  CB  GLU A 188     -49.696   0.378  14.779  1.00  0.00           C  
ATOM   3024  CG  GLU A 188     -50.015   1.767  14.213  1.00  0.00           C  
ATOM   3025  CD  GLU A 188     -48.713   2.562  14.228  1.00  0.00           C  
ATOM   3026  OE1 GLU A 188     -47.710   2.258  13.526  1.00  0.00           O  
ATOM   3027  OE2 GLU A 188     -48.731   3.644  14.877  1.00  0.00           O1-
ATOM   3028  HN  GLU A 188     -52.107   0.019  15.899  1.00  0.00           H  
ATOM   3029  HA  GLU A 188     -50.863  -0.568  13.462  1.00  0.00           H  
ATOM   3030  HB1 GLU A 188     -48.789   0.065  14.219  1.00  0.00           H  
ATOM   3031  HB2 GLU A 188     -49.572   0.440  15.881  1.00  0.00           H  
ATOM   3032  HG1 GLU A 188     -50.745   2.199  14.927  1.00  0.00           H  
ATOM   3033  HG2 GLU A 188     -50.341   1.759  13.157  1.00  0.00           H  
ATOM   3034  N   ALA A 189     -50.159  -2.515  16.083  1.00  0.00           N  
ATOM   3035  CA  ALA A 189     -49.630  -3.797  16.437  1.00  0.00           C  
ATOM   3036  C   ALA A 189     -50.465  -4.906  15.907  1.00  0.00           C  
ATOM   3037  O   ALA A 189     -49.978  -5.929  15.438  1.00  0.00           O  
ATOM   3038  CB  ALA A 189     -49.486  -3.773  17.974  1.00  0.00           C  
ATOM   3039  HN  ALA A 189     -50.323  -1.844  16.810  1.00  0.00           H  
ATOM   3040  HA  ALA A 189     -48.651  -3.863  16.001  1.00  0.00           H  
ATOM   3041  HB1 ALA A 189     -49.288  -4.831  18.253  1.00  0.00           H  
ATOM   3042  HB2 ALA A 189     -50.388  -3.419  18.520  1.00  0.00           H  
ATOM   3043  HB3 ALA A 189     -48.578  -3.174  18.186  1.00  0.00           H  
ATOM   3044  N   LYS A 190     -51.796  -4.726  15.896  1.00  0.00           N  
ATOM   3045  CA  LYS A 190     -52.737  -5.734  15.499  1.00  0.00           C  
ATOM   3046  C   LYS A 190     -52.714  -6.138  14.067  1.00  0.00           C  
ATOM   3047  O   LYS A 190     -53.161  -7.216  13.697  1.00  0.00           O  
ATOM   3048  CB  LYS A 190     -54.154  -5.310  15.920  1.00  0.00           C  
ATOM   3049  CG  LYS A 190     -55.296  -6.203  15.443  1.00  0.00           C  
ATOM   3050  CD  LYS A 190     -55.146  -7.619  16.008  1.00  0.00           C  
ATOM   3051  CE  LYS A 190     -55.879  -8.612  15.115  1.00  0.00           C  
ATOM   3052  NZ  LYS A 190     -57.338  -8.416  15.236  1.00  0.00           N1+
ATOM   3053  HN  LYS A 190     -52.146  -3.842  16.201  1.00  0.00           H  
ATOM   3054  HA  LYS A 190     -52.491  -6.686  15.936  1.00  0.00           H  
ATOM   3055  HB1 LYS A 190     -54.200  -4.265  15.536  1.00  0.00           H  
ATOM   3056  HB2 LYS A 190     -54.095  -5.416  17.022  1.00  0.00           H  
ATOM   3057  HG1 LYS A 190     -55.316  -6.306  14.334  1.00  0.00           H  
ATOM   3058  HG2 LYS A 190     -56.299  -5.783  15.671  1.00  0.00           H  
ATOM   3059  HD1 LYS A 190     -55.402  -7.627  17.084  1.00  0.00           H  
ATOM   3060  HD2 LYS A 190     -54.115  -8.021  16.139  1.00  0.00           H  
ATOM   3061  HE1 LYS A 190     -55.690  -9.631  15.533  1.00  0.00           H  
ATOM   3062  HE2 LYS A 190     -55.515  -8.531  14.073  1.00  0.00           H  
ATOM   3063  HZ1 LYS A 190     -57.932  -8.984  14.597  1.00  0.00           H  
ATOM   3064  HZ2 LYS A 190     -57.591  -7.427  15.039  1.00  0.00           H  
ATOM   3065  HZ3 LYS A 190     -57.618  -8.603  16.228  1.00  0.00           H  
ATOM   3066  N   GLU A 191     -52.192  -5.263  13.186  1.00  0.00           N  
ATOM   3067  CA  GLU A 191     -51.946  -5.410  11.792  1.00  0.00           C  
ATOM   3068  C   GLU A 191     -50.565  -5.892  11.460  1.00  0.00           C  
ATOM   3069  O   GLU A 191     -50.268  -6.198  10.306  1.00  0.00           O  
ATOM   3070  CB  GLU A 191     -52.259  -4.128  11.012  1.00  0.00           C  
ATOM   3071  CG  GLU A 191     -53.781  -3.971  11.082  1.00  0.00           C  
ATOM   3072  CD  GLU A 191     -54.277  -3.031   9.996  1.00  0.00           C  
ATOM   3073  OE1 GLU A 191     -53.776  -1.880   9.901  1.00  0.00           O  
ATOM   3074  OE2 GLU A 191     -55.279  -3.438   9.355  1.00  0.00           O1-
ATOM   3075  HN  GLU A 191     -51.951  -4.402  13.626  1.00  0.00           H  
ATOM   3076  HA  GLU A 191     -52.628  -6.211  11.544  1.00  0.00           H  
ATOM   3077  HB1 GLU A 191     -51.873  -4.064   9.970  1.00  0.00           H  
ATOM   3078  HB2 GLU A 191     -51.821  -3.278  11.574  1.00  0.00           H  
ATOM   3079  HG1 GLU A 191     -54.042  -3.493  12.058  1.00  0.00           H  
ATOM   3080  HG2 GLU A 191     -54.239  -4.934  10.795  1.00  0.00           H  
ATOM   3081  N   LEU A 192     -49.690  -6.117  12.449  1.00  0.00           N  
ATOM   3082  CA  LEU A 192     -48.443  -6.776  12.216  1.00  0.00           C  
ATOM   3083  C   LEU A 192     -48.569  -8.254  12.421  1.00  0.00           C  
ATOM   3084  O   LEU A 192     -49.290  -8.716  13.299  1.00  0.00           O  
ATOM   3085  CB  LEU A 192     -47.358  -6.065  13.036  1.00  0.00           C  
ATOM   3086  CG  LEU A 192     -46.691  -4.825  12.413  1.00  0.00           C  
ATOM   3087  CD1 LEU A 192     -45.936  -4.172  13.584  1.00  0.00           C  
ATOM   3088  CD2 LEU A 192     -45.766  -5.396  11.328  1.00  0.00           C  
ATOM   3089  HN  LEU A 192     -49.949  -6.013  13.405  1.00  0.00           H  
ATOM   3090  HA  LEU A 192     -48.167  -6.601  11.186  1.00  0.00           H  
ATOM   3091  HB1 LEU A 192     -46.610  -6.754  13.492  1.00  0.00           H  
ATOM   3092  HB2 LEU A 192     -47.886  -5.729  13.949  1.00  0.00           H  
ATOM   3093  HG  LEU A 192     -47.315  -3.999  12.005  1.00  0.00           H  
ATOM   3094 1HD1 LEU A 192     -45.180  -4.872  14.009  1.00  0.00           H  
ATOM   3095 2HD1 LEU A 192     -46.671  -3.779  14.312  1.00  0.00           H  
ATOM   3096 3HD1 LEU A 192     -45.294  -3.349  13.209  1.00  0.00           H  
ATOM   3097 1HD2 LEU A 192     -46.448  -5.822  10.555  1.00  0.00           H  
ATOM   3098 2HD2 LEU A 192     -45.171  -6.223  11.749  1.00  0.00           H  
ATOM   3099 3HD2 LEU A 192     -45.098  -4.638  10.865  1.00  0.00           H  
ATOM   3100  N   GLU A 193     -47.989  -9.049  11.510  1.00  0.00           N  
ATOM   3101  CA  GLU A 193     -48.052 -10.476  11.503  1.00  0.00           C  
ATOM   3102  C   GLU A 193     -47.524 -11.173  12.707  1.00  0.00           C  
ATOM   3103  O   GLU A 193     -47.993 -12.262  13.056  1.00  0.00           O  
ATOM   3104  CB  GLU A 193     -47.174 -10.967  10.336  1.00  0.00           C  
ATOM   3105  CG  GLU A 193     -47.691 -10.440   8.993  1.00  0.00           C  
ATOM   3106  CD  GLU A 193     -47.178  -9.144   8.391  1.00  0.00           C  
ATOM   3107  OE1 GLU A 193     -46.496  -8.349   9.104  1.00  0.00           O  
ATOM   3108  OE2 GLU A 193     -47.311  -8.924   7.156  1.00  0.00           O1-
ATOM   3109  HN  GLU A 193     -47.417  -8.619  10.812  1.00  0.00           H  
ATOM   3110  HA  GLU A 193     -49.042 -10.842  11.280  1.00  0.00           H  
ATOM   3111  HB1 GLU A 193     -47.203 -12.077  10.349  1.00  0.00           H  
ATOM   3112  HB2 GLU A 193     -46.105 -10.784  10.565  1.00  0.00           H  
ATOM   3113  HG1 GLU A 193     -48.758 -10.182   9.150  1.00  0.00           H  
ATOM   3114  HG2 GLU A 193     -47.646 -11.219   8.195  1.00  0.00           H  
ATOM   3115  N   ALA A 194     -46.514 -10.601  13.375  1.00  0.00           N  
ATOM   3116  CA  ALA A 194     -46.056 -11.172  14.606  1.00  0.00           C  
ATOM   3117  C   ALA A 194     -46.962 -11.116  15.792  1.00  0.00           C  
ATOM   3118  O   ALA A 194     -47.584 -10.080  16.052  1.00  0.00           O  
ATOM   3119  CB  ALA A 194     -44.752 -10.397  14.895  1.00  0.00           C  
ATOM   3120  HN  ALA A 194     -45.953  -9.991  12.824  1.00  0.00           H  
ATOM   3121  HA  ALA A 194     -45.859 -12.199  14.348  1.00  0.00           H  
ATOM   3122  HB1 ALA A 194     -45.116  -9.385  15.181  1.00  0.00           H  
ATOM   3123  HB2 ALA A 194     -44.012 -10.504  14.082  1.00  0.00           H  
ATOM   3124  HB3 ALA A 194     -44.138 -10.842  15.706  1.00  0.00           H  
ATOM   3125  N   ARG A 195     -47.221 -12.230  16.475  1.00  0.00           N  
ATOM   3126  CA  ARG A 195     -48.308 -12.271  17.405  1.00  0.00           C  
ATOM   3127  C   ARG A 195     -47.826 -12.322  18.823  1.00  0.00           C  
ATOM   3128  O   ARG A 195     -48.637 -12.538  19.729  1.00  0.00           O  
ATOM   3129  CB  ARG A 195     -49.296 -13.432  17.187  1.00  0.00           C  
ATOM   3130  CG  ARG A 195     -50.055 -13.199  15.883  1.00  0.00           C  
ATOM   3131  CD  ARG A 195     -51.449 -13.839  15.905  1.00  0.00           C  
ATOM   3132  NE  ARG A 195     -52.128 -13.423  14.648  1.00  0.00           N  
ATOM   3133  CZ  ARG A 195     -53.458 -13.565  14.371  1.00  0.00           C  
ATOM   3134  NH1 ARG A 195     -54.129 -14.668  14.802  1.00  0.00           N1+
ATOM   3135  NH2 ARG A 195     -54.161 -12.560  13.764  1.00  0.00           N  
ATOM   3136  HN  ARG A 195     -46.752 -13.061  16.183  1.00  0.00           H  
ATOM   3137  HA  ARG A 195     -48.918 -11.376  17.373  1.00  0.00           H  
ATOM   3138  HB1 ARG A 195     -49.964 -13.596  18.064  1.00  0.00           H  
ATOM   3139  HB2 ARG A 195     -48.697 -14.343  17.010  1.00  0.00           H  
ATOM   3140  HG1 ARG A 195     -49.412 -13.430  15.010  1.00  0.00           H  
ATOM   3141  HG2 ARG A 195     -50.116 -12.097  15.879  1.00  0.00           H  
ATOM   3142  HD1 ARG A 195     -52.106 -13.680  16.775  1.00  0.00           H  
ATOM   3143  HD2 ARG A 195     -51.161 -14.902  15.711  1.00  0.00           H  
ATOM   3144  HE  ARG A 195     -51.823 -12.635  14.119  1.00  0.00           H  
ATOM   3145 1HH1 ARG A 195     -53.671 -15.482  15.175  1.00  0.00           H  
ATOM   3146 2HH1 ARG A 195     -55.070 -14.793  14.494  1.00  0.00           H  
ATOM   3147 1HH2 ARG A 195     -53.659 -11.705  13.613  1.00  0.00           H  
ATOM   3148 2HH2 ARG A 195     -55.124 -12.692  13.529  1.00  0.00           H  
ATOM   3149  N   VAL A 196     -46.532 -12.056  19.063  1.00  0.00           N  
ATOM   3150  CA  VAL A 196     -46.042 -11.961  20.398  1.00  0.00           C  
ATOM   3151  C   VAL A 196     -45.942 -10.514  20.763  1.00  0.00           C  
ATOM   3152  O   VAL A 196     -45.287  -9.677  20.154  1.00  0.00           O  
ATOM   3153  CB  VAL A 196     -44.677 -12.581  20.543  1.00  0.00           C  
ATOM   3154  CG1 VAL A 196     -44.262 -12.715  22.015  1.00  0.00           C  
ATOM   3155  CG2 VAL A 196     -44.505 -13.872  19.734  1.00  0.00           C  
ATOM   3156  HN  VAL A 196     -45.845 -11.898  18.356  1.00  0.00           H  
ATOM   3157  HA  VAL A 196     -46.722 -12.442  21.081  1.00  0.00           H  
ATOM   3158  HB  VAL A 196     -43.943 -11.920  20.041  1.00  0.00           H  
ATOM   3159 1HG1 VAL A 196     -43.837 -11.750  22.376  1.00  0.00           H  
ATOM   3160 2HG1 VAL A 196     -43.734 -13.651  22.280  1.00  0.00           H  
ATOM   3161 3HG1 VAL A 196     -45.218 -12.892  22.549  1.00  0.00           H  
ATOM   3162 1HG2 VAL A 196     -43.460 -14.255  19.832  1.00  0.00           H  
ATOM   3163 2HG2 VAL A 196     -44.707 -13.728  18.654  1.00  0.00           H  
ATOM   3164 3HG2 VAL A 196     -45.194 -14.682  20.062  1.00  0.00           H  
ATOM   3165  N   ILE A 197     -46.696 -10.101  21.793  1.00  0.00           N  
ATOM   3166  CA  ILE A 197     -46.797  -8.817  22.413  1.00  0.00           C  
ATOM   3167  C   ILE A 197     -45.871  -8.832  23.582  1.00  0.00           C  
ATOM   3168  O   ILE A 197     -45.858  -9.684  24.467  1.00  0.00           O  
ATOM   3169  CB  ILE A 197     -48.209  -8.621  22.873  1.00  0.00           C  
ATOM   3170  CG1 ILE A 197     -49.257  -8.655  21.751  1.00  0.00           C  
ATOM   3171  CG2 ILE A 197     -48.314  -7.234  23.536  1.00  0.00           C  
ATOM   3172  CD  ILE A 197     -48.985  -7.705  20.587  1.00  0.00           C  
ATOM   3173  HN  ILE A 197     -47.202 -10.766  22.343  1.00  0.00           H  
ATOM   3174  HA  ILE A 197     -46.583  -8.064  21.664  1.00  0.00           H  
ATOM   3175  HB  ILE A 197     -48.617  -9.247  23.702  1.00  0.00           H  
ATOM   3176 1HG1 ILE A 197     -50.310  -8.654  22.099  1.00  0.00           H  
ATOM   3177 2HG1 ILE A 197     -49.052  -9.654  21.308  1.00  0.00           H  
ATOM   3178 1HG2 ILE A 197     -48.149  -7.442  24.605  1.00  0.00           H  
ATOM   3179 2HG2 ILE A 197     -49.350  -6.839  23.446  1.00  0.00           H  
ATOM   3180 3HG2 ILE A 197     -47.553  -6.543  23.130  1.00  0.00           H  
ATOM   3181  HD1 ILE A 197     -49.105  -6.630  20.853  1.00  0.00           H  
ATOM   3182  HD2 ILE A 197     -49.735  -7.947  19.805  1.00  0.00           H  
ATOM   3183  HD3 ILE A 197     -47.948  -7.880  20.224  1.00  0.00           H  
ATOM   3184  N   ILE A 198     -44.972  -7.844  23.480  1.00  0.00           N  
ATOM   3185  CA  ILE A 198     -44.158  -7.461  24.597  1.00  0.00           C  
ATOM   3186  C   ILE A 198     -44.580  -6.152  25.167  1.00  0.00           C  
ATOM   3187  O   ILE A 198     -44.433  -5.045  24.658  1.00  0.00           O  
ATOM   3188  CB  ILE A 198     -42.692  -7.541  24.264  1.00  0.00           C  
ATOM   3189  CG1 ILE A 198     -42.344  -9.003  23.915  1.00  0.00           C  
ATOM   3190  CG2 ILE A 198     -41.882  -7.100  25.497  1.00  0.00           C  
ATOM   3191  CD  ILE A 198     -40.846  -9.297  24.071  1.00  0.00           C  
ATOM   3192  HN  ILE A 198     -45.041  -7.200  22.728  1.00  0.00           H  
ATOM   3193  HA  ILE A 198     -44.178  -8.245  25.339  1.00  0.00           H  
ATOM   3194  HB  ILE A 198     -42.545  -6.918  23.350  1.00  0.00           H  
ATOM   3195 1HG1 ILE A 198     -42.720  -9.115  22.873  1.00  0.00           H  
ATOM   3196 2HG1 ILE A 198     -42.909  -9.730  24.526  1.00  0.00           H  
ATOM   3197 1HG2 ILE A 198     -42.066  -6.048  25.802  1.00  0.00           H  
ATOM   3198 2HG2 ILE A 198     -40.842  -7.126  25.101  1.00  0.00           H  
ATOM   3199 3HG2 ILE A 198     -42.051  -7.920  26.227  1.00  0.00           H  
ATOM   3200  HD1 ILE A 198     -40.258  -8.418  23.717  1.00  0.00           H  
ATOM   3201  HD2 ILE A 198     -40.574 -10.162  23.438  1.00  0.00           H  
ATOM   3202  HD3 ILE A 198     -40.609  -9.539  25.125  1.00  0.00           H  
ATOM   3203  N   LEU A 199     -45.184  -6.307  26.350  1.00  0.00           N  
ATOM   3204  CA  LEU A 199     -45.780  -5.225  27.078  1.00  0.00           C  
ATOM   3205  C   LEU A 199     -44.947  -4.709  28.201  1.00  0.00           C  
ATOM   3206  O   LEU A 199     -44.286  -5.393  28.977  1.00  0.00           O  
ATOM   3207  CB  LEU A 199     -47.078  -5.645  27.788  1.00  0.00           C  
ATOM   3208  CG  LEU A 199     -48.031  -4.503  28.163  1.00  0.00           C  
ATOM   3209  CD1 LEU A 199     -48.687  -3.883  26.918  1.00  0.00           C  
ATOM   3210  CD2 LEU A 199     -49.145  -5.031  29.086  1.00  0.00           C  
ATOM   3211  HN  LEU A 199     -45.211  -7.241  26.712  1.00  0.00           H  
ATOM   3212  HA  LEU A 199     -45.888  -4.377  26.424  1.00  0.00           H  
ATOM   3213  HB1 LEU A 199     -47.002  -6.308  28.682  1.00  0.00           H  
ATOM   3214  HB2 LEU A 199     -47.585  -6.293  27.045  1.00  0.00           H  
ATOM   3215  HG  LEU A 199     -47.482  -3.732  28.750  1.00  0.00           H  
ATOM   3216 1HD1 LEU A 199     -47.970  -3.157  26.503  1.00  0.00           H  
ATOM   3217 2HD1 LEU A 199     -49.627  -3.317  27.107  1.00  0.00           H  
ATOM   3218 3HD1 LEU A 199     -48.845  -4.698  26.174  1.00  0.00           H  
ATOM   3219 1HD2 LEU A 199     -49.778  -5.785  28.576  1.00  0.00           H  
ATOM   3220 2HD2 LEU A 199     -49.738  -4.201  29.531  1.00  0.00           H  
ATOM   3221 3HD2 LEU A 199     -48.796  -5.565  29.992  1.00  0.00           H  
ATOM   3222  N   SER A 200     -44.917  -3.369  28.300  1.00  0.00           N  
ATOM   3223  CA  SER A 200     -44.235  -2.721  29.367  1.00  0.00           C  
ATOM   3224  C   SER A 200     -45.305  -1.743  29.728  1.00  0.00           C  
ATOM   3225  O   SER A 200     -45.562  -0.794  28.990  1.00  0.00           O  
ATOM   3226  CB  SER A 200     -42.900  -2.017  29.044  1.00  0.00           C  
ATOM   3227  OG  SER A 200     -42.187  -1.591  30.197  1.00  0.00           O  
ATOM   3228  HN  SER A 200     -45.272  -2.814  27.544  1.00  0.00           H  
ATOM   3229  HA  SER A 200     -44.164  -3.335  30.248  1.00  0.00           H  
ATOM   3230  HB1 SER A 200     -43.122  -1.173  28.351  1.00  0.00           H  
ATOM   3231  HB2 SER A 200     -42.392  -2.824  28.484  1.00  0.00           H  
ATOM   3232  HG1 SER A 200     -42.352  -0.649  30.217  1.00  0.00           H  
ATOM   3233  N   ALA A 201     -45.957  -1.833  30.900  1.00  0.00           N  
ATOM   3234  CA  ALA A 201     -46.858  -0.821  31.362  1.00  0.00           C  
ATOM   3235  C   ALA A 201     -47.108  -0.992  32.823  1.00  0.00           C  
ATOM   3236  O   ALA A 201     -46.440  -1.840  33.420  1.00  0.00           O  
ATOM   3237  CB  ALA A 201     -48.237  -1.085  30.716  1.00  0.00           C  
ATOM   3238  HN  ALA A 201     -45.793  -2.643  31.455  1.00  0.00           H  
ATOM   3239  HA  ALA A 201     -46.511   0.162  31.105  1.00  0.00           H  
ATOM   3240  HB1 ALA A 201     -48.507  -2.166  30.762  1.00  0.00           H  
ATOM   3241  HB2 ALA A 201     -48.200  -0.898  29.628  1.00  0.00           H  
ATOM   3242  HB3 ALA A 201     -49.075  -0.447  31.071  1.00  0.00           H  
ATOM   3243  N   SER A 202     -47.965  -0.213  33.491  1.00  0.00           N  
ATOM   3244  CA  SER A 202     -48.271  -0.568  34.842  1.00  0.00           C  
ATOM   3245  C   SER A 202     -49.656  -0.136  35.188  1.00  0.00           C  
ATOM   3246  O   SER A 202     -50.131   0.654  34.364  1.00  0.00           O  
ATOM   3247  CB  SER A 202     -47.244  -0.069  35.877  1.00  0.00           C  
ATOM   3248  OG  SER A 202     -46.934   1.316  35.802  1.00  0.00           O  
ATOM   3249  HN  SER A 202     -48.399   0.546  33.008  1.00  0.00           H  
ATOM   3250  HA  SER A 202     -48.328  -1.645  34.805  1.00  0.00           H  
ATOM   3251  HB1 SER A 202     -46.353  -0.731  35.811  1.00  0.00           H  
ATOM   3252  HB2 SER A 202     -47.616  -0.182  36.922  1.00  0.00           H  
ATOM   3253  HG1 SER A 202     -46.479   1.290  34.952  1.00  0.00           H  
ATOM   3254  N   GLU A 203     -50.325  -0.641  36.235  1.00  0.00           N  
ATOM   3255  CA  GLU A 203     -51.550  -0.215  36.838  1.00  0.00           C  
ATOM   3256  C   GLU A 203     -52.672  -0.023  35.877  1.00  0.00           C  
ATOM   3257  O   GLU A 203     -52.930  -0.865  35.024  1.00  0.00           O  
ATOM   3258  CB  GLU A 203     -51.435   0.938  37.851  1.00  0.00           C  
ATOM   3259  CG  GLU A 203     -50.454   0.613  38.979  1.00  0.00           C  
ATOM   3260  CD  GLU A 203     -50.974  -0.557  39.813  1.00  0.00           C  
ATOM   3261  OE1 GLU A 203     -52.155  -0.591  40.258  1.00  0.00           O  
ATOM   3262  OE2 GLU A 203     -50.146  -1.453  40.086  1.00  0.00           O1-
ATOM   3263  HN  GLU A 203     -49.848  -1.308  36.807  1.00  0.00           H  
ATOM   3264  HA  GLU A 203     -51.802  -1.106  37.401  1.00  0.00           H  
ATOM   3265  HB1 GLU A 203     -52.396   1.210  38.339  1.00  0.00           H  
ATOM   3266  HB2 GLU A 203     -50.904   1.817  37.433  1.00  0.00           H  
ATOM   3267  HG1 GLU A 203     -50.294   1.408  39.724  1.00  0.00           H  
ATOM   3268  HG2 GLU A 203     -49.547   0.446  38.356  1.00  0.00           H  
ATOM   3269  N   ASP A 204     -53.332   1.139  35.989  1.00  0.00           N  
ATOM   3270  CA  ASP A 204     -54.413   1.650  35.199  1.00  0.00           C  
ATOM   3271  C   ASP A 204     -54.216   1.714  33.722  1.00  0.00           C  
ATOM   3272  O   ASP A 204     -55.086   1.281  32.968  1.00  0.00           O  
ATOM   3273  CB  ASP A 204     -54.600   3.129  35.560  1.00  0.00           C  
ATOM   3274  CG  ASP A 204     -55.093   3.164  36.999  1.00  0.00           C  
ATOM   3275  OD1 ASP A 204     -55.946   2.298  37.348  1.00  0.00           O  
ATOM   3276  OD2 ASP A 204     -54.716   4.111  37.740  1.00  0.00           O1-
ATOM   3277  HN  ASP A 204     -53.035   1.756  36.725  1.00  0.00           H  
ATOM   3278  HA  ASP A 204     -55.261   1.018  35.417  1.00  0.00           H  
ATOM   3279  HB1 ASP A 204     -55.370   3.717  35.005  1.00  0.00           H  
ATOM   3280  HB2 ASP A 204     -53.766   3.832  35.367  1.00  0.00           H  
ATOM   3281  N   ASP A 205     -53.060   2.143  33.196  1.00  0.00           N  
ATOM   3282  CA  ASP A 205     -52.676   2.162  31.815  1.00  0.00           C  
ATOM   3283  C   ASP A 205     -52.557   0.810  31.218  1.00  0.00           C  
ATOM   3284  O   ASP A 205     -53.089   0.588  30.131  1.00  0.00           O  
ATOM   3285  CB  ASP A 205     -51.295   2.823  31.692  1.00  0.00           C  
ATOM   3286  CG  ASP A 205     -51.347   4.297  32.080  1.00  0.00           C  
ATOM   3287  OD1 ASP A 205     -50.319   4.911  32.480  1.00  0.00           O  
ATOM   3288  OD2 ASP A 205     -52.500   4.803  32.023  1.00  0.00           O1-
ATOM   3289  HN  ASP A 205     -52.284   2.402  33.762  1.00  0.00           H  
ATOM   3290  HA  ASP A 205     -53.501   2.606  31.287  1.00  0.00           H  
ATOM   3291  HB1 ASP A 205     -51.039   2.821  30.607  1.00  0.00           H  
ATOM   3292  HB2 ASP A 205     -50.456   2.308  32.194  1.00  0.00           H  
ATOM   3293  N   ALA A 206     -51.950  -0.190  31.875  1.00  0.00           N  
ATOM   3294  CA  ALA A 206     -51.893  -1.595  31.591  1.00  0.00           C  
ATOM   3295  C   ALA A 206     -53.230  -2.240  31.477  1.00  0.00           C  
ATOM   3296  O   ALA A 206     -53.611  -2.882  30.499  1.00  0.00           O  
ATOM   3297  CB  ALA A 206     -51.036  -2.353  32.616  1.00  0.00           C  
ATOM   3298  HN  ALA A 206     -51.563   0.132  32.737  1.00  0.00           H  
ATOM   3299  HA  ALA A 206     -51.368  -1.702  30.660  1.00  0.00           H  
ATOM   3300  HB1 ALA A 206     -51.460  -2.151  33.620  1.00  0.00           H  
ATOM   3301  HB2 ALA A 206     -49.985  -1.995  32.642  1.00  0.00           H  
ATOM   3302  HB3 ALA A 206     -51.025  -3.453  32.443  1.00  0.00           H  
ATOM   3303  N   ALA A 207     -54.090  -1.931  32.466  1.00  0.00           N  
ATOM   3304  CA  ALA A 207     -55.494  -2.204  32.429  1.00  0.00           C  
ATOM   3305  C   ALA A 207     -56.322  -1.587  31.362  1.00  0.00           C  
ATOM   3306  O   ALA A 207     -57.296  -2.144  30.851  1.00  0.00           O  
ATOM   3307  CB  ALA A 207     -56.005  -1.890  33.846  1.00  0.00           C  
ATOM   3308  HN  ALA A 207     -53.754  -1.457  33.270  1.00  0.00           H  
ATOM   3309  HA  ALA A 207     -55.716  -3.261  32.468  1.00  0.00           H  
ATOM   3310  HB1 ALA A 207     -55.865  -0.836  34.159  1.00  0.00           H  
ATOM   3311  HB2 ALA A 207     -55.588  -2.623  34.560  1.00  0.00           H  
ATOM   3312  HB3 ALA A 207     -57.107  -1.978  33.854  1.00  0.00           H  
ATOM   3313  N   THR A 208     -56.048  -0.331  30.939  1.00  0.00           N  
ATOM   3314  CA  THR A 208     -56.654   0.345  29.835  1.00  0.00           C  
ATOM   3315  C   THR A 208     -56.239  -0.301  28.556  1.00  0.00           C  
ATOM   3316  O   THR A 208     -57.083  -0.666  27.733  1.00  0.00           O  
ATOM   3317  CB  THR A 208     -56.299   1.795  29.761  1.00  0.00           C  
ATOM   3318  CG2 THR A 208     -56.781   2.376  28.420  1.00  0.00           C  
ATOM   3319  OG1 THR A 208     -57.134   2.504  30.674  1.00  0.00           O  
ATOM   3320  HN  THR A 208     -55.472   0.231  31.510  1.00  0.00           H  
ATOM   3321  HA  THR A 208     -57.722   0.184  29.906  1.00  0.00           H  
ATOM   3322  HB  THR A 208     -55.207   1.944  29.900  1.00  0.00           H  
ATOM   3323  HG1 THR A 208     -56.562   3.015  31.250  1.00  0.00           H  
ATOM   3324 1HG2 THR A 208     -56.841   3.485  28.516  1.00  0.00           H  
ATOM   3325 2HG2 THR A 208     -57.769   1.984  28.108  1.00  0.00           H  
ATOM   3326 3HG2 THR A 208     -55.998   2.108  27.677  1.00  0.00           H  
ATOM   3327  N   VAL A 209     -54.961  -0.635  28.323  1.00  0.00           N  
ATOM   3328  CA  VAL A 209     -54.432  -1.406  27.244  1.00  0.00           C  
ATOM   3329  C   VAL A 209     -54.984  -2.788  27.141  1.00  0.00           C  
ATOM   3330  O   VAL A 209     -55.301  -3.192  26.026  1.00  0.00           O  
ATOM   3331  CB  VAL A 209     -52.941  -1.440  27.368  1.00  0.00           C  
ATOM   3332  CG1 VAL A 209     -52.234  -2.388  26.387  1.00  0.00           C  
ATOM   3333  CG2 VAL A 209     -52.372  -0.044  27.085  1.00  0.00           C  
ATOM   3334  HN  VAL A 209     -54.317  -0.328  29.029  1.00  0.00           H  
ATOM   3335  HA  VAL A 209     -54.682  -0.808  26.373  1.00  0.00           H  
ATOM   3336  HB  VAL A 209     -52.732  -1.860  28.380  1.00  0.00           H  
ATOM   3337 1HG1 VAL A 209     -52.367  -2.085  25.326  1.00  0.00           H  
ATOM   3338 2HG1 VAL A 209     -52.650  -3.406  26.543  1.00  0.00           H  
ATOM   3339 3HG1 VAL A 209     -51.166  -2.321  26.697  1.00  0.00           H  
ATOM   3340 1HG2 VAL A 209     -52.940   0.816  27.505  1.00  0.00           H  
ATOM   3341 2HG2 VAL A 209     -52.473   0.088  25.985  1.00  0.00           H  
ATOM   3342 3HG2 VAL A 209     -51.299   0.042  27.363  1.00  0.00           H  
ATOM   3343  N   TYR A 210     -55.139  -3.571  28.219  1.00  0.00           N  
ATOM   3344  CA  TYR A 210     -55.762  -4.854  28.196  1.00  0.00           C  
ATOM   3345  C   TYR A 210     -57.177  -4.836  27.733  1.00  0.00           C  
ATOM   3346  O   TYR A 210     -57.657  -5.627  26.929  1.00  0.00           O  
ATOM   3347  CB  TYR A 210     -55.722  -5.526  29.579  1.00  0.00           C  
ATOM   3348  CG  TYR A 210     -54.347  -5.933  29.998  1.00  0.00           C  
ATOM   3349  CD1 TYR A 210     -53.466  -6.601  29.177  1.00  0.00           C  
ATOM   3350  CD2 TYR A 210     -54.036  -5.766  31.324  1.00  0.00           C  
ATOM   3351  CE1 TYR A 210     -52.254  -7.052  29.637  1.00  0.00           C  
ATOM   3352  CE2 TYR A 210     -52.882  -6.343  31.800  1.00  0.00           C  
ATOM   3353  CZ  TYR A 210     -51.973  -6.977  30.984  1.00  0.00           C  
ATOM   3354  OH  TYR A 210     -50.811  -7.579  31.511  1.00  0.00           O  
ATOM   3355  HN  TYR A 210     -54.778  -3.439  29.140  1.00  0.00           H  
ATOM   3356  HA  TYR A 210     -55.184  -5.470  27.513  1.00  0.00           H  
ATOM   3357  HB1 TYR A 210     -56.227  -6.515  29.681  1.00  0.00           H  
ATOM   3358  HB2 TYR A 210     -56.149  -4.828  30.331  1.00  0.00           H  
ATOM   3359  HD1 TYR A 210     -53.708  -6.740  28.134  1.00  0.00           H  
ATOM   3360  HD2 TYR A 210     -54.660  -5.158  31.952  1.00  0.00           H  
ATOM   3361  HE1 TYR A 210     -51.501  -7.516  29.014  1.00  0.00           H  
ATOM   3362  HE2 TYR A 210     -52.697  -6.218  32.860  1.00  0.00           H  
ATOM   3363  HH  TYR A 210     -50.737  -7.384  32.445  1.00  0.00           H  
ATOM   3364  N   ARG A 211     -57.859  -3.746  28.136  1.00  0.00           N  
ATOM   3365  CA  ARG A 211     -59.173  -3.406  27.666  1.00  0.00           C  
ATOM   3366  C   ARG A 211     -59.273  -3.180  26.195  1.00  0.00           C  
ATOM   3367  O   ARG A 211     -60.061  -3.736  25.443  1.00  0.00           O  
ATOM   3368  CB  ARG A 211     -59.731  -2.215  28.461  1.00  0.00           C  
ATOM   3369  CG  ARG A 211     -60.806  -2.611  29.479  1.00  0.00           C  
ATOM   3370  CD  ARG A 211     -61.502  -1.485  30.254  1.00  0.00           C  
ATOM   3371  NE  ARG A 211     -62.392  -2.188  31.228  1.00  0.00           N  
ATOM   3372  CZ  ARG A 211     -63.125  -1.614  32.223  1.00  0.00           C  
ATOM   3373  NH1 ARG A 211     -62.808  -0.352  32.662  1.00  0.00           N1+
ATOM   3374  NH2 ARG A 211     -64.054  -2.213  33.022  1.00  0.00           N  
ATOM   3375  HN  ARG A 211     -57.331  -3.073  28.632  1.00  0.00           H  
ATOM   3376  HA  ARG A 211     -59.793  -4.271  27.840  1.00  0.00           H  
ATOM   3377  HB1 ARG A 211     -60.253  -1.575  27.725  1.00  0.00           H  
ATOM   3378  HB2 ARG A 211     -58.870  -1.693  28.926  1.00  0.00           H  
ATOM   3379  HG1 ARG A 211     -60.369  -3.278  30.246  1.00  0.00           H  
ATOM   3380  HG2 ARG A 211     -61.614  -3.154  28.930  1.00  0.00           H  
ATOM   3381  HD1 ARG A 211     -62.171  -0.936  29.570  1.00  0.00           H  
ATOM   3382  HD2 ARG A 211     -60.698  -0.924  30.782  1.00  0.00           H  
ATOM   3383  HE  ARG A 211     -62.686  -3.070  30.857  1.00  0.00           H  
ATOM   3384 1HH1 ARG A 211     -62.060   0.199  32.299  1.00  0.00           H  
ATOM   3385 2HH1 ARG A 211     -63.198  -0.036  33.523  1.00  0.00           H  
ATOM   3386 1HH2 ARG A 211     -64.470  -1.725  33.790  1.00  0.00           H  
ATOM   3387 2HH2 ARG A 211     -64.604  -2.785  32.408  1.00  0.00           H  
ATOM   3388  N   ALA A 212     -58.343  -2.338  25.699  1.00  0.00           N  
ATOM   3389  CA  ALA A 212     -58.280  -2.040  24.296  1.00  0.00           C  
ATOM   3390  C   ALA A 212     -57.817  -3.155  23.434  1.00  0.00           C  
ATOM   3391  O   ALA A 212     -58.165  -3.285  22.259  1.00  0.00           O  
ATOM   3392  CB  ALA A 212     -57.355  -0.809  24.172  1.00  0.00           C  
ATOM   3393  HN  ALA A 212     -57.790  -1.853  26.359  1.00  0.00           H  
ATOM   3394  HA  ALA A 212     -59.284  -1.863  23.939  1.00  0.00           H  
ATOM   3395  HB1 ALA A 212     -56.358  -1.106  24.550  1.00  0.00           H  
ATOM   3396  HB2 ALA A 212     -57.769   0.020  24.781  1.00  0.00           H  
ATOM   3397  HB3 ALA A 212     -57.179  -0.577  23.106  1.00  0.00           H  
ATOM   3398  N   ALA A 213     -56.997  -4.039  24.019  1.00  0.00           N  
ATOM   3399  CA  ALA A 213     -56.506  -5.170  23.306  1.00  0.00           C  
ATOM   3400  C   ALA A 213     -57.526  -6.257  23.327  1.00  0.00           C  
ATOM   3401  O   ALA A 213     -57.550  -7.024  22.364  1.00  0.00           O  
ATOM   3402  CB  ALA A 213     -55.257  -5.709  24.031  1.00  0.00           C  
ATOM   3403  HN  ALA A 213     -56.621  -3.855  24.934  1.00  0.00           H  
ATOM   3404  HA  ALA A 213     -56.323  -4.986  22.264  1.00  0.00           H  
ATOM   3405  HB1 ALA A 213     -54.913  -6.674  23.601  1.00  0.00           H  
ATOM   3406  HB2 ALA A 213     -55.533  -5.841  25.098  1.00  0.00           H  
ATOM   3407  HB3 ALA A 213     -54.407  -5.021  24.161  1.00  0.00           H  
ATOM   3408  N   ALA A 214     -58.330  -6.482  24.385  1.00  0.00           N  
ATOM   3409  CA  ALA A 214     -59.441  -7.375  24.288  1.00  0.00           C  
ATOM   3410  C   ALA A 214     -60.466  -6.943  23.297  1.00  0.00           C  
ATOM   3411  O   ALA A 214     -61.057  -7.796  22.630  1.00  0.00           O  
ATOM   3412  CB  ALA A 214     -59.955  -7.564  25.717  1.00  0.00           C  
ATOM   3413  HN  ALA A 214     -58.153  -6.116  25.295  1.00  0.00           H  
ATOM   3414  HA  ALA A 214     -59.058  -8.329  23.945  1.00  0.00           H  
ATOM   3415  HB1 ALA A 214     -60.408  -6.631  26.140  1.00  0.00           H  
ATOM   3416  HB2 ALA A 214     -59.168  -7.961  26.396  1.00  0.00           H  
ATOM   3417  HB3 ALA A 214     -60.763  -8.325  25.639  1.00  0.00           H  
ATOM   3418  N   MET A 215     -60.665  -5.625  23.128  1.00  0.00           N  
ATOM   3419  CA  MET A 215     -61.510  -5.140  22.084  1.00  0.00           C  
ATOM   3420  C   MET A 215     -61.193  -5.522  20.682  1.00  0.00           C  
ATOM   3421  O   MET A 215     -62.003  -6.060  19.931  1.00  0.00           O  
ATOM   3422  CB  MET A 215     -61.680  -3.616  22.077  1.00  0.00           C  
ATOM   3423  CG  MET A 215     -62.491  -3.135  23.289  1.00  0.00           C  
ATOM   3424  SD  MET A 215     -64.231  -3.653  23.104  1.00  0.00           S  
ATOM   3425  CE  MET A 215     -64.844  -3.022  21.521  1.00  0.00           C  
ATOM   3426  HN  MET A 215     -60.256  -4.956  23.738  1.00  0.00           H  
ATOM   3427  HA  MET A 215     -62.477  -5.551  22.317  1.00  0.00           H  
ATOM   3428  HB1 MET A 215     -62.172  -3.123  21.209  1.00  0.00           H  
ATOM   3429  HB2 MET A 215     -60.623  -3.296  22.125  1.00  0.00           H  
ATOM   3430  HG1 MET A 215     -62.478  -2.020  23.226  1.00  0.00           H  
ATOM   3431  HG2 MET A 215     -62.093  -3.458  24.264  1.00  0.00           H  
ATOM   3432  HE1 MET A 215     -64.689  -1.931  21.355  1.00  0.00           H  
ATOM   3433  HE2 MET A 215     -65.915  -3.300  21.379  1.00  0.00           H  
ATOM   3434  HE3 MET A 215     -64.316  -3.629  20.761  1.00  0.00           H  
ATOM   3435  N   LEU A 216     -59.929  -5.420  20.223  1.00  0.00           N  
ATOM   3436  CA  LEU A 216     -59.501  -5.626  18.876  1.00  0.00           C  
ATOM   3437  C   LEU A 216     -59.131  -7.070  18.746  1.00  0.00           C  
ATOM   3438  O   LEU A 216     -58.579  -7.472  17.724  1.00  0.00           O  
ATOM   3439  CB  LEU A 216     -58.352  -4.659  18.549  1.00  0.00           C  
ATOM   3440  CG  LEU A 216     -58.629  -3.230  19.054  1.00  0.00           C  
ATOM   3441  CD1 LEU A 216     -57.358  -2.368  18.926  1.00  0.00           C  
ATOM   3442  CD2 LEU A 216     -59.774  -2.531  18.306  1.00  0.00           C  
ATOM   3443  HN  LEU A 216     -59.319  -4.884  20.803  1.00  0.00           H  
ATOM   3444  HA  LEU A 216     -60.236  -5.266  18.174  1.00  0.00           H  
ATOM   3445  HB1 LEU A 216     -58.106  -4.653  17.465  1.00  0.00           H  
ATOM   3446  HB2 LEU A 216     -57.426  -5.111  18.977  1.00  0.00           H  
ATOM   3447  HG  LEU A 216     -58.927  -3.043  20.098  1.00  0.00           H  
ATOM   3448 1HD1 LEU A 216     -57.444  -1.418  19.491  1.00  0.00           H  
ATOM   3449 2HD1 LEU A 216     -57.115  -2.066  17.888  1.00  0.00           H  
ATOM   3450 3HD1 LEU A 216     -56.505  -2.971  19.303  1.00  0.00           H  
ATOM   3451 1HD2 LEU A 216     -60.773  -2.990  18.485  1.00  0.00           H  
ATOM   3452 2HD2 LEU A 216     -59.647  -2.578  17.208  1.00  0.00           H  
ATOM   3453 3HD2 LEU A 216     -59.831  -1.508  18.732  1.00  0.00           H  
ATOM   3454  N   ASN A 217     -59.461  -7.917  19.736  1.00  0.00           N  
ATOM   3455  CA  ASN A 217     -59.139  -9.315  19.758  1.00  0.00           C  
ATOM   3456  C   ASN A 217     -57.689  -9.633  19.638  1.00  0.00           C  
ATOM   3457  O   ASN A 217     -57.205 -10.334  18.759  1.00  0.00           O  
ATOM   3458  CB  ASN A 217     -59.997 -10.192  18.838  1.00  0.00           C  
ATOM   3459  CG  ASN A 217     -61.489 -10.118  19.114  1.00  0.00           C  
ATOM   3460  ND2 ASN A 217     -61.904 -10.237  20.406  1.00  0.00           N  
ATOM   3461  OD1 ASN A 217     -62.295 -10.012  18.198  1.00  0.00           O  
ATOM   3462  HN  ASN A 217     -60.059  -7.660  20.491  1.00  0.00           H  
ATOM   3463  HA  ASN A 217     -59.271  -9.636  20.786  1.00  0.00           H  
ATOM   3464  HB1 ASN A 217     -59.670 -11.245  19.013  1.00  0.00           H  
ATOM   3465  HB2 ASN A 217     -59.817  -9.866  17.795  1.00  0.00           H  
ATOM   3466 1HD2 ASN A 217     -61.214 -10.287  21.137  1.00  0.00           H  
ATOM   3467 2HD2 ASN A 217     -62.853 -10.469  20.581  1.00  0.00           H  
ATOM   3468  N   MET A 218     -56.885  -9.054  20.558  1.00  0.00           N  
ATOM   3469  CA  MET A 218     -55.481  -9.264  20.746  1.00  0.00           C  
ATOM   3470  C   MET A 218     -55.193 -10.212  21.864  1.00  0.00           C  
ATOM   3471  O   MET A 218     -54.026 -10.468  22.160  1.00  0.00           O  
ATOM   3472  CB  MET A 218     -54.831  -7.876  20.929  1.00  0.00           C  
ATOM   3473  CG  MET A 218     -54.637  -7.169  19.581  1.00  0.00           C  
ATOM   3474  SD  MET A 218     -53.603  -5.676  19.575  1.00  0.00           S  
ATOM   3475  CE  MET A 218     -52.036  -6.487  20.018  1.00  0.00           C  
ATOM   3476  HN  MET A 218     -57.280  -8.392  21.189  1.00  0.00           H  
ATOM   3477  HA  MET A 218     -55.069  -9.797  19.911  1.00  0.00           H  
ATOM   3478  HB1 MET A 218     -53.831  -8.129  21.363  1.00  0.00           H  
ATOM   3479  HB2 MET A 218     -55.406  -7.211  21.588  1.00  0.00           H  
ATOM   3480  HG1 MET A 218     -55.652  -6.925  19.189  1.00  0.00           H  
ATOM   3481  HG2 MET A 218     -54.187  -7.883  18.848  1.00  0.00           H  
ATOM   3482  HE1 MET A 218     -51.177  -5.784  20.055  1.00  0.00           H  
ATOM   3483  HE2 MET A 218     -51.750  -7.230  19.243  1.00  0.00           H  
ATOM   3484  HE3 MET A 218     -52.164  -7.056  20.965  1.00  0.00           H  
ATOM   3485  N   THR A 219     -56.235 -10.742  22.517  1.00  0.00           N  
ATOM   3486  CA  THR A 219     -56.315 -11.614  23.656  1.00  0.00           C  
ATOM   3487  C   THR A 219     -56.904 -12.869  23.133  1.00  0.00           C  
ATOM   3488  O   THR A 219     -57.182 -13.832  23.855  1.00  0.00           O  
ATOM   3489  CB  THR A 219     -57.076 -10.993  24.791  1.00  0.00           C  
ATOM   3490  CG2 THR A 219     -56.411  -9.686  25.231  1.00  0.00           C  
ATOM   3491  OG1 THR A 219     -58.452 -10.768  24.498  1.00  0.00           O  
ATOM   3492  HN  THR A 219     -57.187 -10.529  22.303  1.00  0.00           H  
ATOM   3493  HA  THR A 219     -55.376 -11.787  24.160  1.00  0.00           H  
ATOM   3494  HB  THR A 219     -57.000 -11.688  25.657  1.00  0.00           H  
ATOM   3495  HG1 THR A 219     -58.921 -10.835  25.327  1.00  0.00           H  
ATOM   3496 1HG2 THR A 219     -56.826  -9.305  26.190  1.00  0.00           H  
ATOM   3497 2HG2 THR A 219     -56.273  -8.945  24.420  1.00  0.00           H  
ATOM   3498 3HG2 THR A 219     -55.355  -9.983  25.401  1.00  0.00           H  
ATOM   3499  N   GLY A 220     -57.075 -13.013  21.800  1.00  0.00           N  
ATOM   3500  CA  GLY A 220     -57.622 -14.143  21.122  1.00  0.00           C  
ATOM   3501  C   GLY A 220     -56.588 -15.094  20.632  1.00  0.00           C  
ATOM   3502  O   GLY A 220     -55.399 -14.781  20.688  1.00  0.00           O  
ATOM   3503  HN  GLY A 220     -56.622 -12.290  21.282  1.00  0.00           H  
ATOM   3504  HA1 GLY A 220     -58.089 -13.719  20.247  1.00  0.00           H  
ATOM   3505  HA2 GLY A 220     -58.209 -14.725  21.824  1.00  0.00           H  
ATOM   3506  N   SER A 221     -57.034 -16.279  20.179  1.00  0.00           N  
ATOM   3507  CA  SER A 221     -56.188 -17.371  19.801  1.00  0.00           C  
ATOM   3508  C   SER A 221     -55.137 -16.996  18.816  1.00  0.00           C  
ATOM   3509  O   SER A 221     -55.434 -16.437  17.762  1.00  0.00           O  
ATOM   3510  CB  SER A 221     -56.958 -18.613  19.295  1.00  0.00           C  
ATOM   3511  OG  SER A 221     -56.166 -19.767  19.108  1.00  0.00           O  
ATOM   3512  HN  SER A 221     -58.013 -16.453  20.232  1.00  0.00           H  
ATOM   3513  HA  SER A 221     -55.646 -17.584  20.711  1.00  0.00           H  
ATOM   3514  HB1 SER A 221     -57.456 -18.399  18.329  1.00  0.00           H  
ATOM   3515  HB2 SER A 221     -57.672 -18.918  20.088  1.00  0.00           H  
ATOM   3516  HG1 SER A 221     -56.559 -20.451  19.658  1.00  0.00           H  
ATOM   3517  N   GLY A 222     -53.908 -17.358  19.226  1.00  0.00           N  
ATOM   3518  CA  GLY A 222     -52.707 -17.111  18.500  1.00  0.00           C  
ATOM   3519  C   GLY A 222     -51.941 -15.905  18.938  1.00  0.00           C  
ATOM   3520  O   GLY A 222     -50.750 -15.819  18.629  1.00  0.00           O  
ATOM   3521  HN  GLY A 222     -53.753 -17.783  20.113  1.00  0.00           H  
ATOM   3522  HA1 GLY A 222     -52.877 -16.931  17.453  1.00  0.00           H  
ATOM   3523  HA2 GLY A 222     -52.051 -17.953  18.624  1.00  0.00           H  
ATOM   3524  N   TYR A 223     -52.480 -14.992  19.765  1.00  0.00           N  
ATOM   3525  CA  TYR A 223     -51.655 -14.081  20.504  1.00  0.00           C  
ATOM   3526  C   TYR A 223     -50.921 -14.628  21.685  1.00  0.00           C  
ATOM   3527  O   TYR A 223     -51.442 -15.473  22.412  1.00  0.00           O  
ATOM   3528  CB  TYR A 223     -52.512 -12.919  21.029  1.00  0.00           C  
ATOM   3529  CG  TYR A 223     -52.671 -12.065  19.815  1.00  0.00           C  
ATOM   3530  CD1 TYR A 223     -53.788 -12.173  19.019  1.00  0.00           C  
ATOM   3531  CD2 TYR A 223     -51.621 -11.240  19.480  1.00  0.00           C  
ATOM   3532  CE1 TYR A 223     -53.755 -11.564  17.786  1.00  0.00           C  
ATOM   3533  CE2 TYR A 223     -51.619 -10.623  18.249  1.00  0.00           C  
ATOM   3534  CZ  TYR A 223     -52.696 -10.771  17.412  1.00  0.00           C  
ATOM   3535  OH  TYR A 223     -52.898 -10.188  16.134  1.00  0.00           O  
ATOM   3536  HN  TYR A 223     -53.444 -15.100  20.002  1.00  0.00           H  
ATOM   3537  HA  TYR A 223     -50.755 -13.882  19.933  1.00  0.00           H  
ATOM   3538  HB1 TYR A 223     -51.986 -12.394  21.851  1.00  0.00           H  
ATOM   3539  HB2 TYR A 223     -53.502 -13.327  21.334  1.00  0.00           H  
ATOM   3540  HD1 TYR A 223     -54.619 -12.789  19.305  1.00  0.00           H  
ATOM   3541  HD2 TYR A 223     -50.776 -11.010  20.102  1.00  0.00           H  
ATOM   3542  HE1 TYR A 223     -54.613 -11.665  17.145  1.00  0.00           H  
ATOM   3543  HE2 TYR A 223     -50.818  -9.947  18.002  1.00  0.00           H  
ATOM   3544  HH  TYR A 223     -52.140  -9.622  15.960  1.00  0.00           H  
ATOM   3545  N   VAL A 224     -49.671 -14.158  21.873  1.00  0.00           N  
ATOM   3546  CA  VAL A 224     -48.761 -14.465  22.926  1.00  0.00           C  
ATOM   3547  C   VAL A 224     -48.515 -13.199  23.654  1.00  0.00           C  
ATOM   3548  O   VAL A 224     -47.833 -12.334  23.120  1.00  0.00           O  
ATOM   3549  CB  VAL A 224     -47.444 -15.032  22.486  1.00  0.00           C  
ATOM   3550  CG1 VAL A 224     -46.431 -15.019  23.643  1.00  0.00           C  
ATOM   3551  CG2 VAL A 224     -47.649 -16.417  21.855  1.00  0.00           C  
ATOM   3552  HN  VAL A 224     -49.221 -13.534  21.242  1.00  0.00           H  
ATOM   3553  HA  VAL A 224     -49.176 -15.171  23.631  1.00  0.00           H  
ATOM   3554  HB  VAL A 224     -47.024 -14.425  21.658  1.00  0.00           H  
ATOM   3555 1HG1 VAL A 224     -46.665 -15.892  24.294  1.00  0.00           H  
ATOM   3556 2HG1 VAL A 224     -46.307 -14.060  24.197  1.00  0.00           H  
ATOM   3557 3HG1 VAL A 224     -45.405 -15.207  23.263  1.00  0.00           H  
ATOM   3558 1HG2 VAL A 224     -47.828 -17.239  22.586  1.00  0.00           H  
ATOM   3559 2HG2 VAL A 224     -46.753 -16.665  21.250  1.00  0.00           H  
ATOM   3560 3HG2 VAL A 224     -48.579 -16.341  21.257  1.00  0.00           H  
ATOM   3561  N   TRP A 225     -48.858 -13.089  24.960  1.00  0.00           N  
ATOM   3562  CA  TRP A 225     -48.478 -11.975  25.768  1.00  0.00           C  
ATOM   3563  C   TRP A 225     -47.352 -12.239  26.704  1.00  0.00           C  
ATOM   3564  O   TRP A 225     -47.343 -13.190  27.478  1.00  0.00           O  
ATOM   3565  CB  TRP A 225     -49.675 -11.422  26.559  1.00  0.00           C  
ATOM   3566  CG  TRP A 225     -50.653 -10.684  25.700  1.00  0.00           C  
ATOM   3567  CD1 TRP A 225     -51.666 -11.269  24.993  1.00  0.00           C  
ATOM   3568  CD2 TRP A 225     -50.846  -9.282  25.564  1.00  0.00           C  
ATOM   3569  CE2 TRP A 225     -51.891  -9.067  24.683  1.00  0.00           C  
ATOM   3570  CE3 TRP A 225     -50.163  -8.247  26.125  1.00  0.00           C  
ATOM   3571  NE1 TRP A 225     -52.418 -10.300  24.374  1.00  0.00           N  
ATOM   3572  CZ2 TRP A 225     -52.359  -7.807  24.496  1.00  0.00           C  
ATOM   3573  CZ3 TRP A 225     -50.714  -6.991  26.007  1.00  0.00           C  
ATOM   3574  CH2 TRP A 225     -51.731  -6.752  25.122  1.00  0.00           C  
ATOM   3575  HN  TRP A 225     -49.302 -13.843  25.440  1.00  0.00           H  
ATOM   3576  HA  TRP A 225     -48.081 -11.184  25.158  1.00  0.00           H  
ATOM   3577  HB1 TRP A 225     -49.288 -10.685  27.296  1.00  0.00           H  
ATOM   3578  HB2 TRP A 225     -50.075 -12.333  27.038  1.00  0.00           H  
ATOM   3579  HD1 TRP A 225     -51.815 -12.316  24.792  1.00  0.00           H  
ATOM   3580  HE1 TRP A 225     -52.878 -10.467  23.527  1.00  0.00           H  
ATOM   3581  HE3 TRP A 225     -49.419  -8.390  26.899  1.00  0.00           H  
ATOM   3582  HZ2 TRP A 225     -53.151  -7.614  23.783  1.00  0.00           H  
ATOM   3583  HZ3 TRP A 225     -50.334  -6.084  26.459  1.00  0.00           H  
ATOM   3584  HH2 TRP A 225     -52.000  -5.727  24.903  1.00  0.00           H  
ATOM   3585  N   LEU A 226     -46.264 -11.454  26.591  1.00  0.00           N  
ATOM   3586  CA  LEU A 226     -45.148 -11.461  27.477  1.00  0.00           C  
ATOM   3587  C   LEU A 226     -45.069 -10.153  28.188  1.00  0.00           C  
ATOM   3588  O   LEU A 226     -45.162  -9.089  27.565  1.00  0.00           O  
ATOM   3589  CB  LEU A 226     -43.761 -11.874  26.967  1.00  0.00           C  
ATOM   3590  CG  LEU A 226     -43.588 -13.174  26.169  1.00  0.00           C  
ATOM   3591  CD1 LEU A 226     -42.197 -13.344  25.539  1.00  0.00           C  
ATOM   3592  CD2 LEU A 226     -43.653 -14.472  26.989  1.00  0.00           C  
ATOM   3593  HN  LEU A 226     -46.121 -10.723  25.921  1.00  0.00           H  
ATOM   3594  HA  LEU A 226     -45.278 -12.139  28.312  1.00  0.00           H  
ATOM   3595  HB1 LEU A 226     -43.007 -11.761  27.779  1.00  0.00           H  
ATOM   3596  HB2 LEU A 226     -43.459 -11.135  26.190  1.00  0.00           H  
ATOM   3597  HG  LEU A 226     -44.322 -13.196  25.348  1.00  0.00           H  
ATOM   3598 1HD1 LEU A 226     -42.299 -14.032  24.668  1.00  0.00           H  
ATOM   3599 2HD1 LEU A 226     -41.366 -13.709  26.181  1.00  0.00           H  
ATOM   3600 3HD1 LEU A 226     -41.954 -12.367  25.060  1.00  0.00           H  
ATOM   3601 1HD2 LEU A 226     -43.625 -15.400  26.376  1.00  0.00           H  
ATOM   3602 2HD2 LEU A 226     -44.593 -14.532  27.583  1.00  0.00           H  
ATOM   3603 3HD2 LEU A 226     -42.895 -14.398  27.803  1.00  0.00           H  
ATOM   3604  N   VAL A 227     -45.090 -10.209  29.526  1.00  0.00           N  
ATOM   3605  CA  VAL A 227     -45.048  -9.074  30.396  1.00  0.00           C  
ATOM   3606  C   VAL A 227     -44.097  -9.322  31.511  1.00  0.00           C  
ATOM   3607  O   VAL A 227     -43.525 -10.409  31.583  1.00  0.00           O  
ATOM   3608  CB  VAL A 227     -46.415  -8.748  30.921  1.00  0.00           C  
ATOM   3609  CG1 VAL A 227     -47.567  -8.723  29.916  1.00  0.00           C  
ATOM   3610  CG2 VAL A 227     -46.969  -9.746  31.957  1.00  0.00           C  
ATOM   3611  HN  VAL A 227     -45.020 -11.085  29.994  1.00  0.00           H  
ATOM   3612  HA  VAL A 227     -44.670  -8.219  29.854  1.00  0.00           H  
ATOM   3613  HB  VAL A 227     -46.278  -7.736  31.358  1.00  0.00           H  
ATOM   3614 1HG1 VAL A 227     -47.205  -8.304  28.947  1.00  0.00           H  
ATOM   3615 2HG1 VAL A 227     -48.316  -7.967  30.252  1.00  0.00           H  
ATOM   3616 3HG1 VAL A 227     -47.979  -9.745  29.729  1.00  0.00           H  
ATOM   3617 1HG2 VAL A 227     -47.060 -10.745  31.493  1.00  0.00           H  
ATOM   3618 2HG2 VAL A 227     -48.012  -9.486  32.242  1.00  0.00           H  
ATOM   3619 3HG2 VAL A 227     -46.379  -9.902  32.888  1.00  0.00           H  
ATOM   3620  N   GLY A 228     -43.787  -8.398  32.442  1.00  0.00           N  
ATOM   3621  CA  GLY A 228     -42.995  -8.597  33.619  1.00  0.00           C  
ATOM   3622  C   GLY A 228     -43.768  -8.815  34.874  1.00  0.00           C  
ATOM   3623  O   GLY A 228     -44.793  -9.498  34.903  1.00  0.00           O  
ATOM   3624  HN  GLY A 228     -44.349  -7.579  32.421  1.00  0.00           H  
ATOM   3625  HA1 GLY A 228     -42.577  -7.625  33.819  1.00  0.00           H  
ATOM   3626  HA2 GLY A 228     -42.202  -9.336  33.599  1.00  0.00           H  
ATOM   3627  N   GLU A 229     -43.322  -8.187  35.978  1.00  0.00           N  
ATOM   3628  CA  GLU A 229     -43.914  -8.364  37.262  1.00  0.00           C  
ATOM   3629  C   GLU A 229     -44.890  -7.295  37.636  1.00  0.00           C  
ATOM   3630  O   GLU A 229     -45.914  -7.700  38.186  1.00  0.00           O  
ATOM   3631  CB  GLU A 229     -42.774  -8.349  38.285  1.00  0.00           C  
ATOM   3632  CG  GLU A 229     -43.074  -8.614  39.760  1.00  0.00           C  
ATOM   3633  CD  GLU A 229     -41.821  -8.499  40.612  1.00  0.00           C  
ATOM   3634  OE1 GLU A 229     -40.726  -9.028  40.293  1.00  0.00           O  
ATOM   3635  OE2 GLU A 229     -41.997  -7.913  41.711  1.00  0.00           O1-
ATOM   3636  HN  GLU A 229     -42.532  -7.595  35.839  1.00  0.00           H  
ATOM   3637  HA  GLU A 229     -44.573  -9.226  37.259  1.00  0.00           H  
ATOM   3638  HB1 GLU A 229     -42.243  -7.377  38.313  1.00  0.00           H  
ATOM   3639  HB2 GLU A 229     -42.058  -9.146  37.976  1.00  0.00           H  
ATOM   3640  HG1 GLU A 229     -43.420  -9.675  39.781  1.00  0.00           H  
ATOM   3641  HG2 GLU A 229     -43.814  -7.857  40.095  1.00  0.00           H  
ATOM   3642  N   ARG A 230     -44.710  -6.041  37.182  1.00  0.00           N  
ATOM   3643  CA  ARG A 230     -45.637  -4.986  37.431  1.00  0.00           C  
ATOM   3644  C   ARG A 230     -46.951  -5.283  36.801  1.00  0.00           C  
ATOM   3645  O   ARG A 230     -48.057  -5.084  37.300  1.00  0.00           O  
ATOM   3646  CB  ARG A 230     -45.126  -3.609  36.973  1.00  0.00           C  
ATOM   3647  CG  ARG A 230     -43.758  -3.164  37.484  1.00  0.00           C  
ATOM   3648  CD  ARG A 230     -43.494  -1.667  37.354  1.00  0.00           C  
ATOM   3649  NE  ARG A 230     -43.411  -1.299  35.914  1.00  0.00           N  
ATOM   3650  CZ  ARG A 230     -43.279  -0.044  35.394  1.00  0.00           C  
ATOM   3651  NH1 ARG A 230     -43.308   0.994  36.279  1.00  0.00           N1+
ATOM   3652  NH2 ARG A 230     -42.857   0.249  34.137  1.00  0.00           N  
ATOM   3653  HN  ARG A 230     -43.884  -5.898  36.633  1.00  0.00           H  
ATOM   3654  HA  ARG A 230     -45.822  -4.908  38.492  1.00  0.00           H  
ATOM   3655  HB1 ARG A 230     -45.866  -2.888  37.372  1.00  0.00           H  
ATOM   3656  HB2 ARG A 230     -45.090  -3.554  35.866  1.00  0.00           H  
ATOM   3657  HG1 ARG A 230     -42.888  -3.705  37.037  1.00  0.00           H  
ATOM   3658  HG2 ARG A 230     -43.740  -3.264  38.590  1.00  0.00           H  
ATOM   3659  HD1 ARG A 230     -42.474  -1.380  37.691  1.00  0.00           H  
ATOM   3660  HD2 ARG A 230     -44.300  -1.096  37.852  1.00  0.00           H  
ATOM   3661  HE  ARG A 230     -43.208  -1.956  35.191  1.00  0.00           H  
ATOM   3662 1HH1 ARG A 230     -43.798   0.978  37.147  1.00  0.00           H  
ATOM   3663 2HH1 ARG A 230     -42.954   1.847  35.881  1.00  0.00           H  
ATOM   3664 1HH2 ARG A 230     -42.713  -0.564  33.564  1.00  0.00           H  
ATOM   3665 2HH2 ARG A 230     -42.426   1.150  34.019  1.00  0.00           H  
ATOM   3666  N   GLU A 231     -46.907  -5.880  35.595  1.00  0.00           N  
ATOM   3667  CA  GLU A 231     -48.058  -6.230  34.833  1.00  0.00           C  
ATOM   3668  C   GLU A 231     -48.873  -7.397  35.283  1.00  0.00           C  
ATOM   3669  O   GLU A 231     -49.994  -7.601  34.829  1.00  0.00           O  
ATOM   3670  CB  GLU A 231     -47.574  -6.498  33.394  1.00  0.00           C  
ATOM   3671  CG  GLU A 231     -46.944  -5.310  32.658  1.00  0.00           C  
ATOM   3672  CD  GLU A 231     -45.461  -5.141  32.968  1.00  0.00           C  
ATOM   3673  OE1 GLU A 231     -44.849  -4.171  32.443  1.00  0.00           O  
ATOM   3674  OE2 GLU A 231     -44.855  -6.031  33.616  1.00  0.00           O1-
ATOM   3675  HN  GLU A 231     -46.032  -5.858  35.112  1.00  0.00           H  
ATOM   3676  HA  GLU A 231     -48.691  -5.362  34.755  1.00  0.00           H  
ATOM   3677  HB1 GLU A 231     -48.406  -6.810  32.727  1.00  0.00           H  
ATOM   3678  HB2 GLU A 231     -46.911  -7.367  33.560  1.00  0.00           H  
ATOM   3679  HG1 GLU A 231     -47.457  -4.365  32.914  1.00  0.00           H  
ATOM   3680  HG2 GLU A 231     -46.911  -5.537  31.564  1.00  0.00           H  
ATOM   3681  N   ILE A 232     -48.296  -8.168  36.226  1.00  0.00           N  
ATOM   3682  CA  ILE A 232     -49.014  -9.163  36.966  1.00  0.00           C  
ATOM   3683  C   ILE A 232     -49.044  -8.701  38.383  1.00  0.00           C  
ATOM   3684  O   ILE A 232     -49.278  -9.527  39.251  1.00  0.00           O  
ATOM   3685  CB  ILE A 232     -48.620 -10.584  36.700  1.00  0.00           C  
ATOM   3686  CG1 ILE A 232     -47.110 -10.854  36.893  1.00  0.00           C  
ATOM   3687  CG2 ILE A 232     -49.056 -10.942  35.271  1.00  0.00           C  
ATOM   3688  CD  ILE A 232     -46.685 -12.152  37.582  1.00  0.00           C  
ATOM   3689  HN  ILE A 232     -47.400  -7.922  36.590  1.00  0.00           H  
ATOM   3690  HA  ILE A 232     -50.073  -9.092  36.754  1.00  0.00           H  
ATOM   3691  HB  ILE A 232     -49.192 -11.235  37.396  1.00  0.00           H  
ATOM   3692 1HG1 ILE A 232     -46.684  -9.996  37.444  1.00  0.00           H  
ATOM   3693 2HG1 ILE A 232     -46.596 -10.793  35.908  1.00  0.00           H  
ATOM   3694 1HG2 ILE A 232     -48.751 -10.201  34.514  1.00  0.00           H  
ATOM   3695 2HG2 ILE A 232     -50.165 -10.929  35.301  1.00  0.00           H  
ATOM   3696 3HG2 ILE A 232     -48.644 -11.930  34.978  1.00  0.00           H  
ATOM   3697  HD1 ILE A 232     -46.894 -12.104  38.668  1.00  0.00           H  
ATOM   3698  HD2 ILE A 232     -45.592 -12.314  37.464  1.00  0.00           H  
ATOM   3699  HD3 ILE A 232     -47.108 -13.064  37.105  1.00  0.00           H  
ATOM   3700  N   SER A 233     -48.975  -7.375  38.640  1.00  0.00           N  
ATOM   3701  CA  SER A 233     -49.438  -6.887  39.897  1.00  0.00           C  
ATOM   3702  C   SER A 233     -50.551  -5.897  39.787  1.00  0.00           C  
ATOM   3703  O   SER A 233     -50.910  -5.478  38.689  1.00  0.00           O  
ATOM   3704  CB  SER A 233     -48.168  -6.322  40.539  1.00  0.00           C  
ATOM   3705  OG  SER A 233     -48.255  -5.949  41.909  1.00  0.00           O  
ATOM   3706  HN  SER A 233     -48.821  -6.718  37.915  1.00  0.00           H  
ATOM   3707  HA  SER A 233     -49.878  -7.706  40.463  1.00  0.00           H  
ATOM   3708  HB1 SER A 233     -48.032  -5.371  39.983  1.00  0.00           H  
ATOM   3709  HB2 SER A 233     -47.299  -6.971  40.273  1.00  0.00           H  
ATOM   3710  HG1 SER A 233     -48.642  -5.077  41.967  1.00  0.00           H  
ATOM   3711  N   GLY A 234     -51.125  -5.449  40.917  1.00  0.00           N  
ATOM   3712  CA  GLY A 234     -52.038  -4.361  41.051  1.00  0.00           C  
ATOM   3713  C   GLY A 234     -53.264  -4.343  40.195  1.00  0.00           C  
ATOM   3714  O   GLY A 234     -53.845  -5.363  39.844  1.00  0.00           O  
ATOM   3715  HN  GLY A 234     -50.748  -5.824  41.757  1.00  0.00           H  
ATOM   3716  HA1 GLY A 234     -51.537  -3.410  40.982  1.00  0.00           H  
ATOM   3717  HA2 GLY A 234     -52.512  -4.438  42.023  1.00  0.00           H  
ATOM   3718  N   ASN A 235     -53.646  -3.134  39.741  1.00  0.00           N  
ATOM   3719  CA  ASN A 235     -54.718  -2.884  38.820  1.00  0.00           C  
ATOM   3720  C   ASN A 235     -54.477  -3.607  37.544  1.00  0.00           C  
ATOM   3721  O   ASN A 235     -55.383  -4.108  36.870  1.00  0.00           O  
ATOM   3722  CB  ASN A 235     -54.834  -1.384  38.547  1.00  0.00           C  
ATOM   3723  CG  ASN A 235     -55.605  -0.685  39.656  1.00  0.00           C  
ATOM   3724  ND2 ASN A 235     -54.955  -0.445  40.822  1.00  0.00           N  
ATOM   3725  OD1 ASN A 235     -56.772  -0.396  39.387  1.00  0.00           O  
ATOM   3726  HN  ASN A 235     -53.117  -2.304  39.912  1.00  0.00           H  
ATOM   3727  HA  ASN A 235     -55.641  -3.334  39.152  1.00  0.00           H  
ATOM   3728  HB1 ASN A 235     -55.358  -1.223  37.578  1.00  0.00           H  
ATOM   3729  HB2 ASN A 235     -53.826  -0.900  38.557  1.00  0.00           H  
ATOM   3730 1HD2 ASN A 235     -53.960  -0.512  40.908  1.00  0.00           H  
ATOM   3731 2HD2 ASN A 235     -55.530  -0.372  41.640  1.00  0.00           H  
ATOM   3732  N   ALA A 236     -53.188  -3.709  37.150  1.00  0.00           N  
ATOM   3733  CA  ALA A 236     -52.920  -4.357  35.906  1.00  0.00           C  
ATOM   3734  C   ALA A 236     -53.250  -5.805  35.837  1.00  0.00           C  
ATOM   3735  O   ALA A 236     -53.755  -6.330  34.842  1.00  0.00           O  
ATOM   3736  CB  ALA A 236     -51.426  -4.182  35.579  1.00  0.00           C  
ATOM   3737  HN  ALA A 236     -52.390  -3.307  37.581  1.00  0.00           H  
ATOM   3738  HA  ALA A 236     -53.437  -3.809  35.136  1.00  0.00           H  
ATOM   3739  HB1 ALA A 236     -51.327  -3.122  35.895  1.00  0.00           H  
ATOM   3740  HB2 ALA A 236     -51.161  -4.364  34.519  1.00  0.00           H  
ATOM   3741  HB3 ALA A 236     -50.895  -4.898  36.240  1.00  0.00           H  
ATOM   3742  N   LEU A 237     -53.014  -6.507  36.960  1.00  0.00           N  
ATOM   3743  CA  LEU A 237     -53.426  -7.853  37.152  1.00  0.00           C  
ATOM   3744  C   LEU A 237     -54.906  -8.064  37.107  1.00  0.00           C  
ATOM   3745  O   LEU A 237     -55.386  -8.994  36.466  1.00  0.00           O  
ATOM   3746  CB  LEU A 237     -52.920  -8.339  38.523  1.00  0.00           C  
ATOM   3747  CG  LEU A 237     -53.060  -9.840  38.852  1.00  0.00           C  
ATOM   3748  CD1 LEU A 237     -52.421 -10.919  37.969  1.00  0.00           C  
ATOM   3749  CD2 LEU A 237     -52.650  -9.914  40.330  1.00  0.00           C  
ATOM   3750  HN  LEU A 237     -52.533  -6.091  37.734  1.00  0.00           H  
ATOM   3751  HA  LEU A 237     -52.917  -8.441  36.413  1.00  0.00           H  
ATOM   3752  HB1 LEU A 237     -53.412  -7.803  39.365  1.00  0.00           H  
ATOM   3753  HB2 LEU A 237     -51.831  -8.122  38.496  1.00  0.00           H  
ATOM   3754  HG  LEU A 237     -54.121 -10.117  38.710  1.00  0.00           H  
ATOM   3755 1HD1 LEU A 237     -52.743 -10.877  36.899  1.00  0.00           H  
ATOM   3756 2HD1 LEU A 237     -52.727 -11.872  38.441  1.00  0.00           H  
ATOM   3757 3HD1 LEU A 237     -51.307 -10.849  37.962  1.00  0.00           H  
ATOM   3758 1HD2 LEU A 237     -51.590  -9.638  40.472  1.00  0.00           H  
ATOM   3759 2HD2 LEU A 237     -52.744 -10.931  40.756  1.00  0.00           H  
ATOM   3760 3HD2 LEU A 237     -53.298  -9.211  40.912  1.00  0.00           H  
ATOM   3761  N   ARG A 238     -55.666  -7.084  37.628  1.00  0.00           N  
ATOM   3762  CA  ARG A 238     -57.100  -7.117  37.604  1.00  0.00           C  
ATOM   3763  C   ARG A 238     -57.726  -7.165  36.259  1.00  0.00           C  
ATOM   3764  O   ARG A 238     -58.838  -7.683  36.193  1.00  0.00           O  
ATOM   3765  CB  ARG A 238     -57.728  -5.872  38.261  1.00  0.00           C  
ATOM   3766  CG  ARG A 238     -57.328  -5.836  39.740  1.00  0.00           C  
ATOM   3767  CD  ARG A 238     -58.380  -5.122  40.605  1.00  0.00           C  
ATOM   3768  NE  ARG A 238     -57.894  -4.823  41.983  1.00  0.00           N  
ATOM   3769  CZ  ARG A 238     -58.236  -5.469  43.130  1.00  0.00           C  
ATOM   3770  NH1 ARG A 238     -58.963  -6.625  43.187  1.00  0.00           N1+
ATOM   3771  NH2 ARG A 238     -57.821  -4.949  44.326  1.00  0.00           N  
ATOM   3772  HN  ARG A 238     -55.173  -6.375  38.115  1.00  0.00           H  
ATOM   3773  HA  ARG A 238     -57.520  -7.944  38.158  1.00  0.00           H  
ATOM   3774  HB1 ARG A 238     -58.840  -5.994  38.242  1.00  0.00           H  
ATOM   3775  HB2 ARG A 238     -57.461  -4.972  37.666  1.00  0.00           H  
ATOM   3776  HG1 ARG A 238     -56.364  -5.285  39.779  1.00  0.00           H  
ATOM   3777  HG2 ARG A 238     -57.078  -6.805  40.208  1.00  0.00           H  
ATOM   3778  HD1 ARG A 238     -59.348  -5.659  40.636  1.00  0.00           H  
ATOM   3779  HD2 ARG A 238     -58.621  -4.131  40.154  1.00  0.00           H  
ATOM   3780  HE  ARG A 238     -57.333  -4.020  42.153  1.00  0.00           H  
ATOM   3781 1HH1 ARG A 238     -59.242  -7.164  42.393  1.00  0.00           H  
ATOM   3782 2HH1 ARG A 238     -59.084  -6.677  44.172  1.00  0.00           H  
ATOM   3783 1HH2 ARG A 238     -57.305  -4.093  44.304  1.00  0.00           H  
ATOM   3784 2HH2 ARG A 238     -58.114  -5.348  45.195  1.00  0.00           H  
ATOM   3785  N   TYR A 239     -57.135  -6.620  35.187  1.00  0.00           N  
ATOM   3786  CA  TYR A 239     -57.643  -6.726  33.855  1.00  0.00           C  
ATOM   3787  C   TYR A 239     -56.902  -7.683  32.992  1.00  0.00           C  
ATOM   3788  O   TYR A 239     -57.068  -7.757  31.774  1.00  0.00           O  
ATOM   3789  CB  TYR A 239     -57.811  -5.351  33.184  1.00  0.00           C  
ATOM   3790  CG  TYR A 239     -58.806  -4.622  34.031  1.00  0.00           C  
ATOM   3791  CD1 TYR A 239     -60.126  -4.717  33.699  1.00  0.00           C  
ATOM   3792  CD2 TYR A 239     -58.448  -3.787  35.056  1.00  0.00           C  
ATOM   3793  CE1 TYR A 239     -61.042  -3.988  34.437  1.00  0.00           C  
ATOM   3794  CE2 TYR A 239     -59.329  -3.064  35.822  1.00  0.00           C  
ATOM   3795  CZ  TYR A 239     -60.659  -3.305  35.562  1.00  0.00           C  
ATOM   3796  OH  TYR A 239     -61.638  -2.803  36.457  1.00  0.00           O  
ATOM   3797  HN  TYR A 239     -56.190  -6.277  35.154  1.00  0.00           H  
ATOM   3798  HA  TYR A 239     -58.640  -7.133  33.919  1.00  0.00           H  
ATOM   3799  HB1 TYR A 239     -58.144  -5.289  32.124  1.00  0.00           H  
ATOM   3800  HB2 TYR A 239     -56.844  -4.832  33.316  1.00  0.00           H  
ATOM   3801  HD1 TYR A 239     -60.334  -5.400  32.888  1.00  0.00           H  
ATOM   3802  HD2 TYR A 239     -57.419  -3.722  35.380  1.00  0.00           H  
ATOM   3803  HE1 TYR A 239     -62.071  -4.236  34.239  1.00  0.00           H  
ATOM   3804  HE2 TYR A 239     -59.019  -2.468  36.669  1.00  0.00           H  
ATOM   3805  HH  TYR A 239     -61.261  -2.593  37.309  1.00  0.00           H  
ATOM   3806  N   ALA A 240     -55.979  -8.465  33.588  1.00  0.00           N  
ATOM   3807  CA  ALA A 240     -55.167  -9.339  32.792  1.00  0.00           C  
ATOM   3808  C   ALA A 240     -55.870 -10.411  32.023  1.00  0.00           C  
ATOM   3809  O   ALA A 240     -56.632 -11.081  32.720  1.00  0.00           O  
ATOM   3810  CB  ALA A 240     -53.950  -9.721  33.638  1.00  0.00           C  
ATOM   3811  HN  ALA A 240     -55.721  -8.491  34.543  1.00  0.00           H  
ATOM   3812  HA  ALA A 240     -54.740  -8.587  32.152  1.00  0.00           H  
ATOM   3813  HB1 ALA A 240     -53.430  -8.833  34.057  1.00  0.00           H  
ATOM   3814  HB2 ALA A 240     -53.120 -10.194  33.069  1.00  0.00           H  
ATOM   3815  HB3 ALA A 240     -54.285 -10.315  34.517  1.00  0.00           H  
ATOM   3816  N   PRO A 241     -55.783 -10.655  30.754  1.00  0.00           N  
ATOM   3817  CA  PRO A 241     -56.346 -11.771  30.035  1.00  0.00           C  
ATOM   3818  C   PRO A 241     -55.916 -13.102  30.545  1.00  0.00           C  
ATOM   3819  O   PRO A 241     -54.817 -13.104  31.090  1.00  0.00           O  
ATOM   3820  CB  PRO A 241     -55.947 -11.554  28.585  1.00  0.00           C  
ATOM   3821  CG  PRO A 241     -54.703 -10.652  28.617  1.00  0.00           C  
ATOM   3822  CD  PRO A 241     -54.998  -9.805  29.868  1.00  0.00           C  
ATOM   3823  HA  PRO A 241     -57.399 -11.744  30.311  1.00  0.00           H  
ATOM   3824  HB1 PRO A 241     -56.761 -10.997  28.067  1.00  0.00           H  
ATOM   3825  HB2 PRO A 241     -55.769 -12.503  28.030  1.00  0.00           H  
ATOM   3826  HG1 PRO A 241     -53.815 -11.314  28.703  1.00  0.00           H  
ATOM   3827  HG2 PRO A 241     -54.575  -9.945  27.780  1.00  0.00           H  
ATOM   3828  HD1 PRO A 241     -54.088  -9.562  30.452  1.00  0.00           H  
ATOM   3829  HD2 PRO A 241     -55.516  -8.869  29.601  1.00  0.00           H  
ATOM   3830  N   ASP A 242     -56.728 -14.177  30.443  1.00  0.00           N  
ATOM   3831  CA  ASP A 242     -56.371 -15.502  30.849  1.00  0.00           C  
ATOM   3832  C   ASP A 242     -55.306 -16.056  29.960  1.00  0.00           C  
ATOM   3833  O   ASP A 242     -55.399 -16.052  28.739  1.00  0.00           O  
ATOM   3834  CB  ASP A 242     -57.607 -16.400  30.997  1.00  0.00           C  
ATOM   3835  CG  ASP A 242     -58.722 -15.738  31.792  1.00  0.00           C  
ATOM   3836  OD1 ASP A 242     -58.558 -15.722  33.034  1.00  0.00           O  
ATOM   3837  OD2 ASP A 242     -59.703 -15.288  31.138  1.00  0.00           O1-
ATOM   3838  HN  ASP A 242     -57.654 -14.072  30.094  1.00  0.00           H  
ATOM   3839  HA  ASP A 242     -55.825 -15.322  31.757  1.00  0.00           H  
ATOM   3840  HB1 ASP A 242     -57.389 -17.324  31.576  1.00  0.00           H  
ATOM   3841  HB2 ASP A 242     -58.020 -16.615  29.988  1.00  0.00           H  
ATOM   3842  N   GLY A 243     -54.250 -16.622  30.566  1.00  0.00           N  
ATOM   3843  CA  GLY A 243     -53.228 -17.300  29.822  1.00  0.00           C  
ATOM   3844  C   GLY A 243     -52.036 -16.470  29.503  1.00  0.00           C  
ATOM   3845  O   GLY A 243     -51.116 -16.930  28.842  1.00  0.00           O  
ATOM   3846  HN  GLY A 243     -54.273 -16.613  31.566  1.00  0.00           H  
ATOM   3847  HA1 GLY A 243     -53.684 -17.614  28.896  1.00  0.00           H  
ATOM   3848  HA2 GLY A 243     -52.911 -18.065  30.519  1.00  0.00           H  
ATOM   3849  N   ILE A 244     -51.980 -15.262  30.103  1.00  0.00           N  
ATOM   3850  CA  ILE A 244     -50.831 -14.417  30.049  1.00  0.00           C  
ATOM   3851  C   ILE A 244     -49.602 -14.805  30.804  1.00  0.00           C  
ATOM   3852  O   ILE A 244     -49.702 -15.508  31.810  1.00  0.00           O  
ATOM   3853  CB  ILE A 244     -51.309 -13.022  30.345  1.00  0.00           C  
ATOM   3854  CG1 ILE A 244     -50.269 -11.933  30.050  1.00  0.00           C  
ATOM   3855  CG2 ILE A 244     -51.884 -12.896  31.764  1.00  0.00           C  
ATOM   3856  CD  ILE A 244     -50.971 -10.599  29.819  1.00  0.00           C  
ATOM   3857  HN  ILE A 244     -52.680 -14.866  30.686  1.00  0.00           H  
ATOM   3858  HA  ILE A 244     -50.525 -14.462  29.013  1.00  0.00           H  
ATOM   3859  HB  ILE A 244     -52.188 -12.772  29.718  1.00  0.00           H  
ATOM   3860 1HG1 ILE A 244     -49.683 -12.233  29.148  1.00  0.00           H  
ATOM   3861 2HG1 ILE A 244     -49.531 -11.851  30.876  1.00  0.00           H  
ATOM   3862 1HG2 ILE A 244     -51.064 -12.901  32.519  1.00  0.00           H  
ATOM   3863 2HG2 ILE A 244     -52.671 -13.615  32.095  1.00  0.00           H  
ATOM   3864 3HG2 ILE A 244     -52.370 -11.897  31.752  1.00  0.00           H  
ATOM   3865  HD1 ILE A 244     -51.755 -10.872  29.074  1.00  0.00           H  
ATOM   3866  HD2 ILE A 244     -50.221  -9.899  29.413  1.00  0.00           H  
ATOM   3867  HD3 ILE A 244     -51.444 -10.344  30.794  1.00  0.00           H  
ATOM   3868  N   LEU A 245     -48.367 -14.483  30.360  1.00  0.00           N  
ATOM   3869  CA  LEU A 245     -47.193 -15.116  30.868  1.00  0.00           C  
ATOM   3870  C   LEU A 245     -46.251 -14.053  31.321  1.00  0.00           C  
ATOM   3871  O   LEU A 245     -45.888 -13.100  30.631  1.00  0.00           O  
ATOM   3872  CB  LEU A 245     -46.655 -15.915  29.670  1.00  0.00           C  
ATOM   3873  CG  LEU A 245     -45.440 -16.811  29.964  1.00  0.00           C  
ATOM   3874  CD1 LEU A 245     -45.805 -17.923  30.969  1.00  0.00           C  
ATOM   3875  CD2 LEU A 245     -45.123 -17.462  28.614  1.00  0.00           C  
ATOM   3876  HN  LEU A 245     -48.139 -13.826  29.658  1.00  0.00           H  
ATOM   3877  HA  LEU A 245     -47.418 -15.806  31.664  1.00  0.00           H  
ATOM   3878  HB1 LEU A 245     -46.509 -15.228  28.802  1.00  0.00           H  
ATOM   3879  HB2 LEU A 245     -47.433 -16.630  29.343  1.00  0.00           H  
ATOM   3880  HG  LEU A 245     -44.571 -16.243  30.353  1.00  0.00           H  
ATOM   3881 1HD1 LEU A 245     -46.595 -18.630  30.633  1.00  0.00           H  
ATOM   3882 2HD1 LEU A 245     -46.157 -17.476  31.916  1.00  0.00           H  
ATOM   3883 3HD1 LEU A 245     -44.895 -18.498  31.247  1.00  0.00           H  
ATOM   3884 1HD2 LEU A 245     -45.374 -18.541  28.657  1.00  0.00           H  
ATOM   3885 2HD2 LEU A 245     -44.055 -17.337  28.324  1.00  0.00           H  
ATOM   3886 3HD2 LEU A 245     -45.784 -16.955  27.882  1.00  0.00           H  
ATOM   3887  N   GLY A 246     -45.939 -14.038  32.629  1.00  0.00           N  
ATOM   3888  CA  GLY A 246     -45.284 -12.940  33.260  1.00  0.00           C  
ATOM   3889  C   GLY A 246     -44.322 -13.394  34.299  1.00  0.00           C  
ATOM   3890  O   GLY A 246     -43.886 -14.552  34.270  1.00  0.00           O  
ATOM   3891  HN  GLY A 246     -46.232 -14.834  33.168  1.00  0.00           H  
ATOM   3892  HA1 GLY A 246     -46.012 -12.320  33.776  1.00  0.00           H  
ATOM   3893  HA2 GLY A 246     -44.683 -12.334  32.604  1.00  0.00           H  
ATOM   3894  N   LEU A 247     -43.824 -12.496  35.173  1.00  0.00           N  
ATOM   3895  CA  LEU A 247     -42.593 -12.646  35.878  1.00  0.00           C  
ATOM   3896  C   LEU A 247     -42.634 -12.164  37.295  1.00  0.00           C  
ATOM   3897  O   LEU A 247     -43.413 -11.279  37.653  1.00  0.00           O  
ATOM   3898  CB  LEU A 247     -41.453 -11.865  35.214  1.00  0.00           C  
ATOM   3899  CG  LEU A 247     -41.049 -12.241  33.783  1.00  0.00           C  
ATOM   3900  CD1 LEU A 247     -39.987 -11.210  33.359  1.00  0.00           C  
ATOM   3901  CD2 LEU A 247     -40.637 -13.715  33.731  1.00  0.00           C  
ATOM   3902  HN  LEU A 247     -44.221 -11.596  35.341  1.00  0.00           H  
ATOM   3903  HA  LEU A 247     -42.331 -13.695  35.918  1.00  0.00           H  
ATOM   3904  HB1 LEU A 247     -40.524 -12.064  35.792  1.00  0.00           H  
ATOM   3905  HB2 LEU A 247     -41.634 -10.765  35.213  1.00  0.00           H  
ATOM   3906  HG  LEU A 247     -41.862 -12.073  33.044  1.00  0.00           H  
ATOM   3907 1HD1 LEU A 247     -40.231 -10.135  33.224  1.00  0.00           H  
ATOM   3908 2HD1 LEU A 247     -39.784 -11.488  32.302  1.00  0.00           H  
ATOM   3909 3HD1 LEU A 247     -39.054 -11.326  33.950  1.00  0.00           H  
ATOM   3910 1HD2 LEU A 247     -41.471 -14.379  34.052  1.00  0.00           H  
ATOM   3911 2HD2 LEU A 247     -39.881 -13.744  34.535  1.00  0.00           H  
ATOM   3912 3HD2 LEU A 247     -40.160 -14.000  32.769  1.00  0.00           H  
ATOM   3913  N   GLN A 248     -41.817 -12.797  38.152  1.00  0.00           N  
ATOM   3914  CA  GLN A 248     -41.595 -12.248  39.445  1.00  0.00           C  
ATOM   3915  C   GLN A 248     -40.200 -12.511  39.891  1.00  0.00           C  
ATOM   3916  O   GLN A 248     -39.633 -13.580  39.659  1.00  0.00           O  
ATOM   3917  CB  GLN A 248     -42.502 -12.907  40.499  1.00  0.00           C  
ATOM   3918  CG  GLN A 248     -43.996 -12.539  40.529  1.00  0.00           C  
ATOM   3919  CD  GLN A 248     -44.771 -13.412  41.496  1.00  0.00           C  
ATOM   3920  NE2 GLN A 248     -46.109 -13.166  41.570  1.00  0.00           N  
ATOM   3921  OE1 GLN A 248     -44.232 -14.264  42.217  1.00  0.00           O  
ATOM   3922  HN  GLN A 248     -41.271 -13.555  37.796  1.00  0.00           H  
ATOM   3923  HA  GLN A 248     -41.711 -11.174  39.560  1.00  0.00           H  
ATOM   3924  HB1 GLN A 248     -42.073 -12.851  41.520  1.00  0.00           H  
ATOM   3925  HB2 GLN A 248     -42.411 -13.984  40.246  1.00  0.00           H  
ATOM   3926  HG1 GLN A 248     -44.440 -12.646  39.513  1.00  0.00           H  
ATOM   3927  HG2 GLN A 248     -44.261 -11.492  40.742  1.00  0.00           H  
ATOM   3928 1HE2 GLN A 248     -46.617 -13.523  42.357  1.00  0.00           H  
ATOM   3929 2HE2 GLN A 248     -46.565 -12.487  41.006  1.00  0.00           H  
ATOM   3930  N   LEU A 249     -39.608 -11.490  40.524  1.00  0.00           N  
ATOM   3931  CA  LEU A 249     -38.400 -11.669  41.273  1.00  0.00           C  
ATOM   3932  C   LEU A 249     -38.677 -12.506  42.480  1.00  0.00           C  
ATOM   3933  O   LEU A 249     -39.555 -12.212  43.290  1.00  0.00           O  
ATOM   3934  CB  LEU A 249     -37.772 -10.304  41.592  1.00  0.00           C  
ATOM   3935  CG  LEU A 249     -36.482 -10.266  42.437  1.00  0.00           C  
ATOM   3936  CD1 LEU A 249     -35.250 -10.926  41.792  1.00  0.00           C  
ATOM   3937  CD2 LEU A 249     -36.145  -8.780  42.603  1.00  0.00           C  
ATOM   3938  HN  LEU A 249     -39.938 -10.554  40.409  1.00  0.00           H  
ATOM   3939  HA  LEU A 249     -37.678 -12.204  40.680  1.00  0.00           H  
ATOM   3940  HB1 LEU A 249     -38.477  -9.612  42.100  1.00  0.00           H  
ATOM   3941  HB2 LEU A 249     -37.591  -9.803  40.614  1.00  0.00           H  
ATOM   3942  HG  LEU A 249     -36.641 -10.839  43.377  1.00  0.00           H  
ATOM   3943 1HD1 LEU A 249     -35.065 -10.498  40.780  1.00  0.00           H  
ATOM   3944 2HD1 LEU A 249     -35.563 -11.989  41.739  1.00  0.00           H  
ATOM   3945 3HD1 LEU A 249     -34.412 -10.753  42.489  1.00  0.00           H  
ATOM   3946 1HD2 LEU A 249     -36.091  -8.407  41.558  1.00  0.00           H  
ATOM   3947 2HD2 LEU A 249     -35.281  -8.796  43.293  1.00  0.00           H  
ATOM   3948 3HD2 LEU A 249     -36.913  -8.210  43.178  1.00  0.00           H  
ATOM   3949  N   ILE A 250     -37.851 -13.546  42.704  1.00  0.00           N  
ATOM   3950  CA  ILE A 250     -37.800 -14.416  43.839  1.00  0.00           C  
ATOM   3951  C   ILE A 250     -37.408 -13.761  45.117  1.00  0.00           C  
ATOM   3952  O   ILE A 250     -36.339 -13.145  45.059  1.00  0.00           O  
ATOM   3953  CB  ILE A 250     -37.070 -15.700  43.619  1.00  0.00           C  
ATOM   3954  CG1 ILE A 250     -37.772 -16.514  42.516  1.00  0.00           C  
ATOM   3955  CG2 ILE A 250     -36.954 -16.595  44.871  1.00  0.00           C  
ATOM   3956  CD  ILE A 250     -39.160 -17.027  42.890  1.00  0.00           C  
ATOM   3957  HN  ILE A 250     -37.149 -13.647  42.016  1.00  0.00           H  
ATOM   3958  HA  ILE A 250     -38.856 -14.628  43.893  1.00  0.00           H  
ATOM   3959  HB  ILE A 250     -36.023 -15.391  43.387  1.00  0.00           H  
ATOM   3960 1HG1 ILE A 250     -37.134 -17.371  42.190  1.00  0.00           H  
ATOM   3961 2HG1 ILE A 250     -37.946 -15.923  41.598  1.00  0.00           H  
ATOM   3962 1HG2 ILE A 250     -37.906 -16.690  45.419  1.00  0.00           H  
ATOM   3963 2HG2 ILE A 250     -36.190 -16.246  45.592  1.00  0.00           H  
ATOM   3964 3HG2 ILE A 250     -36.662 -17.591  44.490  1.00  0.00           H  
ATOM   3965  HD1 ILE A 250     -39.044 -17.383  43.937  1.00  0.00           H  
ATOM   3966  HD2 ILE A 250     -39.283 -17.903  42.229  1.00  0.00           H  
ATOM   3967  HD3 ILE A 250     -39.909 -16.228  42.709  1.00  0.00           H  
ATOM   3968  N   ASN A 251     -38.249 -13.698  46.165  1.00  0.00           N  
ATOM   3969  CA  ASN A 251     -38.007 -12.886  47.314  1.00  0.00           C  
ATOM   3970  C   ASN A 251     -38.145 -11.432  46.986  1.00  0.00           C  
ATOM   3971  O   ASN A 251     -37.481 -10.681  47.684  1.00  0.00           O  
ATOM   3972  CB  ASN A 251     -36.655 -13.187  47.979  1.00  0.00           C  
ATOM   3973  CG  ASN A 251     -36.497 -14.671  48.277  1.00  0.00           C  
ATOM   3974  ND2 ASN A 251     -37.509 -15.297  48.945  1.00  0.00           N  
ATOM   3975  OD1 ASN A 251     -35.542 -15.285  47.817  1.00  0.00           O  
ATOM   3976  HN  ASN A 251     -39.151 -14.113  46.260  1.00  0.00           H  
ATOM   3977  HA  ASN A 251     -38.800 -13.105  48.007  1.00  0.00           H  
ATOM   3978  HB1 ASN A 251     -36.591 -12.774  49.007  1.00  0.00           H  
ATOM   3979  HB2 ASN A 251     -35.771 -12.776  47.442  1.00  0.00           H  
ATOM   3980 1HD2 ASN A 251     -37.212 -16.154  49.378  1.00  0.00           H  
ATOM   3981 2HD2 ASN A 251     -38.479 -15.100  48.825  1.00  0.00           H  
ATOM   3982  N   GLY A 252     -38.869 -11.088  45.902  1.00  0.00           N  
ATOM   3983  CA  GLY A 252     -38.919  -9.785  45.326  1.00  0.00           C  
ATOM   3984  C   GLY A 252     -39.604  -8.783  46.190  1.00  0.00           C  
ATOM   3985  O   GLY A 252     -39.232  -7.615  46.227  1.00  0.00           O  
ATOM   3986  HN  GLY A 252     -39.250 -11.766  45.270  1.00  0.00           H  
ATOM   3987  HA1 GLY A 252     -39.476  -9.955  44.428  1.00  0.00           H  
ATOM   3988  HA2 GLY A 252     -37.932  -9.364  45.191  1.00  0.00           H  
ATOM   3989  N   LYS A 253     -40.597  -9.268  46.965  1.00  0.00           N  
ATOM   3990  CA  LYS A 253     -41.412  -8.433  47.785  1.00  0.00           C  
ATOM   3991  C   LYS A 253     -40.893  -8.604  49.169  1.00  0.00           C  
ATOM   3992  O   LYS A 253     -41.306  -7.932  50.113  1.00  0.00           O  
ATOM   3993  CB  LYS A 253     -42.837  -8.985  47.682  1.00  0.00           C  
ATOM   3994  CG  LYS A 253     -43.319  -9.088  46.227  1.00  0.00           C  
ATOM   3995  CD  LYS A 253     -43.485  -7.710  45.576  1.00  0.00           C  
ATOM   3996  CE  LYS A 253     -44.301  -7.824  44.286  1.00  0.00           C  
ATOM   3997  NZ  LYS A 253     -43.780  -8.819  43.327  1.00  0.00           N1+
ATOM   3998  HN  LYS A 253     -40.893 -10.225  46.963  1.00  0.00           H  
ATOM   3999  HA  LYS A 253     -41.272  -7.419  47.416  1.00  0.00           H  
ATOM   4000  HB1 LYS A 253     -43.579  -8.337  48.188  1.00  0.00           H  
ATOM   4001  HB2 LYS A 253     -42.884  -9.970  48.192  1.00  0.00           H  
ATOM   4002  HG1 LYS A 253     -44.306  -9.590  46.207  1.00  0.00           H  
ATOM   4003  HG2 LYS A 253     -42.561  -9.715  45.708  1.00  0.00           H  
ATOM   4004  HD1 LYS A 253     -42.480  -7.372  45.255  1.00  0.00           H  
ATOM   4005  HD2 LYS A 253     -43.985  -6.976  46.241  1.00  0.00           H  
ATOM   4006  HE1 LYS A 253     -44.427  -6.847  43.764  1.00  0.00           H  
ATOM   4007  HE2 LYS A 253     -45.264  -8.213  44.677  1.00  0.00           H  
ATOM   4008  HZ1 LYS A 253     -44.590  -8.996  42.687  1.00  0.00           H  
ATOM   4009  HZ2 LYS A 253     -43.512  -9.741  43.719  1.00  0.00           H  
ATOM   4010  HZ3 LYS A 253     -43.008  -8.463  42.735  1.00  0.00           H  
ATOM   4011  N   ASN A 254     -39.975  -9.567  49.367  1.00  0.00           N  
ATOM   4012  CA  ASN A 254     -39.540 -10.067  50.635  1.00  0.00           C  
ATOM   4013  C   ASN A 254     -38.487  -9.221  51.276  1.00  0.00           C  
ATOM   4014  O   ASN A 254     -37.316  -9.381  50.949  1.00  0.00           O  
ATOM   4015  CB  ASN A 254     -39.241 -11.565  50.547  1.00  0.00           C  
ATOM   4016  CG  ASN A 254     -38.835 -12.257  51.844  1.00  0.00           C  
ATOM   4017  ND2 ASN A 254     -38.676 -13.597  51.625  1.00  0.00           N  
ATOM   4018  OD1 ASN A 254     -38.594 -11.732  52.926  1.00  0.00           O  
ATOM   4019  HN  ASN A 254     -39.471  -9.858  48.554  1.00  0.00           H  
ATOM   4020  HA  ASN A 254     -40.365  -9.948  51.324  1.00  0.00           H  
ATOM   4021  HB1 ASN A 254     -38.518 -11.803  49.747  1.00  0.00           H  
ATOM   4022  HB2 ASN A 254     -40.213 -12.016  50.238  1.00  0.00           H  
ATOM   4023 1HD2 ASN A 254     -38.303 -14.163  52.350  1.00  0.00           H  
ATOM   4024 2HD2 ASN A 254     -39.006 -13.916  50.737  1.00  0.00           H  
ATOM   4025  N   GLU A 255     -38.977  -8.154  51.934  1.00  0.00           N  
ATOM   4026  CA  GLU A 255     -38.163  -7.163  52.546  1.00  0.00           C  
ATOM   4027  C   GLU A 255     -37.084  -7.583  53.480  1.00  0.00           C  
ATOM   4028  O   GLU A 255     -35.975  -7.046  53.536  1.00  0.00           O  
ATOM   4029  CB  GLU A 255     -39.108  -6.051  53.054  1.00  0.00           C  
ATOM   4030  CG  GLU A 255     -39.747  -5.280  51.906  1.00  0.00           C  
ATOM   4031  CD  GLU A 255     -40.823  -4.289  52.316  1.00  0.00           C  
ATOM   4032  OE1 GLU A 255     -41.993  -4.722  52.531  1.00  0.00           O  
ATOM   4033  OE2 GLU A 255     -40.602  -3.051  52.414  1.00  0.00           O1-
ATOM   4034  HN  GLU A 255     -39.913  -7.907  52.169  1.00  0.00           H  
ATOM   4035  HA  GLU A 255     -37.606  -6.692  51.745  1.00  0.00           H  
ATOM   4036  HB1 GLU A 255     -38.512  -5.287  53.607  1.00  0.00           H  
ATOM   4037  HB2 GLU A 255     -39.911  -6.435  53.712  1.00  0.00           H  
ATOM   4038  HG1 GLU A 255     -40.135  -5.960  51.114  1.00  0.00           H  
ATOM   4039  HG2 GLU A 255     -38.960  -4.741  51.328  1.00  0.00           H  
ATOM   4040  N   SER A 256     -37.367  -8.653  54.253  1.00  0.00           N  
ATOM   4041  CA  SER A 256     -36.446  -9.327  55.102  1.00  0.00           C  
ATOM   4042  C   SER A 256     -35.345 -10.044  54.405  1.00  0.00           C  
ATOM   4043  O   SER A 256     -34.190  -9.737  54.697  1.00  0.00           O  
ATOM   4044  CB  SER A 256     -37.142 -10.357  56.014  1.00  0.00           C  
ATOM   4045  OG  SER A 256     -38.090  -9.716  56.843  1.00  0.00           O  
ATOM   4046  HN  SER A 256     -38.304  -8.972  54.192  1.00  0.00           H  
ATOM   4047  HA  SER A 256     -35.908  -8.624  55.716  1.00  0.00           H  
ATOM   4048  HB1 SER A 256     -36.407 -10.957  56.604  1.00  0.00           H  
ATOM   4049  HB2 SER A 256     -37.598 -11.078  55.302  1.00  0.00           H  
ATOM   4050  HG1 SER A 256     -38.760  -9.424  56.222  1.00  0.00           H  
ATOM   4051  N   ALA A 257     -35.595 -10.802  53.323  1.00  0.00           N  
ATOM   4052  CA  ALA A 257     -34.587 -11.222  52.398  1.00  0.00           C  
ATOM   4053  C   ALA A 257     -33.880 -10.057  51.797  1.00  0.00           C  
ATOM   4054  O   ALA A 257     -32.655 -10.087  51.797  1.00  0.00           O  
ATOM   4055  CB  ALA A 257     -35.240 -12.158  51.361  1.00  0.00           C  
ATOM   4056  HN  ALA A 257     -36.534 -10.957  53.017  1.00  0.00           H  
ATOM   4057  HA  ALA A 257     -33.833 -11.817  52.885  1.00  0.00           H  
ATOM   4058  HB1 ALA A 257     -34.515 -12.572  50.626  1.00  0.00           H  
ATOM   4059  HB2 ALA A 257     -35.928 -11.512  50.783  1.00  0.00           H  
ATOM   4060  HB3 ALA A 257     -35.826 -13.052  51.635  1.00  0.00           H  
ATOM   4061  N   HSE A 258     -34.512  -8.941  51.376  1.00  0.00           N  
ATOM   4062  CA  HSE A 258     -33.736  -7.863  50.866  1.00  0.00           C  
ATOM   4063  C   HSE A 258     -32.774  -7.217  51.805  1.00  0.00           C  
ATOM   4064  O   HSE A 258     -31.630  -7.051  51.413  1.00  0.00           O  
ATOM   4065  CB  HSE A 258     -34.547  -6.732  50.209  1.00  0.00           C  
ATOM   4066  CG  HSE A 258     -35.428  -7.241  49.110  1.00  0.00           C  
ATOM   4067  CD2 HSE A 258     -36.748  -7.071  48.816  1.00  0.00           C  
ATOM   4068  ND1 HSE A 258     -34.734  -7.793  48.057  1.00  0.00           N  
ATOM   4069  CE1 HSE A 258     -35.659  -8.030  47.151  1.00  0.00           C  
ATOM   4070  NE2 HSE A 258     -36.896  -7.610  47.554  1.00  0.00           N  
ATOM   4071  HN  HSE A 258     -35.496  -8.859  51.216  1.00  0.00           H  
ATOM   4072  HA  HSE A 258     -33.124  -8.166  50.022  1.00  0.00           H  
ATOM   4073  HB1 HSE A 258     -33.821  -5.995  49.793  1.00  0.00           H  
ATOM   4074  HB2 HSE A 258     -35.142  -6.240  51.005  1.00  0.00           H  
ATOM   4075  HD2 HSE A 258     -37.591  -6.634  49.329  1.00  0.00           H  
ATOM   4076  HE1 HSE A 258     -35.492  -8.330  46.120  1.00  0.00           H  
ATOM   4077  HE2 HSE A 258     -37.729  -7.762  47.015  1.00  0.00           H  
ATOM   4078  N   ILE A 259     -33.099  -7.005  53.091  1.00  0.00           N  
ATOM   4079  CA  ILE A 259     -32.197  -6.657  54.151  1.00  0.00           C  
ATOM   4080  C   ILE A 259     -31.108  -7.666  54.315  1.00  0.00           C  
ATOM   4081  O   ILE A 259     -29.929  -7.369  54.162  1.00  0.00           O  
ATOM   4082  CB  ILE A 259     -32.954  -6.468  55.432  1.00  0.00           C  
ATOM   4083  CG1 ILE A 259     -33.917  -5.274  55.290  1.00  0.00           C  
ATOM   4084  CG2 ILE A 259     -31.916  -6.146  56.521  1.00  0.00           C  
ATOM   4085  CD  ILE A 259     -34.854  -5.000  56.471  1.00  0.00           C  
ATOM   4086  HN  ILE A 259     -34.052  -7.068  53.374  1.00  0.00           H  
ATOM   4087  HA  ILE A 259     -31.661  -5.807  53.754  1.00  0.00           H  
ATOM   4088  HB  ILE A 259     -33.608  -7.333  55.660  1.00  0.00           H  
ATOM   4089 1HG1 ILE A 259     -34.600  -5.444  54.435  1.00  0.00           H  
ATOM   4090 2HG1 ILE A 259     -33.314  -4.355  55.194  1.00  0.00           H  
ATOM   4091 1HG2 ILE A 259     -31.393  -7.008  56.983  1.00  0.00           H  
ATOM   4092 2HG2 ILE A 259     -32.464  -5.666  57.364  1.00  0.00           H  
ATOM   4093 3HG2 ILE A 259     -31.108  -5.489  56.143  1.00  0.00           H  
ATOM   4094  HD1 ILE A 259     -34.390  -4.175  57.062  1.00  0.00           H  
ATOM   4095  HD2 ILE A 259     -35.003  -5.861  57.162  1.00  0.00           H  
ATOM   4096  HD3 ILE A 259     -35.716  -4.418  56.087  1.00  0.00           H  
ATOM   4097  N   SER A 260     -31.482  -8.953  54.439  1.00  0.00           N  
ATOM   4098  CA  SER A 260     -30.562 -10.025  54.656  1.00  0.00           C  
ATOM   4099  C   SER A 260     -29.382 -10.095  53.746  1.00  0.00           C  
ATOM   4100  O   SER A 260     -28.235 -10.092  54.175  1.00  0.00           O  
ATOM   4101  CB  SER A 260     -31.346 -11.345  54.612  1.00  0.00           C  
ATOM   4102  OG  SER A 260     -30.605 -12.373  55.267  1.00  0.00           O  
ATOM   4103  HN  SER A 260     -32.469  -9.109  54.330  1.00  0.00           H  
ATOM   4104  HA  SER A 260     -30.147  -9.963  55.648  1.00  0.00           H  
ATOM   4105  HB1 SER A 260     -31.724 -11.518  53.586  1.00  0.00           H  
ATOM   4106  HB2 SER A 260     -32.257 -11.239  55.240  1.00  0.00           H  
ATOM   4107  HG1 SER A 260     -31.256 -12.931  55.692  1.00  0.00           H  
ATOM   4108  N   ASP A 261     -29.665 -10.218  52.434  1.00  0.00           N  
ATOM   4109  CA  ASP A 261     -28.578 -10.389  51.511  1.00  0.00           C  
ATOM   4110  C   ASP A 261     -27.751  -9.190  51.208  1.00  0.00           C  
ATOM   4111  O   ASP A 261     -26.543  -9.299  50.984  1.00  0.00           O  
ATOM   4112  CB  ASP A 261     -29.386 -10.692  50.236  1.00  0.00           C  
ATOM   4113  CG  ASP A 261     -29.802 -12.149  50.297  1.00  0.00           C  
ATOM   4114  OD1 ASP A 261     -29.507 -12.939  51.230  1.00  0.00           O  
ATOM   4115  OD2 ASP A 261     -30.569 -12.416  49.328  1.00  0.00           O1-
ATOM   4116  HN  ASP A 261     -30.609 -10.314  52.123  1.00  0.00           H  
ATOM   4117  HA  ASP A 261     -27.880 -11.155  51.806  1.00  0.00           H  
ATOM   4118  HB1 ASP A 261     -28.864 -10.468  49.277  1.00  0.00           H  
ATOM   4119  HB2 ASP A 261     -30.220  -9.955  50.148  1.00  0.00           H  
ATOM   4120  N   ALA A 262     -28.332  -7.976  51.247  1.00  0.00           N  
ATOM   4121  CA  ALA A 262     -27.626  -6.736  51.255  1.00  0.00           C  
ATOM   4122  C   ALA A 262     -26.716  -6.662  52.438  1.00  0.00           C  
ATOM   4123  O   ALA A 262     -25.554  -6.284  52.299  1.00  0.00           O  
ATOM   4124  CB  ALA A 262     -28.468  -5.448  51.275  1.00  0.00           C  
ATOM   4125  HN  ALA A 262     -29.322  -7.887  51.320  1.00  0.00           H  
ATOM   4126  HA  ALA A 262     -26.972  -6.734  50.392  1.00  0.00           H  
ATOM   4127  HB1 ALA A 262     -27.812  -4.554  51.185  1.00  0.00           H  
ATOM   4128  HB2 ALA A 262     -29.078  -5.401  52.210  1.00  0.00           H  
ATOM   4129  HB3 ALA A 262     -29.086  -5.526  50.355  1.00  0.00           H  
ATOM   4130  N   VAL A 263     -27.202  -6.995  53.644  1.00  0.00           N  
ATOM   4131  CA  VAL A 263     -26.492  -7.097  54.881  1.00  0.00           C  
ATOM   4132  C   VAL A 263     -25.303  -8.000  54.846  1.00  0.00           C  
ATOM   4133  O   VAL A 263     -24.239  -7.792  55.427  1.00  0.00           O  
ATOM   4134  CB  VAL A 263     -27.419  -7.440  56.012  1.00  0.00           C  
ATOM   4135  CG1 VAL A 263     -26.659  -8.055  57.196  1.00  0.00           C  
ATOM   4136  CG2 VAL A 263     -28.143  -6.134  56.391  1.00  0.00           C  
ATOM   4137  HN  VAL A 263     -28.158  -7.251  53.641  1.00  0.00           H  
ATOM   4138  HA  VAL A 263     -26.006  -6.151  55.037  1.00  0.00           H  
ATOM   4139  HB  VAL A 263     -28.148  -8.183  55.652  1.00  0.00           H  
ATOM   4140 1HG1 VAL A 263     -25.754  -7.472  57.460  1.00  0.00           H  
ATOM   4141 2HG1 VAL A 263     -26.275  -9.054  56.917  1.00  0.00           H  
ATOM   4142 3HG1 VAL A 263     -27.334  -8.128  58.077  1.00  0.00           H  
ATOM   4143 1HG2 VAL A 263     -28.761  -6.404  57.272  1.00  0.00           H  
ATOM   4144 2HG2 VAL A 263     -28.772  -5.784  55.548  1.00  0.00           H  
ATOM   4145 3HG2 VAL A 263     -27.321  -5.429  56.653  1.00  0.00           H  
ATOM   4146  N   GLY A 264     -25.472  -9.153  54.181  1.00  0.00           N  
ATOM   4147  CA  GLY A 264     -24.475 -10.172  54.043  1.00  0.00           C  
ATOM   4148  C   GLY A 264     -23.307  -9.827  53.181  1.00  0.00           C  
ATOM   4149  O   GLY A 264     -22.188  -9.860  53.696  1.00  0.00           O  
ATOM   4150  HN  GLY A 264     -26.423  -9.268  53.883  1.00  0.00           H  
ATOM   4151  HA1 GLY A 264     -24.884 -11.070  53.614  1.00  0.00           H  
ATOM   4152  HA2 GLY A 264     -23.984 -10.337  54.986  1.00  0.00           H  
ATOM   4153  N   VAL A 265     -23.614  -9.329  51.981  1.00  0.00           N  
ATOM   4154  CA  VAL A 265     -22.661  -8.830  51.037  1.00  0.00           C  
ATOM   4155  C   VAL A 265     -21.829  -7.702  51.556  1.00  0.00           C  
ATOM   4156  O   VAL A 265     -20.612  -7.660  51.450  1.00  0.00           O  
ATOM   4157  CB  VAL A 265     -23.052  -8.690  49.603  1.00  0.00           C  
ATOM   4158  CG1 VAL A 265     -24.103  -7.578  49.416  1.00  0.00           C  
ATOM   4159  CG2 VAL A 265     -21.801  -8.488  48.734  1.00  0.00           C  
ATOM   4160  HN  VAL A 265     -24.550  -9.436  51.641  1.00  0.00           H  
ATOM   4161  HA  VAL A 265     -22.024  -9.713  51.045  1.00  0.00           H  
ATOM   4162  HB  VAL A 265     -23.476  -9.678  49.334  1.00  0.00           H  
ATOM   4163 1HG1 VAL A 265     -24.377  -7.612  48.347  1.00  0.00           H  
ATOM   4164 2HG1 VAL A 265     -23.662  -6.562  49.489  1.00  0.00           H  
ATOM   4165 3HG1 VAL A 265     -24.948  -7.772  50.122  1.00  0.00           H  
ATOM   4166 1HG2 VAL A 265     -22.047  -8.520  47.652  1.00  0.00           H  
ATOM   4167 2HG2 VAL A 265     -21.038  -9.251  48.981  1.00  0.00           H  
ATOM   4168 3HG2 VAL A 265     -21.305  -7.509  48.915  1.00  0.00           H  
ATOM   4169  N   VAL A 266     -22.436  -6.734  52.264  1.00  0.00           N  
ATOM   4170  CA  VAL A 266     -21.765  -5.591  52.798  1.00  0.00           C  
ATOM   4171  C   VAL A 266     -20.936  -5.989  53.967  1.00  0.00           C  
ATOM   4172  O   VAL A 266     -19.852  -5.504  54.311  1.00  0.00           O  
ATOM   4173  CB  VAL A 266     -22.588  -4.429  53.269  1.00  0.00           C  
ATOM   4174  CG1 VAL A 266     -23.479  -4.721  54.492  1.00  0.00           C  
ATOM   4175  CG2 VAL A 266     -21.660  -3.217  53.439  1.00  0.00           C  
ATOM   4176  HN  VAL A 266     -23.435  -6.721  52.283  1.00  0.00           H  
ATOM   4177  HA  VAL A 266     -21.262  -5.128  51.962  1.00  0.00           H  
ATOM   4178  HB  VAL A 266     -23.323  -4.166  52.485  1.00  0.00           H  
ATOM   4179 1HG1 VAL A 266     -22.984  -5.374  55.242  1.00  0.00           H  
ATOM   4180 2HG1 VAL A 266     -24.337  -5.309  54.093  1.00  0.00           H  
ATOM   4181 3HG1 VAL A 266     -23.898  -3.768  54.880  1.00  0.00           H  
ATOM   4182 1HG2 VAL A 266     -22.249  -2.284  53.351  1.00  0.00           H  
ATOM   4183 2HG2 VAL A 266     -20.868  -3.195  52.661  1.00  0.00           H  
ATOM   4184 3HG2 VAL A 266     -21.397  -3.153  54.516  1.00  0.00           H  
ATOM   4185  N   ALA A 267     -21.322  -6.996  54.774  1.00  0.00           N  
ATOM   4186  CA  ALA A 267     -20.514  -7.483  55.852  1.00  0.00           C  
ATOM   4187  C   ALA A 267     -19.228  -8.110  55.451  1.00  0.00           C  
ATOM   4188  O   ALA A 267     -18.147  -7.767  55.929  1.00  0.00           O  
ATOM   4189  CB  ALA A 267     -21.262  -8.624  56.566  1.00  0.00           C  
ATOM   4190  HN  ALA A 267     -22.149  -7.522  54.619  1.00  0.00           H  
ATOM   4191  HA  ALA A 267     -20.355  -6.699  56.578  1.00  0.00           H  
ATOM   4192  HB1 ALA A 267     -21.675  -9.453  55.970  1.00  0.00           H  
ATOM   4193  HB2 ALA A 267     -22.216  -8.134  56.844  1.00  0.00           H  
ATOM   4194  HB3 ALA A 267     -20.831  -9.006  57.512  1.00  0.00           H  
ATOM   4195  N   GLN A 268     -19.310  -8.978  54.432  1.00  0.00           N  
ATOM   4196  CA  GLN A 268     -18.234  -9.579  53.697  1.00  0.00           C  
ATOM   4197  C   GLN A 268     -17.225  -8.608  53.202  1.00  0.00           C  
ATOM   4198  O   GLN A 268     -16.018  -8.863  53.313  1.00  0.00           O  
ATOM   4199  CB  GLN A 268     -18.815 -10.492  52.600  1.00  0.00           C  
ATOM   4200  CG  GLN A 268     -17.725 -11.311  51.902  1.00  0.00           C  
ATOM   4201  CD  GLN A 268     -16.888 -12.178  52.837  1.00  0.00           C  
ATOM   4202  NE2 GLN A 268     -15.853 -11.633  53.525  1.00  0.00           N  
ATOM   4203  OE1 GLN A 268     -17.204 -13.371  52.927  1.00  0.00           O  
ATOM   4204  HN  GLN A 268     -20.201  -9.048  53.983  1.00  0.00           H  
ATOM   4205  HA  GLN A 268     -17.754 -10.226  54.408  1.00  0.00           H  
ATOM   4206  HB1 GLN A 268     -19.366  -9.842  51.887  1.00  0.00           H  
ATOM   4207  HB2 GLN A 268     -19.630 -11.061  53.083  1.00  0.00           H  
ATOM   4208  HG1 GLN A 268     -16.958 -10.654  51.428  1.00  0.00           H  
ATOM   4209  HG2 GLN A 268     -18.100 -12.009  51.120  1.00  0.00           H  
ATOM   4210 1HE2 GLN A 268     -15.143 -12.210  53.904  1.00  0.00           H  
ATOM   4211 2HE2 GLN A 268     -15.750 -10.633  53.553  1.00  0.00           H  
ATOM   4212  N   ALA A 269     -17.701  -7.476  52.653  1.00  0.00           N  
ATOM   4213  CA  ALA A 269     -16.921  -6.352  52.220  1.00  0.00           C  
ATOM   4214  C   ALA A 269     -16.168  -5.550  53.227  1.00  0.00           C  
ATOM   4215  O   ALA A 269     -14.989  -5.199  53.120  1.00  0.00           O  
ATOM   4216  CB  ALA A 269     -17.870  -5.501  51.358  1.00  0.00           C  
ATOM   4217  HN  ALA A 269     -18.680  -7.314  52.608  1.00  0.00           H  
ATOM   4218  HA  ALA A 269     -16.074  -6.761  51.674  1.00  0.00           H  
ATOM   4219  HB1 ALA A 269     -18.838  -5.259  51.849  1.00  0.00           H  
ATOM   4220  HB2 ALA A 269     -18.302  -6.146  50.557  1.00  0.00           H  
ATOM   4221  HB3 ALA A 269     -17.363  -4.627  50.902  1.00  0.00           H  
ATOM   4222  N   VAL A 270     -16.787  -5.256  54.375  1.00  0.00           N  
ATOM   4223  CA  VAL A 270     -16.195  -4.699  55.550  1.00  0.00           C  
ATOM   4224  C   VAL A 270     -15.158  -5.558  56.192  1.00  0.00           C  
ATOM   4225  O   VAL A 270     -14.056  -5.161  56.542  1.00  0.00           O  
ATOM   4226  CB  VAL A 270     -17.189  -4.231  56.560  1.00  0.00           C  
ATOM   4227  CG1 VAL A 270     -16.583  -3.999  57.962  1.00  0.00           C  
ATOM   4228  CG2 VAL A 270     -17.860  -2.957  56.008  1.00  0.00           C  
ATOM   4229  HN  VAL A 270     -17.716  -5.586  54.566  1.00  0.00           H  
ATOM   4230  HA  VAL A 270     -15.643  -3.821  55.230  1.00  0.00           H  
ATOM   4231  HB  VAL A 270     -18.016  -4.965  56.603  1.00  0.00           H  
ATOM   4232 1HG1 VAL A 270     -17.352  -3.602  58.652  1.00  0.00           H  
ATOM   4233 2HG1 VAL A 270     -15.797  -3.217  57.949  1.00  0.00           H  
ATOM   4234 3HG1 VAL A 270     -16.218  -4.960  58.377  1.00  0.00           H  
ATOM   4235 1HG2 VAL A 270     -18.477  -3.302  55.151  1.00  0.00           H  
ATOM   4236 2HG2 VAL A 270     -17.218  -2.135  55.634  1.00  0.00           H  
ATOM   4237 3HG2 VAL A 270     -18.563  -2.471  56.725  1.00  0.00           H  
ATOM   4238  N   HSD A 271     -15.380  -6.893  56.283  1.00  0.00           N  
ATOM   4239  CA  HSD A 271     -14.435  -7.865  56.732  1.00  0.00           C  
ATOM   4240  C   HSD A 271     -13.231  -7.930  55.859  1.00  0.00           C  
ATOM   4241  O   HSD A 271     -12.132  -8.294  56.282  1.00  0.00           O  
ATOM   4242  CB  HSD A 271     -15.081  -9.249  56.871  1.00  0.00           C  
ATOM   4243  CG  HSD A 271     -15.813  -9.429  58.170  1.00  0.00           C  
ATOM   4244  CD2 HSD A 271     -17.157  -9.396  58.373  1.00  0.00           C  
ATOM   4245  ND1 HSD A 271     -15.262  -9.842  59.358  1.00  0.00           N  
ATOM   4246  CE1 HSD A 271     -16.301  -9.922  60.236  1.00  0.00           C  
ATOM   4247  NE2 HSD A 271     -17.475  -9.654  59.697  1.00  0.00           N  
ATOM   4248  HN  HSD A 271     -16.249  -7.149  55.878  1.00  0.00           H  
ATOM   4249  HA  HSD A 271     -13.944  -7.597  57.669  1.00  0.00           H  
ATOM   4250  HB1 HSD A 271     -14.320 -10.031  56.717  1.00  0.00           H  
ATOM   4251  HB2 HSD A 271     -15.839  -9.332  56.057  1.00  0.00           H  
ATOM   4252  HD1 HSD A 271     -14.341 -10.240  59.419  1.00  0.00           H  
ATOM   4253  HD2 HSD A 271     -18.063  -9.225  57.805  1.00  0.00           H  
ATOM   4254  HE1 HSD A 271     -16.097 -10.139  61.282  1.00  0.00           H  
ATOM   4255  N   GLU A 272     -13.439  -7.642  54.556  1.00  0.00           N  
ATOM   4256  CA  GLU A 272     -12.343  -7.580  53.633  1.00  0.00           C  
ATOM   4257  C   GLU A 272     -11.643  -6.267  53.555  1.00  0.00           C  
ATOM   4258  O   GLU A 272     -10.454  -6.086  53.309  1.00  0.00           O  
ATOM   4259  CB  GLU A 272     -12.775  -7.878  52.189  1.00  0.00           C  
ATOM   4260  CG  GLU A 272     -13.141  -9.341  51.963  1.00  0.00           C  
ATOM   4261  CD  GLU A 272     -13.436  -9.874  50.564  1.00  0.00           C  
ATOM   4262  OE1 GLU A 272     -14.513  -9.610  49.986  1.00  0.00           O  
ATOM   4263  OE2 GLU A 272     -12.605 -10.657  50.030  1.00  0.00           O1-
ATOM   4264  HN  GLU A 272     -14.357  -7.670  54.167  1.00  0.00           H  
ATOM   4265  HA  GLU A 272     -11.550  -8.272  53.842  1.00  0.00           H  
ATOM   4266  HB1 GLU A 272     -11.973  -7.515  51.513  1.00  0.00           H  
ATOM   4267  HB2 GLU A 272     -13.690  -7.267  51.999  1.00  0.00           H  
ATOM   4268  HG1 GLU A 272     -14.043  -9.610  52.550  1.00  0.00           H  
ATOM   4269  HG2 GLU A 272     -12.368 -10.042  52.356  1.00  0.00           H  
ATOM   4270  N   LEU A 273     -12.390  -5.198  53.896  1.00  0.00           N  
ATOM   4271  CA  LEU A 273     -11.806  -3.900  54.042  1.00  0.00           C  
ATOM   4272  C   LEU A 273     -10.768  -3.731  55.093  1.00  0.00           C  
ATOM   4273  O   LEU A 273      -9.683  -3.210  54.830  1.00  0.00           O  
ATOM   4274  CB  LEU A 273     -12.883  -2.813  54.243  1.00  0.00           C  
ATOM   4275  CG  LEU A 273     -12.472  -1.364  53.941  1.00  0.00           C  
ATOM   4276  CD1 LEU A 273     -12.220  -1.277  52.426  1.00  0.00           C  
ATOM   4277  CD2 LEU A 273     -13.602  -0.452  54.444  1.00  0.00           C  
ATOM   4278  HN  LEU A 273     -13.369  -5.179  54.104  1.00  0.00           H  
ATOM   4279  HA  LEU A 273     -11.317  -3.760  53.084  1.00  0.00           H  
ATOM   4280  HB1 LEU A 273     -13.228  -2.862  55.301  1.00  0.00           H  
ATOM   4281  HB2 LEU A 273     -13.764  -3.087  53.619  1.00  0.00           H  
ATOM   4282  HG  LEU A 273     -11.544  -1.073  54.459  1.00  0.00           H  
ATOM   4283 1HD1 LEU A 273     -13.142  -1.569  51.878  1.00  0.00           H  
ATOM   4284 2HD1 LEU A 273     -11.382  -1.925  52.072  1.00  0.00           H  
ATOM   4285 3HD1 LEU A 273     -12.025  -0.271  52.001  1.00  0.00           H  
ATOM   4286 1HD2 LEU A 273     -13.468   0.643  54.361  1.00  0.00           H  
ATOM   4287 2HD2 LEU A 273     -13.712  -0.738  55.517  1.00  0.00           H  
ATOM   4288 3HD2 LEU A 273     -14.577  -0.655  53.944  1.00  0.00           H  
ATOM   4289  N   LEU A 274     -11.035  -4.213  56.320  1.00  0.00           N  
ATOM   4290  CA  LEU A 274     -10.245  -4.149  57.515  1.00  0.00           C  
ATOM   4291  C   LEU A 274      -9.245  -5.242  57.615  1.00  0.00           C  
ATOM   4292  O   LEU A 274      -8.706  -5.597  58.659  1.00  0.00           O  
ATOM   4293  CB  LEU A 274     -11.305  -4.264  58.630  1.00  0.00           C  
ATOM   4294  CG  LEU A 274     -12.312  -3.106  58.607  1.00  0.00           C  
ATOM   4295  CD1 LEU A 274     -13.386  -3.193  59.710  1.00  0.00           C  
ATOM   4296  CD2 LEU A 274     -11.675  -1.698  58.678  1.00  0.00           C  
ATOM   4297  HN  LEU A 274     -11.947  -4.616  56.324  1.00  0.00           H  
ATOM   4298  HA  LEU A 274      -9.646  -3.247  57.461  1.00  0.00           H  
ATOM   4299  HB1 LEU A 274     -10.764  -4.171  59.597  1.00  0.00           H  
ATOM   4300  HB2 LEU A 274     -11.855  -5.208  58.451  1.00  0.00           H  
ATOM   4301  HG  LEU A 274     -12.786  -3.085  57.604  1.00  0.00           H  
ATOM   4302 1HD1 LEU A 274     -13.893  -4.163  59.529  1.00  0.00           H  
ATOM   4303 2HD1 LEU A 274     -14.016  -2.286  59.599  1.00  0.00           H  
ATOM   4304 3HD1 LEU A 274     -12.867  -3.293  60.685  1.00  0.00           H  
ATOM   4305 1HD2 LEU A 274     -12.516  -0.988  58.785  1.00  0.00           H  
ATOM   4306 2HD2 LEU A 274     -11.021  -1.495  57.809  1.00  0.00           H  
ATOM   4307 3HD2 LEU A 274     -11.047  -1.620  59.597  1.00  0.00           H  
ATOM   4308  N   GLU A 275      -8.904  -5.894  56.495  1.00  0.00           N  
ATOM   4309  CA  GLU A 275      -7.655  -6.576  56.354  1.00  0.00           C  
ATOM   4310  C   GLU A 275      -6.472  -5.667  56.291  1.00  0.00           C  
ATOM   4311  O   GLU A 275      -5.357  -6.001  56.700  1.00  0.00           O  
ATOM   4312  CB  GLU A 275      -7.649  -7.530  55.141  1.00  0.00           C  
ATOM   4313  CG  GLU A 275      -8.641  -8.687  55.266  1.00  0.00           C  
ATOM   4314  CD  GLU A 275      -8.358  -9.654  56.407  1.00  0.00           C  
ATOM   4315  OE1 GLU A 275      -7.354  -9.470  57.157  1.00  0.00           O  
ATOM   4316  OE2 GLU A 275      -9.064 -10.697  56.473  1.00  0.00           O1-
ATOM   4317  HN  GLU A 275      -9.390  -5.814  55.620  1.00  0.00           H  
ATOM   4318  HA  GLU A 275      -7.444  -7.198  57.211  1.00  0.00           H  
ATOM   4319  HB1 GLU A 275      -6.608  -7.873  54.954  1.00  0.00           H  
ATOM   4320  HB2 GLU A 275      -7.932  -6.905  54.272  1.00  0.00           H  
ATOM   4321  HG1 GLU A 275      -8.645  -9.298  54.339  1.00  0.00           H  
ATOM   4322  HG2 GLU A 275      -9.649  -8.306  55.508  1.00  0.00           H  
ATOM   4323  N   LYS A 276      -6.685  -4.422  55.837  1.00  0.00           N  
ATOM   4324  CA  LYS A 276      -5.659  -3.433  55.702  1.00  0.00           C  
ATOM   4325  C   LYS A 276      -5.267  -2.778  56.980  1.00  0.00           C  
ATOM   4326  O   LYS A 276      -5.997  -2.589  57.946  1.00  0.00           O  
ATOM   4327  CB  LYS A 276      -6.099  -2.329  54.718  1.00  0.00           C  
ATOM   4328  CG  LYS A 276      -6.382  -2.802  53.293  1.00  0.00           C  
ATOM   4329  CD  LYS A 276      -5.163  -3.127  52.430  1.00  0.00           C  
ATOM   4330  CE  LYS A 276      -5.571  -3.184  50.953  1.00  0.00           C  
ATOM   4331  NZ  LYS A 276      -4.431  -3.537  50.081  1.00  0.00           N1+
ATOM   4332  HN  LYS A 276      -7.605  -4.137  55.604  1.00  0.00           H  
ATOM   4333  HA  LYS A 276      -4.747  -3.846  55.291  1.00  0.00           H  
ATOM   4334  HB1 LYS A 276      -5.391  -1.482  54.597  1.00  0.00           H  
ATOM   4335  HB2 LYS A 276      -7.038  -1.928  55.143  1.00  0.00           H  
ATOM   4336  HG1 LYS A 276      -6.910  -2.010  52.717  1.00  0.00           H  
ATOM   4337  HG2 LYS A 276      -7.139  -3.611  53.174  1.00  0.00           H  
ATOM   4338  HD1 LYS A 276      -4.819  -4.113  52.820  1.00  0.00           H  
ATOM   4339  HD2 LYS A 276      -4.332  -2.433  52.672  1.00  0.00           H  
ATOM   4340  HE1 LYS A 276      -6.045  -2.296  50.495  1.00  0.00           H  
ATOM   4341  HE2 LYS A 276      -6.263  -4.047  50.832  1.00  0.00           H  
ATOM   4342  HZ1 LYS A 276      -4.687  -3.684  49.090  1.00  0.00           H  
ATOM   4343  HZ2 LYS A 276      -3.967  -4.429  50.349  1.00  0.00           H  
ATOM   4344  HZ3 LYS A 276      -3.701  -2.800  50.077  1.00  0.00           H  
ATOM   4345  N   GLU A 277      -3.989  -2.357  57.008  1.00  0.00           N  
ATOM   4346  CA  GLU A 277      -3.589  -1.288  57.868  1.00  0.00           C  
ATOM   4347  C   GLU A 277      -4.149   0.037  57.453  1.00  0.00           C  
ATOM   4348  O   GLU A 277      -4.616   0.293  56.339  1.00  0.00           O  
ATOM   4349  CB  GLU A 277      -2.085  -1.019  57.997  1.00  0.00           C  
ATOM   4350  CG  GLU A 277      -1.395  -2.271  58.554  1.00  0.00           C  
ATOM   4351  CD  GLU A 277       0.121  -2.199  58.718  1.00  0.00           C  
ATOM   4352  OE1 GLU A 277       0.818  -3.088  58.156  1.00  0.00           O  
ATOM   4353  OE2 GLU A 277       0.597  -1.472  59.619  1.00  0.00           O1-
ATOM   4354  HN  GLU A 277      -3.419  -2.491  56.195  1.00  0.00           H  
ATOM   4355  HA  GLU A 277      -3.997  -1.398  58.856  1.00  0.00           H  
ATOM   4356  HB1 GLU A 277      -1.799  -0.308  58.807  1.00  0.00           H  
ATOM   4357  HB2 GLU A 277      -1.652  -0.724  57.021  1.00  0.00           H  
ATOM   4358  HG1 GLU A 277      -1.630  -3.091  57.839  1.00  0.00           H  
ATOM   4359  HG2 GLU A 277      -1.868  -2.612  59.497  1.00  0.00           H  
ATOM   4360  N   ASN A 278      -4.081   0.922  58.452  1.00  0.00           N  
ATOM   4361  CA  ASN A 278      -4.495   2.294  58.492  1.00  0.00           C  
ATOM   4362  C   ASN A 278      -5.892   2.566  58.036  1.00  0.00           C  
ATOM   4363  O   ASN A 278      -6.083   3.633  57.453  1.00  0.00           O  
ATOM   4364  CB  ASN A 278      -3.483   3.199  57.780  1.00  0.00           C  
ATOM   4365  CG  ASN A 278      -2.057   3.004  58.288  1.00  0.00           C  
ATOM   4366  ND2 ASN A 278      -1.796   3.056  59.619  1.00  0.00           N  
ATOM   4367  OD1 ASN A 278      -1.237   2.720  57.411  1.00  0.00           O  
ATOM   4368  HN  ASN A 278      -3.666   0.591  59.294  1.00  0.00           H  
ATOM   4369  HA  ASN A 278      -4.671   2.484  59.543  1.00  0.00           H  
ATOM   4370  HB1 ASN A 278      -3.652   4.259  58.043  1.00  0.00           H  
ATOM   4371  HB2 ASN A 278      -3.478   3.060  56.682  1.00  0.00           H  
ATOM   4372 1HD2 ASN A 278      -0.867   2.879  59.933  1.00  0.00           H  
ATOM   4373 2HD2 ASN A 278      -2.472   3.389  60.275  1.00  0.00           H  
ATOM   4374  N   ILE A 279      -6.916   1.823  58.493  1.00  0.00           N  
ATOM   4375  CA  ILE A 279      -8.247   2.020  58.026  1.00  0.00           C  
ATOM   4376  C   ILE A 279      -9.005   2.852  59.002  1.00  0.00           C  
ATOM   4377  O   ILE A 279      -9.175   2.434  60.153  1.00  0.00           O  
ATOM   4378  CB  ILE A 279      -9.013   0.864  57.442  1.00  0.00           C  
ATOM   4379  CG1 ILE A 279      -8.210   0.159  56.340  1.00  0.00           C  
ATOM   4380  CG2 ILE A 279     -10.430   1.288  57.026  1.00  0.00           C  
ATOM   4381  CD  ILE A 279      -8.040   0.990  55.065  1.00  0.00           C  
ATOM   4382  HN  ILE A 279      -6.643   0.940  58.871  1.00  0.00           H  
ATOM   4383  HA  ILE A 279      -8.218   2.741  57.227  1.00  0.00           H  
ATOM   4384  HB  ILE A 279      -9.079   0.056  58.201  1.00  0.00           H  
ATOM   4385 1HG1 ILE A 279      -8.653  -0.806  56.010  1.00  0.00           H  
ATOM   4386 2HG1 ILE A 279      -7.250  -0.012  56.852  1.00  0.00           H  
ATOM   4387 1HG2 ILE A 279     -11.011   1.695  57.878  1.00  0.00           H  
ATOM   4388 2HG2 ILE A 279     -11.006   0.444  56.589  1.00  0.00           H  
ATOM   4389 3HG2 ILE A 279     -10.324   2.046  56.217  1.00  0.00           H  
ATOM   4390  HD1 ILE A 279      -7.699   2.011  55.349  1.00  0.00           H  
ATOM   4391  HD2 ILE A 279      -8.980   1.055  54.468  1.00  0.00           H  
ATOM   4392  HD3 ILE A 279      -7.356   0.434  54.386  1.00  0.00           H  
ATOM   4393  N   THR A 280      -9.497   4.017  58.522  1.00  0.00           N  
ATOM   4394  CA  THR A 280     -10.041   5.022  59.372  1.00  0.00           C  
ATOM   4395  C   THR A 280     -11.473   5.195  58.978  1.00  0.00           C  
ATOM   4396  O   THR A 280     -11.910   5.290  57.824  1.00  0.00           O  
ATOM   4397  CB  THR A 280      -9.275   6.311  59.420  1.00  0.00           C  
ATOM   4398  CG2 THR A 280      -9.910   7.325  60.379  1.00  0.00           C  
ATOM   4399  OG1 THR A 280      -7.947   6.022  59.875  1.00  0.00           O  
ATOM   4400  HN  THR A 280      -9.471   4.242  57.553  1.00  0.00           H  
ATOM   4401  HA  THR A 280     -10.003   4.718  60.401  1.00  0.00           H  
ATOM   4402  HB  THR A 280      -9.149   6.703  58.397  1.00  0.00           H  
ATOM   4403  HG1 THR A 280      -8.060   5.651  60.754  1.00  0.00           H  
ATOM   4404 1HG2 THR A 280      -9.461   8.344  60.341  1.00  0.00           H  
ATOM   4405 2HG2 THR A 280     -10.037   6.996  61.438  1.00  0.00           H  
ATOM   4406 3HG2 THR A 280     -10.891   7.588  59.932  1.00  0.00           H  
ATOM   4407  N   ASP A 281     -12.337   5.254  60.008  1.00  0.00           N  
ATOM   4408  CA  ASP A 281     -13.749   5.467  60.012  1.00  0.00           C  
ATOM   4409  C   ASP A 281     -14.171   6.715  59.317  1.00  0.00           C  
ATOM   4410  O   ASP A 281     -13.346   7.626  59.219  1.00  0.00           O  
ATOM   4411  CB  ASP A 281     -14.473   5.251  61.354  1.00  0.00           C  
ATOM   4412  CG  ASP A 281     -14.095   3.982  62.096  1.00  0.00           C  
ATOM   4413  OD1 ASP A 281     -14.401   3.918  63.312  1.00  0.00           O  
ATOM   4414  OD2 ASP A 281     -13.482   3.107  61.420  1.00  0.00           O1-
ATOM   4415  HN  ASP A 281     -11.962   5.115  60.920  1.00  0.00           H  
ATOM   4416  HA  ASP A 281     -14.084   4.644  59.398  1.00  0.00           H  
ATOM   4417  HB1 ASP A 281     -15.562   5.083  61.225  1.00  0.00           H  
ATOM   4418  HB2 ASP A 281     -14.336   6.120  62.045  1.00  0.00           H  
ATOM   4419  N   PRO A 282     -15.347   6.802  58.793  1.00  0.00           N  
ATOM   4420  CA  PRO A 282     -15.871   8.010  58.232  1.00  0.00           C  
ATOM   4421  C   PRO A 282     -15.664   9.247  59.037  1.00  0.00           C  
ATOM   4422  O   PRO A 282     -15.575   9.173  60.265  1.00  0.00           O  
ATOM   4423  CB  PRO A 282     -17.347   7.771  57.927  1.00  0.00           C  
ATOM   4424  CG  PRO A 282     -17.224   6.309  57.460  1.00  0.00           C  
ATOM   4425  CD  PRO A 282     -16.195   5.673  58.407  1.00  0.00           C  
ATOM   4426  HA  PRO A 282     -15.361   8.174  57.300  1.00  0.00           H  
ATOM   4427  HB1 PRO A 282     -17.896   8.508  57.307  1.00  0.00           H  
ATOM   4428  HB2 PRO A 282     -17.752   7.685  58.963  1.00  0.00           H  
ATOM   4429  HG1 PRO A 282     -18.229   5.888  57.617  1.00  0.00           H  
ATOM   4430  HG2 PRO A 282     -16.895   6.426  56.399  1.00  0.00           H  
ATOM   4431  HD1 PRO A 282     -16.646   5.345  59.367  1.00  0.00           H  
ATOM   4432  HD2 PRO A 282     -15.661   4.852  57.886  1.00  0.00           H  
ATOM   4433  N   PRO A 283     -15.569  10.415  58.478  1.00  0.00           N  
ATOM   4434  CA  PRO A 283     -15.570  11.683  59.160  1.00  0.00           C  
ATOM   4435  C   PRO A 283     -16.787  11.855  60.005  1.00  0.00           C  
ATOM   4436  O   PRO A 283     -17.949  11.665  59.654  1.00  0.00           O  
ATOM   4437  CB  PRO A 283     -15.380  12.763  58.094  1.00  0.00           C  
ATOM   4438  CG  PRO A 283     -14.877  12.046  56.821  1.00  0.00           C  
ATOM   4439  CD  PRO A 283     -15.115  10.552  57.100  1.00  0.00           C  
ATOM   4440  HA  PRO A 283     -14.801  11.562  59.909  1.00  0.00           H  
ATOM   4441  HB1 PRO A 283     -14.666  13.509  58.505  1.00  0.00           H  
ATOM   4442  HB2 PRO A 283     -16.258  13.348  57.761  1.00  0.00           H  
ATOM   4443  HG1 PRO A 283     -15.376  12.466  55.930  1.00  0.00           H  
ATOM   4444  HG2 PRO A 283     -13.817  12.365  56.718  1.00  0.00           H  
ATOM   4445  HD1 PRO A 283     -15.923  10.348  56.371  1.00  0.00           H  
ATOM   4446  HD2 PRO A 283     -14.179  10.004  56.889  1.00  0.00           H  
ATOM   4447  N   ARG A 284     -16.606  12.414  61.211  1.00  0.00           N  
ATOM   4448  CA  ARG A 284     -17.654  12.541  62.174  1.00  0.00           C  
ATOM   4449  C   ARG A 284     -18.552  13.699  61.857  1.00  0.00           C  
ATOM   4450  O   ARG A 284     -18.182  14.857  62.047  1.00  0.00           O  
ATOM   4451  CB  ARG A 284     -17.049  12.762  63.567  1.00  0.00           C  
ATOM   4452  CG  ARG A 284     -18.137  13.082  64.609  1.00  0.00           C  
ATOM   4453  CD  ARG A 284     -17.428  13.230  65.957  1.00  0.00           C  
ATOM   4454  NE  ARG A 284     -16.486  14.372  65.828  1.00  0.00           N  
ATOM   4455  CZ  ARG A 284     -15.487  14.744  66.685  1.00  0.00           C  
ATOM   4456  NH1 ARG A 284     -15.203  14.185  67.902  1.00  0.00           N1+
ATOM   4457  NH2 ARG A 284     -14.536  15.601  66.216  1.00  0.00           N  
ATOM   4458  HN  ARG A 284     -15.718  12.836  61.369  1.00  0.00           H  
ATOM   4459  HA  ARG A 284     -18.286  11.670  62.138  1.00  0.00           H  
ATOM   4460  HB1 ARG A 284     -16.332  13.617  63.535  1.00  0.00           H  
ATOM   4461  HB2 ARG A 284     -16.572  11.827  63.919  1.00  0.00           H  
ATOM   4462  HG1 ARG A 284     -18.759  12.165  64.616  1.00  0.00           H  
ATOM   4463  HG2 ARG A 284     -18.726  13.979  64.302  1.00  0.00           H  
ATOM   4464  HD1 ARG A 284     -16.944  12.272  66.259  1.00  0.00           H  
ATOM   4465  HD2 ARG A 284     -18.176  13.415  66.753  1.00  0.00           H  
ATOM   4466  HE  ARG A 284     -16.556  15.047  65.094  1.00  0.00           H  
ATOM   4467 1HH1 ARG A 284     -15.775  13.449  68.253  1.00  0.00           H  
ATOM   4468 2HH1 ARG A 284     -14.382  14.493  68.379  1.00  0.00           H  
ATOM   4469 1HH2 ARG A 284     -14.451  15.851  65.249  1.00  0.00           H  
ATOM   4470 2HH2 ARG A 284     -13.854  15.829  66.915  1.00  0.00           H  
ATOM   4471  N   GLY A 285     -19.812  13.367  61.507  1.00  0.00           N  
ATOM   4472  CA  GLY A 285     -20.857  14.290  61.214  1.00  0.00           C  
ATOM   4473  C   GLY A 285     -20.640  15.057  59.949  1.00  0.00           C  
ATOM   4474  O   GLY A 285     -19.580  15.118  59.343  1.00  0.00           O  
ATOM   4475  HN  GLY A 285     -20.155  12.452  61.304  1.00  0.00           H  
ATOM   4476  HA1 GLY A 285     -21.072  15.010  61.983  1.00  0.00           H  
ATOM   4477  HA2 GLY A 285     -21.747  13.699  61.080  1.00  0.00           H  
ATOM   4478  N   CYS A 286     -21.709  15.756  59.526  1.00  0.00           N  
ATOM   4479  CA  CYS A 286     -21.769  16.509  58.310  1.00  0.00           C  
ATOM   4480  C   CYS A 286     -21.280  17.896  58.580  1.00  0.00           C  
ATOM   4481  O   CYS A 286     -20.630  18.493  57.719  1.00  0.00           O  
ATOM   4482  CB  CYS A 286     -23.192  16.588  57.731  1.00  0.00           C  
ATOM   4483  SG  CYS A 286     -23.729  15.004  57.038  1.00  0.00           S  
ATOM   4484  HN  CYS A 286     -22.546  15.713  60.067  1.00  0.00           H  
ATOM   4485  HA  CYS A 286     -21.035  16.090  57.645  1.00  0.00           H  
ATOM   4486  HB1 CYS A 286     -23.268  17.359  56.939  1.00  0.00           H  
ATOM   4487  HB2 CYS A 286     -23.835  16.976  58.551  1.00  0.00           H  
ATOM   4488  N   VAL A 287     -21.496  18.475  59.774  1.00  0.00           N  
ATOM   4489  CA  VAL A 287     -21.221  19.861  60.026  1.00  0.00           C  
ATOM   4490  C   VAL A 287     -19.772  20.200  60.083  1.00  0.00           C  
ATOM   4491  O   VAL A 287     -18.993  19.743  60.920  1.00  0.00           O  
ATOM   4492  CB  VAL A 287     -21.989  20.384  61.210  1.00  0.00           C  
ATOM   4493  CG1 VAL A 287     -23.429  20.757  60.820  1.00  0.00           C  
ATOM   4494  CG2 VAL A 287     -21.974  19.349  62.342  1.00  0.00           C  
ATOM   4495  HN  VAL A 287     -21.850  17.951  60.539  1.00  0.00           H  
ATOM   4496  HA  VAL A 287     -21.660  20.298  59.147  1.00  0.00           H  
ATOM   4497  HB  VAL A 287     -21.565  21.372  61.479  1.00  0.00           H  
ATOM   4498 1HG1 VAL A 287     -24.022  21.173  61.663  1.00  0.00           H  
ATOM   4499 2HG1 VAL A 287     -23.921  19.835  60.442  1.00  0.00           H  
ATOM   4500 3HG1 VAL A 287     -23.395  21.475  59.971  1.00  0.00           H  
ATOM   4501 1HG2 VAL A 287     -20.930  19.036  62.575  1.00  0.00           H  
ATOM   4502 2HG2 VAL A 287     -22.636  18.464  62.290  1.00  0.00           H  
ATOM   4503 3HG2 VAL A 287     -22.394  19.769  63.288  1.00  0.00           H  
ATOM   4504  N   GLY A 288     -19.273  21.027  59.138  1.00  0.00           N  
ATOM   4505  CA  GLY A 288     -17.917  21.479  59.075  1.00  0.00           C  
ATOM   4506  C   GLY A 288     -17.053  20.673  58.166  1.00  0.00           C  
ATOM   4507  O   GLY A 288     -15.880  20.987  57.982  1.00  0.00           O  
ATOM   4508  HN  GLY A 288     -19.933  21.212  58.423  1.00  0.00           H  
ATOM   4509  HA1 GLY A 288     -17.445  21.545  60.040  1.00  0.00           H  
ATOM   4510  HA2 GLY A 288     -17.978  22.423  58.559  1.00  0.00           H  
ATOM   4511  N   ASN A 289     -17.616  19.607  57.575  1.00  0.00           N  
ATOM   4512  CA  ASN A 289     -16.952  18.600  56.804  1.00  0.00           C  
ATOM   4513  C   ASN A 289     -17.431  18.642  55.397  1.00  0.00           C  
ATOM   4514  O   ASN A 289     -18.590  18.307  55.138  1.00  0.00           O  
ATOM   4515  CB  ASN A 289     -17.249  17.199  57.353  1.00  0.00           C  
ATOM   4516  CG  ASN A 289     -16.595  16.959  58.708  1.00  0.00           C  
ATOM   4517  ND2 ASN A 289     -16.952  15.879  59.448  1.00  0.00           N  
ATOM   4518  OD1 ASN A 289     -15.643  17.627  59.112  1.00  0.00           O  
ATOM   4519  HN  ASN A 289     -18.574  19.386  57.780  1.00  0.00           H  
ATOM   4520  HA  ASN A 289     -15.867  18.677  56.809  1.00  0.00           H  
ATOM   4521  HB1 ASN A 289     -16.824  16.362  56.753  1.00  0.00           H  
ATOM   4522  HB2 ASN A 289     -18.348  17.035  57.417  1.00  0.00           H  
ATOM   4523 1HD2 ASN A 289     -17.736  15.345  59.128  1.00  0.00           H  
ATOM   4524 2HD2 ASN A 289     -16.373  15.682  60.243  1.00  0.00           H  
ATOM   4525  N   THR A 290     -16.477  18.800  54.460  1.00  0.00           N  
ATOM   4526  CA  THR A 290     -16.707  18.866  53.046  1.00  0.00           C  
ATOM   4527  C   THR A 290     -15.916  17.807  52.368  1.00  0.00           C  
ATOM   4528  O   THR A 290     -16.246  17.421  51.243  1.00  0.00           O  
ATOM   4529  CB  THR A 290     -16.422  20.106  52.250  1.00  0.00           C  
ATOM   4530  CG2 THR A 290     -17.511  21.140  52.577  1.00  0.00           C  
ATOM   4531  OG1 THR A 290     -15.177  20.661  52.643  1.00  0.00           O  
ATOM   4532  HN  THR A 290     -15.561  19.108  54.685  1.00  0.00           H  
ATOM   4533  HA  THR A 290     -17.726  18.516  52.946  1.00  0.00           H  
ATOM   4534  HB  THR A 290     -16.466  19.952  51.158  1.00  0.00           H  
ATOM   4535  HG1 THR A 290     -14.432  20.130  52.359  1.00  0.00           H  
ATOM   4536 1HG2 THR A 290     -17.300  21.966  51.863  1.00  0.00           H  
ATOM   4537 2HG2 THR A 290     -17.538  21.476  53.631  1.00  0.00           H  
ATOM   4538 3HG2 THR A 290     -18.452  20.614  52.302  1.00  0.00           H  
ATOM   4539  N   ASN A 291     -14.893  17.231  53.028  1.00  0.00           N  
ATOM   4540  CA  ASN A 291     -13.924  16.339  52.459  1.00  0.00           C  
ATOM   4541  C   ASN A 291     -14.375  14.925  52.611  1.00  0.00           C  
ATOM   4542  O   ASN A 291     -14.931  14.468  53.612  1.00  0.00           O  
ATOM   4543  CB  ASN A 291     -12.500  16.675  52.933  1.00  0.00           C  
ATOM   4544  CG  ASN A 291     -11.921  18.079  53.021  1.00  0.00           C  
ATOM   4545  ND2 ASN A 291     -10.827  18.204  53.808  1.00  0.00           N  
ATOM   4546  OD1 ASN A 291     -12.397  19.046  52.425  1.00  0.00           O  
ATOM   4547  HN  ASN A 291     -14.735  17.496  53.968  1.00  0.00           H  
ATOM   4548  HA  ASN A 291     -13.887  16.426  51.389  1.00  0.00           H  
ATOM   4549  HB1 ASN A 291     -11.779  16.164  52.257  1.00  0.00           H  
ATOM   4550  HB2 ASN A 291     -12.410  16.234  53.948  1.00  0.00           H  
ATOM   4551 1HD2 ASN A 291     -10.366  19.090  53.870  1.00  0.00           H  
ATOM   4552 2HD2 ASN A 291     -10.268  17.436  54.127  1.00  0.00           H  
ATOM   4553  N   ILE A 292     -14.283  14.226  51.469  1.00  0.00           N  
ATOM   4554  CA  ILE A 292     -14.584  12.842  51.260  1.00  0.00           C  
ATOM   4555  C   ILE A 292     -13.856  11.868  52.124  1.00  0.00           C  
ATOM   4556  O   ILE A 292     -12.847  12.174  52.743  1.00  0.00           O  
ATOM   4557  CB  ILE A 292     -14.512  12.442  49.814  1.00  0.00           C  
ATOM   4558  CG1 ILE A 292     -13.073  12.515  49.269  1.00  0.00           C  
ATOM   4559  CG2 ILE A 292     -15.405  13.382  48.990  1.00  0.00           C  
ATOM   4560  CD  ILE A 292     -12.439  11.136  49.117  1.00  0.00           C  
ATOM   4561  HN  ILE A 292     -14.003  14.719  50.654  1.00  0.00           H  
ATOM   4562  HA  ILE A 292     -15.634  12.785  51.492  1.00  0.00           H  
ATOM   4563  HB  ILE A 292     -14.861  11.408  49.642  1.00  0.00           H  
ATOM   4564 1HG1 ILE A 292     -12.484  13.223  49.898  1.00  0.00           H  
ATOM   4565 2HG1 ILE A 292     -12.969  12.914  48.237  1.00  0.00           H  
ATOM   4566 1HG2 ILE A 292     -15.084  13.367  47.930  1.00  0.00           H  
ATOM   4567 2HG2 ILE A 292     -15.311  14.449  49.265  1.00  0.00           H  
ATOM   4568 3HG2 ILE A 292     -16.478  13.092  49.092  1.00  0.00           H  
ATOM   4569  HD1 ILE A 292     -11.538  11.229  48.474  1.00  0.00           H  
ATOM   4570  HD2 ILE A 292     -13.109  10.472  48.523  1.00  0.00           H  
ATOM   4571  HD3 ILE A 292     -12.026  10.721  50.057  1.00  0.00           H  
ATOM   4572  N   TRP A 293     -14.446  10.662  52.283  1.00  0.00           N  
ATOM   4573  CA  TRP A 293     -13.855   9.585  53.008  1.00  0.00           C  
ATOM   4574  C   TRP A 293     -12.724   9.006  52.236  1.00  0.00           C  
ATOM   4575  O   TRP A 293     -12.928   8.357  51.210  1.00  0.00           O  
ATOM   4576  CB  TRP A 293     -14.962   8.559  53.295  1.00  0.00           C  
ATOM   4577  CG  TRP A 293     -14.564   7.345  54.081  1.00  0.00           C  
ATOM   4578  CD1 TRP A 293     -13.488   7.280  54.915  1.00  0.00           C  
ATOM   4579  CD2 TRP A 293     -15.280   6.120  54.274  1.00  0.00           C  
ATOM   4580  CE2 TRP A 293     -14.511   5.265  55.054  1.00  0.00           C  
ATOM   4581  CE3 TRP A 293     -16.430   5.606  53.767  1.00  0.00           C  
ATOM   4582  NE1 TRP A 293     -13.426   6.004  55.438  1.00  0.00           N  
ATOM   4583  CZ2 TRP A 293     -14.813   3.961  55.272  1.00  0.00           C  
ATOM   4584  CZ3 TRP A 293     -16.782   4.297  53.981  1.00  0.00           C  
ATOM   4585  CH2 TRP A 293     -16.013   3.496  54.806  1.00  0.00           C  
ATOM   4586  HN  TRP A 293     -15.370  10.615  51.916  1.00  0.00           H  
ATOM   4587  HA  TRP A 293     -13.446  10.110  53.861  1.00  0.00           H  
ATOM   4588  HB1 TRP A 293     -15.444   8.271  52.339  1.00  0.00           H  
ATOM   4589  HB2 TRP A 293     -15.680   9.108  53.937  1.00  0.00           H  
ATOM   4590  HD1 TRP A 293     -12.829   8.074  55.237  1.00  0.00           H  
ATOM   4591  HE1 TRP A 293     -12.809   5.681  56.108  1.00  0.00           H  
ATOM   4592  HE3 TRP A 293     -17.122   6.212  53.202  1.00  0.00           H  
ATOM   4593  HZ2 TRP A 293     -14.260   3.242  55.860  1.00  0.00           H  
ATOM   4594  HZ3 TRP A 293     -17.756   3.956  53.654  1.00  0.00           H  
ATOM   4595  HH2 TRP A 293     -16.382   2.510  55.046  1.00  0.00           H  
ATOM   4596  N   LYS A 294     -11.464   9.066  52.729  1.00  0.00           N  
ATOM   4597  CA  LYS A 294     -10.323   8.632  51.993  1.00  0.00           C  
ATOM   4598  C   LYS A 294     -10.205   7.165  51.749  1.00  0.00           C  
ATOM   4599  O   LYS A 294      -9.474   6.809  50.838  1.00  0.00           O  
ATOM   4600  CB  LYS A 294      -9.086   9.256  52.654  1.00  0.00           C  
ATOM   4601  CG  LYS A 294      -8.753  10.602  52.016  1.00  0.00           C  
ATOM   4602  CD  LYS A 294      -8.603  10.688  50.491  1.00  0.00           C  
ATOM   4603  CE  LYS A 294      -7.657  11.772  49.973  1.00  0.00           C  
ATOM   4604  NZ  LYS A 294      -7.348  11.648  48.530  1.00  0.00           N1+
ATOM   4605  HN  LYS A 294     -11.359   9.445  53.645  1.00  0.00           H  
ATOM   4606  HA  LYS A 294     -10.231   8.950  50.970  1.00  0.00           H  
ATOM   4607  HB1 LYS A 294      -8.190   8.651  52.402  1.00  0.00           H  
ATOM   4608  HB2 LYS A 294      -9.134   9.331  53.762  1.00  0.00           H  
ATOM   4609  HG1 LYS A 294      -7.823  10.962  52.507  1.00  0.00           H  
ATOM   4610  HG2 LYS A 294      -9.680  11.146  52.306  1.00  0.00           H  
ATOM   4611  HD1 LYS A 294      -9.604  10.675  50.008  1.00  0.00           H  
ATOM   4612  HD2 LYS A 294      -8.270   9.672  50.188  1.00  0.00           H  
ATOM   4613  HE1 LYS A 294      -6.683  11.674  50.488  1.00  0.00           H  
ATOM   4614  HE2 LYS A 294      -8.133  12.754  50.132  1.00  0.00           H  
ATOM   4615  HZ1 LYS A 294      -6.473  12.127  48.241  1.00  0.00           H  
ATOM   4616  HZ2 LYS A 294      -8.149  12.076  48.021  1.00  0.00           H  
ATOM   4617  HZ3 LYS A 294      -7.214  10.670  48.194  1.00  0.00           H  
ATOM   4618  N   THR A 295     -10.959   6.273  52.433  1.00  0.00           N  
ATOM   4619  CA  THR A 295     -11.157   4.932  51.989  1.00  0.00           C  
ATOM   4620  C   THR A 295     -12.526   4.677  51.452  1.00  0.00           C  
ATOM   4621  O   THR A 295     -12.817   3.543  51.071  1.00  0.00           O  
ATOM   4622  CB  THR A 295     -10.714   3.877  52.959  1.00  0.00           C  
ATOM   4623  CG2 THR A 295      -9.175   3.924  53.032  1.00  0.00           C  
ATOM   4624  OG1 THR A 295     -11.231   4.111  54.252  1.00  0.00           O  
ATOM   4625  HN  THR A 295     -11.432   6.579  53.263  1.00  0.00           H  
ATOM   4626  HA  THR A 295     -10.439   4.844  51.188  1.00  0.00           H  
ATOM   4627  HB  THR A 295     -11.107   2.871  52.678  1.00  0.00           H  
ATOM   4628  HG1 THR A 295     -12.179   4.262  54.295  1.00  0.00           H  
ATOM   4629 1HG2 THR A 295      -8.747   3.322  53.865  1.00  0.00           H  
ATOM   4630 2HG2 THR A 295      -8.927   4.966  53.304  1.00  0.00           H  
ATOM   4631 3HG2 THR A 295      -8.659   3.675  52.082  1.00  0.00           H  
ATOM   4632  N   GLY A 296     -13.428   5.648  51.212  1.00  0.00           N  
ATOM   4633  CA  GLY A 296     -14.643   5.386  50.499  1.00  0.00           C  
ATOM   4634  C   GLY A 296     -14.578   4.888  49.101  1.00  0.00           C  
ATOM   4635  O   GLY A 296     -15.280   3.920  48.798  1.00  0.00           O  
ATOM   4636  HN  GLY A 296     -13.143   6.570  51.450  1.00  0.00           H  
ATOM   4637  HA1 GLY A 296     -15.181   6.307  50.316  1.00  0.00           H  
ATOM   4638  HA2 GLY A 296     -15.254   4.757  51.137  1.00  0.00           H  
ATOM   4639  N   PRO A 297     -13.859   5.393  48.140  1.00  0.00           N  
ATOM   4640  CA  PRO A 297     -13.863   4.922  46.777  1.00  0.00           C  
ATOM   4641  C   PRO A 297     -13.026   3.694  46.764  1.00  0.00           C  
ATOM   4642  O   PRO A 297     -13.012   3.065  45.705  1.00  0.00           O  
ATOM   4643  CB  PRO A 297     -13.277   6.092  45.996  1.00  0.00           C  
ATOM   4644  CG  PRO A 297     -12.323   6.715  47.029  1.00  0.00           C  
ATOM   4645  CD  PRO A 297     -13.076   6.596  48.365  1.00  0.00           C  
ATOM   4646  HA  PRO A 297     -14.860   4.629  46.468  1.00  0.00           H  
ATOM   4647  HB1 PRO A 297     -14.047   6.817  45.652  1.00  0.00           H  
ATOM   4648  HB2 PRO A 297     -12.763   5.705  45.099  1.00  0.00           H  
ATOM   4649  HG1 PRO A 297     -11.355   6.172  47.117  1.00  0.00           H  
ATOM   4650  HG2 PRO A 297     -12.142   7.795  46.811  1.00  0.00           H  
ATOM   4651  HD1 PRO A 297     -12.367   6.475  49.211  1.00  0.00           H  
ATOM   4652  HD2 PRO A 297     -13.783   7.447  48.427  1.00  0.00           H  
ATOM   4653  N   LEU A 298     -12.247   3.373  47.810  1.00  0.00           N  
ATOM   4654  CA  LEU A 298     -11.715   2.050  47.876  1.00  0.00           C  
ATOM   4655  C   LEU A 298     -12.756   1.129  48.400  1.00  0.00           C  
ATOM   4656  O   LEU A 298     -12.967   0.042  47.865  1.00  0.00           O  
ATOM   4657  CB  LEU A 298     -10.447   2.037  48.747  1.00  0.00           C  
ATOM   4658  CG  LEU A 298      -9.883   0.674  49.175  1.00  0.00           C  
ATOM   4659  CD1 LEU A 298      -9.505  -0.232  47.982  1.00  0.00           C  
ATOM   4660  CD2 LEU A 298      -8.672   0.801  50.112  1.00  0.00           C  
ATOM   4661  HN  LEU A 298     -12.014   3.956  48.586  1.00  0.00           H  
ATOM   4662  HA  LEU A 298     -11.517   1.685  46.877  1.00  0.00           H  
ATOM   4663  HB1 LEU A 298     -10.564   2.579  49.713  1.00  0.00           H  
ATOM   4664  HB2 LEU A 298      -9.701   2.723  48.293  1.00  0.00           H  
ATOM   4665  HG  LEU A 298     -10.626   0.173  49.816  1.00  0.00           H  
ATOM   4666 1HD1 LEU A 298     -10.457  -0.666  47.599  1.00  0.00           H  
ATOM   4667 2HD1 LEU A 298      -8.805  -1.049  48.260  1.00  0.00           H  
ATOM   4668 3HD1 LEU A 298      -9.233   0.387  47.106  1.00  0.00           H  
ATOM   4669 1HD2 LEU A 298      -7.823   1.258  49.565  1.00  0.00           H  
ATOM   4670 2HD2 LEU A 298      -8.407  -0.213  50.491  1.00  0.00           H  
ATOM   4671 3HD2 LEU A 298      -9.046   1.458  50.932  1.00  0.00           H  
ATOM   4672  N   PHE A 299     -13.557   1.496  49.418  1.00  0.00           N  
ATOM   4673  CA  PHE A 299     -14.654   0.647  49.771  1.00  0.00           C  
ATOM   4674  C   PHE A 299     -15.683   0.300  48.743  1.00  0.00           C  
ATOM   4675  O   PHE A 299     -16.251  -0.785  48.739  1.00  0.00           O  
ATOM   4676  CB  PHE A 299     -15.268   1.174  51.070  1.00  0.00           C  
ATOM   4677  CG  PHE A 299     -16.347   0.379  51.718  1.00  0.00           C  
ATOM   4678  CD1 PHE A 299     -16.166  -0.966  51.972  1.00  0.00           C  
ATOM   4679  CD2 PHE A 299     -17.498   1.001  52.147  1.00  0.00           C  
ATOM   4680  CE1 PHE A 299     -17.177  -1.688  52.567  1.00  0.00           C  
ATOM   4681  CE2 PHE A 299     -18.529   0.227  52.607  1.00  0.00           C  
ATOM   4682  CZ  PHE A 299     -18.432  -1.135  52.729  1.00  0.00           C  
ATOM   4683  HN  PHE A 299     -13.403   2.362  49.896  1.00  0.00           H  
ATOM   4684  HA  PHE A 299     -14.295  -0.337  50.017  1.00  0.00           H  
ATOM   4685  HB1 PHE A 299     -15.672   2.171  50.787  1.00  0.00           H  
ATOM   4686  HB2 PHE A 299     -14.473   1.427  51.806  1.00  0.00           H  
ATOM   4687  HD1 PHE A 299     -15.175  -1.371  51.835  1.00  0.00           H  
ATOM   4688  HD2 PHE A 299     -17.580   2.071  52.016  1.00  0.00           H  
ATOM   4689  HE1 PHE A 299     -16.978  -2.730  52.784  1.00  0.00           H  
ATOM   4690  HE2 PHE A 299     -19.454   0.718  52.872  1.00  0.00           H  
ATOM   4691  HZ  PHE A 299     -19.233  -1.729  53.131  1.00  0.00           H  
ATOM   4692  N   LYS A 300     -15.990   1.154  47.746  1.00  0.00           N  
ATOM   4693  CA  LYS A 300     -16.716   0.924  46.537  1.00  0.00           C  
ATOM   4694  C   LYS A 300     -16.154  -0.206  45.747  1.00  0.00           C  
ATOM   4695  O   LYS A 300     -16.888  -1.161  45.526  1.00  0.00           O  
ATOM   4696  CB  LYS A 300     -16.845   2.178  45.661  1.00  0.00           C  
ATOM   4697  CG  LYS A 300     -18.080   2.021  44.760  1.00  0.00           C  
ATOM   4698  CD  LYS A 300     -18.379   3.204  43.835  1.00  0.00           C  
ATOM   4699  CE  LYS A 300     -19.769   2.981  43.217  1.00  0.00           C  
ATOM   4700  NZ  LYS A 300     -19.926   4.051  42.207  1.00  0.00           N1+
ATOM   4701  HN  LYS A 300     -15.588   2.053  47.924  1.00  0.00           H  
ATOM   4702  HA  LYS A 300     -17.634   0.553  46.983  1.00  0.00           H  
ATOM   4703  HB1 LYS A 300     -15.970   2.493  45.052  1.00  0.00           H  
ATOM   4704  HB2 LYS A 300     -17.093   2.981  46.376  1.00  0.00           H  
ATOM   4705  HG1 LYS A 300     -18.983   1.783  45.354  1.00  0.00           H  
ATOM   4706  HG2 LYS A 300     -17.893   1.211  44.031  1.00  0.00           H  
ATOM   4707  HD1 LYS A 300     -17.588   3.236  43.057  1.00  0.00           H  
ATOM   4708  HD2 LYS A 300     -18.382   4.142  44.414  1.00  0.00           H  
ATOM   4709  HE1 LYS A 300     -20.612   3.000  43.936  1.00  0.00           H  
ATOM   4710  HE2 LYS A 300     -19.815   1.993  42.708  1.00  0.00           H  
ATOM   4711  HZ1 LYS A 300     -19.119   4.053  41.551  1.00  0.00           H  
ATOM   4712  HZ2 LYS A 300     -19.875   4.969  42.701  1.00  0.00           H  
ATOM   4713  HZ3 LYS A 300     -20.867   3.908  41.790  1.00  0.00           H  
ATOM   4714  N   ARG A 301     -14.854  -0.132  45.408  1.00  0.00           N  
ATOM   4715  CA  ARG A 301     -14.164  -1.215  44.802  1.00  0.00           C  
ATOM   4716  C   ARG A 301     -14.198  -2.516  45.538  1.00  0.00           C  
ATOM   4717  O   ARG A 301     -14.440  -3.560  44.942  1.00  0.00           O  
ATOM   4718  CB  ARG A 301     -12.725  -0.741  44.507  1.00  0.00           C  
ATOM   4719  CG  ARG A 301     -11.751  -1.883  44.240  1.00  0.00           C  
ATOM   4720  CD  ARG A 301     -10.357  -1.500  43.725  1.00  0.00           C  
ATOM   4721  NE  ARG A 301     -10.553  -0.777  42.435  1.00  0.00           N  
ATOM   4722  CZ  ARG A 301     -10.932  -1.343  41.259  1.00  0.00           C  
ATOM   4723  NH1 ARG A 301     -10.900  -2.694  41.064  1.00  0.00           N1+
ATOM   4724  NH2 ARG A 301     -10.826  -0.735  40.048  1.00  0.00           N  
ATOM   4725  HN  ARG A 301     -14.261   0.615  45.730  1.00  0.00           H  
ATOM   4726  HA  ARG A 301     -14.705  -1.455  43.898  1.00  0.00           H  
ATOM   4727  HB1 ARG A 301     -12.466  -0.166  45.421  1.00  0.00           H  
ATOM   4728  HB2 ARG A 301     -12.820  -0.036  43.661  1.00  0.00           H  
ATOM   4729  HG1 ARG A 301     -12.074  -2.654  43.499  1.00  0.00           H  
ATOM   4730  HG2 ARG A 301     -11.557  -2.451  45.175  1.00  0.00           H  
ATOM   4731  HD1 ARG A 301      -9.801  -2.443  43.585  1.00  0.00           H  
ATOM   4732  HD2 ARG A 301      -9.786  -0.954  44.510  1.00  0.00           H  
ATOM   4733  HE  ARG A 301     -10.152   0.142  42.339  1.00  0.00           H  
ATOM   4734 1HH1 ARG A 301     -10.800  -3.313  41.841  1.00  0.00           H  
ATOM   4735 2HH1 ARG A 301     -10.995  -3.082  40.148  1.00  0.00           H  
ATOM   4736 1HH2 ARG A 301     -10.479  -1.422  39.404  1.00  0.00           H  
ATOM   4737 2HH2 ARG A 301     -10.515   0.201  39.880  1.00  0.00           H  
ATOM   4738  N   VAL A 302     -13.978  -2.569  46.871  1.00  0.00           N  
ATOM   4739  CA  VAL A 302     -14.128  -3.745  47.669  1.00  0.00           C  
ATOM   4740  C   VAL A 302     -15.501  -4.315  47.653  1.00  0.00           C  
ATOM   4741  O   VAL A 302     -15.729  -5.519  47.614  1.00  0.00           O  
ATOM   4742  CB  VAL A 302     -13.627  -3.484  49.059  1.00  0.00           C  
ATOM   4743  CG1 VAL A 302     -14.055  -4.572  50.059  1.00  0.00           C  
ATOM   4744  CG2 VAL A 302     -12.121  -3.185  49.044  1.00  0.00           C  
ATOM   4745  HN  VAL A 302     -13.799  -1.657  47.242  1.00  0.00           H  
ATOM   4746  HA  VAL A 302     -13.470  -4.486  47.240  1.00  0.00           H  
ATOM   4747  HB  VAL A 302     -14.207  -2.576  49.315  1.00  0.00           H  
ATOM   4748 1HG1 VAL A 302     -15.124  -4.837  49.947  1.00  0.00           H  
ATOM   4749 2HG1 VAL A 302     -13.964  -4.215  51.110  1.00  0.00           H  
ATOM   4750 3HG1 VAL A 302     -13.340  -5.424  49.976  1.00  0.00           H  
ATOM   4751 1HG2 VAL A 302     -11.543  -4.069  48.695  1.00  0.00           H  
ATOM   4752 2HG2 VAL A 302     -11.793  -2.985  50.093  1.00  0.00           H  
ATOM   4753 3HG2 VAL A 302     -11.813  -2.312  48.426  1.00  0.00           H  
ATOM   4754  N   LEU A 303     -16.557  -3.501  47.824  1.00  0.00           N  
ATOM   4755  CA  LEU A 303     -17.902  -3.976  47.968  1.00  0.00           C  
ATOM   4756  C   LEU A 303     -18.433  -4.612  46.733  1.00  0.00           C  
ATOM   4757  O   LEU A 303     -19.022  -5.688  46.730  1.00  0.00           O  
ATOM   4758  CB  LEU A 303     -18.720  -2.700  48.208  1.00  0.00           C  
ATOM   4759  CG  LEU A 303     -20.230  -2.955  48.412  1.00  0.00           C  
ATOM   4760  CD1 LEU A 303     -20.638  -4.085  49.373  1.00  0.00           C  
ATOM   4761  CD2 LEU A 303     -21.035  -1.676  48.670  1.00  0.00           C  
ATOM   4762  HN  LEU A 303     -16.457  -2.522  47.985  1.00  0.00           H  
ATOM   4763  HA  LEU A 303     -18.044  -4.699  48.748  1.00  0.00           H  
ATOM   4764  HB1 LEU A 303     -18.511  -1.908  47.446  1.00  0.00           H  
ATOM   4765  HB2 LEU A 303     -18.394  -2.324  49.193  1.00  0.00           H  
ATOM   4766  HG  LEU A 303     -20.435  -3.273  47.370  1.00  0.00           H  
ATOM   4767 1HD1 LEU A 303     -21.743  -4.190  49.433  1.00  0.00           H  
ATOM   4768 2HD1 LEU A 303     -20.278  -3.746  50.368  1.00  0.00           H  
ATOM   4769 3HD1 LEU A 303     -20.227  -5.074  49.070  1.00  0.00           H  
ATOM   4770 1HD2 LEU A 303     -22.082  -2.031  48.684  1.00  0.00           H  
ATOM   4771 2HD2 LEU A 303     -20.939  -0.909  47.871  1.00  0.00           H  
ATOM   4772 3HD2 LEU A 303     -20.686  -1.182  49.603  1.00  0.00           H  
ATOM   4773  N   MET A 304     -18.152  -4.180  45.489  1.00  0.00           N  
ATOM   4774  CA  MET A 304     -18.611  -4.728  44.249  1.00  0.00           C  
ATOM   4775  C   MET A 304     -17.785  -5.937  43.953  1.00  0.00           C  
ATOM   4776  O   MET A 304     -18.190  -6.771  43.155  1.00  0.00           O  
ATOM   4777  CB  MET A 304     -18.504  -3.755  43.069  1.00  0.00           C  
ATOM   4778  CG  MET A 304     -19.175  -2.403  43.328  1.00  0.00           C  
ATOM   4779  SD  MET A 304     -19.429  -1.387  41.838  1.00  0.00           S  
ATOM   4780  CE  MET A 304     -17.786  -0.637  41.601  1.00  0.00           C  
ATOM   4781  HN  MET A 304     -17.683  -3.302  45.430  1.00  0.00           H  
ATOM   4782  HA  MET A 304     -19.652  -4.950  44.423  1.00  0.00           H  
ATOM   4783  HB1 MET A 304     -19.051  -4.136  42.178  1.00  0.00           H  
ATOM   4784  HB2 MET A 304     -17.468  -3.566  42.727  1.00  0.00           H  
ATOM   4785  HG1 MET A 304     -18.657  -1.831  44.116  1.00  0.00           H  
ATOM   4786  HG2 MET A 304     -20.198  -2.576  43.718  1.00  0.00           H  
ATOM   4787  HE1 MET A 304     -17.271  -1.294  40.867  1.00  0.00           H  
ATOM   4788  HE2 MET A 304     -17.201  -0.522  42.530  1.00  0.00           H  
ATOM   4789  HE3 MET A 304     -17.950   0.339  41.103  1.00  0.00           H  
ATOM   4790  N   SER A 305     -16.593  -6.108  44.553  1.00  0.00           N  
ATOM   4791  CA  SER A 305     -15.684  -7.199  44.389  1.00  0.00           C  
ATOM   4792  C   SER A 305     -15.923  -8.312  45.342  1.00  0.00           C  
ATOM   4793  O   SER A 305     -15.178  -9.290  45.428  1.00  0.00           O  
ATOM   4794  CB  SER A 305     -14.218  -6.814  44.633  1.00  0.00           C  
ATOM   4795  OG  SER A 305     -13.876  -5.811  43.689  1.00  0.00           O  
ATOM   4796  HN  SER A 305     -16.189  -5.411  45.140  1.00  0.00           H  
ATOM   4797  HA  SER A 305     -15.823  -7.627  43.400  1.00  0.00           H  
ATOM   4798  HB1 SER A 305     -13.516  -7.674  44.603  1.00  0.00           H  
ATOM   4799  HB2 SER A 305     -14.068  -6.453  45.667  1.00  0.00           H  
ATOM   4800  HG1 SER A 305     -14.139  -4.981  44.101  1.00  0.00           H  
ATOM   4801  N   SER A 306     -16.942  -8.279  46.219  1.00  0.00           N  
ATOM   4802  CA  SER A 306     -17.230  -9.328  47.151  1.00  0.00           C  
ATOM   4803  C   SER A 306     -18.242 -10.345  46.742  1.00  0.00           C  
ATOM   4804  O   SER A 306     -19.207  -9.964  46.082  1.00  0.00           O  
ATOM   4805  CB  SER A 306     -17.571  -8.719  48.517  1.00  0.00           C  
ATOM   4806  OG  SER A 306     -16.467  -8.100  49.161  1.00  0.00           O  
ATOM   4807  HN  SER A 306     -17.555  -7.491  46.256  1.00  0.00           H  
ATOM   4808  HA  SER A 306     -16.353  -9.898  47.402  1.00  0.00           H  
ATOM   4809  HB1 SER A 306     -18.132  -9.389  49.214  1.00  0.00           H  
ATOM   4810  HB2 SER A 306     -18.305  -7.922  48.293  1.00  0.00           H  
ATOM   4811  HG1 SER A 306     -15.951  -8.738  49.656  1.00  0.00           H  
ATOM   4812  N   LYS A 307     -17.959 -11.612  47.080  1.00  0.00           N  
ATOM   4813  CA  LYS A 307     -18.826 -12.700  46.733  1.00  0.00           C  
ATOM   4814  C   LYS A 307     -19.562 -13.148  47.953  1.00  0.00           C  
ATOM   4815  O   LYS A 307     -18.977 -13.666  48.905  1.00  0.00           O  
ATOM   4816  CB  LYS A 307     -18.002 -13.868  46.181  1.00  0.00           C  
ATOM   4817  CG  LYS A 307     -17.112 -13.326  45.068  1.00  0.00           C  
ATOM   4818  CD  LYS A 307     -17.865 -12.627  43.927  1.00  0.00           C  
ATOM   4819  CE  LYS A 307     -17.256 -12.758  42.535  1.00  0.00           C  
ATOM   4820  NZ  LYS A 307     -18.191 -12.281  41.491  1.00  0.00           N1+
ATOM   4821  HN  LYS A 307     -17.154 -11.783  47.648  1.00  0.00           H  
ATOM   4822  HA  LYS A 307     -19.503 -12.422  45.941  1.00  0.00           H  
ATOM   4823  HB1 LYS A 307     -18.709 -14.689  45.957  1.00  0.00           H  
ATOM   4824  HB2 LYS A 307     -17.182 -14.169  46.879  1.00  0.00           H  
ATOM   4825  HG1 LYS A 307     -16.545 -14.142  44.574  1.00  0.00           H  
ATOM   4826  HG2 LYS A 307     -16.394 -12.563  45.437  1.00  0.00           H  
ATOM   4827  HD1 LYS A 307     -18.008 -11.542  44.074  1.00  0.00           H  
ATOM   4828  HD2 LYS A 307     -18.890 -13.064  43.885  1.00  0.00           H  
ATOM   4829  HE1 LYS A 307     -17.136 -13.847  42.360  1.00  0.00           H  
ATOM   4830  HE2 LYS A 307     -16.272 -12.254  42.444  1.00  0.00           H  
ATOM   4831  HZ1 LYS A 307     -17.737 -12.274  40.557  1.00  0.00           H  
ATOM   4832  HZ2 LYS A 307     -18.311 -11.242  41.538  1.00  0.00           H  
ATOM   4833  HZ3 LYS A 307     -19.115 -12.736  41.339  1.00  0.00           H  
ATOM   4834  N   TYR A 308     -20.892 -12.969  47.942  1.00  0.00           N  
ATOM   4835  CA  TYR A 308     -21.743 -13.493  48.968  1.00  0.00           C  
ATOM   4836  C   TYR A 308     -22.632 -14.448  48.259  1.00  0.00           C  
ATOM   4837  O   TYR A 308     -23.352 -14.082  47.334  1.00  0.00           O  
ATOM   4838  CB  TYR A 308     -22.451 -12.395  49.787  1.00  0.00           C  
ATOM   4839  CG  TYR A 308     -23.338 -12.898  50.876  1.00  0.00           C  
ATOM   4840  CD1 TYR A 308     -24.665 -12.548  50.850  1.00  0.00           C  
ATOM   4841  CD2 TYR A 308     -22.891 -13.750  51.859  1.00  0.00           C  
ATOM   4842  CE1 TYR A 308     -25.549 -13.052  51.777  1.00  0.00           C  
ATOM   4843  CE2 TYR A 308     -23.741 -14.248  52.822  1.00  0.00           C  
ATOM   4844  CZ  TYR A 308     -25.063 -13.901  52.746  1.00  0.00           C  
ATOM   4845  OH  TYR A 308     -25.918 -14.406  53.751  1.00  0.00           O  
ATOM   4846  HN  TYR A 308     -21.256 -12.696  47.058  1.00  0.00           H  
ATOM   4847  HA  TYR A 308     -21.263 -14.052  49.763  1.00  0.00           H  
ATOM   4848  HB1 TYR A 308     -23.131 -11.783  49.159  1.00  0.00           H  
ATOM   4849  HB2 TYR A 308     -21.680 -11.714  50.207  1.00  0.00           H  
ATOM   4850  HD1 TYR A 308     -25.107 -11.845  50.161  1.00  0.00           H  
ATOM   4851  HD2 TYR A 308     -21.828 -13.943  51.908  1.00  0.00           H  
ATOM   4852  HE1 TYR A 308     -26.562 -12.667  51.797  1.00  0.00           H  
ATOM   4853  HE2 TYR A 308     -23.472 -14.844  53.681  1.00  0.00           H  
ATOM   4854  HH  TYR A 308     -26.728 -13.914  53.591  1.00  0.00           H  
ATOM   4855  N   ALA A 309     -22.588 -15.721  48.713  1.00  0.00           N  
ATOM   4856  CA  ALA A 309     -23.184 -16.716  47.877  1.00  0.00           C  
ATOM   4857  C   ALA A 309     -24.010 -17.646  48.692  1.00  0.00           C  
ATOM   4858  O   ALA A 309     -24.541 -18.597  48.118  1.00  0.00           O  
ATOM   4859  CB  ALA A 309     -22.104 -17.640  47.279  1.00  0.00           C  
ATOM   4860  HN  ALA A 309     -22.063 -15.994  49.509  1.00  0.00           H  
ATOM   4861  HA  ALA A 309     -23.844 -16.406  47.081  1.00  0.00           H  
ATOM   4862  HB1 ALA A 309     -21.405 -16.943  46.768  1.00  0.00           H  
ATOM   4863  HB2 ALA A 309     -22.543 -18.351  46.545  1.00  0.00           H  
ATOM   4864  HB3 ALA A 309     -21.602 -18.240  48.054  1.00  0.00           H  
ATOM   4865  N   ASP A 310     -24.108 -17.350  49.999  1.00  0.00           N  
ATOM   4866  CA  ASP A 310     -24.977 -18.067  50.882  1.00  0.00           C  
ATOM   4867  C   ASP A 310     -26.234 -17.313  51.189  1.00  0.00           C  
ATOM   4868  O   ASP A 310     -26.854 -17.603  52.213  1.00  0.00           O  
ATOM   4869  CB  ASP A 310     -24.177 -18.514  52.108  1.00  0.00           C  
ATOM   4870  CG  ASP A 310     -23.117 -19.575  51.857  1.00  0.00           C  
ATOM   4871  OD1 ASP A 310     -22.052 -19.592  52.537  1.00  0.00           O  
ATOM   4872  OD2 ASP A 310     -23.446 -20.483  51.047  1.00  0.00           O1-
ATOM   4873  HN  ASP A 310     -23.570 -16.676  50.494  1.00  0.00           H  
ATOM   4874  HA  ASP A 310     -25.295 -19.023  50.498  1.00  0.00           H  
ATOM   4875  HB1 ASP A 310     -24.860 -19.055  52.807  1.00  0.00           H  
ATOM   4876  HB2 ASP A 310     -23.734 -17.574  52.511  1.00  0.00           H  
ATOM   4877  N   GLY A 311     -26.548 -16.350  50.314  1.00  0.00           N  
ATOM   4878  CA  GLY A 311     -27.739 -15.548  50.348  1.00  0.00           C  
ATOM   4879  C   GLY A 311     -29.074 -16.180  50.545  1.00  0.00           C  
ATOM   4880  O   GLY A 311     -29.291 -17.375  50.333  1.00  0.00           O  
ATOM   4881  HN  GLY A 311     -26.006 -16.184  49.489  1.00  0.00           H  
ATOM   4882  HA1 GLY A 311     -27.829 -14.968  49.442  1.00  0.00           H  
ATOM   4883  HA2 GLY A 311     -27.547 -14.734  51.028  1.00  0.00           H  
ATOM   4884  N   VAL A 312     -30.175 -15.470  50.860  1.00  0.00           N  
ATOM   4885  CA  VAL A 312     -31.531 -15.894  50.760  1.00  0.00           C  
ATOM   4886  C   VAL A 312     -31.821 -16.098  49.313  1.00  0.00           C  
ATOM   4887  O   VAL A 312     -32.617 -16.978  48.962  1.00  0.00           O  
ATOM   4888  CB  VAL A 312     -32.448 -14.945  51.480  1.00  0.00           C  
ATOM   4889  CG1 VAL A 312     -33.919 -15.327  51.287  1.00  0.00           C  
ATOM   4890  CG2 VAL A 312     -32.194 -14.831  52.988  1.00  0.00           C  
ATOM   4891  HN  VAL A 312     -30.060 -14.522  51.134  1.00  0.00           H  
ATOM   4892  HA  VAL A 312     -31.590 -16.900  51.141  1.00  0.00           H  
ATOM   4893  HB  VAL A 312     -32.207 -13.920  51.119  1.00  0.00           H  
ATOM   4894 1HG1 VAL A 312     -33.896 -16.416  51.516  1.00  0.00           H  
ATOM   4895 2HG1 VAL A 312     -34.310 -15.259  50.252  1.00  0.00           H  
ATOM   4896 3HG1 VAL A 312     -34.552 -14.801  52.044  1.00  0.00           H  
ATOM   4897 1HG2 VAL A 312     -31.096 -14.664  53.105  1.00  0.00           H  
ATOM   4898 2HG2 VAL A 312     -32.332 -15.805  53.506  1.00  0.00           H  
ATOM   4899 3HG2 VAL A 312     -32.632 -13.951  53.504  1.00  0.00           H  
ATOM   4900  N   THR A 313     -31.266 -15.218  48.459  1.00  0.00           N  
ATOM   4901  CA  THR A 313     -31.431 -15.317  47.042  1.00  0.00           C  
ATOM   4902  C   THR A 313     -30.251 -15.952  46.400  1.00  0.00           C  
ATOM   4903  O   THR A 313     -30.002 -15.792  45.202  1.00  0.00           O  
ATOM   4904  CB  THR A 313     -31.584 -13.957  46.410  1.00  0.00           C  
ATOM   4905  CG2 THR A 313     -32.896 -13.344  46.926  1.00  0.00           C  
ATOM   4906  OG1 THR A 313     -30.546 -13.027  46.703  1.00  0.00           O  
ATOM   4907  HN  THR A 313     -30.848 -14.420  48.895  1.00  0.00           H  
ATOM   4908  HA  THR A 313     -32.290 -15.922  46.815  1.00  0.00           H  
ATOM   4909  HB  THR A 313     -31.700 -14.098  45.314  1.00  0.00           H  
ATOM   4910  HG1 THR A 313     -30.526 -12.896  47.648  1.00  0.00           H  
ATOM   4911 1HG2 THR A 313     -32.836 -13.159  48.014  1.00  0.00           H  
ATOM   4912 2HG2 THR A 313     -33.671 -14.128  46.766  1.00  0.00           H  
ATOM   4913 3HG2 THR A 313     -33.115 -12.432  46.329  1.00  0.00           H  
ATOM   4914  N   GLY A 314     -29.409 -16.768  47.058  1.00  0.00           N  
ATOM   4915  CA  GLY A 314     -28.302 -17.391  46.402  1.00  0.00           C  
ATOM   4916  C   GLY A 314     -27.119 -16.493  46.330  1.00  0.00           C  
ATOM   4917  O   GLY A 314     -26.499 -16.206  47.353  1.00  0.00           O  
ATOM   4918  HN  GLY A 314     -29.570 -16.945  48.026  1.00  0.00           H  
ATOM   4919  HA1 GLY A 314     -28.599 -17.733  45.422  1.00  0.00           H  
ATOM   4920  HA2 GLY A 314     -27.938 -18.174  47.055  1.00  0.00           H  
ATOM   4921  N   ARG A 315     -26.705 -16.035  45.131  1.00  0.00           N  
ATOM   4922  CA  ARG A 315     -25.548 -15.269  44.800  1.00  0.00           C  
ATOM   4923  C   ARG A 315     -25.852 -13.807  44.811  1.00  0.00           C  
ATOM   4924  O   ARG A 315     -26.651 -13.352  43.977  1.00  0.00           O  
ATOM   4925  CB  ARG A 315     -24.907 -15.773  43.496  1.00  0.00           C  
ATOM   4926  CG  ARG A 315     -24.457 -17.238  43.520  1.00  0.00           C  
ATOM   4927  CD  ARG A 315     -23.965 -17.800  42.186  1.00  0.00           C  
ATOM   4928  NE  ARG A 315     -22.982 -16.825  41.643  1.00  0.00           N  
ATOM   4929  CZ  ARG A 315     -22.696 -16.782  40.310  1.00  0.00           C  
ATOM   4930  NH1 ARG A 315     -23.261 -17.524  39.319  1.00  0.00           N1+
ATOM   4931  NH2 ARG A 315     -21.746 -15.867  39.967  1.00  0.00           N  
ATOM   4932  HN  ARG A 315     -27.239 -16.247  44.315  1.00  0.00           H  
ATOM   4933  HA  ARG A 315     -24.888 -15.426  45.633  1.00  0.00           H  
ATOM   4934  HB1 ARG A 315     -23.981 -15.192  43.304  1.00  0.00           H  
ATOM   4935  HB2 ARG A 315     -25.578 -15.651  42.625  1.00  0.00           H  
ATOM   4936  HG1 ARG A 315     -25.358 -17.796  43.869  1.00  0.00           H  
ATOM   4937  HG2 ARG A 315     -23.705 -17.470  44.300  1.00  0.00           H  
ATOM   4938  HD1 ARG A 315     -24.858 -17.876  41.526  1.00  0.00           H  
ATOM   4939  HD2 ARG A 315     -23.469 -18.798  42.198  1.00  0.00           H
[truncated: 3,772,879 more chars]
